# Supplementary material for: Fungal diversity in canopy soil of silver beech, Nothofagus menziesii (Nothofagaceae)
Source: PLoS One. 2020 Jan 24;15(1):e0227860. doi: 10.1371/journal.pone.0227860 (PMC6980614; doi:10.1371/journal.pone.0227860)
Supplement: S1 Data — (FA) [file pone.0227860.s001.fa]

>OTU1
AATTCTCAACCTTCCAGCTTTTATTAGCTTGGTTAGGCTTGGATGTGGGGGTTGCGGGCTTCAATTACGAGGTCGGCTCT
CCTTAAATGCATTAGCGGAACTTTTGTGGACCGTCTATTGGTGTGATAATTATCTACGCCGTGGATGTGAAGCAGCTTTA
TGAGGTTCAGCTTCTAACCGTCCATTGACTTGGACAACTTTGACA
>OTU2
ATATATATCAACATCTTCAAGATTGTTGGATGTGGGGTTTGCTGGCCTCTCCCTGGGAGGTCAGCTTCCCTGAAATGCAT
TAGCAGATTGACTGTTCAATTGGTGTGATAACTATCTACGCTGTTGAATGTGAAACAGTTTGGCTTCTAAAAGTCCATTG
ACTTGGACAAATTTTTTATTA
>OTU3
ACATCTCAACTCTCATGGTTTTTCCATGATGAGCTTGGACTTTGGGGGTCTTGCTGGCCTGTGGTCGGCTCCTCTCAAAT
GCATCAGCTTACCAGTGTTTGGTGGCATTGCAGGTGTGATAACTATCTACGCTTGTGATTTTCCACCAGGTGACCTTCAG
CGATGGAGGGCTCACTGGAGCTCACAGACGTCTCTCTTCAGTGAGGACAGCTCTTTGAAT
>OTU4
AAAACCACCTCAAGATTTTTCTTGGTCCTGGAGGATGATTGACTTTATCGTCGCTCACCTCCCAAATGGATTGGCGGGTT
GCGAAGCCACCGAGTGTAATAATAATTACCATTCACGACGTGACTTTTTTGCACATCCAGCCATGAACCCTCATCTTTCC
A
>OTU5
AAATTCTCAAAGTAAATCTTTCGATAACTCGACGGACTTTGCTTTGGACTTGGAGGTCTGCAGGTCTTTCACAGTCTGCT
CCTCTTAAACGCATTAGCTGGATCTCGGTGAACTTGGTTCCACTCGGCGTGATAAGCATCACTCGCTGGGGACACTCGTA
AAAAAGGTGGCCAAGGGTCATTGATGAACCGCTTCCAACGGTCTATTGGTTTAGACGATACGTTTATG
>OTU6
ACATCTCAACTCTCATGGTTTTTCCATGATGAGCTTGGACTTTGGGGGTATTGCTGGCCTGTGGTTGGCTCCTCTCAAAT
GCATCAGCTTACCAGTGTTTGGTGGCATCGCAGGTGTGATAACTATCTACGCTTGTGGTTTTCCACCAGGTGACTTCAGC
AATGGAGGCTCACTGGAGCTCACAGACGTCTCTCTTCAGTGAGGACAGCACTTTGAAT
>OTU7
AATCTCTCAAAGGATTGGTCAATCTGTCCTTTGGATTTTGGGTCTTGCTGTGAAGTGTTTCTCAGCTCACCTTGAAAATA
TTAGCAAGCTTTGTTTTGGTCATCTATAATGAGGCGTTCTAATTCATCCAAAGAGCCTTTTATTTTTTTTGACAACTTGC
TTCTAATGATCCCATTGAAGGGATATTGAGAAACAATGAGTTTTTCAAGCCTG
>OTU8
AATTTGTCAAGCTTGGATGGCCTTTTTGTCTGTCCATTAGCCTTGGTTGTTGGGCTTTGCCGTGCCCTTTATTGGAATGG
CTGGCCTTAAAAGCATTAGCTGATCCTCGCGTGGCACTGGTTCTACTCAGCGTGATAATGCATCTGATCGCTGAGGACAT
CTTTCAGGATGGCCGGTCTTCATTTGGATTGCTTCTAAACCTGGTTTTGCAGATTCTTGAATCTGTGTTCCACTTTTTCA
G
>OTU9
TAACCCTCAAGCCCAGCTTGGTGTTGGGGCCTACCCCTTGCGGGTAGCCCTTAAAACCAGTGGCGGTGCCGCCTTGGCTC
TACGCGCAGTAAATTCTTCTCGCGACGGAGCCCCGGTGGATGCCTGCCATCAACCCCCCCATTTCTTTCTAT
>OTU10
AATCTCTCAAAGGATTGGTCAATCTGTCCTTTGGATTTTGGGTCTTGCTGTGAAGTATTTCTCAGCTCACCTTGAAAATA
TTAGCAAGCTTTGTTTTGGTCATCTATAATGAGGCGTTCTAATTCATCCAAAGAGCCTTTTATTTTGACAACTTGCTTCT
AATTATCCCATTGAAGGGATTGAGAAACATAATGAGTTTCAAGCCTG
>OTU11
AACACCTCAACCTCCTCTTGTTTTTTCAAAAGGAGGGTGGACTTGAGCTATCCCAACAACCTTCACCGGTAGGCGGGCGG
CTTGAAATGCAGGTGCAGCTGGACTTTTATCTGAGCTAAAAGCATATCTATTTAGTCCTCGTCAAACAGGATTATTACTA
TTGCTGCAGCTAACATAAAGGATAATTGTCCTCATTGCTGACTGATGCAGGATTTTACGACACTTTATGTGTTGTTCA
>OTU12
AATTCTCAAAAACCTTTTTGTTTGATTGTTTCTGATCAGGAAAAGGCTTTTGGACTTGGAGGTTTAATGCTTGCTTTTTT
GTTGAAAGCAAGCTCCTCTAAAATAAATTAGTAGGATCTGCTTTGCTGATTCTTAATGTAATAAGATGCTTCTACATTTT
GAATTTGGCATTGTCTTATAGATGCTTGCTTCTAACTGTCTTATGGACAATAATGGTGCTTCTGGTTATTGCTATTTATA
TTAGCACAGCTAGACCCATGTAAAATAAAACAAA
>OTU13
AATTTGTCAAGCTTGGATGGCCTTTTTGTCTGTCCATTAGCCTTGGTTGTTGGGCTTTGCCGTGTCCTTTATTGGGACGG
CTGGCCTTAAAAGCATTAGCTGATCCTGGCGTGGCACTGGTTCTACTCAGCGTGATAATACATCTGATCGCTGAGGACAT
CTTTCAGGATGGCCAGTCCTCATTTGGGTTGCTTCTAAACCTGGTTTTGCAGATTCTTGAATCTGCGTTCCACTTTTCAG
>OTU14
AATTCTCAACCACATCAGTTTAATTATTGATATGGCTTGGATTGTGGGGGTTGCTTTTGCAGGCTTTTAAAAAGTCTGCT
CCCCTTAAACATATTAGCAGTGTCTGAGCAGAAACTACTACAGGTGTGATAATTATCTATACCTTAGTGGACTGTAAAAA
CAGAATAAGCTGCTTATAACCAATGAAGTCCTCTTTCACAAAGGGAACACATTTTGAAAA
>OTU15
AAACCCTCAACCCTAGATTGGTTAAAACCTTTCTTTGGTTTGGATTTGGACGTTTGCCGATGATAAGTCGGCTCGTCTTA
AAAGTAATAGCTGGATCTGTCTCGCGACATGGTTTGACTTGGCGTAATAAGTATTTCGCTAAGGACATCTTCGGATGGCC
GCGTTGCAGGACTAAAGACCGCTTTCTAATCCATTGATCTTACGATTAATATTCTTGAC
>OTU16
ACACCTCAACTCTCATGGTTTGCCATGATGAGCTTGGACTCTGGGGGTTTTGCTGGCTCTTTGTCGGCTCCTCCCAAATG
AATCAGCTTTCCAGTGTTTGGTGGCATCACAGGTGTGATAACTATCTACGCTTGTGGGGTTTACTGAGTAACCTTCAGCA
ATGGAGGTTCGCTGGAGCTTCTAACCGTCTCTCCTCAGGGAAGACAGCTTTTTTAT
>OTU17
CAACCCTCGAACCCCTCCGGGGGGTCGGCGTTGGGGACTTCGGGAACCCCTAAGACGGGATCCCGGCCCCGAAATACAGT
GGCGGTCTCGCCGCAGCCTCTCATGCGCAGTAGTTTGCACAACTCGCACCGGGAGCGCGGCGCGTCCACGTCCGTAAAAC
ACCCAACTTCTGAAA
>OTU18
AAACTACTCGGGCCGGCTTTCTGTTTCGGAACAGCCGGCTCGGTCTTGGGATCGAGGTTTCAAACCCTCCGCCCGCAATC
CAGTGGCAAATATCCGGCGTGGCACCAGCGTGATAACAACGTCTTTCGCAGGGCGCTCGCCGCAAAATTTCGCCTCAACC
CCCATACATTCATTACTA
>OTU19
ACTCTTCAACCCTCCTATTCCTTGTAAATGGTGTGGAGTTTGGATTTTGAATGTTGCTGGCCGTTACTGGCGAAGCTCAT
TCGTAATGCATTAGCATCTCAAATTCGTCTATCGGATTGACTCAGCGTGATAGACTTTCTTCGCTGAGGACATTAGCTTG
TCTAATGGCCGATTTTCGTAAAAGCAGAAGCTTCTAATCAGGTCAACTTTTGA
>OTU20
GAAACTTCTCAACCACTCCAAATGGTGTGGCTTGGAAATGGGGGGAAAGTGCAGGCTTATGAAAAGTCTGCTCCCCTGAA
ATGCATTAGCGGTGTCTGGGCAGACTTTACCACAGGTGTGATAATCATTCAATGCCTTGGTACTGCAGATTGCTGCCGCT
TCTAACAATCTTTCTTGATGACCA
>OTU21
GTACCCTCAAGCTCTGCTTTTTCTAGCATCTTGGTGTTGGGTGTTTGTCCCGCCCTCGCGCGTGGACTCGCCTTAAAGTG
ATTGGCAGCCGGAATAATTCTGGGGAACGCAGCACAACTGCAGCCTCCATTTTATACGCCGAGCGTCCAGTAAGCCTTTT
TTCTTGC
>OTU22
CAACCATCAGGCAACGCTTGGTATTGGGCGTTTCGTCCGCCTGCGGACGGGCCTTAAAGTAATCGGCGGCCGAGTGACCG
GCTTCGAGCGTAGTAGTATCTTCTCGCTTTGGAGGTCGGACTTGGCCCGTCGCCAACCTAAATCATCTTCTCTA
>OTU23
AAACCACCTCAAGATTTTTCTTGGTCTTGGAGGATGATTGACTTTACCGTCGCTCACCTCTCAAATGGATTGGCGGGTTG
CGAAGCCACCGAGTGTAATAATAAATTACCATTCACGACGTGACTTTTTGCACACCCAGCCACGAACCCTCATCTTTCCA
>OTU24
AATTTTCAAGCTGGATGGTTTTCTTAATTGAAAGTCATCTTAGCCTTGGTGTTGGGCTTTGCCGTGTCCTTCATTGGAAC
GGCTGGCCTTAAAAGCATTAGCTGATCCTCATGTGGAATTGGTTCTACTCAGCGTGATAATGACCTGACCGCTGAGGACA
TCTTTCGGGATGGCCGATTCTCGTTTGGGTTGCTTCTAGTCTGGATTTACAGATTTTTAATCTGTGTTCCACTTTCAA
>OTU25
TTTCTCCTCACCCAAAACTTAATGCGAGAGATGCCCTTCTCTTGCCAAGCACGAAAGCACTCTGCGCTCTGCGAGCGGCT
TCTTGACTAGTTCAAGAGTCGCACTCAATGCAGCCGTCACATTTCTCACAATGTGAACTCATTGAGAGCAGAGGCTGTCA
GCTCACGCTGTCAGTGCTTAGTCACTTAAACTTTC
>OTU26
AATTCTCAATCTTATCATCTTTGATGAAAAGGCTTGGACTTGGGGGTTTTATTTGCAGGCTTCAACATGAAGCTGGCTCC
CCTTAAATGTATTAGCCGGAAAACCCTTGTGGTCCGTCTATTGGTGTGATAATTATCTACGCTGTGGACAGGGCTTCCTT
TTGTAATGGGATTTCTGCTTCAAACTGTCCTTAGGGACAATATTTGACC
>OTU27
ATATATCAACCTCCTCAGCTTTTGCCTGTTGAGTGTTGGATGTGGGGGTTTTTTTTGCTGGTCTCTTTCTGAGGTCGGCT
CCCCTGAAATGCATTAGCGGAACAATTTGTTGACCGTTCATTGGTGTGATAATTATCTACGCTATTGACGTGAAGCAGGT
TCAGCTTCTAACAGTCCATTGACTTGGACAAATTTTCATTA
>OTU28
ACACCTCAACTCCTCATGGTTTTCTATGATGAGCTTGGACTTTGGGGGTCTGCTGGCCTATTCGGTCAGCTCCTCTTGAA
TGAATCAGCTTTCCAGTGTTTGGTGGCACCACAGGTGTGATAATAACAATCTACGCTTGAGGTTTTCCATCAGGTAACCT
TCAGTAATGGGGGTTCACTGGGGCTCACAAATGTCTTTCTTCAGTGAGGACAGCTCTTTGAAT
>OTU29
ATATATCAACCTCTTCAGCTTTTGCTTGTTGAGTGTTGGATTTGGGGGTAAATTTTTTGCTGGCCTCTGTTTCTGAGGTC
GGCTCCCCTAAAATGCATTAGCAGAACAATTTGTTGACCGTTCATTGGTGTGATAACTATCTACGCTATTGACGTGAAGC
AGGTTCAGCTTCTAACCGTCCATTGATTTGGACAATTTTTCATTA
>OTU30
CTTTCTCAAACCCTCTGGTTTGGTGTTGAATTTATTATGTAGCAATACATATGATTCGAAAAGCATTGGCAAGGCTATTT
GAGCTTTTCTTACAACGTATTAGGTTTTACCAACTCGTTGGCTACAGTAAGTTTGAAAATAAAGCCTGGCTTTAGAACTC
TCTAAA
>OTU31
CACCACTCAAGCCTGGCTTGGTGTTGGGCGACGTCCCCTTTGGGGATGCGCCTCGAAACGCTCGGCGGCGTGGCACCGGC
TTTAAGCGTAGCAGAATCTTTCGCTTTGAAAGTCGGGGCCCCGTCTGCCGGAAGACCTACTCGCAA
>OTU32
AATCTTCAACTTACAAGCTCTTTGCGGGGTTTGTAGGCTTGGACTTGGAGGCTTGTCGGCCTTTAACGGTCGGCTCCTCT
TAAATGCATTAGCTTGATTTCCTTGCGGATCGGCTGTCGGTGTGATAATGTCTACTCCGCGACCGTGAAGCGTTTGGCAA
GCTTCTAACCGTCTCGTTACAGAGACAGCTTTATGAC
>OTU33
CAACCCTCAAGCCTAGCTTGGCGTTGGGGCCTGCCTTTAGAGGCAGCCCTTAAAATCAGTGGCAGTACCATCTGGTTCTA
CGCGTAGTCATCTTCTCGCGATGGAGTCCTGGTGGATGCTCGCCATCAACCCCCAAATTCTCTAT
>OTU34
AATTCTCAACCATACTGAACTTTTGGTGTGGCCTTGGATATGGGGGTTTTGCAGGCTTCTGAAAATGGAGTCGGCTCTCC
TGAAATGCATTAGTGGTATCTGAGCAGAGACTACTACAGGTGTGATAATTATCTATACCTTCAAGTATACTGCATGAAAC
AGATTGCACTGCTTCTAACATTATTTTTGACAA
>OTU35
AGTTCTCAACTACACCAGTTGGGTGTGGCTTGGATATGGGGGTTGTTTTTTTTGCAGGCTTTCGAGTCGGCTCCCCTGAA
ATGTATCAGTAGTATCTGAGCAGAAACTACTACAGGTGTGATAATTATCTATGCCTTGAGTGGACTGCATTGCTGCTTCT
AATGAGTGCTGTCAAAGCACATTTTGACCA
>OTU36
GTACTCTCACACTCTCCGATCCTCTGGATGTGGGGAGCGGTGGACCTGGGTGTTTGCTGCATTCCGTGTGGCTCACCTCA
AATGCGTCAGTGCACCTCTTGGTTGGACATAGTACGGCGTGATAAGTGTCTTCGCCGGCACCTCGTATGAGGGTGGCCGA
TCGGGAGCTCTGTGCTCTCCAACTGTCTCCGGACACTCCTGACA
>OTU37
AATTCTCAACTCCATGTGATTTGTTTCATGTGCGAGTTTGGATAGTGGGGGTTTGCTGGACCTTTTGTGGGTTTGGCTCC
TCTGAAATGCATCGGCGAAGCATGTTGTGCGACCAGTGTCTCGGTGTGATAATGATCATCGTGGCATGAAAGTGCAATGT
TTGTTGCTATGCCTATAGTCGTCCTGTAATATTGGACAATATTTTGAAC
>OTU38
AACACCTCAAATCTTTTGTTTTTTTCAAGAGCTTTGGACTTGAGCAAACCCAACACCTTCTCTCACGATTTGGTGGCGGG
TTGCTTGAAATGCAGGTGCAGCTGGACATTCTCCTGAGCTAAAAGCATATTTATTTAGTCCCGTCAAACGGATTATTACT
TTTTGCTGCAGCTAACATAAAGGGAGTTTTGACCGTATTGGCTGACTGATGCAGGATTTCACAGAGTCGGAAACGATTCT
GTCAA
>OTU39
TAATCTCACTTCCTCAACTTTATCGTTGTTGAATGTGGACTTGGACCCTGTTGTGTCACAAACGACTGGTCTTAAATGGA
TGAGTGCACCTTGCTTTTGCGGTGTCTTCAGTGTGATAAGCATCTTCACTGTAACAAAGTCCTCAGGGACACATGCGCAT
TGCAGGCTCTGTGCTGGCAAATCGTCTTTGGACAATTTTGACA
>OTU40
AATCCTCAAAAACCTTTTTGTTTGATTGTTTCTAGTCAGGAAAAGGCTTTTGGACTTGGAGGTTTAATGCTTGCTTTTGT
GATGGAAGCAAGCTCCTCTAAAATAAATTAGTAGGGTCTGCTTTGCTGATTCTTAATGTAATAAGATGCTTCTACATTTT
GAATTTAGCATTGTCACTTAGATGCCTGCTTCTAACTGTCTTATAGACAATAATGGTGCTTCTAGTTTTTGCTATTTATA
TTAGTGAACAGCTAGACCCATATAAAATAAAA
>OTU41
ATATATCAACCTCCTCAGCTTTTGCTTGTTGAGTGTTGGATGTGGGGGTATTTTTTGCTGGCCTCTCCATCTGAGATCGG
CTCCCCTAAAATGCATTAGCGGAACAACTCGTTGACCGTTCATTGGTGTGATAACTATCTACGCTATTGACGCGAAGCAG
GTTCAGCTTCTAACAGTCTATTAACTTGGACAAATTTTCATTA
>OTU42
AAACCACCTCAAGGCATATCGTGTCCTTGGTCCTGATGGTTGATGGGCTTTTTTCCGCCCTTCACCTTCGAAATCGATTG
GCGGATTGCAATCTTCAACCAGTGTAATAACATCCATCGTTCGCCGGTCGAAATTTGCACATCCCGCCATTGACCCCCAC
ATTTTTTTCCA
>OTU43
AAACCTCAACCTCCTTGGTTTCTTCTGGAGACCAAAGCAGGCTTGGACTTTGGAGGCCTTTGCTGGCACCTCTCTTTTTG
AAGGCCAGCTCCTCTTAAACAAATTAGCAGGGTCCTCTTTGCTGATCCTTGACGTGTGATAAGATGTTTCCATGTCTTGG
TTTCTGGCTCTGTCACTTTTGGGACCTGCTTCTAACCGTCTTGACCTTTGTGTTGAGACAACGTTCGAGCATGTGCCTCC
CTTCTCGGGAAGCTCCCTCGACC
>OTU44
AACACCTCAAATTCTTTCTTTTCTTTTGAAGAAAGTTTTTGGACTTGAGCGAACCCAACGCCCTTTCTCGTCTTTTTTAG
ATGGGTAAGGTGGCGGGTTGCTTGAAATGCAGGTGCAGCTGGACTTTTCTCCTGAGCTAAAAGCATATCTATTTAGTCCC
GTCAAACGGATTATTACTTTTGCTGCAGCTAACATAAAGGGAGATTAGACCGATTTTAGCTGACTGAAGCAGGATTTCAC
AGAGCCGGAAACGGTTTTGTAAA
>OTU45
AATTCTCAACCCCACCGGATTTTATATTCGAGTGGTGGCTTGGACTTTGGAGCGTGCTGGCGAAAGTCGGCTCCTCTTAA
ATGCATCAGCGGAAATATCTTTGATTTTTTCGGTCATCGGTGTGATAATCATGTCTCGCCGTTAGCCAATCTCGAAGTTC
GCTTATAATCGTCTTTGGACAACATAACATCAA
>OTU46
ACACCCTCAAGCTCTGCTTGGTGTTGGGCGTCTGTCCCGCCTCCGCGCGTGGACTCGCCCCAAATTCATTGGCAGCGGTC
CTTGCCTCCTCTCGCGCAGCACATTGCGCTTCTCGAGGGGCTACGGCTCGCGTCCAACAAGCACATTTACCGT
>OTU47
AAATATCAACCTTGACTTGGGTTTAGTGCTCTTGTCTTGGCTTGGATTTGGCTGTTTGCCGCTCGAAAGAGTCGGCTCAG
CTTAAAAGTATTAGCTGGATCTGTCTTTGAGACTTGGTTTGACTTGGCGTAATAAGTTATTTCGCTGAGGACAATCTTCG
GATTGGCCGAGTTTCTGGGACGTTTGTCCGCTTTCTAATACAAGTTCTAGCTTGCTAGACATGACTTTTTTATT
>OTU48
AATTCTCAAACCCACTTGGTTTCTTGACCAAGAAGGGTTTGGATTTTGGAGGGATTTTGCTGACTTCAAGAAAAGTCAGC
TCCTCTTAAATGCATTAGTAGGGTCCTCTTTGCGGATTCTCGGACGTGATAAGATGTTTCTACGTCTTGGGATTTGTACT
GTTCTTTAGGAACCTGCTTACAACCGTCTCCTATGAGACATCGTTCGAGTTTGCTCGACCCACGAA
>OTU49
AATTCTCAATCTTACCATCTTTGATGGGTTAGGTTTGGACTTGGGGGTATCATTTTGCGGGCTTCAAACCTTTTTGAAGT
CGGCTCCCCTTAAATGAATTAGCCGGAAAACCCTTGTGGACCCGTCTATTGGCGTGATAATTATCTACGCCGTGGGATAG
GACTGCACTTTGTAGTGGGATTTCTGCTTACAGCCGTCCTTTACGGACAACCAATTGACT
>OTU50
AACACCCCTCAGAACTTTTTGATTTTCGAATCTTGAAGCTCTGGATTTGAGTGATCCCAACGCGTTCTTTCGCAGAACAT
GGCGGGCCACTTGAAATGCAGGTGCAGCTGGACTTTCTTCTGAGCTAAAAGCATATTTATTTAGTCCTGTCAACACTTGT
GTTGCGGATTATTACTTCTGCTGCAGCTAACATAAAGGTTGATTGTTCAAATGCTGACTGATGCAGGATTTATCAGTAGC
GCAAGCTATCTGTTAA
>OTU51
AACACCTCAAAGCTTTTGGATTTTTTTTGAAAGCTTTGGACTTGAGCAATCCCAACGCCAATCTTTTTCAGATCGGCGGC
GGGTTGCTTGAAATGCAGGTGCAGCTGGACTTTCTCCTGAGCTAAAAGCATATTCATTTAGTCCCGTCAAACGGATTATT
ACTTTTGCTGCAGCTAACATAAAGGGAGTTTGACCGTATTGGCTGACTGATGCAGGATTTTACAAGGGTCGGCAACGATT
CTTGTTAA
>OTU52
CAACCCTCAAGCCTGGCTTGGTATTGGGCTTCGCCACTAACCTGGCGGGCCTTAAAATCAGTGGCGGTGCCTCCGAGGCC
CTGAGCGCAGTAAATATCCTCGCTATAGGGACCCGGTGGTTACTGGCCAGCAACCCCAACTTTCTAA
>OTU53
ATATATCAACCTCCTCAGGTTTTACTTGTTGAGTGTTGGATGTGGGGGTATTTTTGCTGGTCTCTCTTTCTGAGGTTGGC
TCCCCTGAAATGCATTAGCGGAACAATTTGTTGACCGTTCATTGGTGTGATAACTATCTACGCTATTGACGTGAAGCAGG
TTCAGCTTCTAACAGTCCATTGACTTGGACAAATTTTCATTA
>OTU54
AATCCTCAAAACCCCCCTTCCCTTGATCACTTTGATCGAGAAGAGGGTTTTTGGACTTGGAGGATATGAATGCTTTCCCT
CATTTTTGAGTGGGAGCTCCTCTTAAACGAATCAGTGGGGTTGGCTTTGCTGATCCTTGACGTGATAAAGTGATTCTACG
TTTTGGATCTGGCACTGTCCCTTTAAATGCCTGCTTCTAACCGTCTTATGGACAATGATGGTGTTCTGGTCACCGCTGCC
TGTGTTGGTGGGAGGCTAGACCCACAAGAAAAATGA
>OTU55
ATATATCAACCTCTACAGCTTTTGCTTGTTGAGTGTTGGATGTGGGGGTCTTTTTTTTGCTGGCCTTTCTTCTGAGGTCA
GCTCCCCTGAAATGTATTAGCGGAACAATTTGTTAATCGTTCATTGGTGTGATAACTATCTACGCTATTGACGGGAAGCA
GTTCAGCTTCTAATGGTCCATTGACTTGGACAAATTTTTATTA
>OTU56
ATATATCAATCTCCTCAGCTTTTGCTGTTGAGTTTGGATGTGGGGGTCTTTTTTTTGCTGGCCTCTTGAGGTCAGCTCCC
CTGAAATACATTAGCAGAACAACTTGTTTGACTGTTCATTAGTGTGATAACTATCTACGCTATTGACGTGAGGACAGAGT
TCGGCTTCTAACAGTCCATTGACTTGGACAACTTTTCATTA
>OTU57
GTATATTCAAGCTCAGCTTGGTGTTGGGTGCTTGTCCTCCCCCGCGGCGGACTCACCTCAAATGCATTGGCGGCCGGTAT
GTTGGCTTCGAGCGCAGTAGAAACGCGCCTGGTGTCTTGACGTACTGGTCCCCCACAAGATCATTTTTTA
>OTU58
CAACCCTTAAGCCTAGCTTAGTGTTGGGAGCCTACTGCTTTTACTAGCTGTAGCTCCTGAAATACAACGGCGGATCTGCG
ATATCCTCTGAGCGTAGTAATTTTTTTCTCGCTTTTGACTGGAGTTGCAGCGTCCTTTGCCGCTAAACCCCCAAATTTTT
AAT
>OTU59
ATATATCAACCTCCTCAAGTTTTGCTTGTTGAGTGTTTGGATGTGGGGGTCTTTTGCTGGTCTCTTTTGAGGTCGGCTCC
CCTGAAATGCATTAGCGGAACAATTTGTTGACCGTTCATTGGTGTGATAACTATCTACGCTATTGACGTGAAGCAGTTCA
GCTTCTAACAGTCCATTGACTTGGACAAATTTTCATTA
>OTU60
AATCTCAACCATTAGGGTTTCTTAATGGCTTGGATTTGGGTGTTGCCAGTCTACTGGCTCGCCTTAAAGGAGTTAGCGAG
TTTAACAATGTCCTCTGGAGTAATAAGTTTCTCTGGAAAGGCTTGTGAAGTTTGCTTCTAATCGTCTTCGGACAATTACT
TTGA
>OTU61
ATATATCAACCTCTTATTGAGTGTTGGATGTGGGGGTCTTTTTTGCTGGTCTATTCTCTGTGATCAGCTCCCCTGAAATG
TATTAGCGGAATAATTTGTGGATCGTTCATTGGTGTGATAACTATCTACGCTATTGACGTGAAGCAGTTTGGCTTCTAAC
AGTCTATTTACTTGGACAAATTTTCATTA
>OTU62
ACATCTCAACTCTCGTGGTTTTTCCATGATGAGCTTGGACTTTGGGGGTATTGCTGGCCTGTGGTTGGCTCCTCTCAAAT
GCATCAGCTTACCGGTGTTTGGTGGCGTCGCAGGTGTGATAACTATCTACGCTTGTGATTTGCCACCAGGTGTCCTTCAG
CAATGGAGGCTCACTGGAGCTCACAGACGTCTCTCTTCAGTGAGGACAGCACTTTGAAT
>OTU63
TCGACCATCAAGCTTGGCTTGTTATTAGACCTTTGGTGATAGAACCGGTCTGAAAAGTAATAGACAGGATTTGGTAGCCG
TACAATACAATGAGCTTTCTTAAGCATGTATTGAGGTTGGCTGTCGTGTCTTTAAACCCTCATTTTCTCC
>OTU64
AGTTCTCAACCATGCTGATTTTTTTTGGTGTGGCCTTGGATATGGGGGTTTTGCAGGCTTCTGAAAAATGAGGTCAGCTC
TCCTGAAATGCATTAGTGGTATCTGGGCAGAGACTACTACAGGTGTGATAATTATCTATACCTTCAAGTATACTGCATGA
GACAGATTGGACTGCTTCTAACATGTTTTGACAA
>OTU65
TCAACTATCAAGCCTGGCTTGTTATTAGACTTTTGGTTATAGGACCGGTCTGAAAGATAGCAGATGGGATCTGGTAGCCC
TTGATACAACAAGCTGTTTATAGCACATATCTATAGGCTAGCAGTCCTATCTTTAAACCCCTAATTTTCTCA
>OTU66
GTACTCTCACACTCTCTGATTTTCGGATTGGGAGCGGTGGATTTGGGTGTTGCTCCTTCACTGTGGCTCACCTCAAATGC
ATTAGTGCAACTCTTGACTGAACCATAGTATGGCATGATAAGTATCTTTGCCAGCACCTCTCAGCAGGATGGTCAATCGA
GAGCTCTGTGCTTCTAACTGTCTTTGGACAATCTTTGACA
>OTU67
AACACCTCAAAGCTTTTGGATTTTTTAATCGAAAAGCTTTGGACTTGAGCAATCCCAACACCAATCTTTTTGAGATCGGT
GGCGGGTTGCTTGAAATGCAGGTGCAGCTGGACATTCTCCTGAGCTAAAAGCATATTCATTTAGTCCCGTCAAACGGATT
ATTACTTTTGCTGCAGCTAACATAAAGGGAGTTTGACCGTATTGGCTGACTGATGCAGGATTTCACAAGGGTCGGCAACG
ATTCTTGTTAA
>OTU68
TTTTCTCCTCACCCAAAACTTAATGCGAGAGATACCCTTCTCTTGCCAAGCACGAAAGCACTCTTCTTCTGCGCGCGGCT
TTTGACTAGCTCAAGGGTCGCACTCAATGCAGACGTCACATTTCTCACAATGTGAACTCATTGAGAGCAGAAGCAGTCAG
CTCACGCTGTCAGTGCTTAGTCACTTAAACTTTC
>OTU69
AATTCTCAAAAACCTTTTTGTTTGACTGTTTCTGGTCAGGAAAAGGTTTTTGGACTTGGAGGTTTAATGCTTGCTTTTGT
CTTGAAAGCAAGCTCCTCTGAAATATATTAGTAGGGTCTGCTTTGCTGATTCTTAATGTAATAAGATACTTCTACATTTT
GAATTTGGCATTGTCTTTTAGATGCCTGCTTCTAACTGTCTTATGGACAATAATGGTGCTTCTGGTCACTGCTATTTATA
TTAGCAGATGGCTAGACCCATTTAAAATAAA
>OTU70
CAACCCTTAAGCTCAGCTTAGTATTGGGAATCTACTGTGAGCGGTGCTACCCTGTAGCTACCCTGTAGTTCCTCAAATTT
AACGGCGGAGTTATAGTTACCTCTGAGCGCAGTAATACTTATCACGCTTTGGAAGGTGCTATAGCCCTAGCCGCTAAACC
CCCAATTTTTAAT
>OTU71
CACCCTCAAGCCTCGCTTGGTGTTGGGAGCTGCCTGCGCACTCCTCAAAAACAGTGGTGACGGCTGATCAACTCACGCGT
AGTAATACTTCACGACGATGAGATCAGTCTCCCCCAGAAAGCCTCTT
>OTU72
AACATCTCAAATCTCTCTGCGCTTGCGCAAAAGAGAATTGGATTTGAGCGATCCCGACTCCTTCGTCAGAAAGAGGAGGG
TCGCTTGAAATGCAGGTGCAGCTGGACATTCTTCTGAGCTAAAAGCATATCTATTTAGTCCCGTCAAACGGATTATTACT
TTTGCTTCAGCTAATATAAAGGTCGAATGAACTACCAACGCTGATTGCAGGAAAACTTGTTCTTAACCGAACTTGTAA
>OTU73
CAACCCTCGAACCCCTCCGGGGGTACGGCGTTGGGGATCGGCCCTTTACGGGGCCGGCCCCGAAATACAGTGGCGGTCTC
GCCGCAGCCTCTCCTGCGCAGTAGTTTGCACACTCGCATCGGGAGCGCGGCGCGTCCACGTCCGTAAAACACCCAACTTT
CTGAAA
>OTU74
ACTCATCACCCAAATCCTAATGCGAGAGATACCCTTCTTTCGTTAAACAGGAAAGCACTCTGAGCTCTGCGAGCGACGAA
GACTTGTTCTTTGTTGCACTCAATGCAGCGGTCACATTTCTAATGTGAACTCATTGAGAGTAGGGTCAGCGCGGACTAAC
ATCTGCTAGTGCTTAGACACTCAAACTTTA
>OTU75
AATTCTCAAACCTTTTCAGCATTTATGTTGATCAGGCTTGGATGTGGGAGTTTGCGGGCTTCTCAGAAGTCGGCTCTCCT
TAAATACATTAGCGGGACCTTTGTTGCCCAGCTTTAGTGTGATAATTATCTACGCTATTGTTGAGAGCGGCTTTTAATGG
GGTACAGCTTCTAATCGTCTCATTTGAGACAACTTCTGACA
>OTU76
AATTATCAACTGTGCCAGTACAAATATTATTGGTTGCAGATTGGATATTGGGGGTTTTGCTGGCCTTTGTTGGAAAGTCA
GCTCTCCTGAAATGCATTAGCAGTGCCTTTGTTGGTTCTTAGGTGTGATAAATTATCTATACCTTTACATGTACCTTTAT
TGGAATACAAGGTTATACTGCTTCTAATTGACAAATCTGTTTATGACAA
>OTU77
ACACCTCAACTCTCGTGGTTTGCCACGATGAGCTTGGACTTTGGGGGTTTTGCTGGCCTGTCGTCGGCTCCTCTCAAATG
AATCAGCCTGCCAGTGTTTGGTGGTGTCACAGGTGTGATAAATATCTACGCTTGTGGCCGTCCGCCGGGTGACCTCCGGT
GATGGAGGTTCGCTGGAGCTTATAAACGTCTCTCCTCGGTGAAGACAGCTTTTTTGAAC
>OTU78
TCACCCCTCGAGCCCTGTGCTTGGTGTTGGACGGCCGGTCGAGCGATCGACCCCTCCTAAAGACAATGACGGCGGCCTGT
GGCTCCCCCGGTACACTGAGCTTTTAACTGAGCACGTATCGGACAAGGGCGCCCGGGACCCGGTCCTCTCCTTTAACTAG
GAAACTTTGTAA
>OTU79
TGACCAAATCACGCCCGGCGTGGTCTTGGGGCTGGCAGCTCTGCCGCCCTCAAACCTAGTGGCAGCGCCAGCAGGCCCTT
AGCGTAGTAATACTCCTCGCTATAGGGTCCTACGGTCGCCCGCCAGCAACCCCCAATCTTTCTA
>OTU80
ATATATCAACCTCTTCAGCTTTTGCTTGTTGAGTGTTTGGATGTGGGGGTTTTTTTTTGCTGGCCTCTTCCGAGGTCAGC
TCCCCTGAAATACATTAGCAGAACAATTTGTTGACTCGTTCATTGGTGTGATAACTATCTACGCTATTGACGTGAAGCAG
TTCAGCTTATAACAGTCCATTTACTTGGACAATTTCTATTA
>OTU81
AATCTTCAACCCACCTCTTTCTTAGTGAATCTGGTGGTGCTTGGTTTCTGAGCGCTGCTCTGCTTCGGCTTAGCTCGTTC
GTAATGCATTAGCATCCGCAACCGAAACTTCGGATTGACTTGGCGTAATAGACTATTCGCTGAGGATTCCAGACTTGTTC
TGGAGCCGAGTTGGGTTAAAGGAAGCTTCTAATCCTAAAGTCTATTTTTTG
>OTU82
AACCTCACCCCACTTGGGTTTTTGCCCGAGCGGTGGTGGATTGGGCGTCTGCCGTCAATGGCTCGCCTTAAAAGCATAAG
CACCTTGGATGTAATACGTTTCATCCTTCTGGGTGGCTGATAACCCCACATATCTCATG
>OTU83
ATATATCAACCTCCTCAGCTTTTGCTTGTTGAGTGTTGGATGTGGGGGTTTTTTTGCTGGCCTACCTAAGGTCGGCTCCC
CTGAAATGCATTAGCGGAACAAATTTGTTGACCGTTCATTGGTGTGATAACTATCTACGCTATTGACGTGAAGCAGGTTC
AGCTTCTAACAGTCCATTGACTTGGACAAATTTCATTA
>OTU84
AAAACCCTCAACCTCTCTCCTTTTGGGGTGGTGTTGGATTTGAGCATGTCCACCAAAAAGCCACAATTTGGTTTTTTGGA
GGATGCTTGAAATTTGAGGTTCGGCCGGCAGTGCCTGGGCTACAAGCATTTCATACTTAATCCCGTCAAACGGATTATAT
TCTTTGCTGCAGCCAACATACAGGGTGACTGTCAGTGTCCGACTGATGCAGGAAAAAGTTGAGACTCAGCTCTCTTCTAA
>OTU85
ACACCCTCAAGCTCTGCTTGGTGTTGGGCGTCTGTTCCGCCTCCGCGCGGGACTCGCCCCAAAGGCATTGGCAGCGGTCT
CTTGCACCTCTCGCGCAGCACATTGCGCTTCTCGAGGCGAGGCAGGCCGCGACCACGAAGCCACACATCGT
>OTU86
GTATCTTTTCCCCAGTTTTGGGGGAGATTTGGGGCGTCTCTTCTGAGTGCCCTTAAAGCTGTAGCTTGACACTGAACGAG
TGCGAGAGCGTATGTATTTGAAACTCTTTGAGTGCCCTATACGAAACTCTGGCGCAAGCTCGAGCTGGGTCAAGTCCACC
ACGGAGGTTTGAAAAAGAACCCGAA
>OTU87
CAAAACCCTTCGGCGGTAATTTATTTTGCCACCGGTGCTGGCCGCGGGAGGTCTCCCCCCACGGGGAACCCCCCGGCTTA
AACCTGACGGCGGGGTACGATGGTACGGTCCTGACAATAGTAGAAATATTCATTTGTTGAGCCATGCCAGAGTGCCCCCG
AATAAAAGTGTAACCAATTTATTTGGCTACTTGACT
>OTU88
CACTATTCTTCGGAGTATTGGCACTGACTAACGTCTTGCCTAAAACACTTGGTGGTAACTATCAATCACGCATAGTAATC
TCTGCGAAGGCTGATGGGTAAACACCTTAAAACCTCTTT
>OTU89
AATTCTCAAACTGGGTGTTTTTTTAAATGCCTTAGTTTGGTTATTGGGCTTTGCCGTGTCATTCGCTGAAACGGCTGGCC
TTAAAAGCATTAGCTGATCCTCATCTTGATATTGGTTCTACTCAGCGTGATAATAATCTGACCGTTGAGGACATCTTTTC
GGAGATGGCCAAGTCTTGTTTGGGTTGCTTTCTAGTCCGGTTTACAGATTTAAAAATCTGTTCCATCTTCAA
>OTU90
TACTCTCACACCCTCTAATTCGAATTGGGGAGTGGTGGACTTGGGTGTTGCCGCTTCACTGTCAGGCTCACCTCAAATGT
GTTAGTGTACCTCCTGGTTAGACATAGTACAGCGTGATAAGTGTCTTCGTTGTGCCTCACAAGAGGGTGGCTAATTGGGA
GCTCTGTGCTTCAAACTGTCTTCGGACAATCTCTGAAA
>OTU91
AATTCTCAACCTCACCATTTTTGTAATGAGAATGTGTGTAGGCTTGGATGTGGGGGTTGCAGGTCCACTCTGTGGTCTGC
TCCTCTGAAATGTATTAGTGGGTTTGGTCCCCTATCTATTGGTGTGATAATTATCTACGCCGTGGACTGGAAGACTATTA
TGAACCTGCTTCTAACCGTCCCTTACCGGACAACAATTGACAT
>OTU92
AACTCTCAACTCCTAATGGTTTTTTATTAAGCTGTTAGTTGATGTTGGATCTGAATGTTGCTGGCTTTCGAGTCGGCTCA
TTCGAAATGAATTAGCTGGATCCCTTTTTAACTTGGTTCCACTCGGCGTGATAAGTATCTTCGTCGAGGACAGTTGACTT
CGGTTGGCTGGCCAGGATAAGTTGGTTGAACTGCTTCTAATCCTAATTGAATTTATTCGATTAACTTTTTATG
>OTU93
ACACCTCAACCCTCATGGTTTTTCCATGATGGGCTTGGACGTTGGGGGTCTTGCTGGCCTGCGGTCGGCTCCTCTCAAAT
GAATCAGCTTGCCAGTGTTTGGTGGCATTGCGGGTGTGATAACTATCTACGCTTGCGATTTTCCACCAGGTGACCTTCAG
CAATGGAGGCTCACTGGAGCTCACAAATGTCTCTCCTCGGCGAGGACAGCTCTTTGAAT
>OTU94
TAATCTCACTCCCTCGACTTTTGTTGTGGGATGTGGACTTGGACTCTGTCGTGTTACTACGACTGATCTAAAATGCCTGA
GTGCACCCTGCTGTTGCAGCGTCTTCAGTGTGATAAGCATCTTCACTGGATAAAGTTCCTTTGGGACACGTAGCATTGTG
GGCTCTGTGCTGACGAACCGTCTTTGGACAGCTTTGACA
>OTU95
TCAACCATCAAGCGTGGCTTGTTATTGGACTTTTTGGTCCTCGGGACCGGTCTGAAAAGGAATAGACAGGATCGGGTGGC
CTGTACAATACGATGAGCTTTCTGAGCATGTATTGGCGGTCGACCGGCCCGTCTTGAAACCTCGATTGTTTCC
>OTU96
AAACACCCTCAACCTTTTCTTTATTGAAAAGGCTGGACTTGAGTGATCCCAACGGTTTTTTTTAAAAGGCTGGCGGGTTG
CTTGAAATGCAGGTGCGGCTGGACACATCTTCTGAGCTATAAGCATTACCTATTTAGTCCCGTCAAACGGATTATTTCTA
TTGCTACAGCTAATATAAAGGTTGATTGTCCTGTGCCCGACTGATGCAGGAAAACATGGAGAAATCCTTGTTCA
>OTU97
CGCCCCTCAAGTCCCCTGTGGACTTGGTGTTGGGGATCGGCGAGGCTGGTTTTCCAGCACAGCCGTCCCTCAAATCAATT
GGCGGTCTCGCCGTGGCCCTCCTCTGCGCAGTAGTAAAACACTCGCAACAGGAGCCCGGCGCGGTCCACTGCCGTAAAAC
CCCCCAACTTTTTAT
>OTU98
GTACCTTCAAGCTCTGCTTGGTGTTGGGTGTTTGTCCCGCCTTGTGCGCGGACTCGCCTTAAAGCCATTGGCAGCCGGCG
TACTAGTCTGGGAGCGCAGCACAATTTGCGCCTCTCAACCTGCGCGCTTGCGTCCATGAAGTCTACACTTTTTAC
>OTU99
GTATTCATTCTTTGTGCTTAGTTTACTAGGCACTGAGAGATTTGAGGCGTCGCACTAATCCTGCGTGCCTTTAAAACTAT
TGCTGCTGATTTTCTGCTGCAGAACCATATGTGAATGAAACTTTGGTTTCTCTAATATGCGACTGCAAAGGTCAATAATT
GGCACTCACCTATTAAAGGCTAGCTTCGGCTAGTCTTGAA
>OTU100
TGACCACTTAAGCCTGGCTTAGTGTTGGGAATCTACGTCTGTAGTTCCTTAAAACCAGTGGCGGAGCCGCAGTGGCCTCT
GAGCGTAGTAATTTTTTCTCGCTTTGGAAGGTTCTGTAGTTTTTGCCATAAAACCCCCAATTTTTTAA
>OTU101
ACATCAACTTGACTTAAGTTCGAGTCAAAATTGAGACTTCATTTGGGTTAATTCACAGATGAGTCTTGAATTGTATAAGA
ATTCAGGTTTCGGTGTGACCGTGTATACTGAACATTGTGGGATACGAAACTGTGGAAAGTTTTTCCATGGATCGAATTTC
ATCATCACAATGAGTTCTGTATGAAAGGTGTGACCGGAGCAATTTTCAACTGAATACTTCCAAACTTTTAATTCTTT
>OTU102
ATATCAACTTGACTTGAGTTCGAGTCAAAATTGAGACTTCATTCGATGAAAATTTGGATGAGTCTTGAATTATATAAGAA
TTCAGGTTTCGGTGTGACCGCATATGCTGAACATTGTGGGATACGAAACTGTAGAAAGTTTTTCTACGGATCGAATTTCA
TCATCACAATGAGTTCAGTATGAAAGGTGTGACCGAAGCAATTTCAACTGAGTACTTCCAAAACTAAATTTTATTTCAAT
>OTU103
CAACCCTCAAGCTTAGCTTGGTATTGGGCTCCGCTACTTATCTAGCGGGCCTTAAAATCAGTGGCGGTGTCGTTGAGGCC
CTGAGCGTAGTAAATATCCTCGCTATAGGACCCGGCGGTTACTAGCCATCAACACCAACCTTTTTA
>OTU104
ATATATCAACCTCTTCAGCTTTTGCTTATGGAGTGTTGGATGTGGGGGTCTTTTTTTGCTGGCCTCTCTTCTGAGGTCAG
CTCCCCTGAAATGTATTAGCGGGACAATTTGTTGACTGTTTATTGGTGTGATAACTATCTACGCTGTTGAACAGGAAGCA
GTTCAGCTTCTAACAGTCCATTGACTTGGACAAAATTTCATTA
>OTU105
AATTCTCAACCACACATAGTGTGGCTTGGATATGGGGGGATTTTCATTTGCAGGCTTTAGAAAATGAGGCCTGCTCCCCT
GAAATATATTAGTGGTATCTGAGCAGAAACTACTACAGGTGTGATAATTATCTATGCCTTGGTATACTGCATTGAACAGA
TTGTACTGCTTCAAAGCGGGCCCTTTGTCGGGGCACATTTGATAA
>OTU106
AATTCTCAACCACATTCATCTTGTATGTAATTGTGGCTTGGATGTGGGGGATCTTGTTTGCAGGCTTTAGAAATGAGGTC
GGCTCCCCTGAAATGCATCAGCAGTATCTGAGCAGAATTACTGTAGGCGTGATAATTATCTATGCCTTGCGGTAGATTTG
CATAAATGGATTACATTGCTTCTAATCAGTGTTAAAACCTTTTAACACATTTGACCA
>OTU107
AACAAGATCAACTCTAGTTGAGAGTTGGGATTGGCCTCATGTACCTTTGGGTGTATTTGGCTTGAATGCATCGAGTTGAT
GAGCTCCCCAATGCGGCTCAATGTGTGCTAGCGAGACAGTCGTCCCGATCTCACATTTCCGCCGCGTTGCAGAGTTCTAC
GCACAACCCGCCAACATATATTTATCAACAA
>OTU108
AATCTTCAACCTACAAGCTTTTTTGTGGCTAGTAGGCTTGGATTTTGGAGGCTTGTCGGCCTTTATTGGTCGGCTCCTCT
TAAATGCATTAGCTTGGTTCCTTGCGGATCGGCTGTCGGTGTGATAATGTCTACTCCGCGACCGTGAAGCGTCTGGCAAG
CTTCTAACCGTCTCGCTATAGAGACAGCTTTATGAC
>OTU109
AATCTCAACCATTAGGGTTTCTTAATGGCTTGGATTTGGAGGTTGCCATTCTAAATGGCTCCTCTTAAAGGAGTTAGCAA
GTTTAACTATTGCTATCTGGCGTAATAAGTTTCGCTGGAATAGTATTGTGAAGCGTGCTTCTAATCGTCTTCGGACAATT
ACTTTGA
>OTU110
AATCTCAACCATTAGGGTTTCTTAATGGCTTGGATTTGGGTGTTGCCAGTCTCTGGCTCGCCTTAAAGGAGTTAGCGAGT
TTAACAATGTCGTCTGGCGTAATAAGTTTCGCTGGTAAGACTTGTGAAGTTTGCTTCTAATCGTCTTCGGACAATTACTT
TGA
>OTU111
ATATATCAACTTCTTCAGCTTTTGCTTGTCGAGTGTTGGATGTGGGGGTCATTTTTTTTGCTGGCCTCTCTTCTGAGGTC
AGCTCCCCTGAAATGTATTAGCAGAACAATTTGTTGACCGTTCATTGGTGTGATAACTATCTACGCTATTAACGTGAAGC
AGGTTCTGCTTCTAACAGTCCATTGACTTGGACAAATTTTCATTA
>OTU112
AATTCTCAACTGTTGTCAACTTTTGCTGATAATGGCTTGGATGTGGGGGTCTATTTTGCTGGCTTCTTCTCAGATAGTCA
GCTCCCCTTAAATGCATTAGCTGGTGCCCCGCGTGGACTGTCTATTGGTGTGATAATTATCTACGCTATGGACATCTGCA
ATCATATGGGTTTGCGCTGCTTCTAACAGTCTGTTGATTCAGACAATACATGACA
>OTU113
ATATATCAATCTCTTCAGCTTTTGCTTGTTGAGTATTGGACGTGGGGGGATTTTTGTGCTGGCCTCTCTTCTGAGGTCAG
CTCCTCTGAAATGCATTAGCAGAACAGTTTGTTGACCGTTCATTGGTGTGATAACTATCTACACTTTTGACGTGAAGCAA
GTTCAGCTTCTAACAGTCCATTGACTTGGACAAATTTTCATTA
>OTU114
GTACTCTCACACTCTCCGATCCTTTGGATTTGGGGAGCGGTGGACTTGGGTGTTGCTGCTTTCCTTGTGGCTCACCTCAA
ATGTGTCAGTGCACCTCTTGGTTGGACATAGTACGGCGTGATAAGTATCTTCGCCGGCACCTCATATGAGGGTGGCCGAT
CCGGAGCTCTGTGCTCTCAAACCGTCTCCGGACACTTTTGACA
>OTU115
AATTCTCAACCTATCATTGCTTTTCAAGTGGTGAATAGGATTGGATGTGGAAGTCTGCTGGATTTTATATTCAGCTCTTC
TAAAATGTATTAGCAGTAACCGTACTTCGGCATGCTTCAAGCTGTGATAATATCTTAGTTTGAACTGTTGAGTTGACAAA
GACCGGTATGAAGAGCTACTTAAATGTTCTCTTTGCCTTCTTCATTATTGGAGATACTTGTCTGGCTTTGTGATTGCTGC
TTATAGTCGTCTTAACAGACAATTACTTGAT
>OTU116
ATATCTCAACACAAGCAATTTGTTTTGTCTTGTGGCTGGATAATGAGGGTTGCTGGCTTCATTGTCAGCTCCTTTTAAAT
GCATTAGCAGATCTCTGTAGAATCGGCTTCAGTTTGGTAATTTACTTATCTGTGCTGTTGCTGAGGAACTCTTGATCAGC
TTTCAAATTGTCCCTTTGTTTGGGGACTGTCTCTTGTAGGCAATCATTTGAC
>OTU117
AATTCTCAAGCTACACCAGTTCTATGGTATTGCTTGGACTATGGGGGTTTTGCAGGTTTCAAAATTGAAGTCGGCTCCTC
TGAAATGTATTAGTGGTATCTGAGCAGAAACTACTACAGGTGTGATAACTATCTATGCCTTGGTGTATCTGCATGCTGCT
TCTAACAGGTGAAGCCCTTTCTTGGGCCACATTTGATAA
>OTU118
CCCACTCATCCTACCATTTGTGTAAAAAGCAGATGGTGGGTGGTATTGAGGGAACCTCCCCTCTAATGTAGTACGCTTGC
GAACCTTTATACCGATCATAACGTGATAAATTCTATTCGTTACCGTGAGGTTGAAGGCCGCCTGAAATCAAACTGTA
>OTU119
AACACCTCAAAATTTTTATTTTTTTTAAAAAAAAAAAGTTTTGGACTTGAGCAATCCCAACACCAATCTTTTAGATTGGC
GGCGGGTTGCTTGAAATGCAGGTGCAGCTGGACATTCTCCTGAGCTAAAAGCATATTTATTTAGTCCCGTCAAACGGATT
ATTACTTTTGCTGCAGCTAATATAAAGGGAGTTTGACCGTTTTGGCTGACTGATGCAGGATTTCACAAGGGTCGGCAACG
ATTCTTGTAAA
>OTU120
AACCCCTCAAGCTTGGCTTGGTGTTGGGGCCCGCGGTCTCGCGGCCCTTAAAATTAGTGGCGGCGCCCTCTGGCTCTCAG
CGTAGTAATGCTCTCGCTACAGAGTCCGGCCGGTGATAGCCAGAATATTTTTTTAA
>OTU121
GTACCTTCAAGCTCTGCTTGGTGTTGGGTGTTTGTCTCGCCTCTGCGTGTAGACTCGCCTCAAAACAATTGGCAGCCGGC
GTATTGATTTCGGAGCGCAGTACATCTCGCGCTTTGCATTCAGAACGACGACGTCCAAAAGTACATTTTTACAC
>OTU122
AACATACATCAACCCTTTAATGCTTTTCGTGTTGAAGTGTTGGAATTGGAGGCCTTGCCGTGTGTTAGCACGGCTCCTCT
CAAATGTGTTAGCTGGCTCGTGCTGCGTCTCGCATGTTGGCTTGATAACTATCTATGCCTTCTTTGAGAAGTTGAACGTG
CCGCTTCCAACCGTCCCTTGCGGACAAATACATCCTTGAC
>OTU123
ACACCCCACATTCAAATCTTTTTTTGAATGGAACTTGGAGTTACAGTTTTACGACCGTGCTCTTTAATTATATTAGGCCT
GATCTTGTTTAGACTGCCTGAACTTTTTTTTAATATAAAGGAAAGTTTTGACAAAATAAACTGTGCTGGGGCCTTTAAAC
AAACTTTCTTAA
>OTU124
TCCACGATCAAGCCTGGCTTGTTATTAGACTTCTGGTTTCAGGACCGGTCTGAAAGACAACGGACAAGATCTGCTGATCC
TCGATGATATAATGAGCTTTTTTATAGCATGTATCTACGGGTCAGCGGCCTTGTCGTTAAACTCTTATTTTCTCC
>OTU125
AATCCTCAAAACCCTTTTCTTTTGATCGAGAAAAGGGATTTTGGACTTGGAGGACCCAATGCTCGCTTTCATTTTTTGAA
AGTGAGCTCCTCTCAAAGGAATTAGTGGGGGTTTGCTTTGCCGATCCTTGACGTGATAAGTTGTTTCTACGTTTTGGATA
CAGCACTGTGCCCGCTTCCAATCGTCCTGTGGACAAAGATGGTGTTTCGGTCACTCGCCGCCTGTGTGTCGGTGGGGAGG
CTGGACCCACAAAAAAAAGA
>OTU126
ATATATCAACTTCTTCAGCTTTTTTGTTTGTTGAATGTTGGATGTGGGGGTTTTTGCTGGCCTTTTCAAGGGTCAGCTCT
CCTCAAATATATTAGCGGAACAATCTGTTGACCGTTCATTGGTGTGATAACTATCTACGCTATTGATCGTGAGGCAAGTT
TAGCTTCTAATAGTCCATTGACTTGGACAACTTTTTTATTTA
>OTU127
CAACCCTCAAACCCCCGGGTTTGGTGTTGGAGATCGGCATGAGTCCTTCGGGGCGACGCCGTCTCCCAAATATAGTGGCG
GTCTCGCTGTAGCTTCCTATGCGTAGTAGCACACCTCGCACTGGAAAACAGTTTGGCCACGCCGTTAAACCCCCAACTTT
CTGAA
>OTU128
TACTACTGAGGCTCAGCCTTGCGGTGGCCCGGTTTCCTTCCGGCAGCGATGGCGGAAGGAAAGGGCTGAAACGGATGGGC
GTTCCGGCGGAGCCGACCCAGCGTAGCAAAAGTTTTCGCTCGGGAAGAGGCTCTCGCGGGGGCGCCAGTTTGCAACGAC
>OTU129
CAACCCTCAAGCTCTGCTTGGTCTTGGGCTATGCCGGCAACGGTAGGCCTCAAACTCAGTGGCGGCGCCATCGTGTCCCT
CAGCGTAGTAATTCTTCTCGCTGTTGGGTTCCGGTGGCCGCTGGCCAGCAACCCCCAATTTTCTAT
>OTU130
ATTTCTCAAACCTTCTTGGTTTCTTGACCAAGATGGCTTTGGACTTTGGAGGTCTTTTGCAGGCTTTGCGAAAAGCCAGC
TCCTCTTAAATGCATTAGTGGGGTCCTCTTTGCCGATCTCCAGGCGTTGATAAGATGTTTCTACGTCTTGGGATTTGCTC
TGCTCATTGGGAACCTGCTTCTAACCGTCTCACTATTGGAGACATCGTTCGAGTTTGCTCGACCCACGAA
>OTU131
TTAAACTCTCAACCTCCTATTGGGGGATGAGGAATTGAGCGGTCCGCTTGTAGTAGATTGCTTGCAATTTGTTACACTTT
GGCGGTTGCTTGAAATGGATAGCTTAGCGGTATTGACCACTGCTTAAGATGACTAGGCGTATTAGTTTCCCAATTGGGAA
TCCACTCGTGCGCCGGTGTATTGGTCTCTAAAGCCTTTGTGTTGGTTGATCGCCGAGCTCTTCCCCAAGTGTTCTTTTGG
GCACTTACCGAGTATGGCTTGCAGTTTGCATGCTGAACTTGA
>OTU132
AGACTTCAACCATTCGGGTTTTTGCCTGGGCCGGTTGGACATGGGCGCATGCCATGGTGTAATACCCGTGGCTCGCCTGA
AATGTGTCAGTGGTGATCAGACCCTCGACAAGAGTAATAAGTTTCTCTTGTGCCGGGCCGTGGGGAACCGCTCATAACCC
CCAACTTTTGA
>OTU133
TAACCCTCAAGCCTAGCTTGGTATTGGAGTCGCTGTATAGCGGCCCCTAAATTCAGTGGCGGTGCCTAGTAGGTTCTACG
CGTAGTAATTCTTCTCGCGATAGATCCCCTACGAGTGCTTGCCAACAACCCCAATTTTCTCC
>OTU134
ATATATCAACCTCTTCAGCTTTTGCTTGTTGAGTGTTGGATGTGGGGGTTCTTGCTGGCTTCTCTTTCGAGGTCAGCTCC
CCTGAAATGCATTAGCAGAACAATTTTGTTGACCGTTCATTGGTGTGATAACTATCTACGCTATTGACGTGAAGCAGTTC
AGCTTCTAATGGTCCATTGACTTGGACAAATTTTCATTA
>OTU135
TAATTCTCAAACCCGCCCCTTTGGGGGTGGCCTTGGCTCACACCTCGGCTAGGTTTGGTTCATGAGCGGTATTTGTCGGC
CTGGAACCGGCTCGCTTTAAATTGATCGGCGATGCAGCCTGCTGCTTACTAGCGCTTACCGCTCGCTTGCCTCGATAGTA
AAATTGAAAGGGCTTGCTTTGGGTGGTCTGTGTGAAAGGTGGACCTGGCGACCTCTCGCTATACAAAAACAAATTTATTC
>OTU136
TATTATCTATCAACAACCTAGTGTTGTTGGATTTATGGGTTTTGCTGGACCCTCCCCCAAGGGGTTCAAGCTTACCTCAA
ATGCATTAGTTTCATTAGTGTGATAACTTATCTACACTATTGAATAATATTAAA
>OTU137
AACACCTCAAAACTTTTTTTTATTTTTAAGAAAAAGTTTTGGACTTGAGCAATCCCAACACCAATCTTTTTTAGATCGGC
GGCGGGTTGCTTGAAATGCAGGTGCAGCTGGACATTCTCCTGAGCTAAAAGCATATTTATTTAGTCCCGTCAAACGGATT
ATTACTTTTGCTGCAGCTAATATAAAGGGAGTTTGACCGTATTGGCTGACTGATGCAGGATTTCACAAGGGTCGGCAACG
ATTCTTGTAAA
>OTU138
AGTTCTCAACTACATCAGTTTATAATGGTGTAGCTTGGATATGGGGGGATTTCTGTTTGCAGGCTTTTTAAAAAGGTCTG
CTCCCCTGAAATGCATTAGCGGTATCTGAGCAGAGACTACTACAGGTGTGATAATTATCTATGCCTCGAGTATACTGCAT
GAACAGATTACACTGCTTCTAACAAGTGAAACCCTTTTTCACCTCTGACAA
>OTU139
AACCCTCAAACCCAAGTTTTGGATTTCGATCCATGCTTGAGTTTGGATTTGGATGTTTGCCGGTGATGAACCGACTCATC
TTAAAAGTATTAGCTTGGATCTGTCTATATGACTGGTTTGACTTGGCATAATAAGTATTTTGCTGAGGACATCTTCGGAT
GGCCAGGACCTAGACTACTGTCTGCTAACTAAACCATCACTTTAAGTGCATCTTTGGATGTTACTCATTGTGTAACTTTG
AC
>OTU140
ATATATATCAACCTCTTCAACTTTTGTTGAGTGTTGGATGTGGGGGTTTTCTTTTGCTGGCCTCTCTCTGAGTTCAGCTC
CCCTGAAATACATTAGCGGAACAATTTTGTGGATTCGTTCATTGGCGTGATAATTATCTATGCTATTGACGTGAAGCAGT
TCAGCTTATAACAGTCCATTGACTTGGACAAATTTTTATTA
>OTU141
ACACCTCAACTCTCATGGTTTTTCCATGATGAGCTTGGACTTTGGAGGTCTTGCTGGCCTGTGGTTGGCTCCTCTAAAAT
GAATCAGCCTGCCAGTGTTTGGTGGCATCACAGGTGTGATAACTATCTGCGCTTGTGGTTCTCCACCAGGTAACCTTCAG
CAATGGAGGTTCGCTGGAGCTCATAAACGTCTCTCCTCGGCGAGGACAGCTTTTCGAAC
>OTU142
CAACCCTCAAGCCCCTGTGGCTTGGTGTTGGGGCGCTGCGGCCTATGCCGCAGCCCCCGAAATATAGTGGCGGACCCGGT
GGGAACCCGAGCGCAGTAATACACTTCTCGCCCAGGGCTTCCCGCAGGGACTCCGGCCGTAAAACCCCCACTGTAACCAC
TA
>OTU143
AGAAGTAACCTCGACCAACATCTTGTGTGATGGTCGGAGATGGAGGTTCTGCTGTTACCTGTTAACAGCTCCTCCTAAAT
GTCTTAGCTAGTTGGTGATGAACAACTGTTGGCTTGATATAATGTCTATGCTGCGGTCGCTCATGTCCCAAAGCTCATAG
CTGTCATTTGACAACTTCTTTCAAT
>OTU144
AACACCTCAAAACTCTTTTTTATTTTTTGAAAAATAGTTTTGGACTTGAGCAATCCCAACACCAATCTTTTTTAGATCAG
TGGCGGGTTGCTTGAAATGCAGGTGCAGCTGGACATTCTCCTGAGCTAAAAGCATATTTATTTAGTCCCGTCAAACGGAT
TATTACTTTTGCTGCAGCTAATATAAAGGGAGTTTGACCGTTTTGGCTGACTGATGCAGGATTTCACAAGGGTCGGCAAC
GATTCTTGTAAA
>OTU145
CAAACTAATAAGCCCCAACGGAGGTTTGTCCTGGGCCTCGCCTCTTTGGCGTTCCCTGAAAGAAATCCACACTGTGGAGC
GGATGAGATCCATCTGGACCGGCCGTTCTGTGGGAGTGTGAACTATAATCTCTGG
>OTU146
AAACCACCTCAAGGCATTTTGTGTCCTTGGTCCTGAAGGTCGATTGGCTCGATTTGCCACACACCTTCGAAATCAATCGG
CGGATTGCAACGCTCGGCGAGTGTAATAACATTTACCGTTCATGAGTCGACAGTTGCACGTCTTGCCGTTGACCCCCACA
CAATTCCA
>OTU147
ATATATCAACCTCCTCAGCTTTTGCTTGTTGGAGTGTTGGATGTGGGGTTTTTTTTGCTGGTCTCTTTCTGAGGTCAGCT
CCCCTGAAATGCATTAGCGGAACAATTTGTTGACCGTTCATTGGTGTGATAACTATCTACGCTATTGACGTGAAGCAGTC
AGTCTTCAGCTTCTAATAGTCCATTTGGACAATTTTTCATTA
>OTU148
ATATATCAACCTCTCAAGCTTTTGCTTGTTGAGTGTGTGGATGTGGGGGTTATTTTGCTGGCCTAGTCAGCTCCCCTGAA
ATGTATTAGCAGAACAATTTGTTGATCGTTCATTGGTGTGATAACTATCTACGCTATTGATGTGAAGCAGTTCAGCTTAC
AACAGTCCATTGAATTGGACAAAATTTCTATTA
>OTU149
ATACCAACTCCTACTTCGTGTAGGGTCTTGGGCTTCGCCTCTGGGCGGGCCTCAAAATCAGTGGCGGCGCCATCTGGCTC
TAAGCGTAGTAAATCTCCTCGCTATAGAATTCAGAAGGTTAGCTTGCCAGCAACCCCAAATTTTTTA
>OTU150
GAAACTTCTCAACCACTCCAAATGGTGTGGCTTGGAAATGGGGGAAAGTGCAGGCTTTATGAGAGTCTGCTCCCCTGAAA
TGCATTAGCGGTGTCTGGGCAGACTTTACCACAGGTGTGATAACCATTCAATGCCTTGGTACTGCAGATTGCTGCCGCTT
CCAACAACCTTTCTTAATGACCA
>OTU151
ATATATCAACCTCTTCAGTTTTTTTTAAAAGCTTGTCGAGTGTTGGATGTGGGGGTTGCTGGTCTCTTTTCTCAGATCAA
CTCCCCTGAAATGCATTAGCGGAACAATTTGTGGACCGTTCATTGGTGTGATAACTATCTACGCTATTGACGTGAAGCAG
TTCAGCTTATAACAGTCCATTGACTTGGACAATTTTATTATTATTA
>OTU152
CACCACTCAAGCCTGGCTTGGTATTGGGCGTCGCGGTTCCGCGCGCCTTAAAGTCTTTCCGGCTGAGTCGTTCGTCTCTA
AGCGTTGTGGCAACTATTCGCTTCGGAGTGCGGGCGGCCGCGGCCGTTAAATCTTTCACAA
>OTU153
CACCTCTCAACCACGCATTCGCGTTGGCTTGGACCGTGGCCGCTGGCTGTGTACACAGCCCGGCCGAAATGTACGCGGAG
CGCTTACGCGCTTCTGCGACGTGATACAGCGTTGTAGACCCCTCGCTGACCGTTGCAGGAGCACGGCTCCCCAGCTTATC
A
>OTU154
TAACCAATCACGCAAGTGGTATTGGGGCTTGCCATCGGCATCCCTTAAAATTAGTGGCAGTGCTATAGGCTCTCAGCGCA
GTAATTATTTCGCTTTTGAACCCTAAAAACACTCGCCAGAACCCCAATTTTTCAA
>OTU155
TAAAACTCGACCAGTTACTTTATTGTTAACTGGCTCGGATTTGGACGGTTGTGGGATTGATTGATTTCAGTCTGACTCTG
TCCTGAATGCATTAGTCAAAGTCCTAATGGATTGCTTCTTATGACGTAGCAAAGTCTTCGTCGTGGCAGTGGTCGTTATT
ATTGGACTGTTTGGCTTTCCAAACCCATAATCATTAAGT
>OTU156
AAACCAAATGGGCCCTATCGGGGTTCCGTATTGGGCTTCGCCCTCCCTCTGGGGGGCGTCGCCTCGAGGCCATTGGTCTG
ATGGGCGGGCGAGTTCCTCTAGGACGGACCGCGCTATGGATCACGAGACTTCTGA
>OTU157
GTACTCTCACACTCTCTGATCCTTTGGATTTGGGGAGCGGTGGACTTGGGTGTTTGCTGCTTTCGTTGTGGCTCACCTCA
AATGTGTTAGTGCACCTCTTGGTTGGACATAGTACGGCGTGATAAGTGTCTTCGCCGGCGCCTCAATATGAGGGTGGGCC
GATCAGGAGCTCTGTGCTCTCAAACTGTCTCCGGACACTCTTGACA
>OTU158
ATATAATCAACCTTCAACTTGTTTGAGTGGTTTGGATGTGGGGGTTTGCTGGCCTCTCAAAAGGTTTCAGCTCCTCTGAA
ATGCATTAGCAGAACAAACCTTGTTCATTGGTGTGATAACTATCTACGCTTATGAATGTGAGGGGCAGTTCAGCTTTCTA
ATCGTCTTTGGACAATTCATCATTA
>OTU159
ACACCTTCGGTTTGACGATTTATCTGTCTCGCCGGCGTTGGCGGTTTTGGGGAAACGTGGGGCAACCCGCACGCCATTCC
GTTCAAACACTGACAGCGGGGTCGAGTTTAGGCAAACCCATCGATTAGTAGAAATATTCATCCTTGATTAAAACCTATGC
TTCCCGCGATACAAAACTAGAGGGTGTAAAAACCCCCCACCAA
>OTU160
TGCCTCTTCACCGGAGCCGCTGTGACTTGTTCACTTTGGCTTGCAGGTGGCGGTGGGATCGTTGGCCCCCTCGGGGGTCG
ACCTTCCTGAAATCTATCAGCGATGCCCGGTCCCGAAACCTTTGGTATAACGTGGGTGTTAACTTTTACTGCCTGCGCCA
CTGGCCTAGGGGCTCTAGGAGCCTTCGCTTTCCAAACGTCCCTTCGAGGACAACACTCTTG
>OTU161
ATATATCAACCTCTTCAGCTTTTGCTTGTTTGAGTGTTGGATGTGGGGGTATAATTTATTTATTTTTTGCTGGCCTTCTC
TTAGGTCCCAGCTCCCCTGAAATACATTAGTGGAACAGTTTGTTGACCGTTCATTGGTGTGATAATTATCTACGCTATTG
ACGGGAAGCAAGTTCAGCTTCTAACAGTCCACTGAGTTGGACAATTTCTTATTA
>OTU162
AACACCTCAACTCTCGACATTCGTGTTGAGAATTGGACTTGAGCAATCCCAACTCTTTGCAAAAAGAGGCGGGTTGCTTG
AAATGCAGGTGCAGCTGGACATTCTTCTGAGCTAAAAGCATATTTATTTAGTCCCGTCAAACGGATTATTACTTTTGCTC
TAGCTAACATAAAGGTTGAATGCGCCATATGGCTGACTGATGCAGGATTACCAAGTTTTTTTATTAAAACTTGTAA
>OTU163
CACCCCTCAAAGTTAACTCTTTGGCGTTGGACAATGCCTAAAGGCATGCCTCAAAATCAGCGATGGTGATATTCAACCAC
AGGCGCGCAAACGTCGTCTAGCTGGCGGGATGTTGCCAGTCAATTGATGAATTGCTAAA
>OTU164
AAAAACATCAAGCACCGCTTGGCATTGGACATCACCTCTGGTGTGCCTCAAAATCAGTGGCGGCGCCGATCGGCTTCGAG
CGTAGTAAAATTCTCGCTATCGGAGCAGGTTGCGGTGCCGGCCAAAAGCACCCCAATTTAAT
>OTU165
AATCCTCAAAACCCTTTTCTTTTGATCGAGAAAAGGGATTTTGGACTTGGAGGACCAATGCTTGCTTTCCTTTTTCGAAA
GTGAGCTCCTCTCAAAGGAATTAGTGGGGGTTTGCTTTGCCGATCCTTGACGTGATAAGTTGTTTCTACGTTTTGGATAC
AGCACTGTGCCCGCTTCCAATCGTCCTGTGGACAAAGATGGTGTTTCGGTCACTCGCCGCCGCCTGTGTGTCGGTGGGGG
GAGGCTGGACCCACAAAAAAAGA
>OTU166
CAACCCTCAAGCCTAGCTTGGTGTTGGGCTTCGCCACTAACCTGGCGGGCCTTAAAATCAGTGGCGGTGCCTCCGTGGCC
CTGAGCGCAGTAAACATCCTCGCTACAGGGACCTGGTGGCCACTGGCCAGCAACCCCCAACTTTCTAA
>OTU167
ATATATATCAACCTCTTCAGCTTTTGCTGTTGAGTTTGGATGTGGGGGCTTTTTTTGCTGGCCTCTTGAGGTCGGCTCCC
CTAAAATGCATTAGCGGAACAATTTGTTTGACCGTTCATTGGTGTGATAACTATCTACGCTATTGACGTGGGACAAGAGT
TCAGCTTCTAACAGTCCATTGACTTGGACAACTTTTCATTA
>OTU168
ACTCTTCAACCTACCGATTTCTAGTAAATCGGATTAGTGTTTGGATTTTGAACGCTTGCTGGCCTTTATTGGCGAAGCTC
GTTCGTAAATGATTAGCATCTCATATTCGAAAATCGGATTGACTCAGTGTAATAGACTATTCGCTGAGGACGCTCTTTCG
GGAGTGGCCGAGTTTTGTAAAGTAGAAGCTTCTAATTCTATTAGTCAACTTTAG
>OTU169
AACACCTCAAATCTCGACATTCGTGTTGAGAATTGGACTTGAGCAATCCCAACTCTTTGCAAAAAGGGGCGGGTTGCTTG
AAATGCAGGTGCAGCTGGACATTCTTCTGAGCTAAAAGCATATTTATTTAGTCCCGTCAAACGGATTATTACTTTTGCTC
TAGCTAACACAAAGGAAGAGTGTGCTACATGCTGACTGATGCAGGATTACCAAGTTTCCGTCAAAAGAAACTTGTAA
>OTU170
GTATTCATTCCCTGGTTCTATTATTGAACTAGAGAGATTTGCACTGTGCCTGTTTTACCACTGGCTAGCGCTAAATACAT
TACTTGACTGGTAGTAAATGTTTGACACTGCTACGTATTCGAAAAGCTATGAATGAAGCGCAAGTTTCTTATTGGCCCAG
TATATGTTGTAACAGCTAGTTTACTGCGAGGTAGAGTTCATACCTTATAGACGCTTTCACGAGTGATCTGAA
>OTU171
AAACACCCTCAGCTCCTCTTTTGTTTCGACAAAAGAAGGGCTGGACTTGAGTGATCCCAACGGCAGTGATTTTTCGAAAG
AACTGCTGGCGGGTTACTTGAAATGCAGGTGCGGCTGGACACATCTTCTGAGCTATAAGCATTACTTATTTAGTCCCGTC
AAACGGATTATATCTATTGCTGCAGCTAACATAAAGGTCGATTGTTCTTGTGCCCGACTGATGCAGGAAAATGAAGGCGT
CTAATAGCGTCCTTTGTTCA
>OTU172
ATATATCAACATCTTCAGCTTTTGCTTTTGAGTGTTGGATGTGGGGGCAATCCTTTGCTGGCCTCTCTTCTGAGGTCAGC
TCCCCTGAAATACATTAGCGGAACAATTTGTTGACCGTTCATTGGTGTGATAACTATCTACGCTTTTGACGTGAAGCAAG
TTCAGCTTCTAACAGTCCATTGACTTGGACAGATCTTCATTA
>OTU173
AATTCTCAACCTTTATTAGCTTTTTGGTTAGTAAATGGATTGGAAGTGGGGGTATGTTGGTTTCTTTATTGAAATGAACT
CCCCTGAAATGCATTAGCTGGTTGCCTTGTGCAAACATGTCTATTGGTGTGATAATTATCTACGCCGTGGACTATTTGCC
GTTTATAGCACTGCTTATAATCGTCTGTTCATTCGGACAATATATGACA
>OTU174
CCTTCTCAAACAATTCTGTTTGGTTGTGAGTGATACTCTTTACTGGGTTAACTTGAAATTGCAAGCCTGTTTGGCTGTGT
GTGCTGGCTCGGATAGAGTTTTTTGTCCAGTCTGCTAATACCAAATTGTCGTATTAGGTTTTACCAACTCGACAAGACAG
TGTTAGTAGGTGTTATTAAGACAGATATACTTGCTTCTTGCTGCTACGCGGTCCGGCGAACAATACTCTCAAA
>OTU175
CAACCCTCACGCGTAGCGTGGTCTTGGGCTCTGCCGGCAACGGCTTGCCTTAAAATCAGTGGCGGTGCCATCGAGCTCTA
CGCGTAGTAATAAACCCCTCGCGTGTGAGTCTCGGCGGTCGCTTGCCAGCAACCCCCAATTTTTTAT
>OTU176
ATACCCTCAAGCCTAGCTTGGTATTGGGCCTCTGTCCATTGGATGGGCCTAAAAATCAGTGGTGACTGCCCTTACGGCTT
CAAGTACAGTAGAATTTCTCAAACTTGCCAAGCCCTAGGGGATGGTTTAACCATCGAACCCCCATAACTTTTCTAA
>OTU177
GCTAAACTCAAGCCTACTTGTAGGCCTGGTCTTGGGTGCTGTCCTCTGTAGGACACACCTCAAATGCAATGGCGACATTG
CCTGGCTTCAAGCGTCTAGGAAACTTCATCGCTTCAGCTAGAAAAGTGTCTGCCTCTCAACCTCATTTTTATAATCTT
>OTU178
CAACCCTTAAGCCTAGCTTAGTATTGGGAATCTATCCGCAAGGATAGTTCCTCAAATCCAACGGCGGATCTGTGGTATCC
TCTGAGCGTAGTAAATCTTTATCTCGCTTTTGTTAGGTGCCGCTGCTCTCAGCCGCTAAACCCCCCAATTTTTTGT
>OTU179
GAACGTTATTCTATGTTACTCGTTGAAAGACCAGTGTACAGGAGTAGAGATGGGCAGGTCACACTGCTTGAAATGTAGCA
AGAAGAGGTCCAACGGCTGTATGCGCGTGCTATAAGCTCCACTATTGTGGTGTGCTTGGTCGTCCATCTGTCAGAGGGCC
TATCAGCTACTCAAA
>OTU180
CAACCCTCGAACCCCTCCGGGGGTCCGGCGTTGGAGATCGGCCCTTACCCGGCCGGCTCCGAAATCCAGTGGCGGCCTTG
CCGCAGCCTCTCATGCGCAGTAGTTTGCACACTCGCACCGGGAGCGCGGCGCGGCCACAGCCGTAAAACAAACCAAACTC
TGAAA
>OTU181
AGTTCTCAACCACACCAATCTTTTGGTCTGGCTTTGGATATGGGGGTTTTGTTTTGCAGGCTTCTGAAAATGAAGTCGGC
TCCCCTGAAATGCATTAGTGGTATCTGAGCAGAGACTACTACAGGTGTGATAACTATCTATGCCTTCAAGTATATACTGC
ATGAAACAGATTGCACTGCTTCTAACATGTTTGACAA
>OTU182
AGAAGTAACCTCAACTAACACCTTGTGTGTGAGTTGGATATGGGGGTCTGCCGTTGACTTGTTCACGGCTCCTCCTAAAT
GTGTTAGCTATTTGGTGATGAACCACTGTTGGCTTGATATTATGTCTGTGCCGCGGTTGTACATGTGCCATTGCTGATAA
TCGTCTTCGGACAACTTTCTGAC
>OTU183
AACTCTCTTTTCACTAGTTAGTGGAAGATTTGTCGGTTGTGCTGCCCTCACGGGTAGTACTCTGATCAAAAGTAATAGGT
CTTGATCAGGCTAGTGGCCTGGGACATTGTGTGCTAGAGACGTCGCTTCGGCTGACTGTCTTCTCACAATGCGTCCTAGG
CTATCCAAAACTGGCTTGGTCGGAAGGCTTTACCGTGCATCTGGTCCGGTCAAACGGATCTAGGTCACAACCCCAAA
>OTU184
AACATCTCAAATCTCTCTTCGCTTGCGTCGAGATAATTGGATTTGAGCGATCCCGACTCCTTCATTAGAAAGAGGAGGGT
CGCTTGAAATGCAGGTGCAGCTGGACATTCTTCTGAGCTAAAAGCATATCTATTTAGTCCCGTCAAACGGATTATTACTT
TTGCTTCAGCTAATATAAAGGTCGAATGGAACTACCAACGCTGATTGCAGGAAAACTCGTCTGTTTATTCAGACTTGTAA
>OTU185
TGACCAATCAAGCTTGTCTTGGTATTGGGGTTCGCCTTTTAGCGGCCCTTAAACCTAATGGCGGTGCCGTTGGGCTCTCA
GCGTAGTAATACTCCTCGCTACAGGGTCTCACGGTTACTTGCCACAAACCCCAACTTTCTCA
>OTU186
ATATATCAACCTCTTCAGCTTTTGCTTGTCGAGCGTTGGATGTGGGGGTATTTTTTTGCTGGTCTTTTTGAGGTCAGCTC
CCCTAAAATACATTAGCGGAACAATTTGTTGACCGTTCATTGGTGTGATAACTATCTACGCTATTGACGTGAAGCAGGTT
TAGCTTCTAATAGTCCATTGACTTGGACAAATTTCATTA
>OTU187
TAACCATCAAAAAAATATTTAGTTTTTTATTAAATTGTTTATTTTTTTGGATTTGAGGTTTATCAGTCCATTTTGTGTAT
TGGTATTCTTCGTAATTTATTTGTTGACTTTTTAGTTTTCAACCCAAAGCATGACCAATAGGAATATGCCGAAAGGTTCA
TATCCTTTGCTTGCCTTGGTACCGTTTGATTACTAAGTTACATAAAAAATTTTTTTTAATACTTACAAATAGAAAATCTA
TAGTATTTGTCTGCTAGACAGGCCTATACCTGAAATTTTCTTTTTTAAG
>OTU188
CCTTCTCAAACCTTAGGGTTTGGTAGTGAGTGGTACTCTTTCTGGGTTAACTTGAAAATGCTGGCCATCTGGCTGTTGCT
GACTGAGACTCTAGTCTAGTCCGCTGATACTCTGCGTATTAGGTTTTACCAACTCGTAGTGGCATTAGCAGGCGTTATAA
AGACTTTAGTTGAAAGTACGGACAGCCTGGCAAACAGTATTCACAAA
>OTU189
CAACCCTCAGGCCCCGCCTGGTGTTGGAGGACTGCGCACTGCAGCCTCCCAAAGCGAGCGGCGGCGGCGCCCCACAACCG
AACGCAGTAGTTACTTCTCGTTCTCGTTCTGGGTCGTTGTCCTGCCGGAAAACCCCCCTCTTTTGCAT
>OTU190
AATTCTCAACTACACCAATTTTATTGGGTGTAGCTTGGATTTGGGGAAACATGTTTATGCGGGCTTTTTAAAAGAAGTCG
GCTCCCCTGAAATTAATTAGTGGTACCTTTAGTAGAACTGTCTACAGGTGTGATAATTATCTATGCCTTAGATGTCTGCA
TGAACGGGTTATGCTGCTTCTAACCTCTAATGACAA
>OTU191
CAACCCTCAAGCTCTGCTTGGTATTGGGCGTCACCCTCTGGGGTGCGCCTTAAAATCAATGGCGGTGCCACTCGGCTTCA
AGCGTAGTAATTCTTCTCGCTCTGGAGGACCGGGTGTGTGCTAGCCAGCAACCCTCAATTTTTTAA
>OTU192
CAAATAACTCTCAGCAGCGTATTGAAAAATATGTGTTGGCTGGATAATGGGAGTCTGAGTCTTTGTATTCAGTCTCTTTA
AGTACATGGAGTAAATAAATACTAGTGATCAATTCTGTTTTTAACAGATAGTCAATTCTTGACTGTTGTTCAATAGTGAC
GTGAATATTGGCCTACGTGGTCTTCTTTTTTACGTGTGTCTATTGAATAATAATAAAGTCTCGAATTAGCGAACGTTTAC
ATAGGTTATTTATGTGAGAAAACCATATGATTTGTAGTGTAAACATTATGAATCTGAA
>OTU193
ATATAATCAACCTCTTCAGCTTTTGCTTGTTGAGTTGTTGGATGTGGGGGCCTTTCTTTTGCTGGACTCTCTCTCTGAGG
TCAGCTCCCCTGAAATACATTAGCCGAACAATTTGTGGACCGTTCATTGGTGTGATAACTATCTACGCTATTTGACGTGA
AACAGTTCAGCTTCTAGTAGTCCATTGACTTGGACAAATCTTCATTA
>OTU194
GTATTCATTCTTGATAGTTAGACCGTAAAAAGTTATTGACTATGAAGAGATTTGCCTTCTACCTATGCTTGTCATAGGTT
TAGGTTAAAAATATTACTTGATCTTTATGAAAATGTTTGATCTCTTAGTAAATTACAAAGCTATGAATGGGACCTTTTGG
TTTCTTAATTGCCTAGTGATTGTTCTGCTAATTGGTAGTTTTTATAGGGTGAAGAGTTCATCACCAATAGAATGATTGTC
GTAAGACTTTTATTCTGAA
>OTU195
ATATCTCAATTCGAATAATTTTTATTAATTGTTTGGATTGGTTTTGGACTCTGTCGTCTCTTAAATGAACGACTGGTCTT
AAAAGTATTAGCTGGTCTCAGATTGGGAATGGTTTGACTTGGCGTGATAATAACTGATCGTCGAGGACATCTTTCGGGAT
GGCCATTAACTAACTAAGTCCGCTTCTAATTGTCTTTTTGGACAAATTTTTCAA
>OTU196
CAACCCTCATGCCCCTAGGGCGTGGTGTTGGGGATCGGCCAAAGCCCGCAAGGGACGGCCGGCCCCTAAATCTAGTGGCG
GACCCGTCGTGGCCTCCCCTGCGAAGTAGTAATATTCCGCATCGGAGAGCGATGAGCCCCTGCCGTTAAACCCCCAACTT
TCTAA
>OTU197
CCACCATCGAGCTCCGGCTCGCGTTGGGGTTCCTGCGGCTGCCCGCAGGCCCTGAAAATCATTGGCGGGCTCGCTGTGAA
TACCGAGTGCAGTAATCTCTCTCCTCTCCGTATTGACAGCGGGTGCTGGCCGTAAAAATCCCCTCCTTCTCAA
>OTU198
CCTCCCTCCAAGCTCCGCTTGGGTGTTGGGCTGTCGTCCCCCCTCCCTGGCTTGCCAGGCTGGTGGGACGGGCCCGAAAG
ACAACGGCGGTGCCACCATGAATCCCCCGAGCGTATGGGCTTTCCCCGCTCTATGGGTTTGATGGACACCTGCTTTCCCC
CTGCGGTGTTGACCCC
>OTU199
AAACCTCTCTTGCCCCTCTTTGGGGGCGGGGACTTGCCTCTGAGCCCTTCACTGGGCCCTCTGGCTAAAGGCAGTAGGTC
TGACCAGGCTAGTGGCCTTGGACATTGTGTGCTAGAGACGTCGCTTCGGCTACTGTCTTGTCACGATGCGTCCTTGGCTA
TTCAAGCTGGCCTGGTTCGGGCCTCCACAGTGCCCTCCACTCGGGGGGTACAACCCCACA
>OTU200
ATATATCAACCTCTTTAGTTTTTGCTTTAGAGTGTTGGATGTGGGGGTCATTTTTGCTGGCTTTTCTGAAGTCAGCTCCC
CTGAAATGCATTAGTGGAACAAATTGTTGACCGTTTATTGGTGTGATAACTATCTACGCTATTAACGTGAAGCAAGTTCA
GCTTCTAACAGTCCATTGACTTGGATAAATTTCATTA
>OTU201
ATATATCAACCTCTTCAGATTTTTGTTTGTCGAGTGTTGGATGTGGGGGTCTTCCTTTTGCTGGCCTTTATTACTGAGGT
CAGCTCCCCTGAAATGCATTAGCAGAACATTTTGTTGACTCGTTCATTGGTGTGATAACTATCTACGCTATTGACGTGGA
AGCAACCCAAGTTCAGCTTCTAACAGTCTATTGATTTGGACAAAATTCTTTATTA
>OTU202
TGACCAATCACGCAAGTGGTATTGGGGCTTGCCGTCGGCATCCCTTAAAATTAGTGGCAGTGCTATAGGCTCTCAGCGCA
GTAATTATTTCGCTCTTGAGTCCTAGAACCACCCGCCAAAACCCCAACTTTCTTA
>OTU203
AAAACCACTCAAGCTCTTTTGCTTGGTCATGGAAGAAGAGTTTGCTTGCAATCTCTCCTCCGAAATTCAAAGGCGGAAAG
TCTCAGAGCCCCGGCGTAGTAATAATATTTCGCTTGGAACTTGAAATGATTCTGCCCTTAACCCCCAATTTATCTA
>OTU204
CAACCCTCAAGCACTGCTTGGTGTTGGGGCACTGCGGCCACCCCCGCAGGCTCTGAAATGCAGTGGCGATTCCGCCGGAG
CCCCGAGCGCAGTAGAAATCCTCGCCCTAGAGCCCCGGCGGCACTCCGCCGTTAAGCCACCAGACCATCATAA
>OTU205
ACACCCCACATTCATAATTTTGTTGTGAATGGAACTGAGAATTTCGACTTGTTTGAATTCTTTAAACTTATTAGGCCTGA
ACTATTGTTCTTTCTGCCTGAACATTTTTTTAATATAAAGGAATGCTCTAGTATTAAGACTATCTCTGGGGCCTCCCAAA
TAAAACTTTCTTAA
>OTU206
TCACTAATCAAGCCCGGCTTGCTGTTGGACCACTTGTCTAGTTAAACAGACAGGTCCCAAAGATAATGACGGTGTCAGTT
GGACCCTAGATGCAACGAGCTTTCATTAGCACGCATGTTAGTTGGCCCTTCTGACCCGGTCTTTTTTAACCAATTTTCAA
>OTU207
TGTACCCTCAAGCACTGCTTGGTGTTGGGCGTTTGTCCTGCAAAGGACTCGCCTGAAAGCGATTGGCGGCCAACGTACTG
GTGGTAGAGCGCAGCACAATTTGCGTCTCTCCCTTCTACGTCGGCGTCCATGAAGCCTTATTCAAAC
>OTU208
CAACCCTCAGGCCCTGCCTGGCGTTGGAGGACTGCGCACGCAGCCTCCCAAAGCGAGCGGCGGCGGCGCCCCGAAACCGA
ACGCAGTAGTTACTTCTCGTTCTGGGTCCGGGTCGTTGTCCTGCCGGAAAACCCCCCTCTAATCAAT
>OTU209
ATATCAACTTGACTTGAGTTCGAGTCAAAATTGAGACTTCATTTGTTGTTCACAATAGATGAGTCTTGAATTATATAAGA
ATTCAGGTTTCGGTGTGACCGCATATACTGAACATTGTGGGATACGAAACTGTAGGAAAGATTTTCTACGGATCGAATTT
CATCATCACAATGAGTTCAGTATGAAAGGTGTGACCGGAGCAATTTTCAACTGAATACTTCAACAATTTATTACGAATAT
ATATATTCTATATATTCAAT
>OTU210
CAACCCTCAAGCCCCCGGGCTTGGTGTTGGGGATCGGCCGCCCTCCGGCGCGCCGGCCCCGAAATCTAGTGGCGGTCTCG
CTGTAGCCTCCTCTGCGTAGTAACACACCTCGCACCGGAACGCAGCCTGGCCACGCCGTTAAACCCCCCACTTCTGAA
>OTU211
CAACCATCAAGCCCCAGGCTTGTGTTGGGGTCCTGCGGCCGCCCGCAGCCCCCGAAAAGCAGTGGCGGGCTCACGATTAC
ACCGAGCGCAGTAATACATCTCGCGAGGGAGTGGTTGTGAGTTCTAGCCGTTAAACACCCCCATTTATCAA
>OTU212
AGTTCTCAACCACATTTGGTTTCAGATGTGGCTTTGGATTATGGGGGTTTTTAAATTTTGCTGGTCTTTCAGAAATGAAG
TTCGGCTCCCCTGAAATGAATTAGTGGTAATCTGAATGCAGAGTCTTCTACCACAGGTGTGATAATTATCTACGCCTTGG
TGTAACTGCAAACACTGCTTCTAATATATAAATATTTGACAA
>OTU213
TTTCTCCTCACCCAAAACTTAATGCGAGAGATACCCTTCTCTTGCTAAGCATGAAAGCACTCTGCACTCTGCCAGCGACT
TCTTGACTAGTTCAGGGGTCGCACTCAATGCAGCCGTCACATTTCTCACAATGTGAACTCATTGAGAGCAGAGGCTGTCA
GCTCACGCTGTCAGTGCTTAGTCACTTAAACTTT
>OTU214
CAACCCTTAAGCCTAGCTTAGTGTTGGGAATCTACACCGGGGCTTCTGTCCTACTGTAGTTCCTGAAAATCAACGGCGGA
TCTATAATAGTCCTCTGAGCGTAGTAATTCTTTATCTCGCTTTTGTTAGGTGTTATAGCTCCTGCCGCTAAACCCCCAAT
TTTTAAT
>OTU215
AATTCTCAAGCCTTTGCACTTGTGCTAAGGATTGGATATGGGGGTTGCTGGTCTCTAACGAGATCAGCTCCTCTGAAATG
CATTAGCAGAAACCGTTTGACGCTGAGTGCTAGGCTGTGATAATATCTACAGCTTGGTAGTCGTGTCGGAATACAAGTCA
AGGATCGGTTTGGAGGGTGCTTAACGGCTCCTTCTACTTGTCCGATTTTGCTTACTTGTATAAGGATTCAGCTTCTAACG
GTCCATTGAGTTGGACAATTTATTGAGT
>OTU216
AACCATGTGTGATTTGACGGTTGTCGTGTGGACTCTGTCGAAATGGAGCCAGTAAATTGCGACTGCACGCAGTCCGAGTG
TCAAGTATTCTCGGACTACAAGTCAAGCTTATTAAA
>OTU217
ATATATCAACCTCTTCAGCTTTTGCTTGCTGAGTGTTGGATGTGGGGGTATTTTGCTGGTCTCTTTTTGAAATCAGCTCC
CCTAAAATGCATTAGCGGAACAATTATGTTGACCGTTCATTGGTGTGATAATTATCTACGCTATTGACGTGAAACAAGTT
CAGCTTCTAATAGTCCATTAACTTGGACAATTTTCATTA
>OTU218
AACATCTCAAATCTCTCAACGCTTGCGTTGTGAGGATTGGATTTGAGCGATCCCGACTCCTTCGTCAGAAAGAGGAGGGT
CGCTTGAAATGCAGATGCAGCAGGACATTCTTCTGAGCTAAAAGCATATTTATTTAGTCCCGTCAAACGGATTATTACTT
TTGCTTCAGCTAACATAAAGGTCGAATGAGCCATTATCGCTGATTGCAGGAAAACACGTCCGTAACAGGACTTGTAA
>OTU219
AAATTATCAAAGCAAGTCTTTTGTTCATTCAACTGGCTTTTGCTTTGGAGTTGGAGGTTTTGCAGATTCACGTCTGCTCC
TCTTAAATTAATTAGCTGGATCTCAGTGAGCTCGGTTCCACTCGGCGTGATAAGTATCACTCGCTGAGGACACCTGTAAC
AAGGTGGCCGGGATTGCAGATGAACCGCTTCTAATAGTCTGTTAGCTCAGACAACTACTTTATG
>OTU220
AACTCTATCCTCATGTCCTTGTGGCATGCGGGAATTGTTGGTTGTGCTGGCGTGTCTGGGTGGCAACACACGGTCGTGCC
GTACTCTGATTAAAAGGAGCAAGTCTTTGCCGGGCTGGTGGCCTGGGACATTGTGTGCTAGAGACGTTTGCTTCGGCTGA
CTGTCTTCTCACAGTGCGTCCCGGGCTAATCCAAAGCTGGTCCGGTCTAGGGCTTACCCAGTAGTCTCTCCCTCACGGGA
GCGGCTACAACCCCCCT
>OTU221
ACACCTCAACTCTCACGGTTCACCGTGATGAGCTTGGACCTTTTGGGGGTTTGCTGGCCTACGGTCAGCTCCTCTGAAAC
TGATCAGCTTGCCAGTGTTTGGTGAAGTCACGGGTGTGATAACTGTCTACGCTCGTGATTGCTTGCCAAGTGACCTTTTG
AGGTTCGCTGGAGCTTATAAACGTCTCTCCTTGGCAGAGACAGCTTTTTGACC
>OTU222
GTGAAGGTCGAATGGCCAAAGAAAAAACAATTCATTGGCCTTTTGAATTATGAGTGTTGCTGCTTCTCTTTAACAGCTCA
CTTTAAACATATTAGCCTGTTCTTTATATAACGGATTGACTCAACGTAATAAAGCTTTTCGTCGAGGATGCTTCTGGCAG
CCGTAGTATTTAAAAGGATGGCTCAAAAACTGCCATTGTGCAAGCTCATGT
>OTU223
CAAATAACTCTCAGCAGCGTATTGAAAAATATGTGTTGGCTGGATAATGAGAGTCTGAGTCTTTGTATTCAGTCTCTTTA
AGTACATGGAGTAAATAAAAACTAGTGATCAATTCTGTTTTTAACAGATAGTCAATTCTTGACTGTTGTTCAATAGTGAC
GTGAATATTGGCCTACGTGGTCTTCTTTTTTACGTGTGTCTATTGAGTAATAATAAAGTTTCGAATTGGTGAACGTTTAC
ATAGGTTATTTATGTGAGAAAACCATATGATTTGTAGTCTAAACACTATGAGTCTGAA
>OTU224
GTATTCATTCTCGGTGCTTAGTCTAACTAGGCACAGAGAGATTTGAGGCGTCGCACTTACCCTGCGTGCCTTTAAAACTA
TTGCTGCTGATCGCTTTTAGCTGAACCGTATGTGAATGAACCTTGGTTCTTTATTGCGGGGCTGTTTCAGGCATTATGAT
CGGCACTCACCTATTAAAGTCTGGCTTCGGCTGGACTTGAA
>OTU225
AATTCTCAACCTTCCAGCTTTTTTTTAAAAAAAAATTAGCTTGGTTAGGCTTGGATGTGGGGGTTGCGGGCTTCATTATG
AGGTCGGCTCTCCTTAAATGCATTAGCGGAACTTTTGTGGACCGTCTATTGGTGTGATAATTATCTACGCCGTGGATGTG
AAGCAGCTTTATGAGGTTCAGCTTCTAATCGTCCATTGACTTGGACAAATTTTTGACA
>OTU226
ACATCTCAACTCTCATGGTTTTTCCATGATGAGCTTGGACTTTGGAGGTGTTGCTGGCCTGTGGTTAGCTCCTCTAAAAT
GCATCAGCTTACCAGTGTTTGGTGGCGTCGCAGGTGTGATAACTATCTACGCTTGTGATTTTCCACCAGGTGACCTTCAG
CAATGGAGGCTCACTGGAGCTCACAGACGTCTCTCTTCAGTGAGGACAACACTTTGAAT
>OTU227
CAACCCTCAAGCCTAGCTTGGTGTTGGGGCATTGCGGCTTGCCGCAAGCCCTGAAAAGCAGTGGCGGGCTCGCCGTAACT
CCGAGCGCAGTAATACATCTCGCTTTGGAAGAGTGGTGAGTTCCGGCCGTTAAACCCCCTACTTTTATAA
>OTU228
AGACTCAATCCCTCGGGTTTCCGAAGTGATTGGATTTGGGTGTTTGCCTTTTCTTGGCTCACCTTAAAAGTGTTAGTGGG
AGTTATTGCTCTAATCGACGTAATAAGTTTCGTTGGTAAAGGTAATAAGCCTGCTTACAACCGTCTTTACGGACAATATT
TTTGA
>OTU229
AACCCCTCAAGCACCGCTTGTTGTTGGGCGCTTGTCCCGCCCCCGCGCGGAGACTCGCCTCGAAGACATTGGCGGCCTGT
GTATTGGCTACGAGCGCAGCAGACCCGCGCCTCGTCCCCTTTCGCACAGGCCTCCAGGAAGCGCCAACCCCCCA
>OTU230
GGAGCTCTCAAATAAAGCTGGTTTTTAATAGCCATCTCTGTTTGGATTTGGACTTTGCTGCATTGAATGTGGCTAGTCTT
AAATGGATTAGCTGGTCCTTGTTGGGGGTCTTGGTTCTACTCGGCGTGATAATAATTATCTCTAGCGTTGAGGACAATCT
TAGGATTGGCCGTGGGCTCTGTCTCTGGATTGCTTCTAAATTTTATAATTGTCGTCTTGAGGACAAATTATTTTTTGAT
>OTU231
AACTCTCTTTCCACTAGTTAGTGGGAGATTTGTCGGTTGTGCTGCCCTCACGGGTGGTACTCTGATCAAAAGTAGTAGGT
CTTGATCAGGCTAGTGGCCTGGGACATTGTGTGCTAGAGACGTCGCTTCGGCTGACTGTCTTCTCACAGTGCGTCCTAGG
CTATCCAAAGCTAGCTTGGTCAATAAGGCTTTACAGTGCCTCTGATCCACGTTAAACACGGGTCTGGGTCACAACTCCAA
A
>OTU232
AATCTCTCAAAGGATTGGTCAATCTGTCCTTTGGATTTTGGGTCTTGCTGTGAAGTATTTCTCAACTCACCTTGAAAATA
TTAGCAAGCTTTGTTATCATGAGGCATTCTAATTCATCCAAAGAGCCTTTTATTTTTGACAACTTGCTTCTAATTATCCC
ATTGAAGGGATATTGAGAAACAATGAGTTTCAAGCCTG
>OTU233
ACTCTTCAACCCACCGGTTTCTAGTAAATTGGATGGTGTTTGGATTTTGAGTGTTGCTGGTCTTCGGACGAAGCTCATTC
GTAATATATTAGCATCTCAATTTCGAACTTCGGATTGACTCAGCGTGATAGACTATTCGCTGAGGACACCTTTGGGTGGC
CGAATGAGAAGACAGTAGAAGCTCCTAAACAGATCTTAGTCAATTTAAA
>OTU234
AATTCTCAACCTTCCAGCTTTTATTAGCTTGGTTAGGCTTGGATGTGGGGGTTGCGGGCTTCACTACGAGGTCAGCTCTC
CTTAAATGCATTAGCAGAACTTTTGTGGACTGTCTATTGGTGTGATAATTATCTACGCCGTGGATGTGAAGCAGCTTTTA
TGAGGTTCAGCTTCTAACCGTCCATTGACTTGGACAAATTTTGACA
>OTU235
CAACCCTCAAGCCCCGCTTGGTGATGGGCCCCGTCGACTAGGCGGGCCCGAAACTCTTGAACGCGCCGACGGTCGGCTCC
TAGCGTAGCAAAACCCTCGCTTTGGAAACCGCCCGGCGGCAGCCTGGACAGATTTTTACAA
>OTU236
ACACCTCAACTCCCATGGTTTGCCATGATGAGATTGGACTTGGGGGTTTTGCTGGCCTGTGGTCGGCTCCTCTAAAACAA
ATCAGCTTGCCAGTGTTTGGTGGCATCACAGGTGTGATAACTATCTACGCTTGTGGTTTGCTGCCAGGTAACCTTCAGTA
ATGGAGGTTCGCTGGAGCTTACAAATGTCTCTCAAGGACACCTTTATGAAT
>OTU237
GTTTAACCCTCACACTCTAACAAGTGTGGAAATGAGATTTCTCCTTTAAAACGAGTATCTTTAAACTGATTACCAACACT
TGTTTATCAATACTTTTGTTAAACGGCAAGATTACTGGATGGTTTTAACCGTTCTTTACTTTGCTTACTAGACAGTTGAG
GCGATTACATTTAAGTTGGCTAAAAAAGTTATACGAAAGTCCTTTTTGAAAAAAAAGGCTTTTAAG
>OTU238
TAACAAAATGTTGACTAATGCCTATGGCTTGGTTAGAATCAAGATTACGCTCTTGTAAGAGGTGGTGTCAAGTTGATCTT
TCAACTACCCTCCTTAAGCAATCTAA
>OTU239
AACACATTCTCAAGCTCTTTTTGCTTGGTATTGGAGGAAGATGTCAGCATCTCCTCTCAAATCCCTCAGCGGAAACCACT
GCAGTCTCAGGTGTGATAAGAGTACCTTTCGCTTGATGACTTGTAGTTACGTTCTTGCTGTGAAGAGCCCCCCAGCTTCT
TTCTTA
>OTU240
TCCTCCCTCAAACCCCCGGGTTTGGTGTTGGACCGCGTTGGCCTTCCCGGCCAACTGGTCTCAAAGACAATGACGGTGTC
CCAGGGACCCTCTTCGCACTGAGCTTTCCGGAGCACGCGAGGAGTTTCAAGGGCCCCAGGACCCGGTCGCCTCTTAAAAC
GAATTTTTTTCA
>OTU241
AAATTCTCAAAGCAAGCCTTTTGTTAATTCAATTGGTCTTCTTGCTTTGGACTTTGGAGGCTTGCAGATTTCACGATCTG
CTCCTCTTAAATTCATTAGCTGGATCTCAGTATATGCTTGGTTCCACTCGGCGTGATAAGTATCATTCGCTGAGGACACT
GTAAAAGGTGGCCAGGAAATACAGATGAACCGCTTCTAATGGTCTATTAAATTAGACAATACTCTAAG
>OTU242
CACATAAATACCGAAAGGTGATTTGATCAAAGCCCTCTCGAGTCTTTGGTTTAAATGGAGCAAGAAAAGGTGCAGTGTGC
CTTGATGGTGTGCTAGAGACTTTTTGTCTTCTCACTATCATCGCATATTCACCCTTAAACACCCCA
>OTU243
CCCCTCAACCTCAAGTATCTTTCAAGACACTTGGATTACTTTGGAGAAGTGGTTTTTGTAGGTGCTAAAAGTTACCTGAA
ATTTCCGCCCTCCAGAAATATATTGGCAGTATGGCTTTCCAAACTGGACGTAATAAACATATAAAAGCGTCTCTTGTTTG
GTCAGTGCTGTGCTTGCCTTAACCCACCCAAATCTTGTTTTTCTTTCT
>OTU244
AATTCTCAACCATATCAATCTTTTTGGTGTGGCTTTGGATAATGGGGGTTTCTGCAGGCTTCTGATGAAGTCAGCTCCCC
TGAAACATATTAGCGGTATCTGAGCAGAAAAGGACCCAGGTGTGATAATTATCTATGCCTTTGGTACGCTGTGTTATTTT
AAACAGATTGCACTGCTTCTAGCTTGAATGTGTTTTTTGATAA
>OTU245
GTTTAACCCTCACACTCTTTAATGAGTGTGGAAATGAGACTTCTCTTTAACTAGAGTGTCTTTAAACTGATTACCTACTC
TTGTTTTTCAAGACTTGTGTTAAACGGCAAGATTACTGGATGGTTTTAACCGTTCTTTACTTTGCTTACTAGACATCTGA
GGCGAAAGCAAGTTAGAAGGCTTAAAAAGTACACGAAAGCTCGAAAGAGTTTTTAAG
>OTU246
AGACTCAATCCCTCGGGTTTCCGAGGAGATTGGACTTGGGTGTTGCCGCTCTGCCGGCTCGCCTTAAAAGACTTAGCGGG
ATAGCACCGTAGTCGGCGTAATAAGTTTCGTCGGTGAAGGTTGTGATGACTGCTTACAATCGCCCTCGGGCAATTTTTGA
>OTU247
AGTTCTCAACTACACCAGTTGGGTGTGGCTTGGATATGGGGGTTGTTTTTGCAGGCTTTCAAGTCGGCTCCCCTGAAATG
TATCAGTAGTATCTGAGCAGAAACTTACTACAGGTGTGATAATTATCTATGCCTTGTGTGGACTGCATTGCTGCTTCTAA
TAAAGTGCTGTCAAAGCACATTTTGACCA
>OTU248
ACTCTTCAACCCTCCGGTTCCTTGTTGGACCGAGTAGGTGTTTGGATTCTGACTGTTGCAGACTTGTCTGCTCAGTCGTA
ATACATTAGCCCTCTCAATTTCGAACTTCGGATTGACTCAGCGTAATAGACTATTCGCTGAGGACACCTCACGGTGGCCG
AACAGTAGATGACAGTAGAAGCTACCAATCCATCTAGTCAAATCTTAG
>OTU249
AACACCTCAAAACCCTCGATTTGTTTCGAATGGATTTTGGATTTGAGCAAACCCAACGCCTTTCTGCTTGTCAGATTTGT
GGCGGGTTGCTTGAAATGCAGGTGCAGCTGGAATTTCTTCTGAGCTAATAGCATACTTAATTAGTCCCGTAAAAAGGATT
ATTAATCTGCTGAAGCTTACTTAAAGGAAGGATTCTTGGCTGACTGATGCAGAATTAAGCAGAGTCGGAAACGGCTTTGT
AAA
>OTU250
TCAACAATTAAGCCTGGCTTGTTATTAGACTTCTGGTTATAGGACCGGTCTGAAAGATAATAGACGAGATCTGCTGGGTC
CTTGGTATAACGAGCTTTTTATAGCATGTATCTATTGGGTCAGCTGTCCTGTCGTTAAACCTTTATTTTCTCA
>OTU251
AAACTCTCAAGCTCCGCTTGGTATTGGGTGCAGGCCTGCCGGGCCCGCCCGCAACCCGTCGGCGGTGGTCACCGGCTCTC
AGCGTAGCAAATTATCGCTTCGGAGCCCGCGGTCACCTGTCGGACACCACAACCCCCAAAA
>OTU252
AACAAGATCAACTCTAGTTGAGAGTTGGGATTGGCCTTATATCATCACTGGTATTTGGCTTGAATTTATCGAGTTGATGA
GCTTCCCAGCGCGGCTCAATGTGTGCTAGCGAGACAGTCGTCCCGATCTCACATTATTGTCGCGTTGCAGAGTTCTGTCC
ACAGCTCGCTAAACCTATCAATCAA
>OTU253
CAACCCTCAAGCCCTGCTTGGTGATGGGCCCCGCCTACGGGCGGGCTCGAAACTCGTGGGCGCCGTCGTTCGGTTCCAAG
CGTAGCAAAACCCTCGCTTGGGTTCCCGGATGGAGGCCGCCCGGAACGAATTTTTACAA
>OTU254
AACTCTCACCCTCTAGCTTTCTTAATCGTGGCTAGCGGCGTGGACGTGAGCGCTGCTGCTTTGTTGCGGCTCGCTCGAAA
TGCATTAGCAGACCCTTTTCGTAATCGGTTCCACTCAACGTGATAAGTATTTCGTTGAGGACAGTTGCAGCAATGCGGCT
GGCCGGGATAAGAAAGGCATAGTTGTCAGCTTCTAATCGCCCTTGGGCAATTTTTTATG
>OTU255
AGTATCTCAAAAAACATTATGCCTTGGCATAGGTTTTTTGGACATTGGGAGTTGCCGGCTGCTGATGAAAAAAAGCAGTG
GGCTCTTCTGAAAAGCATTAGTTGAGGAGCTTTGCACTCTATTGGTGTGATAGACTATCTATGCCAGGAGATGCTTTATG
TGAACCTCTGCTGTCTAACTGTCTTTATTGGACAATGTGATGA
>OTU256
AAACCAATCCAGCTTGCTGGGTCTTGGGCTTCGCCTCTTGGGCGGGCCTCAAAATCAGTGGCGGTGCTGCCAGGCTCTAA
GCGTAGTAATACTTCTCGCTTCTGGGTCCTGGGAGTGGCTTGCCAACAACCCCAAATTCTTAATG
>OTU257
ACACCTCAACTCTCACGGCTTGCCGTGATGAGCTTGGACCTTTTGGGGGTTTGCTGGCCTACAGTCAGCTCCTCTGAAAC
TGATCAGCTTGCCAGTGTTTGGTGAAGTCACGGGTGTGATAACCGTCTACGCTTGTGATTGCTTGCCAAGTGACCTTTGG
AGGTTCGCTGGAGCTTATAAACGTCTCTCCTTGGCAGAGACAGCTTTTTGACC
>OTU258
CAACCCTCAAGCTTTGCTTGGTATTGGGTGTTTACCATCTGTGGTACACCTCAAAATCATTGGCGGTGCCATCTGGCTTC
TAGCGTAGTAATACTTCTCGCTATGGAGTTTGGGTGAGCGCTTGCCATCAACCCCTAATTTTCAAA
>OTU259
ATATATCAACCTCCTCCAGCTTTTGCTTGTTGAGTGTTGGATGTGGGGGTTATCCTTTTTGCTGGTCTCTTTCTGAGATC
AGCTCCCCTGAAATACATTAGCGGAACAATTTGTTGACCGTTCATTGGTGTGATAACTATCTACGCTATTGACGTGAAGC
AGGTTCAGCTTCTAGCAGTCCATTGACTTGGACAAATTTTCATTA
>OTU260
ACAATCTTTACCATCATCCATCCGGTAGATTTGGCTGCTCGGCCTTTTGGTCGTCGGTTTAAATGGAGTAAGCTCTATGG
GCTAGGCAAGGCGCCTAGACATTGTGTGATAGAGGCACCTCGTGTCTACTCACAATGCGTCTGGGCGATCAACCTGCTTG
GTTCCGGCTTGACAGGCTTCGGCCACCACCTTCTGAA
>OTU261
ACACCCTCAAGCTCTGCTTGGTGTTGGGCGTCTGTCCCGCCTTTGCGCGTGGACTCGCCCCAAAGTCATTGGCAGCGGTC
TCGGCACCTCAACGCGCAGTACAATGCGTAATTGGAGCGTCGTGGTCGCGACCATAAAGCTATTTACAGT
>OTU262
TGACCACTCAAGCCTAGCTTGGTATTGGGGTTTCGCGTGCTCGCGGCCCTTAAAATCAGTGGCGGTGCCGTCTGGCTCTA
AGCGTAGTAATACTCTCGCTATTGAGTCCGGGTGGTTACTTGCCAAAATCCCCCATTTTCTTA
>OTU263
GCACTCTCACACCTAACCTTTGGGTTATGATGTGGAATTGGGATGCGCCGATTTTTACTAGTCGGCACTCCTAAAATGTA
GCTCTTGGCTGTTTCCTACTACAGCAGTTTGGCCTAATAGTTTTGACTTTTGTCAAATCTTTGGCTACATTTGCTTCTGG
AAATTAGTCTTGATAATACAGAAAACTCATTCAAA
>OTU264
CAACAATCTCTCAGCAGCGTATAGCAATATGCGTGATGGCTGGATAATGAGAGTCTGAGTGCTTGTCGCTCAGTCTCTTT
AAATTCATGGAGTAAACATGACTAGCGATCAACTCTGCTTGCAGATAGTCAATCTCTGACTGTTGTTCATTAGTGACGTG
AATACTGGCCTTTATGGTCTTCTTTTACGTGTATCTTTTGAGCAATATTAAAGTCTAGGATTGGTGAACGTTCGTTTAGG
GTGTGTTTATGGAAGAAAACCATATGATCGTAATTAATTAATTTTAATCATGGTCTGAA
>OTU265
TGAATATCTCTGCTCTTATATTTTTTAAGTAAGATATAACGAGTCAGGTCCTTGGGTCTGCTTGCGGTTTGTTACGAACA
CAAGCTTACCTTAAATGAATTAGCTGGACTTCAGCAGAGTTGTTAAGTAACATTGAAAACTCTCGTAATATGAAGTCTGC
TCATAACCCGTCTCTTTTTGTAAAAAGAAAGAGACACTATTTCA
>OTU266
ACACCCCACATTCAAAATCTTTTTTTTGAGTGGAACTGAGCCGTTACGGTTTTTTTTAATTAAAAAACTGTTCGCTTTAA
AAATATTAGGCCTGGAATTTAGTATTTTCTTGTTTTGCCTGAACTTTTTTTTTAATATAAAGGAAAAGCTCTTGTCAAAC
GAATGAAGTCTAAAAGCTTTGGGGCCTCTCAAATAAAACATTCTTAA
>OTU267
CAACCCTCAAGCTCTGCTTGGTATTGGGCTTTTATCAGTAAAATGATAGGCCTCAAAATCAGTGGCGGTGCCGTTGGGTC
CTGAACGTAGTAATATATTTCGTTACAGGTACCCCGCGTGCTTCTGCCATTAAACCCCCAATTTTCTAT
>OTU268
AACACCTCAACCTCTCTTTTTGACAAAAAAAGAGAGGGTGGACTTGAGCTATCCCAACGACCTTCACCGGTAGGCGGGCG
GCTTGAAATGCAGGTGCAGCTGGACTTTTATCTGAGCTAAAAGCATATCTATTTAGTCCTCGTCAAACAGGATTATTACT
TTTGCTGCAGCTAACATAAAGGATAATTGTCCTCTTTGCTGACTGATGCAGGATTTTACGACACTTTATGTGTTGTTCA
>OTU269
ATATATCAACCGCCGATGGTCCTGTCCATTTGGTTGGTTTGGAATTGGAGGTTGCCAGGTCATATTGGCTCCTCTCAAAT
GCATGAGCTGGAATCCTCACATGCATGTCCAGTGTGATAATATCTATGCTGGTCAGTCATTGGTTTTGTTGTGTATACAA
CTTAACAGAGGATCCGCTTCCAATCGTCCCAAGGGACAACTATTTC
>OTU270
CTGCCCTCAAGCACGGCTTGTGTGTTGGGCTCCGTCCTCCTTCCCGGGGGACGGGCCCGAAAGGCAGCGGCGGCACCGCG
TCCGGTCCTCGAGCGTATGGGGCTTCGTCTTCCGCTCTTGTAGGCCCGGCCGGCGCTTGCCGACAACAATCAATCTTTTT
TCA
>OTU271
GTACCCTCAAGCTATGCTTGGTGTTGGGTGTTTGTCCTCTCCCTTGCGTTTGGACTCGCCTTAAAGAAATTGGCAGCCAG
TGTATTGGTATAGAAGCGCAGCACAATTTGCGACTCTAGCTAATAATTACTTGCAACCATCAAGTCTATTTAACAC
>OTU272
AAACCTCTCACCTACTATTGTGTTTTATGCCAATAGATTGGTGGATTTTGAATGTTTTCGAAATTTATTTTGAATCATTT
AAATTTTATAGTGTGCAGCCATTGCTTTCACTCATTTTCAAAATGTTTGGTGAATGGTTCCCAAGTGCAATAAAGACTAA
AAATCTCTTATAACTCTTGAGTACCGCAAAATTCCTGGACAATTAATTTTGAACTGAGATTAATGAAGTAATTGTTGTAT
CTCCAATAATTATACGATTTGTTTATTTTGCGCAAGTAAAATAAATAATTCGAAA
>OTU273
CAACCCTCAAGCTCTGCTTGGTGTTGGGCGTCTTGTCCCGCGATTGCGCGTGGACTCGCCTCAAAATCATCGGCGTTTGC
ATGTCGGCCTGGAGCGTAGCAAAATTCGCAAAAGGGTCTCGACGTGTAGGCTGCCACAACCCCTCTATTTTTTA
>OTU274
ACACCTCAACTCTCATGGCTTGCCGTGATGAGCTTGGACTTTGGGGGTCTTGCTGGCTCATGGCCAGCTCCTCTTAAATG
AATCAGCTTTCCAGTGTTTGGTGGCATCACAGGTGTGATAACTATCTACGCTTGTGGTGTCCTCCCAGGTAACCTTCAGC
AATGGGGGTCACTGGAGCTAATAAATGCATATCTCTCATTGTGGAGATGGCTTTTTAGAT
>OTU275
ATATATCAACCTCTTCTGCTTTTGCTTGAACGAGTGTTGGATGTGGGGGTTATTTTTGCTGGCCTCTTTTCTGAGGTCAG
CTCCCCTGAAATGTATTAGCGGAACAATTTGTTGACCGTTCATTGGTGTGATAACTATCTACGCTATTGACGTGAAGCAG
TTCAGCTTCTAACAGTCCATTGACTTGGACAAATTTTCATTA
>OTU276
CAACCCTTAAGCCTAGCTTAGTGTTGGGAATCTACAGTAAGGCTTCTGCTCTCTGTAGCTCCCGAAAATCAACGGCGGAT
CTATAATAGTCCTCTGAGCGTAGTAATTCTTTATCTCGCTTTTGTTAGGTGTTATAGCCCCTGCCGCTAAACCCCCCAAT
TTTTAAT
>OTU277
CAACACTCAAGCTCTGCTTGGTATTGGATCGCATCAGTTTTGATCGATCTTAAAATCAGTGGCGGCGCCATCGTGCTCTA
AGCGTAGTAATACTCCTCGCTACAGGGTCCTCGGTGCGTGCTTGCCAGCAACCCCCAACTTTCTAA
>OTU278
ATCTCTCAACGCAAGAAAACCTTTTGTTTCCTTGTGCTTGGATAGTGAAGGTTCTGCTGGCGCAAATAACTGTCAGCTCC
TTTTAAATGCATTAGCAGAGCAGTGTAGGACTGGCCTCAGTTTGATAAGAAACATTATCTATGCTGTCGCTAGATTTCCT
CTTTGTGTTCAGCTTCAAACTGTCTTCGGACTGTCTCTCTGGAGGCAAAATAATTCATT
>OTU279
TCAACCCTCAAGTGTTACTTGGTGTTGGGGTGAGTTTGGGGTCCCCCCGAACTGCCTCCAAAGATAATGATGTGTCTGTG
AACGATCAGTACAATGAGCTGTCTAAGCACGTATTGAGACCTTTACCAGACCCGTCCCCTTATATTTTTTCA
>OTU280
TGACCACTCAAGCCTGGCTTGGTATTGGGGTTCGCGGTCCCGCGGCTCTTAAAATCAGTGGCGGCGCCATCTGGCTCTAA
GCGTAGTAATCTCTCTCGCTACAGAGTCCCGGTGGATGCTTGCCAGCAACCCCTTATTTTCTTA
>OTU281
TCACCCCTCAAGCCCCGTGCTTGGTGTTGGACGGTTGGTGGACTTCTGTCGACCCCTCCTTAAGATCATGACGGCGACCT
GTGGTTCCCCCGGTACACTGAGCTTCTCACCGAGCACGTACTGGACAAGGGCGCCCAGGACCCGGTCTTCTCCTCTCACG
AGGAAATTTTTACAA
>OTU282
ATATATCAACTTCTTCAAGTTTTTGCTTGTTGAGTGTTGGATGTGGGGGTTTTGCTGGCCTTTCTTTAAAGGGTCAGCTC
TCCTGAAATTCATTAGCGGAACAGTTTGTTGACGGTTCATTGGTGTGATAACTATCTATGCTATTAACCGTGGGACAAGT
TCAGCTTCTAATAGTCCATTGACTTGGACAAATTTTTATTTA
>OTU283
ACACCTCAACTCTCATGGTTTTCCCATGATGGGCTTGGACATTGGGGGTTTTGCCGGCCCGTGGTCGGCTCCTCTCAAAT
GAATCAGCTTGCCAGTGTTTGGTGGCATCGCGGGTGTGATAACTATCTACGCTTGTGATTTTCCACCAGATGACCTTCAG
AAATGGAGGTTCACTGGAGCTCACAAATGTCTCTCCCCGGTGAGGACAGCTCTCTGAAT
>OTU284
CCCACTCTCTCGAAAGTCTTTTTTTTGTCTTTCGTCAGGTTTTGAAGGACATGCGGTCCTTTCAATGTAGACGCTTGCGA
ACCCGATACCGATCACGACGTAGTAATTTCATTTCGTCCTGTTAAGTTGAAGGCCGCCTGAACACCAAACTTTGTA
>OTU285
AATTCTCAACCTTTATTAACTTTTTGGTTAGTAAGTGGATTGGAAGTGGGGGCATGTTGGTTTCTTCATTGAAATAAACT
CCCCTGAAATGCATTAGCTGGTTGCCTTGTGCAAACATGTCTATTGGTGTGATAATTATCTACGCCGTGGGCTACTTGCC
GTTTATAGCACTGCTTATAATCGTCTGTTCATTCAGACAATATATGACA
>OTU286
ATACCTTCGGTTTGACGATTTATTGTCTCGCCGGCGTTGGCGGTTTAAGGGGGTTAACCCCCCTAATTCCGTTTAAACAC
TGACAGCGGGGTAAGTTTAAGTAACACCTATCGATTAGTAGAAATATTTATCGTTAGAAAGCCTAAAACTCCCGCAATAC
AAAATATGGGGAAACCCAAACCAA
>OTU287
CCTTCTCAAATAAATCTTTTATTTGGTTGTGAGTGATACTCTTATGAGTTAGCTTGAAATTGCTAGCCGTTTTGTGTTTT
TTGCAAATTGTTTTTTCTTTTGAATTAAAGAATAGAATTTGTCGTATTAGGTTTTACCAACTTCGGCAGCGTTTTGTTTT
TTAGTTTTGAATTAGTGATTGCTGAGACCAATGGCAAACAATACTCTTTAA
>OTU288
AAACAACTCAAACAAATTTTATTTTGTTTGGTCTTGAGGGATGAGTGGTAAGATTATTCTAACTGCTCACCCATCGAAAT
CTAACGGCAGATATAAGTAATGGTTTGTCCTAGTGTGATAAGTATTTCATGTCACTTGGTCAGCATATTCTACGATCTTG
CCAATTGAAACTCCCCTCTTTTTTAT
>OTU289
GTACTCTCAAGCTCTGCTTGGTGTTGGGTGCTGTCTAGCTACTAGACTCGCCTTAAAAGAATTGGCAGCCAGTGTATTGG
TCTTGAGCGCAGCACAATTTGCACTCTTGTCAGCTACATTGGCATCCAGAAGCCTTATACATCAC
>OTU290
GTACTCTCACACTCTCCGATCCTGTGGATTTGGGGAGCGGTGGACCTGGGTGTTTGCTGCTTTCGTGGTGGCTCACCTCA
AATGTGTCAGTGCACCTCTTGGTTGGACATAGTACGGCGTGATAAGTGTCTTCGCCGGCACCTCATATGAGGGTGGCCGA
TCGGGAGCTCTGTGCTCTCCAACTGTCTCCGGACACTCTTTGACA
>OTU291
AGACTCAACCCCCCCGGGTTTCCGGGGGAGGTCGGACCTGGGCGTCTGCCGTGCGAACGGCTCGCCTCAAATGCGTCAGT
GGTGTCTGTGGACCCGAGACAGGAGTAATAAGTTTCTCCAGCCGACGGACCCGTGACCCGCTCACAACCCCCCATATTTT
GA
>OTU292
GTATTCATTTCCCGTTTCCTAGGGATTAACCATCCCTAGGAAATCGGGGAGATTTGGGGTCTCTCTTTGTCAAAAGAGTT
CCCTTAAAGCTATTGCCGAAACCGCAGTAAAAGTCTCTGGGTTGGTAAACAGTATGTGAATGGAACGCAAGTTTCTCACT
ATGCTAATCAAGCCGGACCAGGGGTTAGCTTCTATGAAAGTTTCGCCTAAACCATAGAGTTGTTCGCAACTCTGAA
>OTU293
ATATATCAACCTCTTCAGCTTTGTTTGTCGAGTGGTTGGATGTGGGGGTATTTTGCTGGCCTTGGAGGTCAGCTCCCCTG
AAATGCATTAGCGGAACATTTTGTTGACCGTTCATTGGTGTGATAACTATCTACGCTACTGACGTGAAACAGGTTCAGCT
TATAACAGTCTATTGACTTGGACAAATTTTTTATTA
>OTU294
AAAACTCTCAACCCTACGGTTTGCTAACGCTCCCTGTAGGATTGGATCATGGGCGCTTGCAGGACCTGTGTGCCTGCTCG
CCTTAAATGTATCAGCGGTCTCTGCACCTATTGCGGTTTGACCGGGCGTCATAGACAATTTCGCCTGGGATTGGCATTCC
CCCACAAGGGTTTGCTAGCCGGTACTGGAGCCCCGACTGCTTCTAACAAACAATGACATGTCACCTTTCTC
>OTU295
AGAAACTCACAACTCTTCTGTGTCTTAAAAACGCATGGTGGACGAGTGGATATGAGCGTTTTGTCTTTCGGGGCAATGGC
TTTAAAATGACAATGTGTACAACGACGACCATCCTCAGTGCAACAGATAATGAAACACTTTGGGCGGCCATGCTTTGACA
CATCCCACTTTACACAGAGCCGATTGCAAATCTTGCGATTGTCTCTGATA
>OTU296
CAACCCTCAAGCACTGCTTGGTCTTGGGCTCCGCTGCTAACCCGGCGGGCCTTAAAATGAGTGGCGGCGCCATCGGGCTC
TGAGCGTAGTAAATTTCCTCGCTACGGAGTCCTGGTGACGGTGGCCATCAACCCCCAACTTTCTAC
>OTU297
TCACCCCTCAAGCCCCGTGCTTGGTGTTGGACGGCCGGTCGAGCGAATCGACCCCTCCTAAAGACAATGACGGCGGCCTG
TGGTTCCCCCGGTACACTGAGCTTCTCATCGAGCACGTATCGGACCAGGGCACCCGGGTTCCGGTCCCCTCCTTTCACAA
GGAAACTTCTAAT
>OTU298
CACAGAAATACCGAAAGGTGATTTGACCAAATGAAGATTTGGTTTAAATGGAGCAAGAAAAGGTGCAGTGTGCCTTGATG
GTGTGCTAGAGACTCTTTTGTCTTCTCACTATCATCGCATCCACACCCCTCTACCTCACA
>OTU299
AGTACTCTACATCCAGCGTTTGTTGGGCGTAGGAATTGGGGATAATTTGGGCATTTCGGTACTAGCAATAGTGGTGAGGG
CCGTTAAATTTTCTCTGAAATTGAGCTAGTAAACCTGAAGGACTTGGAGCCTAAAGTGTGGTAAGAAAACCAGTTTTTCT
CCCACTAAAAAGCCGAGTACTTGGGGGCGACTTTCTAGATTAGGGTTAGGGTCGAGGGAAGAAC
>OTU300
AATCTCAACCATTAGGGTTTCTTAATGGCTTGGATTTGGAGGTTGCCATTCTGAATGGCTCCTCTCAAAAGAGTTAGCGA
GTTTAACTATTGCTATCTGGCGTAATAAGTTTCGCTGGAATGGTATTGTGAAGCGCGCTTCTAATCGTCTTCGGACAATT
ACTTTGA
>OTU301
CACCACTCAAGCCTCGCTTGGTATTGGGCAACGCGGTCCGCCGCGTGCCTCAAATCGACCGGCTGGGTCTTCTGTCCCCT
AAGCGTTGTGGAAACTATTCGCTAAAGGGTGTTCGGGAGGCTACGCCGTAAAACAACCCCATTTCTAA
>OTU302
CAACCCTCCAGCCCGGCTGGTGTTTGGGCCTTCGTCCTCCGGGACGGGCCTCAAAGACAGGGACGACGCCGTGTCGCAAC
CCCCGAGCGTATGAGACTTTGTCGCTGCTCGATCGGGACGACCGGTTCGGTCCAACCAACCCATCTTTTTTCA
>OTU303
AATTCTCAAAAAGATTTTTTTCTTTTTGGATTATGAGGGTTGTTGGCGAAAGTTTACTCCCTTGAAATGAATTAGCTTGG
TCGAGTTGGACTCTGTCTATTGGTGTGATAATTATCTACGCCATTGGATTGTCTGCTGTCGAACTGCTTCTAATTGTCCC
TTTGGGGACTTAAAAAATGACT
>OTU304
GTATCTTTTCCCCAGTTTTGGGGGAGATTTGGGGCGTCTCTTTTGGGTGCCCTTAAAGCTATAGCTTGACACTGGACGAG
TGCGAGAGCGTATGTATTTGAAACTCTTTGAGTGCCCTATACGAAACTCTGGCGCGAGCTCGGACTGGGCCAAGTTCACC
ACGGAGGTTTGAAAAAGAACCCGAA
>OTU305
ATATATCAACCTCTTCAGCTTTTGCTTGTTGAGTGTTGGATGGTGGGGGGTCGGTGCTGGCCTCTCTTCCGAGGTCAGCT
CCCCTGAAATGTATTAGCAGAATAATTTGTTGACCGTTCATTGGTGTGATAACTATCTACGCTATTAACGTGAAGCAGGT
TCAGCTTCTAACAGTCCATTGACTTGGACAAAATTTTATTA
>OTU306
CAACCCTCAAGCTCTGCTTGGTCTTGGGCCGCGCCGGCAACGGCGGGCCTCAAACATAGTGGCGGCGCCATCGTGTCCCT
CAGCGTAGTAATTCTTCTCGCTGTTGGGTTCCGGTGGCCGCTGGCCAGCAACCCCCAATTTTTTAT
>OTU307
TCCTCCCTCAAACCATCTTCTTGGTTTGGTGTTGGACCGCGTTGGACCGTCCACGGCCAACTGGTCTCAAAGACAATGAC
GGCGTCCGTGGGACCCTCTTCGCACTGAGCTTTCCGGAGCACGCGTTGAGTTGCAAGGTCCCGGGGACCCGGCCTCCTTC
AAAATTATTTTTTCTA
>OTU308
AAAGCCCTCTTGCCAGTTTGGTGAGGAGTTGTCGTCGGATGTGCAAGCATCCCCCGATTAAAAGTAGTAGGTCTGGTCAG
GCTGGTGGCCTGGGACATTGTGTGATAGAGACGTCGCTTCGGCTGACTGTCTTCTCACGATGCGTCCCAGGCTATCCAAG
CTGGTCTGGTTCAGGTCTCCACAGTCTTTGGACACTTTTTCAAA
>OTU309
AAACAATCAACCTTGACCTTGGTTTAATTACCTCGGGCTTGGCTTGGACTTGGGTGCTTGCGTGGCCTTCACCGGCCGGG
CTCACCTGAAATGCATTAGTGGATCTTGTCTTTGGGACAATCGGTTTGACTCGGCGTTATTTAAGCATTTCGTTGAGGAC
ATTGCATTCGTGCGGTGGCCGGTTCGCTTTCTCTGACTGCTTTGCCGCTCTCCAACCATGGATCGGACCTTCGGGTCGCG
ACTTCCAACCTTTCATGAA
>OTU310
TCAATTATACTCTGCCGCGTGCTTTAGTTACGAATAGTATGCCTCGGCATTACTACCGCAACGGGGATTTCGCGATGCAG
GAAACTGAGTGTCATGTTGTTCTACAATATGTCGCTTTAAATATCTTTGAGATGTTGAAAATCAATCCAACATTTCCGTC
AGTTCAATTATATATTGACAAACTGGATAATGTTCCCTCACGGGAATTCCAACTTTGTCTTATGTAATTTGGCGAAAATG
TGATTTTCTCTTTCAATCTTTTGGAAACAAGTTTACTTGTTTACTTTTCA
>OTU311
ATCCTCTGCAGCAATGCGATTTGACTCTTGTCTTTGTTGACCGAGTTTAAAGGGAGCTAGAGGATGGTCAGTTTAGACTA
GCCCGAGTGCTAAGCATTCTTGGGTCTAGAGCTGGATTGTTCATTATCAAATTTTTA
>OTU312
CGCACTCCCACCTGGACACTCTCCAGTGTGGAATTGGCCGTCCGGGACCCGGCGTGAAGCTGTGGGTCGTGGTCGGCTGA
AATGTAGCGTATTGGGATGCAGCCGGGGAGAGGCCGCGAGAAGGTGGTTCGCTCTTTGCCGAGCGGAGTCTTATTGGACA
GCGCTTCTCTCTTGGGTGGTCCTGACGGTGGCACTGACCTTGTGTCATGGGGGAGTGCAAGTAATGTTGCATGTCCCCTC
CCCTATAG
>OTU313
GAAACCCTCACTCGTGTCATTGCCGCAAGGCATGGCATGCAGTGGACTTGGACTGTGCCGTAGTTGGCTCGTCTTGAAAT
GCATTAGCTGTGCTGTGCGATTTCGGCCGCCTGGTGTGATAACTATCTACGCCAAACAGTGTCGTCATCTGTCAGTGTGG
CTCATAATTGTCGACTTTGCTCGACACTACACTTAACG
>OTU314
CAACCCTCAAGCCCCCGGGCTTGGTGTTGGAGATCGGCGTGCCTTAGGGCGCGCCGGCTCCCAAATATAGTGGCGGTCTC
GCTGTAGCTTCCTCTGCGTAGTAGCACACCTCGCACTGGGAAACAGAGTGACCACGCCGTTAAACCCCCCACTTCTGAAA
>OTU315
ACACTCTCAAACTTGACTTTTTTTAACTAAGGGGTCATAGTTTGGACTTGGATGTTGCAGCGATTTTCTATTGCTGCTCG
TCTCGAAATGCATTAGCTGGTCCACCGCGGTCTATAACTTAATGGTGTGATAAGAAAACAATTCAATTTGTTGATTTGTA
GCACTGTTGTCATAGATTGTATAGTGACTGCTTCTAACGGTCTTTATTGACAGTTGTATTCGCAACTCTATGTC
>OTU316
GTACTCTCACACTCTCAATCGTTTGGGTTGAGAGAGGTGGACTTGGGCATTGTTGCTTTACTGCAGCTTGCCTCAAATGT
GTTAGTGCAACTCCAGGTTGGACATTGTACGGCGTGATAAGTGTCTTCGCCGGCACCTCACAAGAGGGTGACTGATCAGG
AGCTCTGTGCTTCAAACCGTCTTTGGACAATCATCTGACA
>OTU317
GTATTTCTTACCTCTTGGTGCTTTTCTCTCGGGAAGAGTGCTTCTAGGTAGATTTGAGATATGAACGCTTGCGTTCTGTC
TTTAAATAGATTGCCGCCTTGATGGTGACTTTTTGTGTTTGAATAGAACATTAGTTCTCGATTACGCTTAGAGGCTCTGT
CGTCGGGTGGTTCATACCTATAAAGACTAGTACTTCGGGAACGTCTTGAA
>OTU318
ATCTATCAAACTACAATTGTTTTTATCAACAATTGCCTGTTTGGATGTTGGATGCTTGCTGGACAGTTATACATGGCCCA
GCTCATCTGAAATATATTAGCTGATCTTAACATCACGGATTTATCCACTTGGCGTGATAAGTATCACCCGCTGAGGACTT
GTCCAGAGATAATGGATTGCTTCTAATCATGGATACTATTGTATCATATTGAATC
>OTU319
TAACCAATCATGCCTGGCGTGGTGTTGGGGCACGCGATCTCGCGGCCCTTAAAATTAGTGGCGGCGCCGGTAGGCTCTAA
GCGTAGTAATTTTTCTCGCTATAGGGTCCTGCTGGTCGCCTGCCAGAAACCCCCAATTTTTAA
>OTU320
CAAACAACTCTCAGCAGCGTATTGAAAAATATGTGTTGGCTGGATAATGAGAGTCTGAGTCTTTGTATTCAGTCTCTTTA
AGTACATGGAGTAAATAAATACTAGTGATCAATTCTGTTTTTTAACAGATAGTCAATTCTTGACTGTTGTTCAATAGTGA
CGTGAATATTGGCCTTCGTGGTCTTCTTTTTTACGTGTGTCTATTGAGTAATATTAAAGTTTCGAATTGGTGAACGTTTA
CATAGGTTATTTATGTGAGAAAACCATATGATTTGTAGTGTAAAAATTATGAATCTGAA
>OTU321
CAACCCTCAAGCCTAGGCTTGGTGTTGGGGCCCACCCCTACGGGTAGCCCCTAAAATCAGTGGCGGCACCATCTGGTTTC
TACGCGTAGTAATTCTTCTCGCGACGGAGTCCGGGTGGGTGCTTGCCATCAACCCCTAATTTTCTAT
>OTU322
TAAAATCTCAAGCTCAGCTTGGTGTTGGGTGTTCGCCCCTCCCCCGTTCCAAGGGGGGTCAGGGCGTGCCTGAAAATCAG
TGGCGGTGCCACGATGGCCTCAAGCGTAGTAGACTCTCTCTCGCTTTGGATGGTTTGTCGTGCGGCTCACCAGCCTAACT
TGAAATCTTAGAAAG
>OTU323
ATATATCAACCTCTTCAACTTGCTTGTTGAGTGTTTGGATGGTGGGGGTCATTTTTGGTGGTCTCTTTTCTGAGATCAGC
TCCCCTGAAATGCATTAGCGGAACAATTTGTGGACCGTTCATTGGTGTGATAAATATCTACGCTATTGACGTTAAGCAGT
TCAGCTTCTAACAGTCCATTGACTTGGACAAATATCATTA
>OTU324
AACACCTCAAAGCCTTTTTCTTTTTTGAAAAAGGTTTTGGACTTGAGCAATCCCAACACTTGATCTCTTGAGATTGAGTG
GCGGGTTGCTTGAAATGCAGGTGCAGCTGGACTTTCTCCTGAGCTAAAAGCATATTCATTTAGTCCCGTCAAACGGATTA
TTACTTTTGCTGCAGCTAACATAAAGGGAGTTTGACCATTTTGGCTGACTGATGCAGGATTTTCACAAGGAGGTTCGCCT
TCTTGTTAA
>OTU325
CAACCCTCAAGCACTGCTTGGTATTGGGCCCCGCTGATGCCAGCGGGCCTTAAAATCAGTGGCGGCGCCGTCTGGGCTCT
GAGCGTAGTAAATACCTCGCTATAGAGACCTGACGGTGCCCGTCATCAACCCCCAACTTTCTAA
>OTU326
TTTTTTCTCCTCACCCAAATCTTAATGCTTGAGATACCCTTCTCTCGCTAAGTACGAAAGCACTCTGAGCCCTGCGAGTG
GCTTGGCTTCGGTCAAGGCCACACTCAATGCAGCAGTCACATTTCACAATGTGAACTCATTGAGAGTAGAGTCAGCGCAG
TTTACTGCAAGTGCTTAGAGCCCTTAAACTCTT
>OTU327
ATATATCAATCCTCTTCCGGCTTTTGCTTGTTGAGGAATTGGATATGGGGGTTTTCTTTGCCGGTCTCTTTTCTGAGATC
AGCTCCCCTAAAATGTATTAGCAGAACAATTTGTTAACTTGTTCATTGGTGTGATAACTATCTACGCTATTGACAGGAAG
CAGGTTCAGCTTCTAACAGTCCATTGACTTGGACAAATTTTTTATTTATTA
>OTU328
ATATATATCAACCTCTTCAGCTTTTGCTTGTTGAGTGTTGGATGTGGGGGGTTTCTTGCTGGCATCTCCTGTGTGAGGTC
AGCTCCCCTGAAATGCATTAGCAGAACAATTTGTTGACCGTTCATTGGTGTGATAACTATCTACGCTACTGACGTGCAGC
AAGTCCAGCTTCTAACAGTCCATTGAATTGGACAAATATTCATTA
>OTU329
TTTCTCCTCACCCAAAACTTAATGCGAGAGATACCCTTCTCTTGTTAAGCTCGAAGGCACTCTTCTTCTGCTAGCGACTT
CTGGACTAGCTTCAGTTGTCACACTCAATGCAGCAGTCACATTTTACAATGTGAACTCATTGAGAGTAGAAGCTGTCAGC
TTTGGCTGCCAGTGCCTAGTCTCTTAAACTTTC
>OTU330
CTTTCTCAACTCTTGGGTTGGTTATGAGAATATTACATTTTTCTTTGGAAAAATGTATTACTCGAAAGAAATTGGTAAAT
TAAGGACGTTGCAGTCTTTGAAAAAGCGTATTAGGTTTTTCCAACTCGTTTTTTTATTGACTTGTTTGCAGTCTTACCTA
AAAAACAAACTTAATAGCAATATTAACAAAA
>OTU331
ATCTCTCACAGCACCGCTTGGTTTTCAAAACCCTGCGGTGCCGTTGAAGTTGGAGTCTGCGACCTGTTTCGCTTCTCTCA
AATGCATTGGTGCGGCCTGCTGCACAGTTATACAACGTTCTAGGTTCGTCCAACTCGTTGCCTGACTGCTGCAAACCTTG
GTGCTGCACCTAAAGCCCGCCTCGTGCCTTGTGCTCTTGGCTCAACATCATT
>OTU332
CACCAATCAAGCATTGCTTGGTATTGGACCTTCGTCCGCGGTAAAACGCGGGCGGGCCCCAAAATATTCGGCAAAGTCTG
ATCGGCTTTGGGCGTAGCAGAATCTGTCAAACGTCCACGACCGTAAGGCTTTCGCCGACGGAAAACGAAACCCCCCCTCT
TAACCGAGTGGGGGTCACTCTTAAATCAAA
>OTU333
ACCCGATCTACTCTAGATAGAGTGAGGTATTGGCTTTAGGACGCGTAAGCGATCTTTAGCTTGAATGTATTAAGGCTGAT
GAGTTCCCAATGGTGGCCTCAATGTGTGCTAGCGGACAGATGTTTCGATGTCACATTGACGGCTCCAATGCAAGCTCTAT
AAACGGCCTCCTGCTGGTTCTGTGGGAGGAGGAGGAAAGGGGGACGGCGACATGGTCAAACATGCCGTCATCACCATCTC
ATCATCATCACAGCAGGATCAGATCATCTA
>OTU334
AATTTTCAAGCTTAGATGGTTTTTATTATAAAAGCCGTCTTAGGGCTTGGTTCTGGGCTCTGCCGTGTCCTTCATTGGAA
CGGCTGGCCTTAAAAGCATTAGCCTGGTCCTCATGTGGAATTGGTTCTACTCAGCGTGATAATGATCTGACCGTTGAGGA
CATCTTTCGGGATGGCCAAGTCTCATTTGGGTCGCTTCTAATCCAGCATTACAGATTTTGAATCTGTTCTACTTTCAA
>OTU335
CAAACTTCAAGCCCATCCTTTTGGCTTGGTGTTGGGCGTCTGTCCCCCCGGGGACTCGCCTCAAATGCATTGGCAGCCGG
TACGTTGGCTTCGAGCGCAGCAGAAACGCGCGCGGCGTCTGACGGTGCCTGGCTCTCCAGGAAGCCTCCACCCCAA
>OTU336
CCCACTCATCCTACCGTTTGTGTAAAAAGCAGACGGCAGGTGGTATTGAGGGAACCTCCCCTCTAATGTAGTACGCTTGC
GAACCTTTATACCGATCATAACGTGATAAAATTCTATTCGTTACCGTGAGGTTGAAGGCCGCCTGAAATCAAACTGTA
>OTU337
ATATATCAACCTCTTCCGCTTTTTGCATGTTGAGTGTTGGATGTGGGGGTATTTTTGCTGGACTCTAATCCGAGGTCAGC
TCCCCTAAAATGTATTAGCGAAACAATTTGTTTACTGCTCATTGGTGTGATAACTATCTACGCTATTGACGGTGAATCCA
GGTTTAGCTTCTAACAGTCCATTAACTTGGACAAACTTTTATTA
>OTU338
TACTCTATCAACACAACACCTTTTAATTTTATTATTTTAATTTTAATTAGTGCTGTGTTGGAAATGAGACGTCATTCTAT
GTGTCTTTAAATGCATGTCATCCAAAGCGTGGTAAAAGACAGATGTTCTTTCCCGCTGAGTGGGTGTGCTGATCGTAAGA
AATATGTTATCATATCTCTGAT
>OTU339
CAACCCTCAAGCTTTGCTTGGTCTTGGGCACTGCCGGTAGCGGCTTGCCTTAAAAGCAGTGGCGGTGCCATTCGAGCTCT
ACGCGTAGTAATACACCCTCGCGATTGAGTCTTGGTGGATGCTTGCCAGCAACCCTCAAATTTTTTT
>OTU340
CAACCCTCAAGCTCTGCTTGGTATTAGGCCTCACCTGCTAGGTGGGCCGTAAAATCAGTTGCGGTGCCATTCGGCTTCAA
GCGTAGTAATACTTCTCGCTATGGATAACCGGTTAGTACCTGCTAAAATACATTTTTTAAT
>OTU341
AGTTCTCAACCACATTTGGTTTCAGATGTGGCTTTGGATTATGGGGGTTTTTTTTGCTGGTCTTTCAGAAATGAAGTTCG
GCTCCCCTGAAATGAATTAGTGGTAATCTGAGTGCAGGGTCTATCTACCACAGGTGTGATAATTATCTACGCCTTGGTGT
AACTGCAAACACTGCTTCTAATATATAAATATTTTGACAA
>OTU342
AAACCTTCAAGCTCTGCTTGGTGCTGGGTGTTTGTTCCGCCTCTGTGCGTGGACTCGCCTTAAATTTATTGGCAGCCGGT
TAGTTGGCTTCGTGCGCAGCACATTGCGTCTCGATTCTAGCCTACCCCCTCCCATCAAGCCTCTTTTTTA
>OTU343
TCACAAATCAAGCCTGGCTTGCTGTTGGACCTCTTGTCTCGTTGAAAACAGACAGGCCCCAAAGATAATGACGGCGTCAG
TTGGACCCTAGATGCAACGAGCTTTAACCAGCACGCATTTTTAGTCGGCCCTATTGACCCGGTCTTTTTTGAACCAATTT
TACAAA
>OTU344
CAACCCTCAAGCACTGCTTGGTCTTGGGCCACGCCGGCGACGGCGGGTCTCAAACGTAGTGGCGGCGCCATTGGTTCCCT
CAGTGTAGTAACATCTCTCGCTGTTGGGCCCCGGTGGTCGCTGGCCAGCAACCCCAAACTTTCTAT
>OTU345
CAACCCTCAAGCCCAGCTTGGTGTTGGGGATCGGCACAGGCGCCCTCGGGCGCCAGCCGTCCCCTAAATCTAGTGGCGGT
CCCGCTGCAGCCTCCTCTGCGTAGTAGTTTTCTCCTCGCAAGGGCAGCTCGGTGGCGACCTCGCCGTAAAACCCCCAACT
TCTGAAA
>OTU346
AGAACCAGTAAAGATACCAGGCCTCGGCCTGATGTTGGGGATTGCGGCTCCGGCTGCAGCCCTAGAGTCCAGTGGCGGTC
CCGATAGGTTCTACGCGTAGTAATTTCTCCTCGCGACAGGACCTCTCGGCACTTTGGTACTAAGTCCAGTTTGGCAACCC
CGCGCCATTAAACCCCCATCTTA
>OTU347
ACTCATCAACCCACCGGTTCCTTGTTGAACCGGCTGGTGTTTGGATCTTGAGCGTTGCTGGCCCTAGTGGCGAAGCTCGT
TCGTAATATATTAGCAACTCAATTTCGTATTTTCGGATTGACTCGGCGTAATAGACTATTCGCTGAGGACACTTCGGTGG
CCGAATTACGAGGTAGAAGCTTCCAATTCTTCTAGTCAAACTTTTAAG
>OTU348
AACATCTCAACTCTCACGGCGCTTGCGTCGAGAGGATTGGATTTGAGCGATCCCGACTCCTTCGTGAGAAAGAGGAGGGT
CGCTTGAAATGCAGGTGCAGCAGGACATTCTTCTGAGCTAAAAGCATATCTATTTAGTCCCGTCAAACGGATTATTACTT
TTGCTTCAGCTAACATAAAGGTTGAATGAACCACAATCGCTGATTGCAGGAAAACTCGTTCGTAACAGAACTTGTGA
>OTU349
GTACCCTCAAGCTTTGCTTGGTGTTGGGTGTTTGTCCTGTATGGGACTCGCCTTAAAGTAATTGGCAGCCGGCGTATTGG
CCTTGGAGCGCAGCACAATTTGCGCTTTCAGTCAGTATAAGTTGGCGTCCATAAGACCTTTTATCAC
>OTU350
TCACCCCTCGAGCCCCTGTGGCTTGGCTTTGGACGGTCTGGTTAGGCGACTGACCCCTCCTAAAGACAATGACGGCGGCC
TCGCAGGACCCCCGGTACACTGAGCTTCTTAACTGAGCACGTATCGGATCGAGGGTTCTCGGGGCACGGTCTCCTTTCCC
CCCTCCCCTCGGGGCGGTGGGAAAACAATCTTTCTCA
>OTU351
AAACCAATCCAGCCTGCTGGGTCTTGGGCTTTTTCGCCTCTGGGCGGGCCTTAAAATCAGTGGCGGTGCCACCTGGCTCT
ACGCGTAGTAATTCTTCTCGCGATAGGGTCCTAGGTGGAGGCTTGCCAACAACCCCTCATTTTCAAA
>OTU352
TCACCCCTCAAGCCCCCGCGCTTGGTGTTGGACGGCCGGTCGAGCGATCGACCCCTCCTAAAGACAATGACGGCGGCCTG
TGGTTCCCCCGGTACACTGAGCTTTTCATCGAGCACGTATCGGACGAGGGCACCCGGGACCCGGTCCCCTCCTTGCTACA
AGGAAACTTCTAT
>OTU353
AATTCTCAACCTTCTCAACTTTGTGTTGATTGGGCTTGGATGTGGGGGTTTGCTGGCTTCTCTGAAGTCCGCTCTCCTTA
AATTCATTAGTAGGACCTATGTTGCCTTTGCTTTTGGTGTGATAATTATCTACGCCATTATGTGAAGCAGCCATTTAATT
GGGGTTACTGCTCTCTAACCGTCTCTTATGGGACAATTCTTGACA
>OTU354
CACTCTTAAAAAACAATTTTTTTTGTTTTTTAGTCTTGAGTTTTATTTCTCGTTAAAATGAGAATAACTTGAAATGAATT
TTGGCAAAAGCGAATTTATATTTAAAGCTTAACAACGTAATAGGTTTTACCAACTCGTTGATCAATGCTTATGGATTAAT
TCATGCTTGGGCATTATAACTAATACTTTTTTTAAAA
>OTU355
AAACACCCTCAGCTCCTCTTCTGTTTCGACGGAAGGGGGGGTTGGACTTGAGTGATCCCAACGGCAGTGATTTTCGAAGA
ACTGTTGGCGGGCCACTTGAAATGCAGGTGCGGCAGGACACATCTTCTGAGCTATAAGCATTACTTATTTAGTCCCGTTA
AACGGATTATATCTATTGCTGCAGCTAACATAAAGGTCGATTGTCCTTGTGCCCGACTGATGCAGGAAAATGAAGGGCGG
GTCTTTTGTAAGGCGCGTCTTTTGTTCA
>OTU356
AATTCTCAACCTACAAGCCTTTGCGGGTTCTGTACGTGTTGGATTTGGAGGATTATCATTGTCGGCGCAAGTCGGCTCCT
CTCAAATGCATTAGCTTGATTCCTTGCGGATCGGCTCTCGGTGTGATAATTGTCTACGCCGCGACCGTTGAAGCGTTTTG
GCAAGCTTACAATCGTCTCTAGAGACAGCTTACTTTGAC
>OTU357
ATATATCAACTTCTTCAGCTTTCTTTTGCTTGTTGAGTGTTGGATTTGGGAGTTTTGCTGGCTTTTTCTAAAAAGTCAGC
TCTCCTGAAATACATTAGCAGAACAATTTGTTAACCTTGTTCATTGGTGTGATAATTATCTACGCTATTAATCATGAAAC
AAGTTCAGCTTCTAGCAGTCCATTGACTTGGACAAATTTTCATTA
>OTU358
AGTCATCAACCCCCACCGTTTCGTGCGGTTGCGGGTTGGAGCTGGGGGCTTGCTGCCGAGAGGTGGCTCCCCTCAAATGC
ATCGGTTGGGCCTGTGGGTCGAACTCGATTGGGCGTTGTATTATCCTCGCTTTAACGAGATGTTCCCCTTCTTGTGCCCC
TCCACGACCTGCCTTATGAGTGGCGGTCAAGCAAACTTTGAAA
>OTU359
CAAACCTCAAGCCCCCTTGTGAGCTTGGTTTTGGGGCATCTGCTTGACACTTAGTCTTGCAGGCCCTTAAAACTGACGGC
GGACCTGTTAGGCCTCTGAGCGCAGTAATTTTTTTCTCGCTTCTGGGGTTCCAGGCAGGCTCTCTTGCCTCATCTATAAT
TTTCTGAA
>OTU360
TCAATCCTCATACCTTCTGGTATGGACTTGGACGTTTTGCATGGCCTTGCAATCGTCTCAAATAAAGATCAGTACGTCTG
TTTCTTTAGAAACGCGACTTCAGATGCTCAGGTTTATTCCTGTTTGTTTGAGCGTTGCTTTCAAGAGAGGTGGAGTCGGA
CTGAACGCTTGCTTTTTCTGTTTGACAGGGAAGGCACGCAACAACATGCGATCATAAGCATGATT
>OTU361
AATTCTCAACTGCCCCAAGCTCTTGTGGCGAGGTTGGATTTGGAGGTCATTGCTGGCACGTGCTCTGCGCATGCTTGTCG
GCTCCTCTTGAATGCATGAGCTTTCCAGTCCTTGGCAAAGTATCGTCGATGTGATAGTTATCTGCGTCGTCCGAGAAAAG
CGTGTAAGGGGAAATCTACGATCGCATCGGCCCTTTGGGGTTCCGTGTCTGACAA
>OTU362
TGAATTCTACCGCAAGGTGATTTGATCAAAGCCCTCTCGAGTCTTTGGTTTAAATGGAGCAAGAAAAGGTGCAGTGTGCC
TTGATGGTGTGCTAGAGACTCTTGTCTTCTCACTATCATCGCATCCACACCCTTAAACACCCCA
>OTU363
ACTCTTCAACCCTCCGGTTTCTTGTAGACTGTGTGGTGTTTGGATTTTGAATGTTGCTGGCTCCTCGGAGCGAAGCTCGT
TCGTAATACATTAGCATCTCTAATTCGAATTCGGATTGACTCAGTGTAATAGACTATTCGCTGAGGACACTAGTAATAGT
GGCCGTATTCAATACAAGAGGAGCTTCTAACCCTTCTAGTCAACTTTAG
>OTU364
AACATCTCAAATCTCTCTTCGCTTGCGTCGAGAGAATTGGATTTGAGCGATCCCGACTCCTTCGTCAGAAAGAGGAGGGT
CGCTTGAAATGCAGGTACCAGCTGGACATTCTTCTGAGCTAAAAGCATATCTATTTAGTCCCGTCAAACGGATTATTACT
TTTGCTTCAGCTAATATAAAGGTCGAATGAACTACCAACGCTGATTGCAGGAAAACTTGTTCGTTTATTCGGACTTGTAA
>OTU365
TCAACCTTGACACGAAGGGTTTGACCCTCCCGTCAGCATTGAGAGATGGAGATTTCACAATCGACACTCTTTAAAGTGAT
GAAATAAATTGATCTTCTTGATAGAATTACCGTTTGAGTGACTCTTGAGTGACAAGGGATGTCTATTATGATCGATTTCT
TTAAACGAACGCAAGTTCATTTTTACCA
>OTU366
CAACCCTCAAGCCTAGCTTGGTCTTGGGCCCTGCCGGCAGCGGCTGGCCTTAATATCAGTGGCGGCGCCATCGTGCTCTA
CGCGTAGTAACTAAACCCTCGCGTGTGAGACCCGGTGGACGCTTGCCAGCAACCCCCATCTTTCTAT
>OTU367
AACACCTCAAGTCTCTTCTTTACGGAAGAGAATTGGACTTGAGCAATCCCAACTCTTTGCAAAAAGGGGCGGGTTGCTTG
AAATGCAGGTGCAGCTGGACATTCTTCTGAGCTAAAAGCATATTTATTTAGTCCCGTCAAACGGATTATTACTTTTGCTC
TAGCTAACATAAAGGAAGTTTGTTCTCTATGCTGACTGATGCAGGATTACCAAGTTTTACTAGCTAAAACTTGTAA
>OTU368
AGTTCTCAACCACATCAATCTTGTATAGTTGTGGCTTGGATGTGGGGGATTTTGTTTGCAGGCTTCAGAAATGAGGTCTG
CTCCCCTGAAATGTATCAGCGGTATCTGAGCAGACAACTACTGCAGGTGTGATAATTATCTATGCCTTGGGTGGAACTGC
ATACTGCTTCTTAACAAGTGTAAACCCCTTGGGGAACACAATTGACAA
>OTU369
AACAAGATCAACTCTAGTTGAGAGTTGGGATTGGCCTTATATACGCGGTAGTGTGTATTTGGCTTGAATTTATCGAGTTG
ATGAGCTTCCCAGCGCGGCTCAATGTGTGCTAGCGAGACAGTCGTCCCGATCTCACATTATTGTCGCGTTGCAGAGTTCT
GTCCACAGCTCGCTAAACCTATCAATCAA
>OTU370
ATATATCAACCTCGTCAGCATTTTTTGCTTGTTGAGTGTTGGATGTGGGGGTTATTTTTGCCGGCTTCTTTCCTGAGGTC
AGCTCCCCTGAAATATATTAGCAGAACAATTTGTTGATCGCTCATTGGTGTGATAAACTATCTACGCTATTGACGTGAAG
CAGTTCAGCTTCTAACGGTCCATTGACTTGGACAAATTTTCATTA
>OTU371
ATATATCAACCTCTTCAGCTTTTGCTTGTTGAGTGTTGGATGTGGGGGTCTTTTTTTGCTGGCCTTTCTTCTGAGGTCAG
CTCCCCTGAAATGCATTAGCGGAACAAATTGTTGACCCCGTTCATTGGTGTGATAACTATCTACGCTATTGACGGGAAGC
AGTTCAGCTTCTAACAGTCCATTGACTTGGACAAAATTTCATTA
>OTU372
CAACCCTCAAGCACCGCTTGGTTTTGGGGCCCCACGGTCGACGTGGGCCCTTAAAGGTAGTGGCGGACCCTCCCGGAGCC
TCCTTTGCGTAGTAACTAACGTCTCGCACTGGGATTCGGAGGGACTCTTGCCGTAAAACCCCCAATTTTTTACA
>OTU373
AAATCTATTTCCACCTTTTGGTGGGAGACTTGTCGGTTGTGCCTCTGGGTACTCTGATTAAAAGCAGTAGGTCTAGATCA
GGCTAGTGGCCTGGGACACTGTGTGCTAGAGACGTCGCGTTGTGACTGTCTTCTCATAGTGCGTCCTAGGCTATTTAAGC
TAGCTTGATCAAGCCTCTACAGTCAGCATCTACTGTTACAGGTGTGTGCTGACAACCCCCCT
>OTU374
AAACCAAATGGGCCCCATCGGGGTCCCGTGTTGGGCCTCGCCCGAGAGGGCGTCGCCTCGAGGCCATTGGTCTGATGGGC
GGGCGAGTTCCTTTAGGACGGACCGCCCCGTGGACCGCGAGACTTTCTGA
>OTU375
TGACCAATCCCGCAAAGGGGTCTTGGGGCTCGCCAACCCGGCGTCCCTTAAAATCAGTGGCGGTGCCATCGTGCTCTAAG
CGTAGTAATTCTTCTCGCTATAGGGTCTCGTTGGATGCTTGCCAGCAACCTCAATTTTCTTA
>OTU376
AATTCTCAACCTTGAAAGGCTTGTCTTTTCAATGGCTTGGATGTGAGGGTTTTGCTGGCTTCCTTCAGTGGATGGTCTGC
TCCCTTTAAATGCATTAGTGGGATCCTTTGTGGACGGTCACTTGGTGTGATAATTATCTACGCCGTTTGTACTGTGAAGC
AAAACTTGTGGGAACCTGCTTATAACCGTCTGTAATGGACAACTTTTTTGAAC
>OTU377
CAACCCTCAAGCTCTGCTTGGTATTGGGCATCACCGGCTCCGGTGTGCTCTAAAATCAGTGGCGGCGCCATCTGGCTCTA
AGCGTAGTACATACTCTCGCTACAGACGTCTGATGGATGCTTGCCAGCAACCCCCAATTTTTTAA
>OTU378
CAACCCTCAAGCTCTGCTTGGTATTGGGCGTCACCCTCTGGGGTGCGCCTCAAAATCAGTGGCGGCGCCACTCGGCTTCA
AGCGTAGTAATTCTTCTCGCTCTGGAGGACCGGGTGGTTGCTTGCCAGCAACCCTCAATTTTTCA
>OTU379
CAACCCTCAAGCTCTGCTTGGTGTTGGGGCCCTACAGCCGATGTAGGCCCTCAAAGGTAGTGGCGGACCCTCCCGGAGCC
TCCTTTGCGTAGTAACTTTACGTCTCGCACTGGGATCCGGAGGGACTCTTGCCGTAAAACCCCCAATTTTCCAAA
>OTU380
AATTATCAGCCTCGATTCAACTTTGTTGAACGGGATTGGACGTGGGGGCTGCAGGCTTATTTTTGAGTCTGCTCCCCTTA
AATGCATTAGCTTGGAACCCTTTTGTGAACCAACGACAGCGTGATAACTATCTGCGCTGTTATCGCAACGAGGGCTCTGC
TTCGAACGGTCCATTCGCTTGGACAAACGTGATGACA
>OTU381
TCACCCCTCAAACTTCGGTTTGGTGTTGGACTCAACCATCTTTACTGCTGGTTGGTCTCAAAGATAGTGACGGCGTCCTA
GAAGGAACCGGTACGAGGAGCTTTTAATTAGGCATGTATCGGCAGGATTCTACGCGGCGGCGGTCTTTTACTTAAATTTT
AACAAG
>OTU382
AAATTATCAACCATGACTTGGGTTTAGGCCCTCGTTCTTGGCTTGGATTTGGGTGCTTGCGGTCTTGTGCTGCTCACCTT
AAAAGGATTAGCTGGACATGTCTTTTGACTTGGTTCTACTTGGCGTAATAAGTATTTCGCTGAGGACATCCCTTCTGGGG
TGGCCAAGACTCTGGCAAACGTCTGCTTTCTAACCCGACTGTCCTCGGACATCACTTTTTATG
>OTU383
AATTCTCAACCTTGCTCGCTTTTACCAGCTTGAGTGAGGCTTGGATGTGAGGGCTTGCTGGCTTCCTTAAGTGGATGGTC
TGCTCCCTTTAAATGCATTAGTGGGATCTCTTGTGGACCGTCACTTGGTGTGATAATTATCTACGCCTCCGTCGACTTTG
AAGCAAACTTATGGGAACCTGCTTATAACCGTCTCGCAAGGGACAACTTTCTGACA
>OTU384
AACTCTCTTTCTACTACCCTTTGGGTTTGTGGAAGATTTGTTGGTTGTGCACCTCGTGTGTACTCTGATTAAAAGGATCA
AGTCTGGATTTGGCTGGTGGCCAAGGACACTGTGTGCTAGAGACGTCGCTTCGGCTGACTGTCTTCTCACAGTGAGTCCT
GGGCTATTCAAAGCTGGTCTCATCCTAGACTTTTTCAGTGTGGTCCTCGCGGCCTCACAACCCCTTT
>OTU385
AACACCTCACTACTATAACTTTTTTGTTGTAATAGTGGACTTGGGATGCGCTGGTGTCAATCAGCCCTTCTAAAATGGAG
TTCTTGCACTGTTGATTTGTTTTAACAGCATGTTGGCCTAATAAGTTTCGGCAGTAATGTTGAAATCACTGGCTTTTTTT
GCTTAGAATCTGACAGTCTTGATATACAGAATTTTCGAGGAGACTTGTCTCCTCTTCAAA
>OTU386
ATATATCATCAACACACCTAGTGTTGGATTTATGGGGGTTTGCTGGACTTTTTCTGAAGGTCAGCTCCCCTCAAATGCAT
TTAGTTTCATTGGTGTGATAACTTATCTACGCTATTGAACATTTTCATTATTAA
>OTU387
AATTTGTCAAGTTTGGATGGCCCTTTTGTCTGTCCATTAGCCTTGGTTGTTGGGCTTTGCCGTGTCCTTCATTGGGACGG
CTGGCCTCAAAAGCATTAGCTGATCCTCGTGTGGCACTGGTTCTACTCAGCGTGATAATACATCTGATCGCTGAGGACAT
CTCTCAGGATGGCCAGTCCTCATTTGGGTTGCTTCTAAACCTGGTTTTGCAGATTCTTGAATCTGTGTTCCACTTTTCAG
>OTU388
AAACACTCAAATCTTTATTTTTTTTTCTTTTATTAGAGCATTATAAAGATTTGGTTTTGAGTAATCCTAACGAAAGAGAA
TCTCTCTCTTTTGGCAGGTCACTTGAAATTCAGGTGCAGCTGAACATTCTTCTGAGCTAAAAGCATATCTATTTAGTCCT
TGGTTTAACCGCTAGGATTATTACTTTTGCTGCAGCTAACATAAAGGTTGATTGTTCAAATTGCTGACTGATGCAGGAAT
TTATCAGTGGAAGCGTTAAGCAGAAACTGTGAA
>OTU389
CACCACTCAAGCCTGGCTTGGTATTGGGACCCGGGGTGACCCGGTCCTCAATGTCTTCGGCTGGACGTCAACTATCTCAG
CGTTGTGGCAACTAATTCGCTGGCGAGACGGGACGACCGCGCCGTTAAACATTTATCTAA
>OTU390
ACATCCTTCAACCTTTCTTTGGTTTCTCAACCAAGGGAAGGCTTGGACTTTGGGGGTTTTTCATTGCCGGCTTCCTTTGA
AGCCAGCTCCTCCTAAATGGATTAGTGGGGTCTGCTTTGCCGATCCTTGACGTGATAATATGTTTCTACGTCTTGGGTTT
CGCACTGTCGCTTTGGACCCTGCTTCTAACCGTCTTGCATTCAGGACAGAGTCATGAA
>OTU391
ATATATCAGCCTCTTCAGCTTTTGCTTGTTGAGCGTTGGATGTGGGGGTTTCTTTTGCTGGCCTCTTCTGAGGTCGGCTC
CCCTGAAATGCATTAGCGAAACATTCTGTTGACCGTTCATTGGTGTGATAACTATCTACGCTATTGACGTGAAGCAGGTT
TGGCTTCTAACAGTCCATTGACTTGGACAATTTTTCATTA
>OTU392
CACCACTCAAGCCTCGCTTGGTATTGGAGGACTTTCGTGGATGGTCAAACATCTGCGCCTCTTGAATTCTTCCGGCTGGT
ACTTGTTCTACCCTTTGCGTTGTGGAAACGTCTCGCTTATGGGTTGACTGGTTTGCATCGCCGTAAAACAACAATATTTA
TTCTA
>OTU393
ATATCTCAACCTCTTCAGATTTTTGTTTGTCGAGTGTTGGACGTGGGGGTTCTTTTTGTTGGCCTTCGTTACCGAGGTCA
GCTCCCCTGAAATGCATTAGCAGAACATTTTGTTGACCCGTTCATTGGTGTGATAACTATCTACGCTATTAACGTGGAGC
AACCAAGTTCAGCTTCCAACAGTCCATTGATTTGGACAAATTTTTCATTA
>OTU394
CACCAATCAAGCTATGCTTGGTATTGGGCGTCCGGCCTCGCCTCGCGGCGGCCGCGCCCCAAACCCTTCGGCGAAGTCTC
ACCGGCTTTGGGCGTAGTAGAATCATTTCAATAACGTCCTTGGAGCCCGGCGGGTCTTTTGCCGTCAAACCACCAATTAT
TTTTTCA
>OTU395
AAACAAACTCAAGCAATTTTTTTTAAATTTTGCTTGGTCTTGAGGGATGAGCCAGCAATATAATTTATTTTTAATTGCTT
TGCTCACCTATCGAATTCCAACGGCAGATTTTAGTACAGTTGTCCCAGTGTGATAAGATATTCATGTCATTCATTCGGTC
AGCTTTGTTAAAAGATCTTGCCAATTGAAACTCCCCTTTTTTTATA
>OTU396
AGTACTCTACATCCAGCGGTTGTTGGGAGTAGGAATTGGGGATAATTTTGGGCGTTTCAGTGCTAGCAATAGTGGTGAGG
GCCGTTGAATTTTCTCTGAAATTGAGCTAGTAAACCTGAAGGACTTGGAGCCTAAAGTGCGGTAAGAAAACCAGTTTTTC
TCCCACTAAAAAGCCGAGTACTTGAGGGCAACTTTCTAGATTTTTGAGGAAGGAAGAAC
>OTU397
CAACCCTCAAGCCTGGCTTGGTGTTGGGCCTCTGTCCACTGGACGGGCCTGAAAATCAGTGGCAATGCCCCTCCAGCTTC
AAGCGTAGTAGATCTATCTTCGCCTTGAGCAGTTGGATGGTGATGTTCGCCAAACCAACCTCTGGTTTTTATCATCT
>OTU398
ACATCTCAACTCTCATGGTTTTCTGTGATGAGCTTGGACTTTGGAGGTCTTGCTGGCTCGTTTCAGCTCCTCTCAAATCT
ATCAGCTTCCCAGTGTTTGGCGGCGCCGCAGGTGTGATAAATATCTGCACTTGTGGTCGTTTGCTGGATGTGTCCTCTCC
TCGTGAAGGGCCTGCTGGAGCTTATAGACGTCTCTCCTCAGTGGAGACAGTTGTTTGAA
>OTU399
CAACAACCTCTCAGCAGCGTATGTAAAAAGTACGCGTTGGCTGGATAATGAGAGTCTGACTTTCACGAGTCAGTCTCTTT
AAATACAATGAGTGAGCATCATATTCCATAACGCGTGTCTTCGGGCACAAGCTGGTCTCCGACTGGTTGTATGGGAGTGA
CGTGAATACTGACCCTTGTGGTCTCTCATTTACGTGTAACTTTCGTCAGCTATTTAAAGTCAGAAATTAGTGTTATAGAA
CAGGTGTTCATGTTAAGCGGCCTCCCGGCTGCAATCGGCTGTAATTTATTATAGTCTGAA
>OTU400
TAACCAATCCAGCTTGCTGGGTCTTGGGCACCGCTATTTTGCGGGCCTCAAAAGCAGTGGCGGTCCAGCCGGGCTCTAAG
CGTAGTAATACTCCTCGCTATAGACTCCCGGGTGGCACCTGCCAGAACCCCCCATTTTTTCA
>OTU401
CAACCCTCAAGCATTGCTTGGTATTGGGCTTCGCTGCTAATCCAGCGGGTCTTAAAATCAGTGGCGGTGCCGTCGAGGCC
CTGAGCGCAGTAAATATCCTCGCTATAGGGACCCGGCGGACGCTAGCCATTCAACCCCCACTTTCTAA
>OTU402
ATATATCAACCTCCTCATAGCTTTTGCTTGTTGAGTGTTGGATGTGGGGGTTTGTTTTGCTGGACTCTTTTTTTGAGGTC
AGCTCCCCTAAAATTCATTAGCGAAACAACTTGTTGACCGTTCATTGGTGTGATAACTATCTACGCTATTGACGTGAGGC
AGGTTTAGCTTCTAACAGTCCATTAGCTTGGACAAACCTTTATTA
>OTU403
GCACCAATCAAGCCTGGCTTGGTCTTGGGGCCCGCGGCCGTCGCGGCCCCTAAAATAATTGGCGGCGTCACTTGGCTCTT
AGCGTAGTAATCTTTCTCGCTATAGGGTCCTGGTGGCTGCTCGCTCCTAACCCCCAATTTTCAG
>OTU404
AAAACCACTCAAGCTCTTTTGCTTGGTCATGGAAGAAGAGTTTGCTTGCAATCTCCCTTCCGAAATTCAAAGGCGGAAAG
TCTCAGAGCCCCGGCGTAGTAATAATATTTCGCTTGGAACTTGTGATGATCCTGCCCTTAACCCCCAATTTTATCTA
>OTU405
CTACTCTAACTCGGCAGCTTGCTGCTGGATAATGAGTGTCTCATTCGAAATGTTTGAGTCACTTTAAGAAGCGTGAGTTT
CTTACTCCTAGTTCACTCTTCAATGAGTGCCCTGTTGAGGGTTTACTACACTAGTGACGTGGATAAAATTTATTTTACGT
CAATTAGTTGGTAGACTCACTGCAAGGTTAAGACCTGGTGTTTGCTACAAACTCGATGGAAATTAAATTCTTTTGA
>OTU406
TAACCCTCAAACCCCTCCGGGGGTCCGGCGTTAGAGATCGGCCCTTACCCGGCCGGCTCCGAAATCCAGTGGCGGCCTTG
CCGCAGCCTCTTATATGCAGTAGTTTACACACTTACACCGGGAGTGCAGCGCGGCCACAGCCGTAAAACAAACCAAACTC
TGAAA
>OTU407
GACCACTCACGCCTGGCGTGGTGTTGGGGCACGCGGTTCCGCGGCCCTCAAAACCAGTGGCGGCGCCGGTGGGCTCTAAG
CGTAGTACATACTCCCCGCTATAGAGTCCCCCCGGTGGCCCGCCAGAACCCCCAATCTTTACA
>OTU408
AATTCTCAACCTATCTTGTTTTATAACTGGTTAGGCTTGGATCATGGAAGTTGCTGGCTCAATTAGAATCAGCTCTTCTC
AAATGTATTAGCAGAGACTTTTGCTGACCATCATTGGTATGATAATTATCTATATCATTGGTAACCAGTTCCCTTTCATA
GGGAAGTCTTGCTTCTAATAGTCGTTTCGACAACTTGACAC
>OTU409
AGTTCTCAACCACACTGATCTTTTGGTGTGGCCTTGGATATGGGGGTCTTTTTTTTGCAGGCTTCTGAAAATGAAGTCGG
CTCCCCTGAAATGCATTAGTGGTATCTGAGCAGAGACTACTACAGGTGTGATAATTATCTATGCCTTCAAGTATACTGCA
TGAAACAGATTGCACTGCTTCTAACATGTTTGAAAA
>OTU410
TTACCTATCAAGCCTGGCTTGTTATTGGACTTTTTGGTTGTAAGACCGGTCTGAAAGATAGTAGACAGGACCTGACAGCC
CTGGATATAATAAGCTTTTGATAGCACATATCTGTCGGCCAGCGGGCCCTGTCTTTAAGCCCTAATTTTCTCA
>OTU411
CTGCCCTCAAGCACGGCTTGTGTGTTGGGCTCCGTCCCCCCGGGGACGGGTCCGAAAGGCAGCGGCGGCACCGAGTCCGG
TCCTCGAGCGTATGGGGCTTTGTCACCCGCTCTGTAGGCCCGGCCGGCGCCAGCCGACAACCAATCATCCTTTTTCA
>OTU412
TCACCCCTCGAGCCCCTGGGCTTGATGTTGGACGGCCTCGGTCGACGCGAGTCGACCCCTCCTAAAGATAATGACGGTGG
CCTCCGTTGGACCCCGGTACGCTGAGCCTCTTTAACTGGGCATGTATCGGATTAGGGACTTCAGGCCCCGGTCGCCCTTT
TCTTCACCATTTCGGTGGTGGGAAAAGACCCCCCCTTTATAA
>OTU413
TCACCCCTCAAGCCCCGTGCTTGGTGTTGGACGGGTTGGTCGGGGCTTTGCCCTCGACCCCTCCTAAAGACAATGACGGC
GGCCTGTGGTTCCCCCGGTACACTGAGCTTCTTAACCGAGCACGTACCGGACGAGGGCGCCCGGGCCACGGTCCCCTCCT
TTCACTAGGAATCTTTTATCTCAA
>OTU414
CACTATTCTTCGGAGTATTGGCACTGACTCACGTCTTGCCTAAAACACTTGGTGGTAACTATCAATCACGCATAGTCATC
TCTGCGAAGGCTGATGGGTAAACACCGAAAAACACTCTT
>OTU415
AACTCTCTTTCTACTACCCTTTAGGGGGCTGTGGAAGATTTGTTGGTTGTGCACTAATATGCACTCTGATTAAATGGATC
AAGTCTGGAATTGGCTGGTGGCCAAGGACACTGTGTGCTAGAGACGTCGCTTCGGCTGACAGTCTTCTCACAGTGGGTCC
TGGGCTATCCAAAACTAGCCTCTTCCTAGATTTTTCAGTGTGGTCCTTGCGGCCTCACAACCCCCCAT
>OTU416
CACCAATCAAGCAACGCTTGGTATTAGGCGCCGCCTTGCCAAAAGGCCCGCCCGAAATGCATCGGCGAGGACACCGACCC
CCGGCGTGTTAGATTTCTGAACGTCGAGAGCACCGGTGCGCCTCCGCCAACAACTCCTCAGT
>OTU417
CAACCCTCAAGCTTAGCTTGGTCTTGGGCTCAGCCGGCAGCGGCGAGCCTTGAAATCAGTGGCGGTGCCATCGAGCTCTA
CGCGTAGTAAAGTAAACCCTCGCGTGTGAGTCCTGATGGACGCTTGCCAGCAACCCATCACTTTTAAT
>OTU418
AACACCTCAAAACTCTTGGTTTTTTCCAAGAGATTTGGACTTGAGCAAACCCAACACCTTCTCTCACGATTTGGCGGCGG
GTTGCTTGAAATGCAGGTGCAGCTGGACATTCTCCTGAGCTAAAAGCATATCTATTTAGTCCCGTCAAACGGATTATTAC
TTTTTGCTGCAGCTAACATAAAGGGAGTTTTGACCATTTTGGCTGACTGATGCAGGATTTCACAGAGTCGGAAACGATTC
TGTCAA
>OTU419
AACACTATCAAGCTTTGCTTGGAATTGGGCCTTGTCAATTTGGCTGGCTTTAAAATCAGTGGCAGTGTCATCTGACTCTA
AGCGTAGTAACTATTCTCGCTATTGTGTCCGGTGGTCTCTCGCCAACAACCCCTATTTTCAAT
>OTU420
TTCTCTGCAGCAATGCGATTTGACTTGCGTCTTTGTTGACCGAGTTTAAACAGAGCTAGAGGATGGTCAGTTTGGACTAG
TCCGAGTGCTAAGCATTCTTGGGTCTAGGACGGATTGGTTGTTAATCTAACTTTTTA
>OTU421
CTCCTCATCCCCGTTGACTTTTTTGTTTGTACAAAAGAGGCGATGGTGGGATGGATCTTCATCTGTTCCCATGCTCTTGG
GTGGATGTAAAGACACGGTCGGACGACGGACGGTCGATCTAATGTAATACACATAACTTCATTAGGGACGTCTTGTTCGT
ATCGACCTTAAGCCTCTATGCCATGA
>OTU422
ACTCTTCAACCCACCGGTTCCTTGTTGAACCGAGTTGGTGTTTGGATTTTGAGCGTTTGCAATTTGGTAAAACAGTTGCT
CGTTCGTAATGCATTAGCATCTCAATTTCGAACTTCGGATTGACTCAGCGTAATAGACTATTCGCTGAGGAATTACTGTC
AAAGGTAATCGCCGAACGGTAGATAAGAGTGGAAGCTACAAACCCTTCTAGTCAAATTTTTTAAGA
>OTU423
ATATATCAATCTCTTCAGCTTTTGTTGTTGAGTATTGGAAGTGGGGGGGGTTTTTCTTTGCTGGTCTCTCTTCTGAGGTC
CGCTCCCCTGAAATGTATTAGCGGAACAATTTGTTAACCGTTCATTGGTGTGATAACTATCTACGCTATTGGAAGGGGAG
CAGTTTAGCTTCTAATAGTCCATTGACTTGGACAGATAACCTTATTA
>OTU424
CACCACTCAAGCCTGGCTTGGTATTGGGCCCCGGGGCGACCCGGACCTCGAATTCACCGGCTGGACGAACTGAATCTCAG
CGTTGTGGCAATCAATTCGCTGGCGAGAGGGGAGTCCGCGCCGTCAAAACTTCTATCAAA
>OTU425
TCACCCCTCAAGCCCCGGCTTGGTGTTGGACTTCGTTGCAGACTTGCCTGCAACGGGCCCCAAAGACAGTGACGGCGTCC
GAGAGGGAACCGGTACGAGGAGCTTTTAGCTAAGCATGTACGCGGGAGGACTCTGCGGGCGACGGTCTCTTTAGTTAGAA
ATTATGAATTTATTCAAG
>OTU426
CAACCCTCAAGCTCTGCTTGGTATTGGGCTTCTATCAGTAAAATGATAGGCCTCAAAGTCAGTGGCGGCGCCGTTGGGTC
CTGAACGTAGTAATATATTTCGTTACAGGTGCCTCGCGTGCTTCTGCCATTAAACCCCCAATTTTCTAT
>OTU427
ATATATCAACCTCTTCAGCTTTTGCTTGTCGAGTGTTTGGATGTGGGGGTTCTTTTTTGCTGGCTTCTTGTTTAAAGTCA
GCTCCCCTGAAATGCATTAGCGGAACAATTTTTTGACCGTTCATTGGTGTGATAACTATCTACGCTATTGATGTCAAGAA
GTTCAGCTTCTAACAGTCCATTGACTTGGACAAATTTTTCATTA
>OTU428
CACCACTCAAGCCTGGCTTGGTATTGGGCGTCGCGGTTCGCCGCGTGCCTTAATGTCTTCGGCAGGGCCGATCGTCCCAT
AGCGTTGTGATATACAATCTCGCTTCGGGAGCCGGTCGGTTACCGCGCCGTTAAACCACATTTACAA
>OTU429
CAACCCTCAAGCTCCGGCTTGGTGTTGGGGATCGGCAGCCCCGGCTTCGCGCCGACGCCGTCCCCCAAATGCAGTGGCGG
TCACGCTGCAGCCTCCTATGCGTAGTAGCACACCTCGCACTGGAGAGCAGCGCGGCCACGCCGTAAAACCCCCTACTTTT
TGT
>OTU430
ACATTAATCTCTGTGCCAGCGCTGGCATTAGCAGCCAGCACTGACTAGAAGAGGAACTGGGACGTCAAGCCTATGCGCAC
ACTACTTTAGTGTGTGTGTGTGCCGGCTTGTGTTCTTTAATTGATATGTAGAGCGTTCTGCTGCCAATCAAATGTGAGAT
AGACATCGCACAGAGTAGCTGGCAGCAGCTCTGCTACGCCCAAAAGCGCCGTTGGCGGCGACTACGCGCCTCCGTTGGCA
ATTGCGCCTTCGTTGGCGGCTCGCCTCCTTCTGCACTTTACCTTTT
>OTU431
CACCCCTCAAACCCCCCGGGTTTGTCGTTGGGCGCCTGCCGATTGGGGCACGCCTGAAAAGCAGCGATGGTGACCGTGAA
CCTCCAAGCGCACAGATGTCGTTCGGTAGGACCGCGGGGGCCAGGCTTCTAATGAACTTCTAAA
>OTU432
TCAACCATCAAGCCTAGCTTGTCGTTGGACTCTATTTTGTGGCTGAAATATGTCACAGGTCCGAAAGATAATGACGGTGT
CGTGTTTGACCCTAAATGCAACGAGCTTTTTTTTATAGCACGCATTGAAGTGGTCGGCTGACCCGGTCTTAACCATTATT
TTCTTAA
>OTU433
GTTTTCTTTTTCATCCATCTTGATTGGTGAAAAGATCTGAAGTTTCTCTTTTGAAGAGTGCTTTGAAATATATAGCTTTG
TGATTGATAAAGTGTTTGAGCTTTTTTATGGTTGCAAAAGTATTTGAATGGTTTTTTAACCTCAATGTACGAGTAACAGC
TTGAAAAGGTGAGCTTTCCAGTTATAAAGTAAAACAACCATGAAATAATTTTATATTATTTGAA
>OTU434
CAAACCCATAAACATCCGTCGGGGTGTTTGTCGTGGGCCTCGTCTCAGGGCGTAGCCTCAAACAAATCTGTCCCGTGGAG
CGGATGAGATCCCTTAGGACCGACCGTTCTCGGGAAGCGTGAATCTACGT
>OTU435
CTTTATCTCATCACCCAAATCATAATGCGAGAGATACCCTTCTCTTGCTAAGCATGAAAGCACTCTGCGCTCTGCGAGCG
GCTTCGACTCGTTCGATGGTCGCACTCAATGCAGCAGTCACATTGCTCACAATGTGAACTCATTGAGAGCTGAGGCAGTG
CGGCGAAAGCTGCCAGTGCTTAGTCACACAAACTTTA
>OTU436
ACTCTTCAACCCACCGGTTCCTTGTTGGATCGAGTTTGGTGTTTGGATCTTGAACGTTGCTGGCTTAGTTTCTCAATTTT
TGAGATATGAAAGCGTAGCTCGTTCGTAATACATTAGCATCTCAATTTCTGAACTTCGGATTGACTCAGCGTTATAGACT
ATTCGCTGAGGACACAAGTAACATTGTGGCCGAGTTGAAAGATAACTAGAAGCTTCTAATCCCTTACTAGTCAAAACTAT
AAG
>OTU437
AGGAAAATCAAGTGCAAAAGTGCGCTTGGAGTTGAGAATTTACTTGATATATTATCAAGTGACTCTCTAAATGGAAGAGA
AAAAGAGAGGCATTGACAAGTGTGGAAACCAATGCATGGCTTATAAACGACATTAATTTGTGATATAAATTGATTCGATT
TGAGCCTAGTATTTGGACTTGTCATCTTTTTCGAAGCTATTTACTTTTTCATCATTTTTTGGAGAATTTGTGGCAAGTAA
ATCTGGAAGAATGCAAAATTTGCATCCAT
>OTU438
AAACCCTCAACCTTAGATTGGTTATTTGACCTTTCTTTGGCTTGGATTTGGACGTTTGCCGATGTCAAGTCGGCTCGTCT
TAAAAGTAATAGCTGGATCTGTCTCGCGACATGGTTTGACTTGGCGTAATAAGTATTTCGCTAAGGACATCTTCGGATGG
CCCTGTTGCAGGACTAAAGACCGCTTTCTAATCCATTGATCTTCGGATTAATATTCATAAC
>OTU439
AGTCATCAACCCCTCCCGTTTTTGTGCGAGAGGAAGGTTGGAATTGGGGGCTTGCGACTGTGAGGTCGCTCCCCTCAAAT
GCTTCGGTTGGGCCTGTGGGTCGAACTCGGTTGGGCGTTGTACCATCCTCGCTTTTGTCCGAGATGTTCCCCTTTGATTG
AGCCCTAACCACGACTGCCTCTGGAGTGGTGGTCAAGCTATTTTGAA
>OTU440
AACACCTCAAATCTCGACATTCGTGTTGAGAATTGGACTTGAGCAATCCCAACTCTTTGCAAAAAGGGGCGGGTTGCTTG
AAATGCAGGTGCAGCTGGACATTCTTCTGAGCTAAAAGCATATTTATTTAGTCCCGTTAAACGGATTATTACTTTTGCTC
TAGCTAACATAAAGGTCGAATGTTCTATATGCTGACTGATGCAGGATTACCAAGTTTCCGTCAAACGAAACTTGTAA
>OTU441
TAACCAATCACGCAAGTGGTGTTGGGGCTTGCCGTTGGCATCCCTTAAAATGAGTGGCAGTGCTATAGGCTCTCAGCGCA
GTAATTATTTCGCTCTTGAGTCCTAGAACCACGCGCCAAAACCCCAAACTTTTTTA
>OTU442
ATCTCTCAATCCAGATAGTTTTTGTTAATTATTTGGATTGGTTTTGGACTCTGTTGTCTCTTTTATGAACAACTGGTCTT
AAAAGTATTAGCTGGTCTCAGATTGGGAATGGTTTGACTTGGCGTGATAATAACTGATCGTCGAGGACATCTTTCGGGAT
GGCCATTAACTAACTAAGTCCGCTTCTAATTGTCTTTTTGGACAAATTTTTCAA
>OTU443
AATCATTCAAGCTCTGCTTGGTGTTGGGTGTTTGTTCCGCCTCAGCGCGTGGACTCGCCTTAAATTCATTGGCAGCCGGT
ATGTTGGCTTCGTGCGCAGCACATTGCGTCGCGATTCTGGCAGGCCTCCTCCCATTAAGCTTCTTTTAA
>OTU444
ATATATCAATCTCTTCAGCTTTTGCTTGCAGAGTGTTGGATGTGGGGGGTATTTTTTTGCTGGCCTTTTCTTAGGTCAGC
TCCCCTGAAATGTATTAGTAGAACAATTTGTTGATCATTTATTGGTGTGATAACTATCTACGCTATTAATGTGAAAACCA
AGTTCAGCTTCGAACAGTCCATTGACTTGGACAAATTTAATTA
>OTU445
TGACCAATCACGCAAGTGGTATTGGGGTTTGCCGTCGGCATCCCTTAAAATCAGTGGCAGTGCTATAGGCTCTCAGCGCA
GTAATTATTTCGCTCTTGAGTCCTAGATCCACCCGCCAAAACCCCAACTTTTCTTAA
>OTU446
ATATATCAACCTCTTCAGCTTTTGCTTGTCGAGTGTTGGATGTGGGGGGTCTTTTTTTGCTGGACTTTCGAGTTCAGCTC
CCCTTAAACACATTAGCGGAACATTTTGTGAACCGTTCATTGGTGTGATAACTATCTACGCTATTGACGGGAAGCAGTTC
AGCTTCTAACAGTCCATTAACTTGGACAATTTTAATTTATTA
>OTU447
CAACCCTCAAGCTCTGCTTGGTCTTGGGCCGCGTCGGCAACGGCGGGCCTCAAAAACAGTGGCGGCGCCATCGTGTCCCT
CAGCGTAGTAATTCTTCTCGCTGTTGGGCCCCGGTGGCCGCTGGCCAGCAACCCTTAATTTTCTAT
>OTU448
ACCCCCTCAAGCTCCGCTTGGTGTTGGGCGTCTGTCCGCGCTCTCGGCGTGGACTCGCCCCAAATCCATTGGCGGCGGCT
CCGTCGGCTTCCCGCGCAGCACTTTGCGCCCCCGGAGGCTCTTGACGGACCCGCGTCCATCCAGGAAACCCCATCG
>OTU449
AAACCTTCAAGCTCTGCTTGGTGTTGGGTGTTTGTTCCGCCTCAGCGCGTGGACTCGCCTTAAATTCATTGGCAGCCGGT
ATATTGGTTTCGTGCGCAGCACATTGCGTCGCGACTCCAGCATGCCTCCTCCCATCAAGCCTCTTTTTTA
>OTU450
AACTCTCAACCCCGCTCTGGTCAAACAGAGTTGTTTGGGCTTGGATCATGGTTGTTTGCTGCCTTAGGGCGGCTCAACTG
AAATACAACAAGCTGAATCTATAGACGTGCGGCTTGACCTGTCGTTGTAGCATCCAAACTCGATAGGAACGCATGAGAAT
AGAATGAGCTTATCAAACGAGATGAACAGTTCTTAACTTGTCTTCGGACGTGTGGAATTGTAAA
>OTU451
ATATATCAACCTCTTCAGCGTTTGCTTGTTTGAGTGTTGGATGTGGGGGTCTTTTTGCTGGCCTCTCTTATTGAGGTCAG
CTCCCCTGAAATACATTAGCGGAACAATTTGTGGACCCGTTCATTGGTGTGATAATTATCTACGCTACTGACGTGAAGCA
AGTTCAGCTTCTAACAGTCCATTGACTTGGACAATTTTTTCATTA
>OTU452
ACACCTCAACTCTTTATGCTTTGCCATGATGAGCTTGGACTGTGGGGGTTTTGCTGGCCTGCGGTCGGCTCCCCTCAAAT
GAATCAGCTTGCCAGTGTTTGGTGGCATCACAGGTGTGATAACTATCTACGCTTGTGGTTCTCTGCCAGGTAACCTTCAG
CGATGGAGGTTCGCTGGAGCTCACAAATGTCTCTCCTCAGTGAGGACAGCTTTTTGAAC
>OTU453
ATCTCCTCACCCAAATCTTAATGCGAGAGATGCCCTTCTCTTGTCAAGTACGGAAGCGCTCTGAGCTTTGCAGGCGTGCT
GTGCTTCGGCATAGTGCGCACTCAATGCAGCAGTCACATTCTCCAATGTGAACTCATTGAGAGCCGAGTCAGTGCAGTCT
AACTGCGTGCGCTTTGATCAACAAACTCTT
>OTU454
ACACCCTCAAGCTCTGCTTGGTGTTGGGCGTCTGTCCCGCCTCTGCGCGCGGACTCGCCCCAAATTCATTGGCAGCGGTC
TTTGCCTCCTCTCGCGCAGCACAATTGCGTCTGCGAGGGGGCGTGGCCCGCGTCCACGAAGCAACATTACCGT
>OTU455
TCTTCTCAACCCTCCTGTCTTTTTTATCGAAGGCAGCTGGGCTTGGACTTGGAGGTTTTGCAGGCGTCCGAATTTATTCG
GAAGTTGGCTCCTCTGAAATGCATTAGCTTGAATAGAACCAAGCATGATTCAGCGTGATAATTGTCTACGTTGCTTCATC
TCGGTGAATTTAATGTTCGAGCTTCTAACCGTCCTTCGGGACAATCTCTGAAC
>OTU456
ACACGATCAATTCTAGTTAAGAGTTGGTATTGACCTTATATGCGGTATCGCGTATTTGGTTTGAATGTATTTAGTTGATG
AGCTTCCCAATGATGCTCAATGTGTGCTAGCGAGACAGTCGTCCCGATCTCACATTATTGCCTCGTTGCAGAGTTCTATT
TACAACTATTTAATATTTTTAATTAT
>OTU457
AAACTCTCAAGCCCAGCTTGGTATTGGAAGATGTCCCCATGGGACCCTTCCGCAACCTGTCAGTGCGGGACCGTCCGGCT
TCAAGCGTAGCAAGTCATTCGCTTCGTTGTCCTGACGGCCCTCGCCAGATAATTTTATCACTTCAA
>OTU458
ATAACCAATCACCAACAGTTGATGGTGGACAATGCAAGTTGTGTGCTGTGCGTGCGTGCGCGCGCATCCGTGTGTCGTTC
GTGTGTGTGTGTACTCTTGCTAAATGCAGTTACTTGATGTGCATGCATTAATGCAATGTGATAGTCATTCATTGCAGAGG
TGCGCGCACGATAAGTCAGGTATGATGATGATGATGATGTGTTATTATTATCATCATCAATCAATTGATCGATCGATCGC
>OTU459
TAACCCCCCAACGCCGTTTGATTTTATTTATCAATCTGGGCGGAATATTTTATCATCCTTGGCCGGTTAAAAATGTTTAA
TCATTTGAACGGCTTAAATCTATTTGCTTAGGCGAATGACTCTGATGTTATTCATGCCATGTAAAATAAATATTAATTAT
GTGTTTATTATTTTACGCTGACATGTTTTAACTGCTAAAGAGGAATTCTGGCCGACAAACACATTA
>OTU460
TCACCCCTCGAGCCCCCCGGGCTTGACGTTGGAGGGTCTGGTTCGGGGCCATTCGCCCCGGGACCCCTCCCAAAGACAAT
GACGGCGGCCTCGTGGCACTCCCGGTACACTGAGCTTTTGTCGAAGCACGTACCGGATCCGGGTGCCCAGGACCCGGTCT
TCTTTCCTCCCTCTCCAGGGAGGGAACACCATTTTCTAA
>OTU461
TACTCTCACACTTTTGATCTTTGGATTGAGAGAGGTGGACTTGGGTGTTGCTGCTTAACTGTGGCTCACCTCAAATTGCT
TAGTGCAACTCTTGGTTGGACATAGTACGGCGTGATAAGTGTCTTCGCCGGCACCTTGTAATAGAGGGTGGCCGATCGGG
AGCTCTGTGCTTCAAACCGTCTTCGGACAATGACTGACA
>OTU462
CAACCTTCAAGCCTAGCTTGGTATTGGGCCATGCCGGAGACGGCCGGCCTTAAAACTAGTGGCGGCGCCGTCGGGCTCTA
CGCGTAGTAATTACTTCCTCGCGTTTGGGCTTCGATGGACGCTGGCCAGCAACCCCTAATTTTCTAT
>OTU463
TTAATTTATCAACCTTTAGCTACTTTTTTTATTAAAAGTGGTTAAAAGTTTGGACCATGGGCCTTTTCAAGTAAATTTCT
TTACTTGATGGCCTTAATTAAAACTGTTTTTTCTCTGGTTTTATTTCTTGAAACCTTTGCTAGAAGGCATGACCAATTTT
TACTTTAAGCTTAGGCTTAAGGTATAAAAAAAGAATTGCTGATAATGGTGATAACCTCTTGAAATTTGCCTACATAAGAG
AAAACATTAAGCCTTATTTCGAAAGAAATTATACGAAAGAACTTTAACCTTCTTTTAAG
>OTU464
ATCCTCTGCAGCAATGCGATTTGACTCTTGTCTTTGTTGACCGAGTTTAAAGGGAGCTAGAGGATGGTCAGTTTAGACTA
GCCCGAGTGCTAAGCATTCTTGGGTCTAGCGCTGGATTGCTCATTTCATCTATTTTTTA
>OTU465
CAACCCTCAAGCCATGCTTGGTGATGGGCACCGTCCTCGTGGACAGGCCCGAAACATGTGGGCGCCGTCGTCCGGCCCTG
AGCGTAGCAAGAGAAATCCCTCGCTCGGTGGTCCGTCCGGTGGCAGCCCCGACCCAAACTCACAA
>OTU466
CAACCCTCAAGCATTGCTTGGTATTGGGCTTCGCCGTTAATTCGGCGGGCCTTAAAATCAGTGGCGGTGCCGTCGAGGCC
CTGAGCGCAGTAAATATCCTCGCTATAGGGACCCGGCGGACGCTGGCCATCTAACCCCCCACTTTCTAA
>OTU467
ACACCCATCAAGCCTGGCTTGGTATTGGGCGGCGGGACCTCCCCGCGCCCCGATTTCGCCGGCTAGACGACTGCGGTCTC
TCAAGCGTTTGTGTAAAATCTCGGTTGTGAGACGGGCGTCGGGCCGTTAAACACTTAATCAATCA
>OTU468
AATTCTCAACCTTTATCAACTTTTTGATGATAATGGCTTGGATGTGGGGGCTATTTTTGCTGGCTTCTTCACAGATGGTC
AGCTCCCCTCAAATGTATTAGCCAGTGCCCCATGTGGACTGTCTTTTGGTGTGATAATTATCTACGCCATAGATATCTAC
AATTTATATATGGGCTTGCACCGCTTCCAACGGTCTGTTTATTCAGACAATGCATGATA
>OTU469
TCACCCCTCAAGCCCCCGGCTTGATGTTGGACGGTCTGGTCTCGGGGAACCGAGACCCCTCCTAAAGTTAATGACGGTGG
TTTGTGAGCCCCCGGTACACTGAGCTTTTGCGAGCACGTACCGGTTCCAGGGCCGCGACCCCCCGGTCGTCTTCCCCCAG
GGAAAATTTTCTCA
>OTU470
AATTCTCAACTGCCCCAAGCTTCGTCGTTTGGGGTGAAGTTGGACTTGGAGGTCTTTGCTGGCGCAAGTCTCTTTTGGCT
TGCTTGTCGGCTCCTCTTGAATGCATGAGCTTTCCGAGTAGATCTTGGCAAAGTATCGTCAATGTGATAATTATCTATGT
TGGTCGAGAAAGCCTTGAGCAGAGTTGTCTCTTCGGAGTGCTCCTATGGGAAATCTTTCATATACGATTGGGCTTCAAAC
ACCCGAGCGTCTGACAA
>OTU471
AACACCTCAAATCCCTTACGGTTTTCCGTTAAGGGAATTGGACTTGAACCATCCCAACATTTCTCGTTTGTCCTCGGACA
CGTTTTTTGGCGGGTGGTTTGAAATGCAGGTGCAGCTGGGACTTTCTTCTGAGCTAAAGGCATATTTATTTAGTCCCGTC
AAACGGATTATTACTTTTGCTGCAGCTAACGTAAAGGAGGATTGTTCCACATGCTGACTGATGCAGGAATTTCGCAGGGG
TTCGAAAGGACCACTGTAAA
>OTU472
AAACATTTATCCAAAGGAAATTATTTTGTATTGAAAGATGCAAGGTATTTGACGGCGGGACTTGAGTGTTCAGTTTCTTA
GGAGACTGTCTCTTTAAATGTATCTGAAGAAAACTGAGCGAAATGCGCTTGGCTTTATATTGAGGATATTTACTCTAGTA
GTAAAGTAATCGATAGGAAGCCATGAAAGCAGCGAGCGGCCTTCAATAAACACTGATGGGACTTTAACCTTTCATTAGTA
TGCACAA
>OTU473
CAACCCTCAAGCCTGGCTTGGTCTTGGGCTCCGCCGGTGACGGCTGGCCCTAAAAGCAGTGGCGGCGCCCTCGGGCTCTA
CGCGTAGTAGTCTCAACCCTCGCGTGTGAGTCCCCGTGGATGCTGGCCAGCAACCCCCGTTCTCTCT
>OTU474
GTATTCTTCCTTTCGTTTGATTTCGGTCGGACAAAAGGAGATTTGAGATTTCCTTAGCGCAAGCGTGGGTGTCTTGAAAT
AGATTGCTGCACTTTAGACGGTAGTGTCGATTCTTGATACTGTTGCAGAAAAGTATGTGAATGCATTTATTTGCTCATTA
TGCCTATTACGCGACAATAGAGGAGCTTCTGTCCAAGAGTAGTTCGTAACCTTAAAAGTTCCGTTTGGAGCTTTGAAC
>OTU475
ATATATCAACCTCCTCAAGTTTTGCTTGTTTGAGTGTTGGATGTGGGGGTCTTTTGCTGGTCTCTTTCTGAGATCGGCTC
CCCTGAAATGCATTAGCGGAACAATTTGTTGACCGTTCATTGGTGTGATAACTATCTACGCTATTGACGTGAAGCAGGTT
CAGCTTCTAACAGTCCATTGACTTGGACAAATTTTCATTA
>OTU476
CAACCCTCAAGCCTGGCTTGGTGTTGGGCCTCCGTCCGCTGGACGGGCCTGAAAATCAGTGGCAATGCCCCTCCAGCTTC
AAGCGTAGTAGATCTATCTTTGCCTTGAGCAGTTGGATGGTGATGTTCGCCAAACCAACCTCTGATTTTTATCAATCT
>OTU477
TCAACCATCAAGCCCTGCTTGGTATTGGGTGCCGTCCCTGCTGTGGACGCGCTCTAAAGTCGTTGGCGGTGGTGTTGAAC
CTAAAGCGTAGTAAAACCTCCAGCTTTCTAGGTGCAACGCTGCTTTGCCTCGAGAAACCCCCTTCTTTTAA
>OTU478
TGAATTCTACCGCAAGGTGATTTGATCAAAGCCCTCTCGAGTCTTTGGTTTAAATGGAGCAAGAAAAGGTGTCGTGTGCC
TTGATGGTGTGCTAGAGACTCTTTGTCTTCTCACTATCATCGCATATTCACCCCTCTACCTCACA
>OTU479
AATCTTCAACCCACCTGTTTCTTTATGAACGTGCGTGGTGCTTGGATCATGGGCGTTTTGCCGGCCGAAAGGTCAGCTCG
CCTGGAATATATGAGCAGCGTCGTCCTTCGACATCTGGCTTGACTTGGCGTAATAAGTATTTCGCTGAGGACAACTTCGG
TTGGCCGATTCGTTGGAAGAGGGCTACCAATGACCACTTTATAA
>OTU480
ATATATCAACCTCCTCAGGTTTTTACTTGTTGAGTGTTGGATGTGGGGGTATTTTTTTGCTGGTCTCTTTTCTGAGGTCG
GCTCCCCTGAAATGCATTAGCGGAACAATTTGTTGACCGTTCATTGGTGTGATAACTATCTACGCTATTAACGTGAAGCA
GGTTCAGCTTCTAACAGTCCATTGACTTGGACAAATTTTTCATTA
>OTU481
ATTCCTCCACTCGTCTACATATTTTGTAGTCAAGCTGGGATTTGGGGGTTTTTTGTGGGGCTTGTCCCCACTCCCCTTGA
ATACATTAGCAAAGGGGTTAGGCCCTCGGTGTGATAATAAACAATCTACATCGTAGACCGAACCGGACTTTTTGCTTCCA
ATCGTCTTCGGACAACTATTTATTTTGA
>OTU482
AACTCTCAAAGCATCACGCTTTTGTCATGAAGGCGGGAAGGCTTTGGATTTGGACGTTTGTTTGCTGGCCTGGTTTCAGC
TCGTCCGAAATGCATTAGCTGGCCTTAGTAATGGCTTCTGCTTGCCCGGTGTGATAAGTCACTCGCTGGGTTTTGAAGTC
GTGAAGGGTTGCTTCTAATCGTCTGAAAGGACAACTTAGTTAAGT
>OTU483
GTTTAACCCTCACACTCTAACAAGTGTGGAAATGAGATTTCTCCTTAAAACCGAGTATCTTTAAACTGATTACCAACACT
TGTTTATCAATACTTTTGTTAAACGGCAAGATTACTGGATGGTTTTAACCGTTCTTTACTTTGCTTACTAGACAGTTGAG
GCGATTACATTTAAGTTGGCTAAAAAAGTTATACAAAAGTCCTTTGAAAAAAGGCGCTTTTAAG
>OTU484
CAACCCTCAAGCTCTGCTTGGTATTAGGTGTCACCTGCTACAGGCGTACCTTAAAATCAGTGGCGGTGCTAATTGGCTCC
AAGCGTAGTAATCTCTTCAGCTTAGGAGTATCAATTATGGGCCTGCTAAAAATACCTAGTTTATCAAA
>OTU485
AACATCTCAAATCTCTTTTTTTTTAATTAAAACAAGAGAATTGGATTTGAGCGATCCCGACTCCTTCGCGAGAAAGAGGA
GGGTCGCTTGAAATGCAGGTGCAGCTGGACATTCTTCTGAGCTAAAAGCATATCTATTTAGTCCCGTTAAACGGATTATT
ACTTTTGCTTCAGCTAATATAAAGGTCGAATGTAAACAACCAACGCTGATTGCAGGAATACTTGTTTTTTAATTTAAACT
TGTAA
>OTU486
CACCCCTCAAGCGTAGCTTGGTATTGGGCCTCACCCCCCGGGTGTGCCCGAAAAGCATTGGCGGTCCGGCGTGACTTTAA
GCGTAGTAAATTATCTCCCGCTTTGAAAGCCTCGCGCCTGGCTGCCAGACAACCCCAATTTTCTCAAT
>OTU487
AAACCAATCCAGCCTCGTGCTTGGGTCTTGGGCCTTTCGCCTCTGGGCGGGCCTCAAAATCAGTGGCGGTGCCGTCTGGC
TCTAAGCGTAGTAATACTCCTCGCTATAGACGTCTGGTGGTGTCTTGCCAACAACCCCTAATTTTTAAA
>OTU488
ATGTACTCTATCATATAAATGATGATGATGATGATAATATAATAATGCTCATTTTCTTCGGATGAATGGGATCTATAATA
TTATTATTATTGTTATTTTATTATCGTTGTTGATAGGAATTGAGGTCTATTTTTGATTAAATATTCCTTAAAATTTAGGT
AGAATGATAATGTAAATTCAAAAGTGCGGTAAGAAAATATTATTTTCTCCCACTGATAAAGATTTATAATATAACAATTC
TCTACTTATTATTATTAATAATAATAATTCTTGAAC
>OTU489
TAAAATCTCAAGCTCCGCTTGGTGTTGGGTGTTCGCTCCCTTCCCCCGCTATAATGGGGGGTCAGGGCGTGCCTGAAAAT
TAGTGGTGGTGCCCACGGTGGCCTCAAGCGTAGTAGACTCTCTCTCGCTTTAGATGGTTTATCGTGTGGGCTTGCCAGCC
TAAAATCTTAGAAAG
>OTU490
TAATCTCACACTCTCCAATGCGAATTGGGGAGTGGTGGACTTGGGTGTTGCTGCTTCGCTGTCAGGCTCACCTCAAATGT
GTTAGTGCAACTCTTGGTTGGACATAGTACGGCGTGATAAGTGTCTTCGCCGGTGCCTCGAAAGAGGGTGACCAAACCAG
AGCTCTGTGCTCCAAACTGTCCTTGGACAATCTCTGACA
>OTU491
TAACCCTCGCCAACCGGACAGTAATGTCCGGGGAAGCGGATTTGGACGTTGCCGGTCGTGAGATCGGCTCGTCTCGAAAT
GCATTAGCGGAGTGAGACGCAAACGCGACGTTGATAATTGTCTACGCCTCGTGAGTGTCGAGCCTCGCTCATAATCGCCG
TGAGGCAATTTCACAAA
>OTU492
CAACCCTCAAGCAACTTCTGCTTGGTGTTGGGGATCGGCCGTAAAACGCCGCCCCCGAAATCTATTGGCGATCTCGCTGT
AGCTTCCTATGCGTAGTAGTAACATCTCGCATCTGGAGAGCGGCGCGGTCATGCCGTAAAACACCCAACTTTTCA
>OTU493
TAACTCTTAATCTGCAACGTGCTGGTCACGTCTGTGGGAAATTGAATGTCATGCTGTTACCAGTATGTCATTTGAAATAC
CAGTTCGGAATACTGTGCGATCACTTCAAGCATTTCCTATTTCTGTCTATCTTGACAAACTGGATACTTTTCCCTTTACG
GGAATTCCAACTTTGTCATTTTAGAATTTGATTAGGTTAATGTGGATCTCATCATGCTTTCCGTGTCTTTGGATAAACTT
CTTCGAAGTTTACTTTTCAA
>OTU494
ACATCCTCAACCTTGGTTTAGGTTGGACTTGGCCTCCCATCGCGGGGGCTGGAATGCAGTCGCTAGCGGTGCTAGACATT
GTGTGCCAGAGCGTCACAATGCGGCTGTCCAACGCTAGCGCCCCATCTCTCTTT
>OTU495
AACCCCATCAAGCCTGGCTTGGTCTTGGGCGCCGGGGACGTCCCCGCGCCCCAATGTCACCGGCTGGACGACCCGTATCT
CAGCGTTGTGCATTCACATCTCGCTGGCGAGACCGGGCGGCCGCGCCGTTAAACCCCCCATCAAA
>OTU496
CAACCCATCAAGCTTCTGCTTGGTCTTGGGGCCTGCGGTTCCGCAGCCTCTAAACTCAGTGGCGGTGCTATTGAGCTCTG
AGCGTAGTAATTCTTCTCGCTATAGGGTCTCCGTGGTTACTTGCCAGCAACCCCCAATTTTTATCA
>OTU497
AGAACTAACATCGATCAACATCTTTGTATGAAGATCGGATTTGGAGGTCTGCCGTTGATGTCATCACGGCTTCTCTTAAA
TGTGTTAGCTTACTGGTTGTGAACCGCTGTTGGCTTGATAGTGATGTCTATGCTGCAGTTGTACATGCCATGGCTTATAA
CCGTCCTTGGACAATATTCTGAG
>OTU498
CAACCCTCAAGCTCTGCTTGGTCTTGGGCTTCTATCGGTAATGCGATAGGCCTCAAAGTCAGTGGCGGCGCCGTTGGGTC
CTGAACGTAGTAATATCTTTCGTTACAGGTGCCCCGCGTGCTTCTGCCATTAAACCCCCAATTTTCTAT
>OTU499
TCACCCCTCAAGCTCCGTGCTTGGTGTTGGACGGCCGGTCGAGGTGACTCGACCCCTCCTAAAGACAATGACGGCGGCCT
GTGGTTCCCCCGGTACACTGAGCTTTTAACTGAGCACGTATCGGACAAGGGCGCCCAGGACCCGGTCCTCTCCTTTGACT
AGGAAACTTTTCAA
>OTU500
CAACCCTTAAGCTCAGCTTAGTGTTGGGAATCTACCGTGAGCGGTGTTACCCGGTACCTACCCTATAACGGGGCTAGGTT
ACCCTGTAGTTACCCTGTAGTTCCTCAAATCCAACGGCGGAGTCATAGTCATCTCTGAGCGCAGTAATTTTTATCACGCT
TTTGAAGATGCTATAACCCTTGCCGCTAAACCCCCAATTTTTTAAT
>OTU501
AACATCTCAAATCTCTCGGCGCTTTTGCAACAAGAGAATTGGATTTGAGCGATCCCAACTCCTTCGTCAGAAAGAGGAGG
GTCGCTTGAAATGCAGGTGCAGCTGGACATTCTTCTGAGCTAAAAGCATATCTATTTAGTCCCGTCAAACGGATTATTAC
TTTTGCTTCAGCTAATATAAAGGTCGAATGAACTACCAACGCTGATTGCAGGAAAACTCGTTTTTAACCGAACTTGTGA
>OTU502
AATTCTCAACCTTGGAAAGCTTTTTTGTTTTCCATGGCTTGGATGTGGAGGTTGCAGGCTTTTCGAAGTCGGCTCCTCTG
AAATTCATTAGCTGGGTTTGCGCCTTCAGCCTATTGGTGTGATAATTATCTACGCCTCTTTGGTTGTTAGCGTGTTATAC
TTTCTAGCTTCTAATCGTCCTTCAATGGACAATATTTGACT
>OTU503
TCAACCCTCAAGCCCGGCTTGTTGTTGGACCCCGTCGGTGACGACAGGTCCCAAAGACAATGGCGGTGCCGGCTGGACCC
GAGATGCAACGAGCTTCACAGCACGCATGGAGGTGACAGCAGGCCCGGTCTCAACCATCATTTTTTCAA
>OTU504
TCAACCATCAAGCCCTGCTTGGTATTGGGTTGCGTCCCTCCTGTCGGAGGGGCGCTCTCTAATTGTTTCGGCGGCGGTAT
CAAACCTCAAGCGTAGTACAAACATCAGCTTTCTAGGTTTCGGTGCTGTTTGCCTCGAGAGTACAAAACACCTCAA
>OTU505
CAACCCTCAGGCCCTGCCTGGCGTTGGAGGACTGCGCACCGCAGCCTCCCAAAGCAAGCGGCGGCGGCGCCCCAAGACCG
AACGCAGTAGTTTTCTCTCGTTCTGGGCCTGGGACGTCGTCCTGCCGGAAAACCCCCAACTTTTACAT
>OTU506
AAATCTTCAAGCCTTGCTTGGTGTTGGGCGCTGTTCGTCTTACGAACTCGCCTCGAAAAAATTGGCAGCCAGCAATTGGG
TGTTGGAGCGCAGCACATTTTTGCGTTCTTGGCCATAATAACCGGCGTCCAAAAAGCTTATTTTAAC
>OTU507
CTACTATTCAAGTTCTTTTTATACTTGGTCTTGGGTATTATAACTTTTTATATACCTTAAATATAGGCGGCAATAAAAAC
TAGCTTAAACATAGCAGTAATCTATTTGTTTCTAGCTTAATTTTTTATTTTCCGGACAGCATATTTATA
>OTU508
TACTCTATCAACATAATTCTATTATTTTAGTGCTGTGTTGGAGATGAGACGTCATTCTATGTGTCTTTAAATACATGTCA
TCCAAAGCGTGGTAAAAGACAGATGTTCTTTCCCGCTGAGTGGTGTAACGCTTTATAAAAAGTATAGTATTTTATACTAT
CTCTTTATTTTGAA
>OTU509
TAAACCTTGTACACGAAAGTGTGAGTTGACCATGGACGCTATGGTTTAAAGGGCTTACGATTTAGGGGCAAGCCTGAAGC
TAGAGACGCAAGTCTTGTTCAGGTCTTGGCCCGCACTCT
>OTU510
ACACCCTCACTTACCTGTAAGTGGAGTTGTCGGCTTATGAGCGTGTGAGGAGGTGGTATCCATCTCGTGCTCATATCCGA
TCAAATGGATTAGGTCTGGATCAGGCTGGTGGCCTGGGACACTGTGTGCTAGAGACTAGCAGTCTACGGACTGGTCTGTC
TTCTCACGGTGCGTCCCGGGTCATTCAAAGCTGGCCTGCCAAGGACCTTAACTGCGCACAGCTTCGTGCTGTGGCAACCC
CCCT
>OTU511
AAACCAAATGGGCCCGATCTGGGTCCGTGTTGGGCCTCGCTCCCCTGGGGGCGTCGCCTCGAGGCCATTGGTCTGATGTG
CGGGCGAGTTCCTCTAGGACGGACCGCGCTGTGGACCACGAGACTTTCTGA
>OTU512
TTTCTCCTCACCCAAATCTTAATGTGAGAGATACCCTTCTCTTACTAAGTATGAAAGCACTCTGTACTTTGCAGGCAACC
TTGACTTGTCAAGGGTTGCACTCAATGCAGCAGTCACATTCACATGTGAACTCATTGAGAGTAGAGACAGTGCAGCTAGT
CTGCGAGTGCTTAGATCACCAAACTTTA
>OTU513
CAACCATCAAGCCCTAGGCTTGTGTTGGGGCCCTGCGGCCGTCCGCAGCCCCCGAAAAGCAGTGGCGGGCTCGCTGTCAC
ACCGAGCGCAGTAGTATATCTTCGCTAGGACGTGATTGCGGGTTCCAGCCGTTAAACACCCCAATTTATCAA
>OTU514
TACAGAAAATCGTACTTTGAACATTTGTTCAGTGCGAATTGAATTGAGCCATCTTTTGAATAAAAGTGGTTTGAAATGTA
TTGTGCGTGACGTTTCGATTCAGTAAAGTATTATAAAATTTATCTTGCTGAAGCTGGATCGATGTGTTGCGCCAGGAGAT
GTAAAATCTCTGTCGCGATGGATGCTTTTTTAGGCTCTATCACCC
>OTU515
ATATATCAACCTCTTCAGCTTTTGCCTGTTGAGTGTTGGATGTGGGGGCTTTTTTTGCTGGCCTTTCTGAGGTCAGCTCC
CCTGAAATGCATTAGCGGAACAATATGTGGACCGTTCATTGGTGTGATAACTATCTACGCTATTGACGTGAAGCAGTTCA
GCTTCTAACAGTCCATTGATTTGGACAATTTTTCAATA
>OTU516
GAAACCTCAAGCTCAGCTTGGTGTTGGGTGTTTGTCCCCTCCTAGGGGACTCGCCTCAAATGCATTGGCGGCCGGTATGT
TGGCTACAGCGCAGTACATCGCGTCTGGCGTCTTGATATACTGGTCCCCCAGAAGCTACCTCTTTTG
>OTU517
CACACCTCTCGTCCATCTTTTTGGATGAGGCTCTGGGACGCCGCCCTCACCGGTGGCTCCCTAATGTGGAACGCTTGCGG
ACCTCCAATCAGCAGTCAACGTAGTAAACTTAAACGCTCGTGGTCAACTGTTGGATGGTTCTGCCTGAAATCAAATCTAT
G
>OTU518
AAGTTCTCAACTGCACTGATTTCTATTGGTGTGGCTTTGGATTTATGGGGGTTTTCTTTTGCAGGCTTTCCAAGTCGGCT
CCCCTGAAATGCATTAGTGGTATCTGAGCAGAGACTACTACAGGTGTGATAAATCATCTATCTATGCCTCTGGTACACTG
CGTTGAACAGATCGCGCTGCTTATAACAAGTGGAGACTCCACGTTTGACAA
>OTU519
TGAATTCTACCGCAAGGTGATTTGATCAAAGCCCTCTCGAGTCTTTGGTTTAAATGGAGCAAGAAAAGGTGCAGTGTGCC
TTGATAGTGTGCTAGAGACTCTTTGTCTTCTCACTATAACCCCACATTCACCCTTAAACCTCACA
>OTU520
TCAACCCTCAAGCCTAGCTTGCTGTTGGAGCTGTCGGAGCAACGACAGGTCCCAAAGACAGTGACAGGTAAACCAAACCC
TAGATACAACGAGCTCTCGGGCACGTATTTTCAGTGGATTGGTCGGCCTGGTCTCTAACCAAATATTTTCA
>OTU521
ACTCTTCAACCCACCAGTTTCTAGTAGACTGTTTGTGGTGTTTGGATCTTGAGCGCTGCTAGTCTGACTAGCTCGTTCGT
AATACATTAGCATCTCTAATTCGAATTCGGATTGACTCAGTGTAATAGACTATTCGCTGAGGACACTATTAATTTAGTGG
CCGTACTAGAACCAGTAGAAGCTTCAAACTACTTTAGTCAACTTTGA
>OTU522
ACATCTCACCCCTTGCATCCTTTTGGAGGCAAGATGGTGGACTTTGGAGGTTTGCAGGCTGTTTACCGGTCAGCTCCTCT
TAAATGCATTAGCGGAACTCTATGCAGTCCCAGCTTCGGTTTGATAATCCTATCTATGCTGTCGCTGTTGGACTATGCTG
TTTGGCTTACAGTTGTCTTCGGACTGTCGCCTTTGTGTGGCATAATACTTTAA
>OTU523
TAAATCTATCATTCATTTTTTGCTTGCAAAAAATCGATGGAATTGAAACTCTGAGGAGAAAATCCCCAGTGTTTTTAAAA
AGATTTTAACGAATTGTTTTGGAAGGCAGATTTATTTTTGTCAAGCCAAACCCAGTCAGTCCTTTCTTTAAGGTTGAATG
GTCTAGGGGAAATTTTCTAAAATTAAGTTACGCTTACCCAATTTTAAAGCAAACTTTGATTTGTTAACTCAATTTACTAT
TTGTTTTTGAAAAGGGTATTCTAATGGCTTTCTTTTGATGGGGGAATTTCTCATACAAAAAC
>OTU524
AATTCTCAACCTTGAATAGCTTGCTATTGAAGGCTTGGATGTGAGGGCTTGCTGGCTTCCTTCAGTGGCGGTCTGCTCCC
TTTAAATGCATTAGTGAGATCCTTTGTGAATCGTTCACTTGGTGTGATAATTATCTACGCCGCTTGAATGTGCAGCAAAA
CCTATGGGAACTCGCTTATAACCGTCCTTCCTAGGACAATTTATTGACC
>OTU525
CAACCCTCAAGCCTGGCTTGGTGATGGGGCACTGCTTCGCAAGGAGCAGGCCCTGAAATCTAGTGGCGAGCTCGCCAGGA
CCCCGAGCGCAGTAGTTAAACCCTCGCTCTGGAAGGCCCTGGCGGTGCCCTGCCGTTAAACCCCCAACTTCTGAAA
>OTU526
TTAACTCTCACACGCGTAAAAAATTTATTTTTTTACCCGCGTGGACTTGAGCCATCCCTGGTAATTTACCTGGGCGGTTC
TAAACTGATTGTAGCGCGTCTTGTTTTCCGCTTGACGCCCCGAAAGCATTATTAATAGAGGCAACTCTTACTTCGTGCTG
ATAAAGGGCTAGGAGAATCTTTACACGCTAAAAAATCTTGTACACGGAGGTATTTATTTACCTCTAAG
>OTU527
TCACCCCTCGAGCCCCTGTGCTTGGTGTTGGACGGCCGGTCGAGCGATCGACCCCTCCTAAAGACAATGACGGCGGCCTG
TGGTTCCCCCGGTACACTGAGCTTTTAACTGAGCACGTATCGGACAAAGGGTGCCCGGGACCCGGTCCTCTCCTTTAACT
AGGAAACTTTTTTAA
>OTU528
ACCAACTCTTACACACTCGTGTGTACGGAATTGAGCGTCTTGATAAAGTCGCTTTAAAGAAAGACCATATGATGTTTCTG
AACGTCAAGGTCTATTGGGATAACATCCTAACAATAGACTGTTCTCGAAATATTGGTTTATTTTGAA
>OTU529
CAACCCTCAAGCACTGCTTGGTTTTGGGGCCCTACGCGCGCCGTAGGCCCTCAAAGGTAGTGGCGGGCTCGCTGAAAGCC
TAAGCGCAGTAACTAACCTCGCTTCTGGTAATCCGCGTCTCCTTGCCGTAAAACACCCAATTTTTTAA
>OTU530
CAACCCTCAAGCACTGCTTGGTATTGGATGCTACCCTTACGAGTACGTCCTAAAGACATTGGCGGCGGCCCTTGGCTTCT
AGCGTAGTACAATTCTCGCTCTGGAGCTCTAGGTGCATGCCTGCCAGAACCCCAATTTTTATCAAT
>OTU531
CACCAATCAAGCCTCGCTTGGTTTTGGGCGATGCGCACGTCGCACGCCTCAAATGCCCCGGCCGAGCAGTCTCTCACCCG
GCGTCGTGGAAACATACCGCTACGGAGACGAGACCTGCCCGTGCCGCAGAATAACCTATTAACAAA
>OTU532
TTAATTTATCAAAAAAATATTTTTGGAAACAATAATATTTCTTTGGACTATGGGACTTTCGCTTAATTTTTGAGTGAATT
CCTTAAAGATATTTTAGTCTCTTTAACCGTGGTTGGGAGAAAAGCATGACCAAAAATTCGACTTCGGTTGATTTTTATCG
TTGCCTATTAACTTTAATCCACAAAATACGGGGCTAGTAAAAATTTTTATTACGAGGGTCGCAAGGCCTTTAAG
>OTU533
AACCTCTCAAGCTCTGCTTGGTGTTGGGTGCTGGCCCACCAGGGCCCGCCCGTAACTCGTTGGCGGTTGTCACCGGCTGA
AAGCGTAGCAAAATATGCTGGAGCCCGGAGGCGGCCTGTCAGGTACCCACAATCAAAA
>OTU534
CAACCCTCAAGCATAGCTTGGTCTTGGGCTTCGCTGCTAACCCAGCGGGTCTTAAAACCAGTGGCGGTGCCGTCGGGCCC
TGAGCGTAGTACATCTCCTCGCTATAGGGCCCCGGCGGATACTGGCCATCAACCCCCAATTTTCTAT
>OTU535
ACTCTTCAACCCACCAATTCCTTGTTGAATTGGTTTGGTGTTTGGATTCTGAGTGTTGCTATTTAGTTAGCTCATTTGTA
ATATATTAGCATCTCAATTTCGTAATCGGATTGACTCAGCGTAATAGACTATTCGCTGAGGACATCGTTAGGTGGCCGAG
AAATGAAAGAGTGGAAGCTTCCAACCCTCCTAGTCATTCTAAG
>OTU536
ACTCTTCAACTTCTTGTTCCTAGTGAGCAATGAATGTTTGGATTCTGGGCGTTGTATTCGTTTACTCGCCCGTAATAAAT
TAGCAAATCTAATTCGAACTCGGATTGACTTGATGTAATAGACTATTCATCGAGGACGAGCTCAGCGGATAGCTTCAAAT
AACAAAGTCAACT
>OTU537
ATATATCAACCTCTTCAGCTTTTGCTTGTTGAGTGTTGGATGTGGGGGTTCTCTTTTGCTGGTCTCTTTTTGAGGTCGGC
TCCCCTCAAATACATTAGTGGAACAATTTGTTGACCGTTCATTGGTGTGATAATTATCTACGCTATTGACGTGAAGCAAG
GTTCAGCTTCTAATAGTCCATTGACTTGGACAAGTATTCATTA
>OTU538
CACCACTCAAGCACTGCTTGGTATTGGGCACTCGTCCGCCGAAAGGCGGGCGTGCCTCGAAGACCTCGGCGGGGCCTCAC
CGGCTTCGGGCGTAGTAGAGTTAAATCGAACGTCTTATAAGCTTGGGGAGACCTCATTGCCGTTAAACCTTTATTTTTCT
A
>OTU539
AATTATCAAAGCTGGATCCTTTTTTGCTAAAGTGGTCTTAGGTTTGGTCTTGGGTTTTGCCGTATCCCTTTGTTGGGGAT
GGCTGGCCTTAAAAGCATTAGCTGGCCCTTGTTGTGGTGTTGGTTCTTACTCAGCGTGATAATAATCTGACCGCTGAGGA
CATCTTATGGGATGGCCAGCTCTCACTTGGGTTGCTTTCTAATCTGGATTTGCAGATTCATGGATCTGTTCCACTTTTCA
A
>OTU540
CAACCCTCAAGCCCCAGCGGCTTGGTGTTGGGGACCGGCCCCGCGCCGCCCCCGAAATGCAGTGGCGACCTCGCCGCAGC
CTCCCCTGCGTAGTAGCACAAACCTCGCACCGGAGCGCGGAGACGGTCACGCCGTAAAACGCCCAACTTTCTTAG
>OTU541
AAACCAATCCAGCCTCGTGCTTGGGTCTTGGGCCTTTCGCCTCTGGGCGGGCCTTAAAATCAGTGGCGGTGCCCTCTGGC
TCTAAGCGTAGTAATACTCCTCGCTATAGACGTCAGGTGGTATCTTGCCAGTAACCCCTAATTTTCAAAA
>OTU542
AAACCTTCAAGCTCAGCTTGGTGTTGGGTGTTTGTCCCGCTTCGTGCGTGGACTCGCCTTGAAATCATTGGCAGCCGGTA
CGTTGGCTCCGAGCGCAGCAGAATAGCGCCTCGGATCCGATGCATCGGCTCTCCACAAGCCTCTTTCTCATG
>OTU543
AAACCTTCAAGCTCAGCTTGGTGTTGGGTGACTGTCCGCCGCCCCCGGGCGCGGACTCGCCTCAAAATTATTGGCGGCCG
GTACTTTGGCTTCGAGCGCAGCAGAAACGCGAACTCGAGCCCGTTGTATTGGCTCCCAGAAGCTATCTTCACAA
>OTU544
AACCTATCAAGCCCCGCTTGGTGTTGGGTGCCGGCCCCCCGGGGCCCACCCGTAACCCGTTGGCGGTGGTTGCCGGCTGA
AAGTGTAGCAAAATATGCTCGAGACCGGTGGCCGCCTGCCAGGAACCACACAACCTAAA
>OTU545
ACTACCCCACATTTATAATTTTTTTTGTTATAGATGGCCTTTGAGAGTTTACCGGTGGATTTTTTTCCCATTGGTTCTCC
TTAATATAATCTGGCAGAAGGAATTGACTGTATGTTCGTAGATGCCCATTAAACCTTTTAATTGAAAGATTTTTTTGGGC
GCTTAAAGTCTGCGTGCAACTACACAGTTGAAACTGGAGGCCACTCAAATAAAATTTTAAA
>OTU546
ACTCTTCAACCCGCCCTTTTCTTTATGAAAGGGTGTCGGAGTTTGGATTTTGAGCTTTGCTATTTGCGTAGCTAGCTTGT
AATGCATTAGCATTTTGCTTCCATAATCGGATTGACTTGGCGTAATAGACTATTCGCTGAGGACACTTTGTGTGGCCGAG
ACAAGGACAAGAAGCTTCCAATTATTCTAGTCAAGACTTTTAAG
>OTU547
GCAATCACTCAAGAACTTCGGTTAATTGAGTGGCTAGGTGCTGCTCGGCTTACGCTTGGCAGTCGCAGTGTTCTACAATT
GCATTGGTGCAACAGATTCGTTGAAGTTGTTGTACCTTGCGTATGTTGTAGCATACAATT
>OTU548
AAACGATTAACTCTAGTTAAGAGTTAGGAGTGACCTCATGTGCTCTACGCATATTTGGTTTGAATATATCAAGTTGATGA
GCTTCCCAATGTTGCTCAATGTGTGCTAGCGAGACAGTCGTCCCGATCTCACATTATTGCTTCATTGCAGGGCTCTGTAA
ACAACTTTAATTGTTTCATTATCATCAA
>OTU549
AGTCATCAACCCCAACCGTTTCGTGCGGTTGCGGGTTGGAAATGGGGGCTTGCTGCCGAGAGGTGGCTCCCCTCAAATGC
ATCGGTTGGGCCTGTGGGTCGAACTCGATTTGGCGTTGTATTATCCTCGCTTTAACGAGATGTTCCCCTTCTTGTGCCCC
TCCTCGACCTGCCTTTAGAGTGGCGGTCAAGCAAACTTTGAAA
>OTU550
CAACCCTCAAGCCTTGCTTGGTGTTGGGGCTCCTATAGCGTCGCTATAGGCCCTGAAGATCAGTGGCGGGCTCGCTGTGG
ACCCGAGCGTAGTACTATTCTCGCTTAGGGCTTTATAGCGGGTTCTAGCCGTTAAACCCCCCAAATTCTAAA
>OTU551
GAATACTGGACCCCGATTCGGGCTGTGAGCATGCTCTGGCCTCTGGGCATTAGGTGGCCTGTGCGGCTGTGTTGCAGGCG
GAAGCGGTACGCAGCGTCGCAGGTGCCGATCTACA
>OTU552
CAACCCTCAAGCTCTGCTTGGTATTGGGCGTCCGCCGGTCCCCGGCGCGCCTTAAAATCAGTGGCGGCGCCACCTGGCTT
CAAGCGTAGTAACACATCTCGCTTCTGGAGTCCCGGTGCGTGCTTGCCAGCAACCCCAACTCACCAAA
>OTU553
AACCATGTGATATGACGGCTGTCGTGTGGACTCTGTCGAAATGGAGCCAGTAAATTGCGACTGCACGCAGTCCGAGTGTC
AAGTATTCTCGGACTGCAAGTCAAGCTTATTAAA
>OTU554
ATCCTTCGGATCGCACCGGTTTCTTAACTGAGACCTGGTTTGCCTGGATCTGGTCCTGGGCGCCTTGCCTCGCGGCTTTT
TGCACGCTTGGCTCGCCTTAAATGTATTAGCTGGACCCTCGTGCGCCCCTCGAGTGGGGAAGGGCCGGGTCTTCCTGATC
AGCGTGATAGGTTATCTTGCTGAGTAGGGTCGACTCCTTTGTGTGCCTGTGCGACTTTGTGCTGGTCTGCTTCCAACCTT
GCTCCTTGCCTCTGCGCATGTGACAAACTCTTCATAA
>OTU555
CAACCCTCAAGCTTAGCTTGGTATTGGGTGCCGCCCCCCGGGGCGCACCTGGAAAATAGCGGCGGTGCGACCGGTGATCA
AGCGTAGTAACTACTCCCGCTTTGAGACACCCGGGCGTACCTGCCGGACAACACCCAATTTTTTCAAT
>OTU556
ACTCTTCAACCCACCGGTTCCTTGTTGAACCGAGTTGGTGTTTGGATTTTGAGCGTCTGCTTTTTATTAAGCTCGCTCGT
AATACATTAGCATCTCAATTTCGTAATCGGATTGACTCAGCGTAATAGACTATTCGCTGAGGACACTACTTGTTAGTGGC
CGAGAATGAAAAAGCTAGAAGCTTCCAACCCATCTAGTCATTTTTGA
>OTU557
TCACCCCTCAAGCCCTGTGCTTGGTGTTGGACGGCTGGTCGAGCGATCGACCCCTCCTAAAGACAATGACGGCGGCCTGT
GGTTCCCCCGGTACACTGAGCTTTTAACTGAGCACGTATCGGACAAGGGCACCCGGGACCCGGTCCTCTCCTTTAGCTAG
GAAACTTCTAA
>OTU558
ATATCTCACTCTTGAATCTCTTGTGGAATCAAGATGTGGACTTTGGAGGTTTATGCAGGCCATCACTGGTCAGCTCCTCT
TAAATAAATTAGCGGAACTCTATGCAGTACCCAGCCTCGGTTTGATAATCCTATCTATGCTGTCGCTGTTGGACTGTGCT
GTTTGGCTTATAACTGTCCTTTTGGACTGTCACTTTTGTGGCATAAATTTTAA
>OTU559
AACACCTCAAATCCCTCTACTTGTTGGAGGAATTTGGACTTGAGCAATCCCAACTTTTCGAAAGAGAAGGCGGGTTGCTT
GAAATGCAGGTGCAGCTAGATTCTTTCTTCTGAGCTATAAGCATACTTATTTAATCCCGTCAAACGGATTATTACTTTTG
CTGCAGCTAACATAAAGGTTGAAGAGTCGCTATGGCTGACTGATGCAGGATTAACATGTCGTGTAAGCGACTTGTAA
>OTU560
GTATTCATTTTATTTTTAATTTTTTCTCCAAAGTTTTTAAAATTTTGAAGGAAGAATTTTAAATAAAGATATGTAAAATC
TCTAAATTTTTTAGAGTTTTATTAAACCTATAGCTATTTTTTGTATAAAAATGATTGAGTTTTATATCAAGTAAATAGAA
AGTATTCGAATGAAACTTTGTTTCTCCTTATGCAATTATATTTATTAAGTAAAATGAGTTTTTATATTAAAAGTAGTCCA
TAACCTTATGAAATAAAACCTAAGAAATTTTATTTCGAA
>OTU561
CCAACACCTCTCAGCAGCGTTGTGAAAGCAATGCGCGCTGGAAAATGAGAGTCAATAGACTTGTGCTATCGTCTCTTGAA
ATACATCGAGTGAGTGTACTGTCCTTCTCAGCTTGTGTTTCGGCACAATAGCTTGGATTCGACTGTGTTACATAAGTGAC
GTGAATACTGACCCTTGTGGTCTCATTTCTACGTCGATCTTGTGTTTCACATATAGTTGAGCTCAAGTGAACGAGTTGGT
GAGTCCCTTACGGAACGCGGCATTCGTGCTGCAATCGATTGCAAGCAATTGTAATCTGAA
>OTU562
ATATATATATCAACCTCTTCAAACTTTTGTTTGTTGAATGTTGGACGTGGGTGTGCTGGTCTCTTTTCTTCTGAGGTCAG
CTCCCCTGAAATGAATTAGCAGAACAATTTGTTGATCTGTTCATTAGTGTGATAACTATCTACACTATTGATGTGAGGCA
GTAGTTCAGCTTCTAACAGTCCATTGACTTGGACAAGTTTTCATTG
>OTU563
AATTTCATTCTGCTATCACAATTTGATAGCGACTTGACTAGTCATTGGACTGGTCTAAATGGTGGATTCACTATGCCTTG
GGGTGACCGAGGTTGCAAAGCTGGAGACTTTGGTCTTGTTTGCAACCGAGTTCAAACCAATCTTCT
>OTU564
TCTCTCTCCTTACTGGTTTACAGTATCGAGCTTTGGGCGCTTGCCGTTGGCTCGCCTTAAATGCCTAAGTGGAATGCGTA
ATAAGTCTCGCTCCCCCCACTCTAATCTTTTG
>OTU565
GGACAAATCACAAGGTTTTTATTACCTTTGTGGACATGAGGCGTCACATTAGTAACACAATGTGTCCCTTTAAGTACAGT
GACAGGCGAAAGAGGAAATGTAAAGTGTCCTTGAAGCCGGTAGTGTGTCAATTGTCCCTTTGGGCATGTTAACACTATCA
TAAGGCATCATTGACGATAAACTTTTCATATCACTTTTGTGCCTTAAAATAGAAATCTTTTGAAA
>OTU566
GAACCCCATCAACAACCTAGTTGTTGGAAATGAGCGTTCGTGTCTACACGTCGCTTGAAATATAGGCGCAACAGCACTAG
CAAACACTACGCTGTTGGACACTCTCTAATGCTTCGGCTTGAAAGAGTCTTTGGCTAGGGTTATGTGCTGATTGTGACAA
ATAAACATGCTTGCATGTTAGCGGGCATGTTTGGCGGCTGGCGTTGTTGTGCATCGTCACATCATCATCGGGCGTCGGCA
TGCAAGAGAAGGCTCTGGGCGCGTATTTAGGTACGGGCGCTGACCGACTCCAA
>OTU567
ATATCTCAACAACCATGACTTTTGTCATTTTGTTGGATTTTGAAGGCTTGCTGGCTTTTGTCAGCTCCTTTTAAATGCAT
TAGCAGATTCAAGTGAAAATCAGCTTCGGATTGATAATTAGTTATCTACGCTGTTGCCGTGTCACTAGTGATCAGCTTCT
AATTGTCCCCTGAGGACTGTCTAATCAGACACCTTTTGAT
>OTU568
AATTCTCAAGCCTTTGCACTTGTGCTAAGGATTGGATATGGGGGTTGCTGGTCTCTAACGAGATCAGCTCCTCTGAAATG
CATTAGCAGAAACCGTTTGACGCTGAGTGCTAGGCTGTGATAATATCTACAGCTTGGTAGTCGTGTCGGAATACAAGTCA
AGGATCGGTTTGGAGGGTGCTTAACGGCTCCTTGTCCGAAATTGCTTACTTGTATAAGGATTCAGCTTCTAACGGTCCAT
TGAGTTGGACAATTTATTGACT
>OTU569
TAACATCCTACTGGCGATAGCCTGTGACGTGAGCTGCAACCTTACGGTTTGGCTTTAAAACAAGGACCTGGATCGGGCGG
ACAACGCTGTGTGTCCCTACGCGAAAAGTGCATCATGCCTATGAACTTTAAGGACAGCACAGTGATGGACGCTCTTAGAA
GTTCAGGTGCGAGCGAATGGGAAACGGTACCATTTATTTTTCATGTA
>OTU570
TAACTCTTACTCTGCCGCGTGTTTTGTTTACGCAGAATCGCGCGCTGCAGGAAACTGAATGTCATGCTTTTTTAAAAAAA
GAATGTCATTTTAAATAGCAGTTTGGAAAAATGAGAATCATCCCAAAACATTTCCATCTGCTCAATTTCTAAATTGACAA
ACTGGATATTTTTCCCTTCCCGGGAATTCCAATTCTGTCATTAGAGTTAGCAATGCGTTATGTGGTTCTAGTTTTTCTGA
AATCATTGGATAAACAAGTTTCTTGTTTACTTTTCAA
>OTU571
AAACTACTCTCACTATTGTGTGAGGTAATGGAGTCTATTCTATAATGGAATACTCTCTAAAAGACATTGAGTTGATGTGT
CTACAGTGGTCATGTTGAGCATCAAGTGTGGTAAGAAAAAGCCTATTTTTCTCCCGCTGATTATGTTCTGTGCATGATGT
ACACTAGACTGTATAGCTCACTTTATTATTCTGTAC
>OTU572
AATTCTCAAGGCCGTCTGTCGCTGTCACAGGCTTCGGATGTTGTCTTGGTCTTGGATGTCTGCCGCTTCTCCCCTGGAGC
GGCTCGTCCTAAATGCATTGGCAGTCCATGACCGTAGGTCTGGTTAAACCTGGTGTGATAAAACTATATTCGCTGGGTAC
ATCGCAAGATGGCCAAACCTGCCATGGACAGCTGAGAACCTCTACTCTGTTTCCGGACAGAGAGAACTCTTCGA
>OTU573
AACACGATCAACTCTAGTTAAGAGTTGGGATTGACCTCATATGCTTTTAGCGTATCTGGTTTGAATGTATCAAGTTGATG
GGCTTCCCAGCATTGCCCAATGTGTGCTAACGAGACAGTCGTCCCGATCTCACATTACGGTTTTGTTGCAAGGTTCTATT
CACAACTTTTATTATTTATTTTATCAA
>OTU574
AAACTCTCAAGCCCAGCTTGGTATTGGAGGAAGTCCTCTGGGACCCCTCCGCAACCCGTCAGTGCGGGACCGTCCGGCTT
CAAGCGTAGCAAGTCATTCGCTTCGTCGTCCTGACGGCCCTCGCCAGATAAGCATCTTCCACA
>OTU575
ACCTTTCTCTCTCGGATCTCTTTTCGAAGTGATCACTAAACGGGAGGACTTGAGAGTCTTGCTTTTTTGAATTTCATATT
CAAAATCTCTGCAAGTCTCTTTAAATTTATGCCTGGCTAAGGTCTCTAGTCTCGGTTCATAACTCGTTTCGGCGAGATCT
GAACGGTCTAATGGGATAACATCCAATCATTAGTCTACTAGACCCCCTTGCTAATGCAGGCAATTGATCATACTGAGCAT
TTACTTGTAGATGCGATGTATACTTCTTTTT
>OTU576
GTAAACCTTATTAACTTTCTGGTTCTGTATGGGGCTGGATTGGAAATAAATCTGAGGTCTCCCCTCTCCGTAGGAGAGGG
GTACTCTTGAAATAGATTGCTTGTGGTTTTATGAAGATGTTTGACATTCCTCATTAACCTTGCAGAAACGTATGTGAATG
GAACTTTTGTTTCTCATAATGCCGAATATGCGAGGGGGGTTTGGAGTTTGAATAAGATTTGCAAGTTCTTAACCATAAGT
TGTTTGTGCAAACGATCAACTTGAAC
>OTU577
CCTTCTCAAATACTTGTATTTGGTTGTGAGTGATACTCTTTACTGTGTTAACTTGAAATTGCAAGCCTGTTTTGGCTGTG
TATGCTGGCTTGGATGGAGCGATCTATTCAGTCTGCTAATACCAAAATGTCGTATTAGGTTTTACCAACTCGACAGTTCG
TGTGTTAGTAGGTGTTATTACAATAGAAGAGCTAGTCTTGTGCTGCTACGCGGTCCGGCGAACAATACTCTCAAA
>OTU578
TAACCATTCTCAAGCTACACAATTCCTCGGAAGCGTGCAGCATGGAACTGAGTGTTCCCGGTACGAGTGCCTCGGCGCTG
TAATTGGGAGACTTGAAACTGATCTCGCGGGAGCAGTGGTCATTAAGGATCAGCTCGTTGCAGGTGTACTAGTTGGAGGC
GTCGCAAGACGTTTTCATTCTTAGCACCATAACGTAACGTTCAGATCTGACGACTGTCACCGACGAACGCAGGAACTTGG
GATGCGAGCGCAAGCTCAACTCTTAAT
>OTU579
AATACCTCAACCGACCCGGTTTTTCATTAGACCGGCGAGCGTTGGATGTTGAGCGTCTGCTGTTCCATGGACAGCTCGCT
TCAAATGCATCAGCAATCCCTTTACATGTTCGGATTGACCCAGTGTGATAATCCATTTTCATTGGGGACGCTTTCGAGCG
GCCGATCAGTACGAGGGTAGCTTCGAACCACCCCCTTCTCTACAT
>OTU580
AAAACCACTCAAGCTCTTTTGCTTGGTATTGGGAGAGGAGTGCACTCGCTGCCCTCCCTTCCGAAATTCAATGGCGGAAA
GCCCCATGTGCCCCGGCGTAGTAAGTTTTCTTTCGCTTGGAACGTGAGGTGATCCTGCCGCAAACCCCCAATTCTTTCTA
>OTU581
TTAAATCTATCATCAAAATTTTTTTATTTTGATTGGAATTGAAACTCTGGGGAGAAAATTCCCAGTGTTTTTAAAAAAGA
TTTTACGAATTGTTTTGGAAGGCAGATTTATTTCTGTCAAGCCAGACCCAGTCAGTCCTTTCTTTAAGGTTGAATGGTTT
AGGGGAAATTTTCTAAAAATTAAAGTGCGCTTACCCAGACCAAAGCAAACTTTTGATTTGTTAATTCAATTTACTATTTG
TTTTTGGTTAAACACTTTTTTTTTTGTTGAAGGGGATTTCTCATACAAAAAC
>OTU582
AATCATCAAAACTCCTTGGGTTTTTCGCCCTTGGACTTTTGGACTCTGGGGGGGAGGAATTGCTGTCGGACTTTCGGCGG
CTCCCCTTAAATGCATCGGTTGGGCCCCGTGGCTTCGTTGTGCTCCACTTGGCGTTGTATTGCCCTCGCCGCATGTTTGG
AGTCTGAGCCCTTGTTTTGCCCCTCCATGACCTGCCTGCGGAGTGGCGGTCTATTTGTAATTCGAG
>OTU583
AATTCTCAACCCCATCGATTTGTTTCGTTTGGTGGATTGGACTTGGAGTGTGCTGGTCCCCACAGGGTCGGCTCCTCTTT
AAATGCATCAGCGGAGTCATCTTTGACTTTCAGACCATCGGTGTGATAATTGTGTTACGCCGTGCGGTTTAGGTCTCAGT
CCGCTTATAACCGTCCTTGGACAACTCATCAAA
>OTU584
CAACCCTCAAGCCTAGCTTGGTGTTGGGCCTCGCCACTAACCTGGCGGGCCTTAAAATCAGTGGCGGTGCCCCCGTGGCC
CTGAGCGTAGTAAATATCCTCGCTATAGGGACCCGGTGGACACTGGCCAGCAACCCCCAACTTTCCAA
>OTU585
AACACTCTCCCCACCTTTTGGTGGGAGACTTGTCGGTTGTGCCCCTTGGGGTACTCTGATTAAATGTAGTAGGTCTGGAT
CAGGCTAGTGGCCTGGGACACTATGTGCTAGAGACGTCGCGTTAGTTGACTGTCTTCTCATGGTGCGTCCTAGGCTATTA
AGCTAGTTTGGTCGAGCCTCTTCAGTCTGCGCCTTGTGTGCAGACAACCCCCCT
>OTU586
CAACCCTCAAGCACAGCTTGGTCTTGGGCTTCGCTGCTAACCCAGCGGGTCTTAAAATCAGTGGCGGTGCCGTCGGGCCC
TGAGCGCAGTATATCTCCTCGCTATAGGGTCCCGGTGGATACTGGCCATCAACCCCCAATTTTCTAT
>OTU587
CAACCCTCAAGCTCTCGTGCTTGGTGTTGGGGCGTAGCCTGTAAAAAGGCTAGCCCTGAAATTCAGTGGCGTGCTCACTA
AGACTCCGAGCGTAGTAATCTCTTCTCGCTTAGGTTGAATTAGTGGTGCTCTGCCGTAAAACATGCCATCGTGCACCTTC
TGAA
>OTU588
CAACCCTCAAGCTCTGCTTGGTGTTGGGGGACCGGGGACCCGGGATATATGGCCCGGCCCGCCCCCCGAAATCGATCGGC
GGCCCCGTCGCAGCCTTCCTTTGCGCAGTAGCATTAACCACCTCGCAACCAGGGAGCGCGCCGCGGCCACTGCCGTAAAA
CGCCCAATTCTTTCCAAAG
>OTU589
CAACCCTCAAGCTTTGCTTGGTATTGGACATTGCCAGTTTCTGGCAGGTCTTAAAATCAGTGGCGGTGCCATTTGGCTTC
AAGCGTAGTAATTCTTCTCGCTTTGGAGATCCAGGTGGTTACTTGCCAATAACCCCCAATTTTTTCA
>OTU590
AATTCTCAACCCCTCCAGTTGTGATGACTTGGATTGGGGCTTGGATGTGGGAGTTTGCGGGTCCTTTATCAATAAGGTCA
GCTCTCCTGAAATGCATTAGCGGAACCGTTTGCAGTCCCCGTCACTAGTGTGATAATTATCTACACTGTGAATAGATTGC
TCTCTGACTAGTTCAGCTGCTAATCGTCCACTACGGACAATATTGAATGAACT
>OTU591
CGCCGCTCGAACCCGCTTGGGTTCGGTGTTGGGGCTTCGCCGGCTTTCCGAAGCCGGCGGCCCTCAAATGCAGTGGCGGC
TCCTCGCGGGAACCCTCAGCGCAGTAACTTATGCTCGCTCCGGGCCCTAGGGGATGCCTGCCGTTAAACCGATCGTCAGA
TCACTTCTACCC
>OTU592
ATATATCAACCTCTTCAGCTTTTGCATGTCGAGTGTTGGATGTGGGGGTTTATTTTGCTGGACTCTCTATGAGGTCAGCT
CCCCTAAAATGCATTAGCAAAACAATTTGTTGACCGTTCATTGGTGTGATAACTATCTACGCTTTTGACGTGAGGCAGGT
TTAGCTTCTAACAGTCCATTAACTTGGACAAACTTTTATTA
>OTU593
CACCCCTCAAGTCCAACCTTTTGGTTCAACTTGGTGTTGGGCCTTGCCGGAAGGCATGCCTAAAAATTAGCGATGGTACG
TTAAACCACGGACGCACAAATGTCGTCACGTAGGGGCCACGGCACCAGTCTCATGATTAATTTCTCAA
>OTU594
TTAACTCTCACCCGCGTAATTTAAAATGAAAATTTTATATTACCCGCGGGTGGATTTGAGCTCTCCCTGGTAATTTATTT
TACCTGGGCTGCTCTAAACTGATTATAGCGCGTCTTGTTCTCCGCTTGACGCCCCAAAAGCATTATTGATAGAGGCAACT
CTTGTTTTTCAGTGCTGATAAAGGGCTTAGGAAAATATTACCCGCTAAAAAACTCTTGTACACGGGGTCTTTAGTAATAT
AAAGACTCTAAG
>OTU595
TTAACACCTCTCAAGCTTTTATTTGCTTGGATTAATTGGAGTATGTAAAGTGAAAATTGCAGCTCAGAAAATTATAGGCA
GTACTTTGGTGTATAGCAGATAGTAATAGAATTATCATCTGTAGAGGCCAATAGTACTTGCCAGAAATTAAAGTATTTTT
TTTATGG
>OTU596
CACCCCTCAAGCCTGGCTTGGTATTGGGCTCCACCGTTTGCTCGGTGGGCCTTAAAATCAGTGGCGGTGCCTCCGTGGCC
CTGAGCGCAGTAAATATCCTCGCTTTTGGACCCGGTGGTGGCTGGCCAGCAACCCCCAACTTTCTTA
>OTU597
CACCCCTCAAGCTCGGCTTGTGTGATAGGCGATCGTCCCTCCCCTCCGGGCGGGACGCGCCCAAAAAGCAGTGGCTAGGC
CGCGATATCGGCGCCTGAGCGAATGGGACTTCTCAACGCTTATAAGGACCGACCGGCTTCTTGGCCCCAAAAAAAACAAT
TGATCCCCTAAAAAAGGATCTATTCA
>OTU598
AACCCTCTCAACCCCCGGCCTTTACTGTGCCCGTGGGCTGGACTTGGACGTTGCCGTCTTTGCGGACGGCTCGTCTCGAA
ACGTATTAGCTGGTTTCACCTCGGTTCCGTCGACAACGGTGTGATAAGTGATTGTTCGTCGAAGTCGTAGACCACCAACG
GTGACCGCTTACAGTCGTCCGTCCCCCCCTTCAAGGGGACGACAAACCACGTC
>OTU599
GAAAACTCACAAACCGCATGTGCTTGACTGCATATGCGGCACGTGAATGTGGGCGCTTTGTCTTTGCAAAAGGGCAATCG
CTTCAAAATGATTGTGTATGCTGACCGCTCAACAGTTGGTCTAACCATCAGTGCAACAGATAATGAAACACTTTTGGTTG
ATTCAAAGGTTGCAGTTTTTACAAGTGTCGCTTACTTCCAATTTCACACAGTTTCGAAAGCAAGTTTTGCAATCGATTCT
GACA
>OTU600
CACCTCTCAAGCACAGCTTGGTGATGGGCGCCTGTTCCCCGCGCTCCGCGGCGGGACTCGCCTGAAAAGCATCGGCGTCC
GGCGGCTGGTCTTGCGCGTAGCAGATTGTTCGCACAAGGGCCGGTCCGCAGGGCTGCCGCACACGTCAATTGCATCTCCG
>OTU601
TATTCTCAATTCTCTCAGTTTTTGCTGGGATGATATTGGACTTGGAGGTTATTGCCGGCGTCCTTGTGAAACCGGCTCCT
CTTAAATACATCAGTGTGAATATTCACTTCATACTCAGTGTGATAATTATCTACGCTGTGCATGAGTGATGTGACTTCAT
GCTTCAAACCGTCGCGAGACATCCATTTGAC
>OTU602
AATTCTCAACCCTCTTTCTTTTTTCAAAGAGCGAGGAGTTGGACTTGGAGGCTCTTGCCGGTCTTTCGTGATCGGCTCCT
CTGGAAAGCATTAGCGAGACCCCCTGGTGGTGCCGCCCTCGGTGTGATAATTGTCTACGCCATGGACGGTCCCCATGAAC
TCGCTTCCAACCGTCGCGAGACACTTTTATCGAA
>OTU603
AATTATCAACTCCCTTTCTTTATTGAAGGGTGAGCTTGGACTTGGGGATTGCTGGTGCAAATTGGCTTCCCTTGAATGTA
TTAGCTGGAATTTGATTCGCAGCATATATGCGGTGTGATAATGTCGTCACTGTGTAGCTCGGATTGTCTGGCTTCTAATC
GTCCTTCACGGGACAATTTGATCT
>OTU604
TCACTAATCAAGCCCGGCTTGCTGTTGGACCTCTTGTCGTTAAACCGACAGGCCCTAAAGATAGTGACGGTGTTGTTAGG
ACCCTAGATGCAACGAGCTTTCATTAGCACGCTTTTAGTAGGACCTTTTAACCCGGCCTTTTTTAACCAATTTCTAA
>OTU605
TACTCTCACACCCTCTAATTCACATTGGGGAGTGGTGGACTTGGGTGTTGCCGCTTCACTGTCAGGCTCACTTCAAATGT
GTTAGTGTACCTCCTGGTTAGACATAATACAGCGTGATAAATGTCTTCGTTGTGCCTCACAAGAGGGTGGCTAATTGGGA
GCTCTGTGCTTCAAACTGTCTTCGGACAATCTCTGACA
>OTU606
AAAACTCTCATTCCCATTCTCGCGAGTGGAAATGGACTTGGGACTCTTTAGCGCGGCAACGCACTAAAAGACCTTAAACT
GAGCTTTGGCCTTTGCACAAGGTTTCTATTTTGAAGCTTGGAAGTTAGAAGGCATGACCTAATGAGCTGTTTTGCAGTTC
TTTTGATTGCTGATAATAACTTTCTTGAATAGAGTAGTAAACTGCGCGTATTCTAGGACAAATCAAACTACCACACAAAG
GGCTGCTCTGCACAAGACAGTTTTTTAAGA
>OTU607
AAACCAATCCAGCCTCGTGCTTGGGTCTTGGGCCTTTCGCCTCTGGGCGGGCCTCAAAATCAGTGGCGGCGCCTCCTGGC
TCTACGCGTAGTAATACTCCTCGCTATAGATGTCTGGTGGTGTCCTGCCAAAACCCCCATATTTTTTAA
>OTU608
AATTATCAACCTTGAAAGTTTATCTTTTGATGGATTGGACTTGAGGTGTGCTGGACTTTTTTTAGTTCGGCTCCCTTTTA
AATGCATCAGCGGAGCCACTCGCTTCCGGCTAACATCGACGTGATAATTATCTTACGACGCGTTGTCTACCGGTTCCAGA
GTCCGCTTATAATGGTCTACTTTTTGTTAGACAATACATAATGACA
>OTU609
TCACCCCTCAAGCCCCCGTGCTTGGTGTTGGACGGCTTGGTGGAGGACCCCCTCGCGGGGCGTCCCACCCCTCCCAAAGA
CAATGACGGCGGCCTCGTTGGACCCCCGGTACACTGAGTTCTTCACGGGACACGTATCGGACACACGGGTTCACAGGCCA
CGGTCTGCCTCCCCTCAGGGAGAATCTTATCAA
>OTU610
ATATATCAACCTCTTCAGCTTTTGCTTGATGAGTTGTTGGATGTGGGGGGTTGTTTTGCTGGCCACACTCTTCTGAGGTC
AGCTCCCCTGAAATTCATTAGCGGAACAAATTTGTTGACCGTTCATTGGTGTGATAATTATCTACGCTATTGACGGTGAG
GCAAGATCAGCTTCTAACAGTCCATTGACTTGGACAAATTTTCATTA
>OTU611
AAACCTATGGGCCCGACTGGGTTCCGTGTTGGGCCTCGCCTCTCTCCGAGCGGCGTCGCCTCGAAGTCATCGGCCTCATG
GAGCGGACGGGATCCTTTATGGGCTGACCGTTCCATGGCCGGAGTTTTTACTCTG
>OTU612
AATTATCAATACTCTGCTTTTTACAAGTTGAGCGTTGCATTTGAGGTGTGCTGGGGCGCAAGCCTTGGCTCCCTTTTAAA
TATATTAGCGGAGTAACTCATCTCTGGCTACTATCAATGTGATAATCATCTTACATTGTTAGTACCAGTCCCGAGTCCGC
TTACAATCGTCACCCTTTGGGAGACAATTTATGACA
>OTU613
GAATCCCATCAACAACCTAGTTGTTGGAAATGAGCGTTCGTGTGTGCTTGCGCACACTTTCACGTCGCTTGAAATATAGG
CGCAACGGCACTAGCAAACGCTGCGCTGTTGGACACTCTCTAATGCTTCGGCTTGAAAGAGTCCTTTGAGCAGCAGGGTT
ATGTGCTGATCTGTGACAAATAAACATGCGTGCATGTTAAAGAGCCATACATACACCAATGTGTGTGTGCAAGAGAAGGC
TTGTTGTTCGCACCCAACCACGCTACGGTGTGGATGGGGATTGGCGGATGGCGCCGACTCCAAA
>OTU614
AGTCATAAACCCATTGGGTTTGTGCTTGGGCACTCGCCTCCTGGCGTTGCCTCAAAATCATCTGTCTTACTGAGCGGACG
AGATCCTTTTTGGACTGACCGTTTGTAGGACCCAAAATCATAG
>OTU615
AACCCTTCAAGCAACGCTTGGTGTTGGGCGCTTGTCCCCGCCTCCGGGCGCGGACTCGCCTCGAAAACATTGGCGGCCTG
TGTATTGGCTTCGAGCGCAGCAGACTCGCGCCTCGTCTCCTCTCCGCACAGGCGCTCCAGCAAGCGTCACCCCA
>OTU616
AGTCATCAACCCCTCCGATTTTACGATCGGGGAAGGTTGGATCTGGGGGCCTGCTGCCGCGAGGCTGCTCCCCTCAAATG
AATCGGTTGGGCCTGTGGGTCGAACTCGATCGGGTGTTGTATTATCCTCGCTCTGGTTGAGACGTTCCCCTTTGAGCGCC
CTCCCTCGACTCGCCTGCAGAGTGGCAGTCAACTTTTTGAA
>OTU617
CACCTCTCAAGCTCTGCTTGGTATTGGGTACCGGTCCCGTTGGGGCCCACCCGAAAATCAGCGGCGACCCAGTCGGTCTA
CAAGCGCAGTAATATCACACCCGCTTTGGCAGACCCGGTTGGACCAGCCGGACAACACCTAAATTTTTCAAT
>OTU618
CAACCCTCAAGCTTAGCTTGGTATTGAGTCTATGTCAGTAATGGCAGGCTCTAAAATCAGTGGCGGCGCCGCTGGGTCCT
GAACGTAGTAATATCTCTCGTTACAGGTTCTCGGTGTGCTTCTGCCAAAACCCAAATTTTTCTAT
>OTU619
CAACCCTCAAGCCCCGCTTGGTGATGGGCCCCGTCGAGTAGGCGGGCCCGAAACCCTTGAACGCGCCGACGGTCGGCTCC
TAGCGTAGCAAAACCCTCGCTCTGGAAACCGCCCGGCGGCAGCCTGGATAGAATTACACAA
>OTU620
TACCTCTCAGATCCCCGGCTTTTTTCGGAGGGCCGGGTTTCTGGATCATGAGCGTCTTTGCGGGCCTTCGGGCCAGCTCG
CTTGAAACGTATTGTGTGGCTCCATGAACTACGTCGGGTTGCTCAGCGTGATAGTGGCGCAAGCTTTTTGAATTGCTGAG
CTTTTGACGGAGGGAAAGGGCTTCTGTTTGAAAAACCCCATTGTCTAAGTT
>OTU621
TCAACCATCAAGCTTAGCTTGTCGTTGGACTTTTTACGGCTGAAATATGTCGTAGGTCCGAAAGATAATGACGGTGTCGT
GTTTGACCCTAAATGCAACGAGCTTTTTTATAGCACGCATTGAAGTGGTCGGCCGACCCGGTCTTAACTATTATTTTCTA
A
>OTU622
TCCCCTCTCAAACCTCGGGTTTGGTGTTGGACCAGGTCAGCAGTCCGCTGCTCGACCGGTCTCAAAGACAATGACGGCGT
CCGCGGGACCTCCGGTACAATGAGCTTGTCACGAGCACGTATCGCAGTCCTGGTGTCGCGGACCCGGTCGACCGGCCTTC
ACGGGCCACTTTTTTGTAC
>OTU623
TCCTCCCTCAAACCTCCTTCTCGGTTTGGTGTTGGACCACGTTGGACCGTTCGCGGCCAACGGGTCCCAAAGACAATGAC
GGCGTCCGTGGGACCCTCTTCGCACTGAGCTTTCCGGAGCACGCGTCGAGTTGCAAGGTCCTGGGGACCCGGCCTCCTCA
AAAACTATTTTTTTCA
>OTU624
ACTCTTCAACCCACCCTTTCCTTGTTGATTGGTTGTGGTGTTTGGATCTTGAACGTTTGCTGGCTCTTCGGAGCGAAGCT
CGTTCGTAATACATTAGCATTTCTAATTCGAATTCGGATTGACTCAGTGTAATAGACTATTTCGCTGAGGACACTAATCT
AATTAGTGGCCGTATTTAAACCAAGGAAAGCTTCTAATCCCTCTAGTCACCTTTAG
>OTU625
AACACCTCAAGCTCTGCTTGGTATTGGGTGCCGGCCTTCCAAGGCCCGCCCGCAACCCGTTGGCGGTAGGTACCGGCTTC
AAGCGTAGCAGAAATATTTCGCTTCGAGGACCGGTGGTTGCCAGCCAGGAAAACCCAATCTAAA
>OTU626
AATTCTCAACTTCATCAGTTTTGTTATGGAACTGTGTGAAGCTTGGATGTGGGGGTTTATGCAGAACGCGTAACAGCTGT
CTGCTCCCCTGAAATGAATTAGCGAGTTCAAACTGGGCTCCGTCTATTGGTGTGATAATTATCTACGCCGTGGATTGGGC
TTAGACTTGCTTCTAATCGTCCGCAAGGACAATCTTTTGACA
>OTU627
TACAGAAAATCGTTCTTGGAACGCAAGTTCAAAGTACGAAGTGAATTGAGCCATCTTTTGAATAAAAGTGGTTTGAAATC
TATTGTGCACGACGTTTTGATTCAGTAAAGTATCATAAAATTTATCTTGCTGAAGCTGAGTCGATGTGTTGGGCCAGGAG
ACGCAAAATCTCTGTCGCGATGGATGCCTTTAAAGCATTATCATCC
>OTU628
CAAAATCCTCAAGCTCTGCTTGGTGTTAGGGCCTGCCGTCTACAGGCTTCCCGGAAACCCATCGGCCCACCTAGGCGGTC
CCAAGCGTAGCAGTCTAATTCGCGCTTGGTGTCCGTCAAGGCTGGCGCCTGTAAGTCAATCAA
>OTU629
TCAACCCTCAAGCTCGGCTTGTTGTTGGACCCGAGGGAAGTTCACTCTTCCCTGGTCTTGAAGACAATGACGGTGTCTGG
AGGACCCTCAATACAATGAGCTTTTTAAGCACGTGTTGTAGTGGATCTTTAGGCCCGGTCTCCTTTTATTTTTTCA
>OTU630
TGCGTCGTAAGGCTTTGCCTTGTGTTGAGATTTCCTGAGAAGGAACTCTCCAAACCCATGGGCGTCCGTCGTGCCTGAAT
CGCAACACAATGCGAGTAGGGACAGCGGCGACCGCCGAAAACCGTCAT
>OTU631
AAAACTCACAACCCTTTTGTGTTTAACAACACAATCGGCGCGTGGATGTGAGCGTTTGTTAGTCTTTGCAAAAAGACCAT
CGCTTTAAAATGATTGCGTGTGTACTTCGATTCCTCGTGATCGGCCAAACCTCAGTGCAACAGATAATGAAACACTTTGG
CGCAGCTGATTAACGTATCGTTTTATACAACTCCCAATTTTACACAGGTCCGAATGCAAGTTTTGCAGTCGGCTCTGACA
>OTU632
TTAACTTATCATTCTAAATTTTATCAGTAAAATGAAAAAATTTAGGGTGGAGTTGGGACCATTCTTGACCTATGGTTTAG
AAGGACCTTAAATTAAACTTGGCCTAAATCAAAGTTTTGTTACTATTCGAAAGGCATGACCCAAGATTAAGACTTTTAGT
CCTAATTTGATTGCTTACTAGTGTTTTAACTAATATGGACTTTGATTCTAGATCAACCCCAAAATCACGAAGTTTAAGGC
ATGCACTGCTCTAAATTTCAAGA
>OTU633
AACTCCTCAAACCCCATTTTTGGTGTTTGGTCGTGGACCGTTGCGTCGGGCATATTTTGTGCCTGACGCTGGCCTAAAAT
GCATTGGCCGGGCCGCTACCCCTGGGCCTTAGCGTGATAAGTTGAATACTCAACGACTTCGCTAAGAACGCTCCGTGGGA
AAGGCCTTGCCTTAAGCACCCACTTTTTAACT
>OTU634
ACTCTCGGAAGGTCTTGGAGGTTGCTTCGCCGCACCCCTTAAACCGACGGCAACGTGTCAGCGGTGAAACGCTAAGCTGC
GCCGATCAATATTTTTCT
>OTU635
GTATTCCTTTTCATGAGTGGTTTATTCTACTCTATGAAAGATATGAAGTTTCTCTTTAATTAGAGTACTTTGAAAATTAT
AGCCTCTTTTGTGGTAAATCACTCTGCAGAACAGTATTTGAATGGAACTGTGGTTTCTCCTAATGCTTAATACGCAGACT
TACCTATTGAAAAGGGGGTCCATAACCATAAAGTCTTCGGACTTGAA
>OTU636
ACAACCTTTACACTCGTGAGTGTAGATTTGGCCTGTCAGCCTGTCGTGGTGCTGTGGGCTTAAATGGAGTAAGCTATGGG
CTGGGCATGGCGCTCAGACATTGTGTGATAGAGGCACCTCGTGTCTACTCACAGTGCGTCTGGGCGGTCAAACCTGCTAG
GTACCGGCTTAACAGGCTTCGGCCACTTCTGAA
>OTU637
CAACCATCAAGCTCAGCTTGGTCTTGGGCCACGCCGGCAACGGCCGGCCTTAAAACTAGTGGCGGCGCCGCCGGGCTCTA
CGCGTAGTAATTACATCTCGCGTCTGGGCTTCGGAGGACGCTGGCCAGCAACCCCCAATTTTATACT
>OTU638
GTAATCATCAACTGAAAGGTTTATTCCGTTCAGCTTGGACTTGGAGGCTTGCTGGCTGCAAAGTCAGCTCCTCTTAAATG
CATTAGCAGTACTTTGTAGAATCAGCTTCGGTTTGATAGGAATATCTATGCTGTTGCTGAGGAACGAAATGGTGCAGCTT
CTAATTGTCTTCGGACTGTCTTTAACTAGGCATATATTGAC
>OTU639
AATTCTCAAACCAACTTTTATTAGTTGGCTTTGGACTTTGAGGGTTTTGCTGATGAAAGTCGGCTCCCTTTAAATGCATT
AGCTGGTATTACTTCATGTGAAAGCCAGACTATGGTGTGATAATTATCTACGCTATTGGTCTTGGTGGAAGCAAGTTGTT
GGCCGCTTCTAATCGTTGTTAACAGCAACAATCTTGAAA
>OTU640
TCTTCTCACTGTATTCACGAAGTGATGCAGCAGTGTTGGCGGGTCGTACTCGTACGTCCACCTAATTACATGCTACAATG
TCTAGACAATACTCATTGATACGCACCTCAT
>OTU641
TATTCTCAATTCACCAGGTCTTTTGTGAGACTCTGGTGGTATTGGACTTGGAGGCAATTGCTGGCATCTCTCAGAAGCCA
GCTCCTCTCAAATGCATTAGTGTGAATGTTCACTTCATGCTCAGTGTGATAATTATCTGCACTGTGTTTGGGTGTTATAG
GTTCATGCTTCAAACTGTCGCGAGACAAAACACTTTGAC
>OTU642
CACCTCTCCAGCCTCGCTTGGTATTGGAGACAGTGGTTAATCTATTAGCTGCTTCTCTTGAAATTTTCGGCCGAGTCTTC
TGATCTCACCGGCGTTGTGCAAACAAATCTCGCCCATCGAGTGATTAAGAACTTCTGTCTGCCGTTAAGCACTTTTTATC
AAA
>OTU643
AAACCTTCAAGCTCAGCTTGGTGATGGGTGACTGTCCTCCCCTCGCGGGGGGACTCGCCTCAAAAACATTGGCGGCCGGT
ACATTGGCTTCGAGCGCAGCAGAAACGCGGTCTCGAGCCCGGTGGATCGGCTCCCATAAGCCTATTCTTTTA
>OTU644
CAACCCTCGAGCCCTGCTCGGTGATGGGCCCCGTCCTCGCGGACGTGCCCGAAACCCGTGGGCGCCGACGTCCGGTCCTG
AGCGTAGCAAGAGAAATCCCTCGCTCAGGCTCCGTCCGCCGGCCGCCCCGACCTAAACTCACAA
>OTU645
TTTTTTTATTATTTATTATTCTTTTTTTAAAAAAAAAGGGAAGGATAATGTTGTTGGTATTGTTTTTTTCTTTAGAGAAG
AAAGCTCTACTTAAATTCATTACTATATTTATTTATTAAAGAAAAAGTTCTTAAAATTTTTATTAACTTTTTTATTATAA
TAATTAAAAATTATTATTATTTTTAC
>OTU646
AATCCTTCAAGCTCTGCTTGGTGTTGGGTGTTTGTTCCGCCTCCGTGCGTGGACTCGCCTCAAATTCATTGGCAGCCGGT
ATGTTGGCTTCGTGCGCAGCACATTGCGTCTCGACTCTTGACTACCTCCTTCCATCAAGCCTCTTTTTTA
>OTU647
CAAACCCTCTACCGCCTCTGCTTTTTTTTTTAGTAGAGACAGTAGGAACATTGGAAGTCTCCCGCAAGCCCCTAGGGGTT
TTAAAGGAAGCCTCTGAAATTTATTAAGGCTTGAGCTTGGTTCATTATGCCGAAACTTTTTTTTAATATAAAGGAAAGTT
ACAGCGACCGAACCTAACGCAAGGGCCTCCCAAATAATATTTTTTTTAA
>OTU648
CAACCCTCAAGCTCTGCTTGGTCTTGGGCCGCGCCGGCGACGGCGGGCCTCAAAATTAGTGGCGGCGCCATCGGGTCCCT
CAGCGTAGTACTTTTTCTCGCTGTTGGGTCTCGGTGGCCGCCGGCCAGCAACCCCCAATTTTCTAT
>OTU649
AAACCCTCAAGCTCCGCTTGGTGTTGGGTACGGCCCCCGGGCCCTCCCGTAACTCGTTGGGCGGGACCGTCTGGCTTTAA
GCGTAGTAAGAATCTTCCCTCGCTTCGGAGCCTGGCGACCCTCGCCCGGGAACACCACCTCAAA
>OTU650
ACTCTTCAACCTGCCGGTTCCTTGTTGAATCGTGTCAGAGTTTGGATTTTGAGTGTTGCTGAATACTTTCAGCTCATTCG
TAATACATTAGCATTTCAATTTCGTAATCGGATTGACTCAGCGTAATAGACTATTCGCTGAGGACACTGTAAAAGGTGGC
CGAAAATGAAAAGTAGAAGCTTCAAACCTTTGTAGTCATTTTTCA
>OTU651
CAACCCTCAAGCCCCCTGTGGACTTGGTGTTGGGGACCGGCGACGGATCTCTGTCTGTCGCCGCCCCCTAAATGAATTGG
CGGCCCCGTCGCGGCCCTCCTCTGCGTAGTAGCTAACACCTCGCAACAGGAGCCCGGCGGCGGCCACTGCCGTAAAACAC
CCCAAACTTTTTTAG
>OTU652
CAACCCTCAAGCATAGCTTGGTCTTGGGCCCTGCCGGCAACGGCTGGCCTTAAAAGCAGTGGCGGCGCCATCGAGCTCTA
CGCGTAGTAATTAAACCCTCGCGTGTGAGTGTCGGAGGATGCTGGCCAGCAACCCCTAATTTTCTAT
>OTU653
ACTCCTCCACCCTTTCGCTTTGTTGCGGCCGGGATGGGAATTGGGGGTCTGCGGGTCCCTGTGGCCCGCTCCCCTTGAAT
GCATTAGCGAAGTTCCGAGAGGTTCCTCGACGTGATAATTATCTACGCCGTGGGGTCGATCGACATGGACTACGCTTACA
ATCGTCTTCGGACAATACACACGA
>OTU654
CTGCCCTCAAGCACGGCTTGTTATTGGGTTCCGTCCCCCCTCTGGGGGACGGGCCCGAAAGGCAGCGGCGGCACCGAGTC
CGGTCCTCGAGCGTATGGGGCTTTGTCACCCGCTCTGTAGGCCCGGCCGGCGCCAGCCGACAACCAATCATCCTTTTTTC
A
>OTU655
CGCACTCCCATCTGGACACTCTCCAGTGTGGAATTGGCTGTCCGGGACCCGGCGTGAAGCTATGGGTCGTGGTGGGCTGA
AATGTAGCTATCTGGGCATTAGCCAAAGAGGGAGGTAGCGAGAAGGTGATCTGCTCTTTGCTGAGCGGAGTCTAATTGGA
CAGCGCCTCTCCCTGCGGGGGTCCAGACGGTGGCACTCAATGTGTCATTGGGGAGTGCAAGTAATGTTGCATCTCCCCTC
CTTTAAAG
>OTU656
TCACCCCTCAAGCCCTGTGCTTGGTGTTGGACGGCTTGGTCGCGGAGACGCGACCCGTCTTAAAGACAATGACGGCGGCC
TGTGGTTCCCCCGGTACACTGAGCTTTAACTGGCACGTATTGGATAAGGGCACCCGGGACCCGGTCTTCTCCCTTGACCG
GGAAATTTTCAAT
>OTU657
AAAACTCACACTTTTCGTGTTTAAACGCACGGCAAGCAGTGGATTTGAGTGGCTTGTCCTTTTGGGCAGACGCTTTAAAA
TGATTGTGTGTGTACGCCGATTGACAGTCGGAATAACTCTCAGTGCAACAGATAAAAATGAAACACTTTGGTTACGTCTG
GTTGAATTGACGCCTACATGCTTCCATTTCTACACAGCGTTGAATGCAAGTTTTGCAATCAATTCTGATA
>OTU658
CACCACTCAAGCTATGCTTGGTATTGGGCGTCGTCCTTAGTTGGGCGCGCCTTAAAGACCTCGGCGAGGCCACTCCGGCT
TTAGGCGTAGTAGAATTTATTCGAACGTCTGTCAAAGGAGAGGAACTCTGCCGACTGAAACCTTTATTTTTCTA
>OTU659
ATCTATCAACACAGATAGGCTTTACCACCTGTTCTAATGCTTGGATGTTGAAGGCTTGCCGGCATTTACTGCCAGCTCCT
TTTAAATGCATTAGCAGAAACTTACAAAGCTGGCTTCAGTTTGATAATAATTTCTTTATCTGTATTGCTGTTGCTAGTGA
TGGTTATTGTTTCAGCTTCCAACTGTCCCTTATGGGACTGTCTCACTAGAGGCATAAATCTTGAC
>OTU660
AAGTTCTCAATCACACTGATTTTTTTGGTGTGGCCTTGGATATGGGGTTTTGCAGGCTTCTGAAAATGAGGTCAGCTTCC
CTGAAATGCATTAGTGGTATCTGGGCAGAGACTACTACAGGTGTGATAATTATCTATACCTTCAAGTATACTGCATGAAA
CAGATTGCACTGCTTCTAACACGTTTTGACAA
>OTU661
ACACCCTCACTTACCTGTAAGTGGAGTTGTCGGCTTATGAGCGAAATGGGAGAGAGATATTCATCTCGTATCTCATACCT
CTCATATCCGATCAAATGGATTAGGTCTGGATCAGGCTGGTGGCCTGGGACACTGTGTGCTAGAGACTAGCAGTCTACGG
ACTGGTCTGTCTTCTCACGGTGCGTCCCGGGTCATTCAAGCTGGCCTGCCAAGGACCTTAACTGCGCACAGCTTCGTGCT
GTGGCAACCCCCCT
>OTU662
ATATTATCAACCTCTTCAGCTTTTGCTTGTTGAGTGTTGGATGTGGGGGGGGGGTCTTCTTTTGCTGGCCTCTATTTCTG
AGGTCAGCTCCCCTGAAATGCATTAGCGGAATAATTTGACCGTTCATTGGTGTGATAAACTAATCTATGCTATTGACGGG
AAAGACTGTTCAGCTTCTAATGGTCCATTGACTTGGACAAATTTCATTA
>OTU663
TATTCTCAATTCTCTCAGTTTCTGCTGAGATGATATTGGACTTGGAGGCTATTGCCGGCATCACTTCAGAAGCCGGCTCC
TCTTAAATGAATCAGTGTGAACATTCACTTCATACTTGGTGTGATAATTATCTGCACTATGTATGAGTGATACAGCTTCA
TGCTTCGAATCGTCGCAAGACACCGCTTTGAC
>OTU664
CAACCCCTCAAGCTTTGCTTGGTATTGGGCATCATTATCTCTTTTAATTGAGGGTAATGTGCTTTAAATGTAGGCAGCGG
CAAGTACTAGTTCCGAGCGTAGCAGTTTATAACATTTCGCTTTAGGGATTTTGGTATATTGTCAGCTATATAGTTAGTCT
TTTACTATT
>OTU665
ATTTAAACCTCAACCCTCTACCCTTTAAAGGTCTCGAGTGGCTTGGATCTTGGACTTGGTAGTGCCCCATTCTCTACCAG
TCTTAAACGTACTAAGGTCGCACACGTTTCGTCAACGGTTTGACCGAGTGTTGTAGATAGTTTGCCTCGCTCGGGACGTT
GTTCACGTTGGGCCCCCAAACATGAATCTTAATTGATCAATTCTATCCA
>OTU666
ACATCTCAACTCCTCACGGTTTGCCCGTGATGAGCTTGGACTTTGGGGGTCTTGCCGGCCTGCAGGTCGGCTCCTCTCAA
ATGAATCAGCTTGCCGGTGTTTGGTGGCGTCACAGGTGTGATAACTATCTACGCTTGTGGTTTTCCACCAGGTAACCTCC
AGCAATGGGGATTCACTGGAGCTCACAAATGTCTCTCCTCGGTGAGGACAGCTCTTTGAAC
>OTU667
TATTCTCAATCCCTCTGGTTTTTGTTAACTGGATGGGCTTGGATTTGGAGGTTTTTTTGCTGGCCCTTGTGGTCGGCTCC
TCTTGAATACATTAGCTGGGCTTACGCTCGATGCAATGGTGTAATAATTATCTTCACCAGTGTAACTTGCGATAGAAGTC
TGCTTCTAATCGTCTCCCTCTGGGGGACACTATAGGGAACAAGTTTTGTTCTCTTGACAC
>OTU668
CTCTCTCAAATCTTCGGATTTGGTTTTGAGTGATACTCTTAGTCAGACTAAGCGTTTGCTTGAAATGTATTGGCATGAGT
GGTACTAGATAGTGCTGAACTGTTTTCAATGTATTAGGTTTATCCAACTCGTTGATATCGGTAAAGTATTTGTTTATTAC
ACAGGCTCGGCCTTACAACAACAAACAAA
>OTU669
CAACCCTCAAGCCTAGCTTGGTCTTGGGCTCTGCCGGCAACGGCTGGCCTTAAAATCAGTGGCGGTGCCATCGAGCTCTA
CGCGTAGTAATCAAACCCTCGCGTGTGAGTCCCGGTGGTCGCTGGCCAGCAACCCCCAATTTTCTAT
>OTU670
CAACCCTCAAGACCCCTTCGGGGGACTTGGTGTTGGGGACCGGCCCCGGCCGCCCCCCAAATGCAGTGGCGACCTCGCCG
CAGCCTCCTCTGCGTAGTAGCACAACCTCGCACCGGAGCGCGGAGACGGTCACGCCGTAAAACGCCCAACTTATTTTAG
>OTU671
TCACCTCTCAAGCCTAGCTTGCTGTTGGACTTTGGTAATACTTTAGCTATAACCTGTCCTAAAGATAATGATGGTGTCTA
TGAGGACCCCAGTACATTGAGCTTTTATAGCACGTACTCGGTGGGAGTCTAGGCCCAGTCTTAACTATTTTATTCTTAA
>OTU672
AAACCAATCCAGCTTGCTGGGTCTTGGGCTTCGCCAGCTGGCGGGCCTTAAAATCAGTGGCGGTGCTGCCGGGCTCTAAG
CGTAGTAAATATTCTCGCTTTTGGGCTTTGGGAGTTGCTTGCCAATAACCTCTATTTTCTAATG
>OTU673
CAACAACCTCTCAGCAGCGTATGCAAATGCGTGTTGGCTGGCGAATGAGAGTCGAATCTTCACCGATTCGTCTCTTGAAA
TACATCGAGTGAGCATCATATTCTCTATACGCGTGTCTTCGGGCACAAGCTAGTCTCTGACTGGTTGTATGGGAGTGACG
TGAATACTGACCCTTGTGGTCTCACATTTACGTGTAACTTTCATCAGCTATTTAAAGTTAGGAATTAGTGTTGGAGAAGA
GATACTCATGTTACGCGGCTTCGGCTGCAATCGGCTAGAATTTATTTTAGTCTGAA
>OTU674
ACATCTCAACTCTCATGGTTTTTCCATGATGAGCTTGGACTTTGGGGGTATTGCTGGCCGGTGGTTGGCTCCTCTCAAAT
GCATCAGCTTACCAGTGTTTGGTGGCGTCGCAGGTGTGATAACTATCTATGCTTGTGACTTTCCACCAGGTGTCCTTCAG
CAATGGAGGCTCACTGGAGCTCACAGTCGTCTCTCTTCAGTGAGGACAGCTCTTTGAAT
>OTU675
CAACCCTCAGGCTCTGCCTGGCGTTGGGGACCTGCGCCTCGCAGCCCCCGAAACACAGCGGCGGTCCCGTCCCGGCACCG
AGCGTAGTAGCACATCTCGCTATGGGCGTTCGGGCGGTGGCCTGCCGGAAAACCCCCAATTTTCGT
>OTU676
AATAATAATTATCACAATCTTTTTGATTGTGGAATTGGGCCTTTATTTCAAAATAAGATTTATGGCCTTAAATTTACGTT
ATGGACTTGTGTGCTACGTAAAATTTGAACCAATGAGCAACTAAACATTTCTCTGGCGACGATTTTATTCACAAGTATTA
CGGTTTTTTGGTCGCGCAAGAGCACTTTTTGCAAGGTGCTTGACCTAGATCGTAAAGTTTCGAC
>OTU677
CTGCCCTCAAGCACGGCTTGTGTGTTGGGCCCCGTCCTCCGATCCCGGGGGACGGGCCCGAAAGGCAGCGGCGGCACCGC
GTCCGGTCCTCGAGCGTATGGGGCTTTGTCACCCGCTCTGTAGGCCCGGCCGGCGCTTGCCGATCAACCAAATTTTTATC
CA
>OTU678
TCACCTCAAACCTCTGGTTTTCTTATTGCAAAGGCTGATGCTTTGACAAAGGTGCCCACTTGGGGTGCTGATGGTTAGAG
TTTGGCTTGGAGAACCGGCAGGTCTTGGACTTGAGTTTATGTTGGTTCCGTTTGGATCAACTCACTCGAAATGCATTAGC
TGGCGACCCGCTTTCAACGGTTACCACTTGGCGTAGTAAGTCTCATTCGTCAAGGACACCTCGCACCTTCATGGGGGCAG
GTGGCCGTTGCGCTGTGTCTTGATAGCCGCTTCTAATCGTCTCTGGACAATACACGAACT
>OTU679
ATATATCATCCTCTCAAGCTTTTGCTTGTTGAGTGTGTGGATGTGGGGGTTGTTTTTGCAGGCCTTTTCTGAGGTCAGCT
CCCCTGAAATGCATTAGCAGAACAATTTGTTGACCGTTCATTGGCGTGATAACTATCTACGCTGCTGACGCAAAGCAGGT
TCAGCTCATAGCGGTCCATTGATATGGATAATTTTATTTATTA
>OTU680
AAAACCTTACATTTCTAATGTAGTTGCTGGCTTTGCATTGGGTTCCAGTGCTCTGCCGAAATATATCCACCGATGTCTAG
TTATATTACTTTGACTAGGTTGTTACCAAAC
>OTU681
TTAATCTCAAGCCCTAAGTCTTTCTTAACCGAAAGGCTCGGCCGGTTTGGACTTGGAGGGTGACTGCTGGCTCCATTTGT
AGTCGGCTCCTCTGAAATGCATTAGCTGGACTTTGGTTCGCATTTACGGTGTAATAGTAATAAACTTGTTCGCCGGGGTG
CTTGCCTAAAGAGTCTGCTTCTAATCGCCCGTTAATAAAAGGGCAAGGTCCTCGGTCGACCTTCTTGAACA
>OTU682
AGCTCTCAAGCGTTCATTTACTTGAACGTTTGGATGTGGGTGTTCTGCTGGTCTCGCGATCGGCTCGCCCTAAATGCATT
AGCTGGCTTCTTGGGTCTGCAACCTCGGTGTGATAATTGTCACTCGCTGCGGCCTTGCGACCTTGGATAAAGGAAGCTGC
TTCCAACCGTCTCCTCCGGAGACAGACTTTACTCAAGT
>OTU683
TGTTATCTCCTCACCTACATCTTAATGCGAGAGATACCCTTCTCTTGTCAAATAAGAAAGCACTCTGAGCTCTGCTAGCG
CTCTATGCCTCGGCAAAGGGCGCACTCAATGCAGCAGTCACATTTCTAACAATGTGAACTCATTGGGAGTTGAGTCAGCG
CATTCACATGCAAGTGCTTAGATCACTAAACTCTT
>OTU684
AAAAAATCAAGCTATTTGCTTTTTGTAGCAATTAGTTTTGGAGATGGATAGTTGCAGACATTTTTTGGCTGCATTATCTG
AAAGGAATGGGGTACAAAGATGCAAAGCCCTTGGCGTAGTAAGAAAATACGGTCGCTGAGCTTAGAGTGTGGAGCATTGG
AAAGCCCGAAAAATTTTTAATCAA
>OTU685
CAACCCTCAAGCTCTGCTTGGTGTTGGGCCCAGCCCGTCGCGGCCGGCCCCAAAGACAGTGGCGGCGCCGTCGGGCCCTA
AGCGTAGTACATCTCTCGCTCTAGGGCCCCGTGGTGGCTTGCCAGCAACCCCAACTTCTAT
>OTU686
CAATCTCAAGCTTAGCCTTGGTATTGATAAAATAGGCATCCTTTGATACTTATTTGTCTAAAATTATAGGCTTTTGATCT
TAACTGCTAGATAAAAAAGTGCACCAAAATGATATTTCATTAAGCTACTTTTAGGCATGTTGATCAGTAAGTTACGCTTA
TAAAAGCCTTAAACATATAGCTAATTCGAAAGACTTATGCTTATATTTTTGAATC
>OTU687
CACCCCTCAAACTTCACTGTTTGATGTTGGGTAGTGCCTAAGGGCATACCTAAAAATCAGCGACGGTTTCAACCAACCTC
AGACGTACAAGTATCGTTATAGGGGGCGGTTGGGGCCTGTCCCACCAAACTATCTAAA
>OTU688
TACTCTCACTCTCTCCGATTCATTTTGGGAGTGGTGGACTTGGGTGTTGCTGCTTCACCGTGGCTCACTTCAAATATGTT
AGTGCAACTCTTGGTTGGACATAATACGGCGTGATAAGTGTCTTCGCCGGGTGCCTCGAAAGAGGGTGGCCGATCTGGGG
CTCTGCGCTTCAAACTGTCTTCGGACAATCTCTGACA
>OTU689
TACCCAATCAAGTTCAGCTTGATGTTGGGGTTCGCGGTCTCGCGGCCCTTAAAATCAGTGGCGGTGCCATCTAGCTTTAA
GCGTAGTAATTTTCTCGCTATAAAGCTTGGTGGTGATCTGTCAGAACCCCCCAAATCTCAA
>OTU690
CACCAATCAAGCCTGGCTTGGTATTGGGCCCCGGGGGCGACCCGGGCCCCAAAGTCGTCGGCTGGAAAGTCCTGATCTCA
GCGTCGTGAATCAATTCGCCGAAGAGAGGGACGGTCTGCGCCGTTAAATTTATCTCA
>OTU691
CAACTATCAAGTTTAACTTGTAATTGAGTTTGTCTACATCTGGCATGCTTCAAAATTCTTAGCAGTTGTGATTTAATCTC
AAACGTAATTAAAGTTAGAGTTTGTCAGATTGTTTCACCCTTGCTTTAAATTTAATATTTTA
>OTU692
AAACCTATGGGCCCGAATGGGTTCCGTGTTGGGCCTCGCCCCTCTTTGAGAGGCGTCGCCTTAAAGGCATCGGCTTTATG
GAGCGGACGGGATCCTTATGGACTGACCGTTTCATGGCTGGAATTTGACTCTG
>OTU693
ATACCTCAAGCTGGATGCTTTATTGCTATCTGTTGCTTGGATTTGGACTTTGCCGTCGGCCTTTACTGGTGACGGCTCGT
CTTAAATGCATTAGCTGACCCATGTTGTATGTTCGGTTCTACTCAGCGTGATAATTATCTGACCGCTGAGGACATTTGCC
TTGTGCAGATGGCCAGATGTGCCTTGGATTGCTTCTAATCTGTACGCCTTCACGGGCGACGACCATTTTCAA
>OTU694
TCACTAATCAAGCCTGGCTTGCTGTTGGACTTCTTGTCGTTAAAAATCGACAGGCCCTAAAGATAATGGCGGCGTTATTT
GGACCCTAGATGCAACGAGCTTTCATTAGCACGCGTTTAGTTGGGACCTTTTAACCCGGTCTTTTTTAACCCAATTTTCT
AA
>OTU695
TTAAATCTCTCACCCCCAATTGGGGATGAGGAATTGAGCAATCCGCTGGCGCTAAATTGTTTACGCGGTTTAGTGATTGA
TGCGGTTGCTTGAAATGTATAGCTGAGCGGTATTGACCACTGCTTAAGATGACTAGGCGTATTAGTTTCTCTTTTGGGAA
TCCACTCGTGCGCCGGTGTATGGTCTCTAAAGCCTTTGTGCTGGTTGATCGCTTTGCTTACTTAAACGCTCTTCGAGTGT
TTACTTAGTTTGGCATGCAGTTTGCATATCGAACTTGA
>OTU696
ATATCTCAACTCAAGTTAGCTTTTGCTGATTTGAGCTTGGAAGTTGAAGGTTGCTGGTCTCATCATCAGCTCCTTTTAAA
TGCATTAGCAAAACTATGCTGAATTGGCTTCAGTTTGATAATTACTTATCTGTGCTGCTGCTATGAAACAAAAGTTATGC
TTCTAACTGTCTTCGGACTGTCTCTTTTGAGGCATAACCTATTAA
>OTU697
ATCTCTCACAAGACCACTTGGTTTTCGACCGGTGGCCTTGTTGAAGTTGGAGGCTGCGAATTCTTGCTTGCAAGAGACGC
TCCTCTCAAATGTATTGGTGCGGCCCGCTGCACGGTTTACACAACGTTCTAGGTTCGTCCAACTCGTTGCTTGACCGTCG
CAAACTCTTGGTTGCTGCACCTAAAGCCCGCCTCGTGCCTTGTGCTCTTGGCTATACTTCATT
>OTU698
TTTCTCAACTCGGTCGAGTTGGATTTGGCCTCAGCGCTGCCTACTTACTCTTTTGTTGTACTGTACGTTGCGCTTTGGTT
GAAATGTAGCAGGATCTGGCTAGGCAGGGCGCCTAGACATTGTGTGATAGAGACACGGTTGCTGTCTACTCACAATGCGT
CTAGGCGAGAAACCGGTCTAGTGCTGTCCTTACACTAGTGCTGCTGTACGTATTTGTCATCTATCTACCTACTACTCACT
AACTAACTAACTACTGTT
>OTU699
TCACCTCTCAAGCCTGGCTTGTTTTTGGACCTTCGGTCTGGGTTCGCCCTCGACCGGTCCCAAAAGTAATGACCGCGTCG
CGTAGACCCTCGGTGCAACGAGCTTTTTCACAAGGCACGCACAGAGTCGAAAGGTCTTCCGGCGCGGTCCCATACCTTAT
TTTTATTCA
>OTU700
GGACCACTCCCGCCTCGCGGGGTCTTGGGCTTCGCCTCTGGGCGGGCCTTAAAATCAGTGGCGGCACCAGATAGCTCTAA
GCGCAGTAAATCTCCTCGCTATAGACGCTGGATGGTCGTTAGCCAGCAACCCCCAATTATCTCAG
>OTU701
AACTCTCAACCCCCCGGGTTTTACGATCCGTTGGGTTGGATTTGGGCGCTGCCGCTTTGTTGCCGGCTCGCCTCAAAGGT
CTTAGTGGGAACAGTCGACCCATGCTTGGCGTAATAAGTTTCGCTGGGCTCGGGTCGGATGTCGTCCGCTCACAACACCC
CATATTACATG
>OTU702
TCACCCCTCAAGCCTAGCTTGGTGTTGAGGCCTGCTGTCAAGGCAGCCTCTAAAATCAGTGGCAGTGCTGTCAGGCTCTA
AGCGTAGTAAATCTAATCGCTATAGACACCTGGTGGACACTCGCCAGAACCCCCCCATTTTTTAAT
>OTU703
GTACTCTCACACTCTCCGATCCTTTGGATTTGGGGAGCGGTGGACTTGGGTGTTTGCTGCTTTCCTTGTGGCTCACCTCA
AATGTGTCAGTGCACCTCTTGGTTGGACATAGAACGGCGTGATAAGTATCTTCGCCGGCACCTCGTATGAGGGTGGCCGA
TCAGGAGCTCTGTGCTCTCCAACTGTCTCTGGACACTATTTGACA
>OTU704
ACACCTCAACCCTCTAATGTTTTTGCATTGAAGGCGTTGGTAGTGAGCGCTGCCGGTCTTTGGGTCGGCTCGCTTTAAAA
TAATTAGCTGGATCCATTCTGACCTGGTTCTACTCGGCGTAATAAGTTATTATCGTCGAGGACGCCTAGCCTTCTAGGCA
GGCGGCCACAGTAAGGGTGTTTGAACCGCTTCCAACACGTCTTGCTCTTGTAGCAAACACTTGAAC
>OTU705
AACCCCTCAAGCACCGCTTGATGTTGGGCGCTTGTCCCCGCCCCCGCGCGCGGACTCGCCTCGAAGACATTGGCGGCCTG
TGTATTGGCTACGAGCGCAGCAGACCCGCGCCTCGTCCCCTCTCCGCGCAGGCGCCCACGAAGCGCAACCCCCCCAA
>OTU706
GTACCTTCAAGCTCTGCTTGGTGTTGGGTGTTTGTCTCGCCTTTGCGTGTAGACTCGCCTTAAAACAATTGGCAGCCGGC
GTATTGATTTCGGAGCGCAGTACATCTCGCGCTTTGCACTCATAACGACGACGTCCAAAAAGTACTTTTTACAC
>OTU707
TAACCACTCAAGCTTTAGCTTGGTATTGGGGTTCGCGGTCTCGCGGCCCTTAAAACCAGTGGCGGTGCCGTCTGGCTCTA
AGCGTAGTAATTCTCTCGCTACAGTGTCCAGGTGGTTACTTGCCAAAACCCCCTATTTTCTAT
>OTU708
AACTCTCAAGCTTTGCTTGGTATTGGGATTAGTCTTTAATTTAAGACTTACCCGTAACTAGTCGGCGATATTGTCAAGCT
TCAAACGTAGCAAAACATCGTTTAGTTGATTGATTTTATTTGCCAGCCAAAAAAACTTATCCA
>OTU709
CAACTCTAATCATCTGATTATGTTGGATTTCTGTTGAAAGGCAGACTCCCAAAGACAATGGCGGAGTTTTCAAACCGAAC
GCAACGAGCGAAAGCAGCGAGACAGTCTGAAAATTCTTGTTCATCTATTTTTTCTTT
>OTU710
AATTCTCAACTTCAAAAGCTTTTGCTTATTGAAGCTTGGATGTGGGGGCTTGCTGGCGTCTTAGATGTTCGGCTCTCCTT
AAAGTTATTAGTGGAAATGTCTTTGTTGGGCGATCCTTGGTGTGATAATTATCTACGCTTTGGATAGTCTGATGTTCCAT
TGAGACTAGTTCAGAATGGCCTTTACGGGTTGTTTTGGTTTATAGTATTGCAGATTTATTTGCTATACTTGGGTCTCAGA
GGAAAAGATAAGTATCTGCTTTCTAACCGTCTGTGTATACGGACAACTTATTGACT
>OTU711
ATTCTCCCATCCCAAGCGGTTTTTATCAAAGAATTGCTAGGCGATGGGGTTGAGATGGGCGTTATTATAACTGCTTTTCT
TCTCTAGAAAAGCTCGCCCGAAAAACAGCTAACGCCTCTGGGCCACTTTGCATCCGCTTCTCTGAGGGGAGAAGCGGCCA
AGCGCGCTCTGATCATCAGGCATAGCATGATACGTCATTTGCTATGCTGTAGGAGAGCATTTGGTTGTGGTTATACCGCG
TGCGTCATTTTTTTTTTCTTGCAAAGAGGAAAAAAAAAGCCCCCCTTTCAT
>OTU712
AATTCTCAACCTTATCACCTTTTACGAGGTTTTGATAATGGCTTGGATTTGGGGGTTTTTTGCTGGCTTTATTAAGTCTG
CTCCCCTTAAATGTATTAGCTGGTGCCCCGTGCGGAACCATCTATTGGTGTGATAATTATCTACGCCGTGGATGTCTGCT
TTAATTGGGTTGTGCTGCTTCTAACCGTCCATTCATTTGGACAACTAATGACA
>OTU713
TCAAACCTCAAGCTATGGCTTGCTATTGGGTTAATCCGGTAAAAGGATTTTCTCCAAAGATCGTGGCGAGGTAATCAAAT
CCTAAATGCAATGAGCCGTTTTATTACTGCACGCACGGAAAGAAATGATTATCTTCCGCCTATCCAAAATTACAAA
>OTU714
AACTCCTCAAACACCATTTGGTGTTTGGTCGTGGACCGTTGCGTCTGGGCACTTTTTTGTGCCTGACGCTGGCCTAAAAT
GCATTGGCCGGGCCGCTACCCCTGGGCCTTAGCGTAATAAGTTGAATACTCAACGACTTCGCTAAGAACGTCCCGCGGGA
AAGGCCTTGCCTTAAGCACCCACTTTTTAACT
>OTU715
AACATCCTCAAGTCTTACTTGGTGTTGGGCCGTGCTGCTAACACAGCTGGCTCTAAAATCAGTGGCAGTCGTCACCAGCA
CTAAGCGTAGTAATTTTCCTCGCTTTTGTGCCTGGGGCCGCCCGCCAGCAACCCCAAATCTCGT
>OTU716
GTATTACTTTTCGTTTTGGTGTTGGGCAACCAATATCAAAGCGAGAGATATGAAGTTTCCCTTTATTGGGTGCTTTTAAA
TAGATTGCCTATGGCTTGTCGAAAATGCCTGACATCTTTCGCAACCAATAGAAAAGTATGTGAATGGAACTTTTGTTTCT
CATTATGCCAATTATATTGGGAAGGATTTAGTTTTTGTCAGATTGTAGGTCCATAACCTTAAAGTCGCAAGACTTGAA
>OTU717
AATTCTCAATGTAATATTCTTTATTGAGTATTATACTTGGATGTTGAGGATTGCTGGTGGTTAACATTAGCTTCCTTAAA
ATATATTAGCAGAATCTGCCAGACCTGCTTCGGTTTGATAATTATTGTTATCATTTATCTGTTGCAGTGAGTGCAAGCTA
TTCAGCTTATAACTGTCTCTTTATTGAGACTGTCTCATTAGAGGCATACTTCTGAC
>OTU718
AATACACTCAACTCAACTCCTTTGTGTGTTGGGTTGGAAGGTGGGGGTTCTGCCGCTGCTTTCAGTGGCTCCCCTTGAAT
AAGTTAGCTGGCCGTGTACTAGGTCCTGCCCTGGCTTGATATACATCTACGCCGTGGTATTGGTCTTGTGTTGGTCGCTT
ACAGCCATCTTCGGACAATTACTTCTGA
>OTU719
TCACCCCTCAAGCCTGGCTTGGTGTTGGACGGCCGGTCGCGGGACCCTGCGACCCCTCCTAAAATTAATGACGGCGGCCT
GTTTTACCCCCGGTACACTGAGCTTCTTCACTGAGCACGTATCGGTCTCAAGGGTGACGGGACCCGGTCTTCTTCCTTCA
TTGGAAAAATCTTTCAA
>OTU720
CAACCCTTAAGCTCAGCTTAGTATTGGGAATCTACTGTGAGTGGTGCTACCCTGTAGCTACCCTGTAGTTCCTCAAATCT
AACGGCGGAGTTATAGTTACCTCTGAGCGCAGTAATACTTATCACGCTTTGGAAGGTGCTATAGCCCTTGCCGCTAAACC
CCCCAATTTTTAAT
>OTU721
AACTCTCAAACCGCCATCTTTGTTGATGGTCGGGCTTGGACTTGGACGTTGCTGGGCTTTAACGCTCGGCTCGTCTCAAA
TGCATTAGTCGACTCTCCCGACTTCAGTCTTTTGGCGTGATAATCACATCTACGTCGATGCCGTGAGGCGCTGGACCGGG
ATGCAAGCGGCTCATAACCGTCTCTGGACAATTTTCATCAC
>OTU722
CACCAATCAAGCCTGGCTTGGTGTTGGGTCGCGGGGAGACCCGGGCCCCAAAGTTCGCCGGCCGGCCGTCTCGGATCTCA
GCGTTGTGGCATCAAAACCCGCGGAGAGATGGGGCGGACGCGCCGTGACAAAACCCCCCTTCATGAAA
>OTU723
GAACCCTCAAGCTTCGGCTTGGCGTTGGGTCTTCGCGGGTAACCGCGTGCCCCAAATCGATGTTGGGCCCGGAGTCTTCG
GTATCCTTGTGAAGTTGAAATACATCGCACATGGATCCCACTCGGGTGCCCCAGAGGTCTTGCGACCTCGTAACATCTCA
TCA
>OTU724
CAACCCTCAAGCTATGCTTGGTATTGGATCTTACCCACATAACTGCGGGTAGATCTCAAAAGAAGTGTCAGTGCTCAGCG
TACATTTGGAGCGTAGTACATTTAATACCGCTTTCAAGTCGCCTGGTGTGCTTGTCTGAACTAAACATATACT
>OTU725
CAACAACCTCTCAGCAGCGTATGCAAATACGTGTTGGCTGGAAAATGAGAGTCTGTACATTTATTGCGCAGTCTCTTTAA
AAATATGGAGTGAGTGCATCAGACTAATCAGCTTAAACTTTCGGGTTTAATAGCTGGTCTTGACTGTTGCGCTTGAGTGA
CGTGAATATTGGCCTTTTATGGTCTCCTTTTACGTGTATCTTAAGTGTGATAATTAAAGTTGAGATCAGTGAACGTTTAG
TTCGAACACTCATGTTTCGTGGCGCAAGCTACAATCGGCCCTAATCTAATTAGAGTCTGAA
>OTU726
AATACTTCAACCCTCCTCTTTCTTAATGATTGAAGAGGTGTTTGGTTTCTGAGCGCTGCTGGCCTTTACGGTCTAGCTCG
TTCGTAATGCATTAGCATCCGCAATCGAACTTCGGATTGACTTGGCGTAATAGACTATTCGCTGAGGAATTCTAGTCTTC
GGACTAGAGCCGGGTTGGGTTAAAGGAAGCTTCTAATCAGAATGTCTACATTTTAAG
>OTU727
AATTCTCAACCCCACTTATTTAAGTAAAAGTAGTTTGGGTTTGGATCATGGCAGCTGTCGAGTTGAAACATGCTTGACTC
TGCTGAAATGTAACAAGCTACATCAAAGTACTTTGCGGCTTGAGCTATCGTTATAGAACTTTCAAATTCGATAGTGACGC
AAAAGATGTTTGAATAAGCTTCAAATCATAACAAACACTGTTGAAAGTTCATCACAGTGCA
>OTU728
AACTCTCAATCCCCCGGGTTTATGACCTGTGGGTGATTGGATTTGGGTGTTGCCGGTCACACGGCTCGCCTTAAAAGTGT
TAGTGGATGCAAGCATCTCACGCCAGGAGTAATAAGTTTCTCTTGGTATGGTGTCTGTGTCTGCTCACAACCTGACCTCT
GGTCAATACTTTTG
>OTU729
CAACAACCTCTCAGCAGCGTATGTAAAAGTATGTGTTGGCTGGATAATGAGAGTCTGACTTTCACGAGTCAGTCTCTTTA
AATACAATGAGTGAGCATCATATTCCATAACGCGTGTCTTCGGGCACAAGCTAGTCTCAGACTGGTTGTATGGGAGTGAC
GTGAATACTGACCCTTGTGGTCTCTCATTTACGTGTAACTTTCATCAGCTATTAAAGTCAGTAATTAGTGTTATAGAACA
GGTACTCATGTTAAGCGGCTTCGGCTGCAATCGGCTGTAATTTATTATAGTCTGAA
>OTU730
AATTCTCAACCTTATCATCTTTGATGACAAGGCTTGGACTTGGGGGTTTGCGGGCTTCAATATTTTGAAGTCGGCTCCCC
TTAAATGCATTAGCCGGAAAACTCTTGTAGACCGTCTATTGGTGTGATAATTATCTACGCCGTGGACTGGACTGCACTTT
GTAATGGGATTTCTGCTTCAAACCGGTCCCTAGGGGACAATTATTTGACC
>OTU731
CGCACTCCCACCTGGATACTCTCCAGCGTGGAACTGGCCGTCCGGGGCCCGGCGTAGAGCTTTGGGTCGCGGTGGGCTGA
AATCTAGCTATCTGGGCGTAGCCGAAGAGAGAGGCCGCGAGAAGGTGATTCGCTCTTGGCGGAGCGGAGTCTAATTGGAC
AGCGCCTCTCCCTTTGGTGGTCTAGACGGCGGCACTGAAAAGTGTCATTGGGGAGTGCAAGTAATGCTGCATCTCCCCTC
CCCTACAG
>OTU732
CAACCCTCAAGCTCTGCTTGGTCTTGGGCCACGCCTGCGGGCTGGCCTCAAAAACAGTGGCGGCGCCTCCGGGTCCTGAG
CGTAGTACATCTTCCGCTACAGGTCCCCTGAGGATGCTGGTCAGAACCCCCATACTTTCTA
>OTU733
CAACACTCAAGCTCAGCTTGGTCTTGAGCCCCGCCGGCAACGGCAGGCTTTAAAATCAGTGGCGGCGCCGCCTGGCTCTC
AGCGTAGTACTACACCCCGCTGAAGAGTTCTGGCGGATGCTGGCCAGCAACCCCAACTTCTAA
>OTU734
AACACCTCAAAGCCTTTGATTTTTTTCAAAAGTTTTGGACTTGAGCAATCCCAACACCAGTCTTTCAGATTGGCGGCGGG
TTGCTTGAAATGCAGGTGCAGCTGGACATTCTCCTGAGCTAAAAGCATATTTATTTAATCCCGTCAAACGGATTATTACT
TTTGCTGCAGCTAATATAAAGGGAGTTTGACCGTATTGGCTGACTGATGCAGGATTTCACAAGGGTCGGCAACGACTCTT
GTAAA
>OTU735
CAACCCTCAAGCACTGCTTGGTGTTGGGGCCCTACTTTGTAGGCCCTAAAAACTAGTGGCAGGCTCGCTATAACTCCGAG
CGTAGTAGTAATATCTCGCTAAGGAAGTGTGGCGGGTTCTAGCCGTAAAACCCCCAATTTTAAAAT
>OTU736
TCACCCCAGCTCGACTGCTTGATTGTTTTTGTAACAAAAAACAATTGATGTCAGTCGGAGAATGAGTTTGTCTTGTCTGA
AATAGATAAGTCACTTTAAATGCTGTGAGTGTTTTAATCGCTTATACTATCAGTGTTGGTTAGTTAATCTAATCGCTTGA
GTAGTAATATGGATAATCTCTATTTATATTACATCGCTTGAGTGATCTAGACGACTAATGTTATCTGCATTGGTGGTTGA
TTATACTATAACATTCAGTGGAAATTAATCTAATACTTAATCGTATTAATACCTTTTGA
>OTU737
CAACCCTTTCGGATGGCCGGCTTGTTCTCAAGTCGGCGCGTCCGGTGCTGGACCCGGTAAGGTTTCCCAACCGGCCGGGC
CCTAAAGTTGTACGCTCCAGCGGGGCAGCGCAGCCGATTCCAAAGAGACCCAGTAAGCCCTTCAAAAGCAAACTGTCTCG
CTTCGGTTGAGCATTCGCCTACCGCCTGAAAAAAAAAATCTTAACCAAG
>OTU738
TCACCCCTCAAGCCCCGGCTTGGTGTTGGACCAAGTCGAGTCAGATCAACTGGTCCGAAAGATAATGACGGTGTCTGCGA
GACCCTCGGTGCAACGAGCACTTTTCTTCGGAAAACGCACGCACAGAGTCGAAAGGTCTTCAGGCCCGGTCACAGCCCAA
CTTTTTTTCTAA
>OTU739
CTGGACCCCGATTCGGGCCGCGAGCAAGCTCCGGCCTCTGAGCATTAGGTGGCCTGTGCGGCTGTGTTGCAGGCGGAAGC
GGTACGCAGCGTCGCGGGTGCCGATCTACA
>OTU740
TACTCTATCAACACAACACCTTTTAATTTTATTATTTTAATTTTAATTAGTGCTGTGTTGGAGATGAGACGTCATTCTAT
GTGTCTTTAAATGCATGTCATCCAAAGCGTGGTAAAAGACAGATGTTCTTTCCCGCTGAGTGGTGTAAAGCTTTAAAAAG
TATAGTATTTTACTATCTTTTTATTATTT
>OTU741
GTTTAATTTAATCAAAAATTTTTATTTTTATTTCACGATTTAAATAAATCTTTTTGGACTTTGGGTTTTAATTGACTTCT
TTTTGATGTCGATATTCCTTTTAATTCATTTGTTGCTTTCTGTATAATTTGAAAGCTGGAAGGCATGACCAAAGGACCTT
AGGGTTCTAAAATCAGTGCTGAAAATAGTATCAAATTTACAACTTTTTATGGAAGTAACGTTAAAAAATAAAACACGAAA
AGAAAGAAATTTCTTTTTAAG
>OTU742
TCAACCCTCAAGCCTGGCTTGTTGTTGGATCACTGCCGGTGTTGAACCGGTCAGGATCCCAAAGACAATGGCGGAGTTGT
TGGACCCCAGACGCAACGAGCTCTCTGTAGCACGCGTCCCCGGTGGCCGACGCTCTGGTCTTCTGAATTTTCTTTCTCA
>OTU743
CACCCCTCGAACCACTATTCGCGTAGCTGGGTCGGTGTTGGGGCACTGCGGTGCAATACCCGTAGGCCCCGAAATGAAGT
GGCGGTCCCGCCGCGGCGCCCCCATGCGTAGTAACTTTCAGTCTCGCATCGGGTCCCGGCGGGGGCCTGCCGTCAAGCCT
ATTTTACGATATCTTTACAGATG
>OTU744
AATTCTCAAAAACCTTTTTGTTTGATTGTTTCTAGTCAGGAAAAGGTTTTTGGACTTGGAGGTTTAATGCTTGCTTTTGT
CTTGAAAGCAAGCTCCTCTGAAAAAGATTAGTAGGATCTGCTTTGCTGATTCTTAATGTTATAAGATGCTTTTACATTTT
GAATTTGGCATTGTCTCTTAGATGCCTGCTCCTAACTGTCTTATGGACAATAATGGTGCTTCTGGTTACTGCTATTTATA
TTAACAGACAGCTAGACCCATATAATAAAATAAAA
>OTU745
TCAACCTTCAAGCCTCCGGCTTGGTGTTGGAGCTCGGCCCAGCTCACGCTGTGGCCGCTCCCAAAGACAATGACGGCGTC
CACGAGCGACCCCCGGTACACTGAGCTTTTCATCGAGCACGTATCGGATGGGCCTCGCGGGCACGGTCTGCCTCCCCTTA
GGGAGAATATTTTACCA
>OTU746
CACCACTCAAGCTTCGCTTGGTATTGGGCACCGGGGGCGACCCGGGCCTCAATTTCACCGGCTGGACGTCTCCGATCTCA
GCGTTGTGACATACAATTCCGCTGTCGGGAGGGGGGTTCCGCGCCGTTAAAACCACACCACA
>OTU747
AATTCTCAACCTTCCAGCTTTTAGTAGCTTGGTTAGGCTTGGATGTGGGGGTTGTGGGCTTCATGACGAGGTCGGCTCTC
CTTAAATGCATTAGCGGAACTTTTGTGGACTGTCTATTGGTGTGATAATTATCTACGCCGTGGATGGGAAGCAGCTTTAT
GAGGTTCAGCTTCTAACCGTCCATTGACTTGGACAAATTTTGACA
>OTU748
ACACCTCACTACTATAACTTTATTGTTGTAATAGTGGACTTGGGATGCGCTGGTGTCAATCAGCCCTCCTAAAATGGAGT
TCTTGCACTGTTGATTTGTTTTAACAGTAATGTTGGCCTAATAAGTTTCGGCAGTAATGTTGAAATCACTGGCTTTTTTT
ACTTAGAATCTGACAGTCTTGATATACAGAATTTTGAGGTGACTTGTCTCCTCTTCAAA
>OTU749
TCACCCCTCAAGCCCAGCTTGGTGTTGGACGGCTGGTCACCTTCACCGGTAACCCCTCCTAAAGTTAATGACGGCGGCCT
GTTTTACCCCCGGTACACTGAGCTTCTTAACCGAGCACGTACTGGTCTTAGGGTAGCAGGTTCCGGTCTTCTTCCTTAAT
CGGAATATTTTTTCAA
>OTU750
CAACCCTCAAGCACTGCTTGGTCTTGGGCTCCGCCGCTCACCCGGCGGGCCTCAAAATGAGTGGCGGCGCCATTAGGCTC
TGAGCGTAGTAAATTTCCTCGCTACGGAGTCCTGGTGACGCTGGCCATCAACCCCCAACTTTCTAA
>OTU751
TAATCTCACTCCTTCAACTTTTGTTGATGGATGTGGACTTGGACCCTGTCGTGTTACTACGACTGGTCTTAAATGGATGA
GTGCACCCTGCTGTTGCAGCGTCTTCAGTGTGATAAACATCTTCACTGGATAAAGTTCCTTTGGGACACGCAGGCATTGT
GGGCTCTGTGCTACAAACCGTCTTTGGACAATCTTTGACA
>OTU752
AATTCTCAACCTCTCAAGCTTTTTTGTGAGCATGATGAGGCTTGGACTTGGGGGTTGCTGGCCTTTATTGGTCGGCTCCT
CTTGAATGCATTAGCTGGACTTTTCTGATCACAGAGTGGTTCACGGTGTGATAATTATCTACGCCATGGTAAGCCCATCT
CTGAGTTCTGGTCGAGCTCATAAACCGTCTTAGGACACCTTTCAA
>OTU753
TCACCTCTCAAGCCTGGCTTGCTGTTGGACTTTAGGTATAGCTTTAGCTGAAACCGGTCCCAAAGATAATGACGGCGTCT
GTGAAGACCCCAGTACACTGAGCTTTTATAGCACGTATTAGGCGGAACTCCGGGCCCGGTCTTAACTATTTTTTATTAA
>OTU754
CAACCCTCAGGCCCTTGGGAGCCTGGCGTTGGGGCATCTGCATCTGACCGCAGGCCCTAAAAGATAGTGGCGGTGTCCGC
TAGCACTCCGGGCGCAGTAGATCTCTTCCTCGCCTAGGACGTCTTGCGGGCTGCCGGCCGTAAAACCCCCCCTATTATAC
AA
>OTU755
AATCATCAATCCACCTTTGCTTTTGTGAAGGCTGGCTTGGAATTGGAGACTGCTGGTCCTCTTTGGATTGGCTTCTCTTA
AATGCATTAGCTGGATTAGAGTCTGCAGCGTTATGTGTGGTGTGATAATATCTTCACTGCATAGCTCAGATGAAGTCTGG
CTTCTAACCGTCTCTCGAGACAATTTATGACC
>OTU756
TAAATCTATCATCCAATTTTATTGGATTGGAATTGAGACTCTGGGGGAGAAAATTCCCCCAGTGTTTTTAAAAATATTTT
TATGAATTGTTTTGGAAGGCAGATTTATTTCTGTCAAGCCAGACCCAGTCGATCTTTCTTTAAGATTCGAATGGTCTAGG
GGAAATTTTCTAAAAATTAAGTGCGCTTACCCAAATTAAAGCAAACTTTGATTTGTTAATTCAATTTCTATTTGTTTTGG
TTTTTAAAGGTAAATTAAACACTTCTTGTTTGGGGGGATTTCTCATACAAAAAAC
>OTU757
CAACCCTCAAGCTATGCTTGGTATTAGGCTTCGCCGCTCACCCGGCGGGCCTTAAAATCAGTGGCGGTGCCGTCGAGGCC
CTGAGCGTAGTAAATTTCCTCGCTATAGGGACCCGGCGGATGCTGGCCATCAACCCCCAACTTTCTAA
>OTU758
AATTCTCAACCTTTATTAACTTTTTGGTTAGTAAGTGGATTGGAAGTGGGGGCATGTTGGTTTCTTGATTGAAACAAACT
CTCCTGAAATGCATTAGCTGGTTGCCTTGTGCAAACATGTCTATTGGTGTGATAATTATCTACGCCGTGGGCCATTTGCC
GTTTACAGCACTGCTTATAGTCGTCTGTTTATTCAGACAATATATGACA
>OTU759
AACCCATCAAGCCTGGCTTGGTATTGGGCGTCGGGGACCCCCCGCGCTTCAATTTCACCGGCTGGCCGTCGCCTGTCTTA
GCGTTGTGACACACTTCTCGCTTGCGACAGAGGCGGACCACGCCGTCACAATTCACGAGTTCCCTCACCGGAATTCATTA
A
>OTU760
AAGCCCTCAAGCACTGCTTGGTCTTGGGTGCGGTCCGGCAGGACCCTCCCGCAACCCCTTGGGCGGGACCGTCCGGCTCT
AAGCGTAGCACGAATTATCCCTCGCTTCGGAGTCCCGGCGGCCCCCGCCCGGAAACCACCCTTCACA
>OTU761
AACCTTCAACCTATAAGCCTTTGCGGGTTTGTGTGGATTGGACTTGGAGGCTTGTCGGCTTTTGTCGGCTCCTCTTAAAT
GCATTAGCTTGTTCCTTGCGGATCGGCTGTCGGTGTGATAATGTCTACGCCGCGACCGTGAAGCGTTTTGGCGAGCTTCT
AATTGTCTTATAATGAGACACTATTTATGACC
>OTU762
AAACACCCTCAGCCCCTCTTTTGTTTCGGCAGAAGAGGAGCTGGACTTGAGTGATCCCAACGACAGTGATTTTCGAAGAA
CTGTTGGCGGGTTACTTGAAATGCAGGTGCGGCTGGACACATCTTCTGAGCTATAAGCATTACTTATTTAGTCCCGTCAA
ACGGATTATATCTATTGCTGCAGCTAACATAAAGGTTGATTGTCCTTGTGCCCGACTGATGCAGGAAAATAAAGGGCGAG
TCTTTTAAGACGCGACCTTTGTTCA
>OTU763
TGACCAATCACGCAAGTGGTATTGGGGCTTGCTATCAGCATCCCTTAAAAACAGTGGCAGTGCTATAGGCTCTCAGCGCA
GTAATTATTTCGCTCTTGAGTCCTAGAACCACCTGCCAAAACCTCAATTTTCTTA
>OTU764
CGACCATCAAGCCTTAATTGCTTGTGTTGGAGCACTATAGTTCATACTGTAGGTTCTGAAATGCAGCGGCGGACTTGCTA
AGATCCCGAACGCAGTAGTTTTCAACTCGTTTAGGGTATCCAGTAAGTTATTCTAGCCGTTAAACAACCCATATTTTAAT
>OTU765
CACCACTCAAGCTCCGCTTGGCATTGGGCAACGCGGCCTCCGCGCGCCTCGAAATTACCGGCCCCACCGGCCGCCCCCGA
GCGTTGTGGCATTTACCTTTTCGCTACGGCGGCGCGGCGGCGTGGCGGGTCGTCACCCCCATCCATTTATA
>OTU766
AAATATCATCCCGTCGGGTTTCCGACGATGATGGACTTGGGTGCTGCCGCTCTGGCTCGCCTTAAAGGAGTTAGTGGTTC
TTAGTTTGAATCTGACGTCATAAGTTTCGTCGGTGGATCTCGAAGGCTGCTCATAACCTGTCTTCTGACACTTTTG
>OTU767
TAATCTCTCACTTCCCTTCGGGTGAAGTGGACTTGGACTGTGCTGTCGTTCATTCGACGGCTCGTCTCGAAATGCATTGT
TGCCTGCAGAGTCTTGCGTGGAGCAAGTCTGATGAAACGGTGTGATATTCATATCTGCGCTGAAGTACTCGGATTTGAGC
TGCTGCACTGAGGAGCGCTCTGGGCTTATAATGGCGAGGTGCAGAATTTTATTCCGCGCCCCATTTATTTTTTTGC
>OTU768
ATATATCAACCTCTTCAAGCTTTTGCTTGCTTGAGTGTTGGATGTGGGGGTACATCTTTGCTGGCCTCTCTCTTCCTGAG
GTTCAGCTCCCCTGAAATGCATTAGCAGAACATCCTTTGTTGACCGTTCATTGGTGTGATAAACTATCTACGCTATTGAC
GTGAGGCAAGTTCAGCTTCCAACAGTCCAATTGACTTGGACAAATTTTGTTA
>OTU769
GCTAAACTCAAGCCTACTTGTAGACTTGGTCTTGGGTGCTGTTCCCTCTGGTGAACACACCTCAAATGCAATGGCGACAT
TGCCTGGCTTCAAGCGTCTAGGAAACTTCACCGCTTGGATGTCTGGGACTGTCTGCCCCTCAACCCCAATATTTTTCTG
>OTU770
TGACCACTCAAGCCTGGCTTGGTATTGGGGTTCGCGGTCCCGCGGCTCTTAAAATCAGTGGCGGCGCCATCTGGCTCTAA
GCGTAGTAATCTTCCTCGCTATAGAGTCCTGGTAGATGCTTGCCAGCAACCCCTTATTTTCTTA
>OTU771
AATTCTCAACTTATCTAGTTTTCAAACTAGTTAAGCTTGGATCATGGAAGTTGCTGGCTCATTTCGAATCAGCTCTTCTT
AAATGTATTAGCAAAGACTTTTGCTGACCATCATTGGTATGATAATTATCTATATCATTGGTAACCAGTTCCCTTTCATA
GGGAGGTCTTGCTTCTAATCGTCGTTTCGACAACTTGACAC
>OTU772
ATATATCAACTTCTTCAGCTTTTGCTTGTTGAGTGTTGGATGTGGGGGTTACTTTTGTTTTGCCGGCCTCTGTTTTATGA
GGTCAGCTCCCCTGAAATGTATTAGCAGAACAATTTGTTGACCGTTCATTGGTGTGATAACTATCTACGCTATTGACGTG
AAGCAGGTTCAGCTTCTAACAGTCCATTGACTTGGACAAATTTTCATTA
>OTU773
TCAACCATCAAGCCCTGCTTGGCATTGGGTATCGTCCCCCGTGGACGTGCTCTAAACGCTTTGGCGGCGGTGCTGAACCT
CAGGCGTAGTAAAACTCCAGCCTCTAGGTGACGCGCGCGCTCGTCTTACCACATATCTCAA
>OTU774
AATCCTCTCTCCACCAGTTTGGTGGGGACGGACTTGTCGGTTGTGCGACGCAAGTCGTACTCTGATCAAAAGCAGTAGGT
TTGGATCAGGCTAGTGGCCTGGGACATTGTGTGCTAGAGACGTCGCTTCGGCTGACTGTCTTCTCACAATGAGTCCCTGG
CCCTTTGAAAGCTAGCCTGGTTGGCGACCTCACCAGTGATAGTGCTCACGCGCTATCACAACCCCCCT
>OTU775
CAACCCTCGAACCCCTCCGGGGGGTCGGCGTTGGGGATCGGCCTTCCTTCACGGGGGCCGTCTCCGAAATACAGTGGCGG
TCTCGCCGCAGCCTCTCTTGCGCAGTAGTTTGCACACTCGCATCGGGAGCGCGGCGCGTCCACAGCCGTTAAACACCCCA
AACTTCTGAAA
>OTU776
CAACCCTCAAGCTCAGCTTGGTCTTAGGCTCTGCCCGTTCAACGGCTTGCCTTAAAAGCAGTGGCGGTGCCGTCGAGCTC
TACGCGTAGTAATTCTACCCTCGCGTGTGAGCCCTCGACGTGCGCTGGCCAACAACCCCTCACTTCTTAT
>OTU777
TGACCCATCACGCCTGGCGTGGTATTGGGGCCTGCCGCCGGGCAGCCCCTAAACACAGTGGCGGCGCCGCGTGGCTCTCA
GCGTAGTAATTCTTCTCGCTACAGGGTCCGCGTGGATGCTCGCCAGCAACCCCCACCTCATAA
>OTU778
ACATCTCACCCCTTGCATCCTTTTGGAGACAAGACGGTGGACTTTGGAGGTTGTGCAGGCCCTTTACGGGTCAGCTCCTC
TTAAATACATTAGCGGAACTCCATGCAGTCCCAGCCTCGGTTTGATAATCCTATCTATGCTGTCGCTGTTGGATTGTGCT
GTTTGGCTTATAACTGTCTTCGGACTGCTGCTTATGCAGTATACTTTAA
>OTU779
AAGTCGCCTTAGTTGCTGCTTGCGGTAGCGAGTCAGTGGACTAGACTTGAGATGTCAGCCGCAATGGTTGCATCTTTAAA
CCAAGGATAGCTAGGGCCTACTGGTGCCTGGTGTAAGTGTGGTAAGTGTTGGCTGTGGCCTTCCCGAGCACTAAAGCCAG
GAACTACATCATAGGTCTTGTCTGGGCTATCGACGGAAAGAGACTGAAGCTGGCCGCAAGGTCGGTGTATGCTCGTTTGA
A
>OTU780
CACCACTCAAGCCTGGCTTGGTATTGGGCGACGGGGGAGACCCCGCGCCTCAATGTGACCGGCTGGACGACCCGAATTTC
AGCGTTGTGGAAACAAATTCGCTGGCGAGACGGGGCGGCCACGCCGTTAAACCTTCTATCACA
>OTU781
TCACCCCTCAAGCCCCGTGCTTGGTGTTGGACGGTTTGGTCGCGGAGACGCGACCCCTCCTAAAGACAATGACGGCGGCC
TGTGGTTCCCCCGGTACACTGAGCTTTTAACTGGCACGTATTGGATAAGGGCACCCGGGACCCGGTCTTCTCCCTTGACT
GGGAAATTTTCAAT
>OTU782
AAACCTTCAAGCTCTGCTTGGTGTTGGGCACGTCACGCCCCCCTCCGCGGGGGTGTGCGCCTCAAATGTATTGGCGGCCG
GTACGTTGGCTTCGAGCGCAGCAGAAACGCGAACTCGGGGACTCCAGATCGGCCCTCCACAAGCTATTTTATCA
>OTU783
CAACCCTTAAGCCTAGCTTAGTGTTGGGAATCTACCCTGTAGCTACCCTGTAGTTACCCTGTAGTTCCTCAAATTTACCG
GCGGAGACGTGGTTTCCTCTGAGCGTAGTAGCTTCTATTCTCGCTTTTGTAGGTGCCTCGGCCCTTGCCGTAAAACCCCC
CAATTTTTAAT
>OTU784
TCACCCCTCAAGCCCCCCGGCTTGGTGTTGGATGGCCTGGTTTCGGTCCCCGAAACCCCTCCTAAAGTTAATGACGGCGG
TGTGTGAGCCCCCGGTACACTGAGCTTCTTTACTGAGCACGTATCGGTTCTAGGGCCGCAGACCCCCGGTCTTCTCCCCT
CGCGGGAAATTTTTTTCA
>OTU785
GCATCCTAAAGCTCTGCTTTGTGTTGAGAATTCCGTTTTCGACGGAGTCTTCAAAATCAGATGCCAATGACGGCTTGCGT
GAAGCAGTGAAAGTGCTGAGCGTGGGCGCGGCAGCGGCAAGTCAACGACC
>OTU786
AACACATTCTCGAGCATTGTTTTGCTTGGTATTGGGGGAAGATCTTACCATCTCCCCTGGAATTCCTCAGCGGAAAACCC
TTTGCTGTGTCCACAGGTGTGATAATACTGTTCGCCTGGTGCCCAGCAAGGCGGTCTTGCTGTCAAGAGCCCCCCAGCTC
TCCTTGA
>OTU787
ACATTCATTCTTTGAATATCAAAGATGGCGACTGAGAGTGTCGTTTGCGAGCGGCTCTCTTGAAGAGAATGAAACCGACA
AGTGTGATAATAAACAATTCGCTTGTTCAGATCTT
>OTU788
CTCTCTCCCTTTGGGGTTTTGGCTTGAGTATTCTAGCTGAATTATAATGGTGCCGCTAATTGGACTTACAACGTAATAGA
TATTTCGTTTAGTGTTTAGTAGAAAGCTCACCTAAAAACATT
>OTU789
TCACCCCTCAAGCCCTGTGCTTGGTGTTGGAATGGCTTGGTCGAGTAACATTGACCCCTCCTAAAGACAATGACGGCGGC
CTGTGGGACCCCCGGTACACTGAGCTTTTAACTGAGCACGTATCGGATAAGGGCACCCAGGACACGGTCCTCTCCTTCAA
TTAGGAAATTTTACAA
>OTU790
AATTCTCAACTTCTGAAACTTTTGTGACAGAAGCTTGGACTTGGAGGTCGTGCCGGCTTGCAAAAGTCGACTCCTCTGAA
ATGCATTAGCGTGAACCTTACGGATCGCCTTCAGTGTGATAATTATCTGCGCTGTGGTGTGAAGTATCTTATGTTCTTGC
TTCTAACCGTCCGCAAGGACAATTACTTGACA
>OTU791
ACACCTTTCACTTGTTGATTTTTTCAAGAAGTGGAGTTTTGAGAGTCTAACTTTGTTATGAAGTTTGGTCTCTTCAAGAT
GAGTGCACGGATCTTTAGTGATCGTTGTGCGTAAATTTGGAAAGATAGGTCAACTCGTTTGACTCTTGGCCTTTACTGGC
TATCAATCCTTGTTTACTGCAGCGGTCCAGCTCTCTCGGGGGCGAAGTCTGTCAACCGAGAATCTGTCTAGGCAGATTCC
CAATTTTATCAACCA
>OTU792
ATATATCAACCTCCTCAGCTTTTGCTTCTTGAGTGTTGGATGTGGGGGGTGTTTTTTTGCTGGCCTCTCCTTTCTGAGGT
CGGCTCCCCTGAAATACATTAGCGGAACAATTTGTTGACCGTTTATTGGTGTGATAACTATCTACGCTATTGACGTGAAG
CATGGTTCAGCTTCTAACAGTCCATTGACTTGGACAAATTTTCATTA
>OTU793
GTATTTATTTCTGGATTACTTTGTGATCCAGAAGATTTGAGATGTCTCCTCGTTTGAGCGAGTATCTTTAAAGCTATAGC
CTCTTTTGTGGTAAAACAACTCTGCAGAACAGTATTTGAATGGAACCCTGGTTTCTCATAATGCCAAATATGCAGACTTA
CCAATTGAAAGGGAGGTCCATAACTATAAAGTCATCTTTCGAGATGACTTGAA
>OTU794
CTCTCTCAAACCTTCGGGTTTGGTATTGAGTGATACTCTTAGTCGAACTAGGCGTTTGCTTGAAATGTATTGGCATGAGT
GGTACTGGATAGTGCTATATGACTTTCAATGTATTAGGTTTATCCAACTCGTTGAATAGTTTAATGGTATATTTCTCGGT
ATTCTAGGCTCGGCCTTACAATATAACAAACAA
>OTU795
TCACCTCTCAAGCCTGGCTTGTTGTTGGACCTGCGGTCTGGGTTCGCCCGCGACCGGTCCCAAAAGTAATGACGGCGTCG
CGTAGACTCTCGGTGCAACGAGCTTTTTCCAAGGCACGCACGGAGTTGAAAAGTCTGCCGGCACGGTCCCACACCTATTG
TATCAA
>OTU796
CAACCCTCAAGTTTACACTTGGTGTTGGAGCTTTTCTATAGTAATAATAGCTATAGGCTCCGAAAGAAATTGGCAGGTGT
TTAGTAAACCCGAACGTAGTAAAATACTTTTCGTTCAGGGAGTTGCTTAGACTTCTAGCCGTTAAACCCCCTACTTTTTT
AA
>OTU797
AATTCTCAACCTTCCGGCTTCTATTAGCTTGGTTAAGCTTGGATGTGGGTGTTGTGGGCTTCATGACCAGGTCAGCTCTC
CTTAAATGCATTAGTGGAACTTTTGTGAACCATCTATTGGTGTGATAATTATCTACACCATGGATGTGAAGCAGCTTTAT
GAGGTTCAGCTTCTAACCGTCCATTGACTTGGACAAATTTTGACA
>OTU798
CAACCCTCAAGCACTGCTTGGTGTTGGAGCCGTACGGCTGCCGTACGCTCCTAAAATCATTGGCGGGCCCTCCGAGACTC
CGGGCGCAGTAGTAATGCGACGCCCTGGACGACAGGTGGTTCCCGGCCGTTAAACCCCCCAATTTTAGAA
>OTU799
GACTGGATTCAGATAGTGAATCCGAGATGGCGATTCAATCTGTGTAAGGATTGAGCGCTGAAATGGATTAGATTGGTTGA
TTGTTGACTGATGTCAGATCACAATGAGATGGAGGCAACTAACTGGCCTTGAACCATTGTTGATCTTGACGCATTGGCAA
TCTGCATGCCAGTCTCATGCCCCTGCATTTTTA
>OTU800
GCAATCTCCTCAAACAATGCTTCGGTATTGCTATTGTGGAGTCAAGGTGCTGCTTGGTGCAAACCCGGCAGTCGCAGAGT
TCTATGATAGTTCAATCTCAAACATATTCGAAAGAAGTTGTTGAACTTGAACAATTTGTCATAGCTTACTATTTT
>OTU801
CAAACCCTCAGTTCCAGGTTTTGTTACCTGGACTGGTTTTGGGTCATGCCGCAGCCCTCACCGGCCCGGCTGGCTTTAAA
TTGGCAGCTCTGCGGCTGACAGCCTAGGAAGAACATGATAAATTATATTTGTTCTGCTTCGAAAGCTGGAAGTCCGCCTG
AAGAACAAACCACACCTTTAA
>OTU802
GTATTCATTCTCCAACCTTGGGTATTTATACCTAGGGAAGGAGAGATTTGAGGCGTCGCACTTACCCTGCGTGCTTTTAA
AACTATTGCTGCTGGATACTGTCAAGTAACGGAAAAGTATGTGTATGAGACTTCGGTTTCTCTAATACCCAGTACGTGTG
GCGGTGTATGTCCGGCACTCAACTATTAAAGGCAACCTCTCGAGGTTGACTTGAA
>OTU803
AATTCTCAACCTCTCTAGTTTTGCGACTAGTAGATGGCTTGGATGTGGGGGTTTTTTGCCGGCTTCCAAAGTCAGCTCCC
CTGAAATGCATTAGCCGGTATCTTCTGACCGTCTATTGGTGTGATAATTATCTACGCCGTGGACTACTATTAGTACTGCT
TATAATCGTCTTGTACTAGACAATTAATGACC
>OTU804
AATTCTCAACTTCATCAGTTTTGTTATAAGACTGTGTGAAGCTTGGATGTGGGGGTCTGTGCAGAGCCGCGTAAAAGTGA
CCTGCTCCCCTTAAATGAATTAGCGAGTTCAAACTGGGCTCCGTCTATTGGTGTGATAATTATCTACGCCGTGGATTGGG
CTTAGACTTGCTTCTAATCGTCCGCAAGGACAATCTTTTGACA
>OTU805
CAACCCTCGAACCCCTCCGGGGGGTCGGCGTTGGGGATCGGCCCTTTACGGGGCCGGCCCCGAAATACAGTGGCGGTCTC
GCCGCAGCCTCTCCTGCGCAGTAGTTTGCACACTCGCATCGGGAGCGCGGCGCGTCCAATGCCGTAAAACACCCAACTTT
CTGAAA
>OTU806
AATCTCACTTCAAAGTGTTTTCTCTTTTGAATGTGGACCTGGGCGTTTGCGTCAGCTCGCCTTAAATGTATTAGTCGGGT
TCAGAATCTACCATCGAATGTAATAAGTTTCATTGGATGATTGTTTAGGGGCCCACTTAATCGCTTCGGCAACCCTTTTA
AG
>OTU807
TCACCATATCAAGCTTGGCTTGTAGTTGGGCCCTTTGTCACCTGGTGACAGGTCTGAAAGACAATGACTGGCGTCACACG
GACTCTATATGCAATGAGCTGATCACAGCACGCATCTGGCAGTCATGTGGCCTGGTTCTGACCCCCTCTCTTTCTCAA
>OTU808
CAACCCTCGAGCCCTGCTCGGTGATGGGCCCCCGTCCGCTATGGACTGGCCTGAAACTGGTGGGCGACGTCGTCCGGCCC
TGAGCGTAGCAAGAGAAATCCCTCGCTCGGTGGTCCGTCCGGTGGCAGCCCCGACCTAATTTTTACAA
>OTU809
AACACCTCAAATCCCCTACGGTTTTCCGTTAGAGGAATTGGACTTGAATCATCCCAACAATCCCGTTGTTCTCGGACACG
TTTTTGGCGGGTGGTTTGAAATGCAGGTGCAGCTGGAACTCTCTTCTGAGCTATAAGCATATTTATTTAGTCCCGTCAAA
CGGATTATTACTTTTGCTGCAGCTAACGTAAAGGAAGATTGTTCCATATGCTGACTGATGCAGGAATTTCGCAGGAGGTT
TGAAAGAACCACTGTAAA
>OTU810
AACACATTCTCAAGCATTGTTTAGCTTGGTCTTGGAGGAAGATGGGTCACCATCTCCTCTCAAATTCCTCAGCGGAAACT
GCCACTGGCCTAGGTGTGATAATAACTTTTCGCTTGGTGCCTGTGGTTATGTTCTTGCTGTTAAGAGCCCCCCAGCTTCT
TTATGA
>OTU811
CTAATCAAACTCGTTAGCTTTGCAGCAATGTAAAAGCGAGCGGATAATGCGTTTCTCGCTGGAAACAGTGAGTGGCGTTA
AGTAGAGTGAGTTTATTAAACTCCTAGTGTTCAGCTTTTATTAGCGCCCTTTACTCGGGATACAATCACTAGCGACGTAG
TTAATTTATTTTTTTTACGTTGTTGGCGATCGTGGAACGGGTTCTGTTTTGGCCAAGACACTGTGGAACCTAATGAACTC
GTTAGAAAATTATAGGATGTGCTGATTCGTCACCATCCTCTTGA
>OTU812
CACCACTCAAGCCTGGCTTGGTGTTGGGCCACGGGGGCGACCCGGGCCTCAAAGTCGTCGGCCGGACGGTCCGAATCTCA
GCGTCGTGGCAACTATTCGCTGGCGAGACGGGCGATCCGCGCCGTGAAACTCTTTCACA
>OTU813
AACATCTCAAATCTCTTGACGCTTTGGCGTCTGTTGAGAATTGGATTTGAGCGATCCCGACTCCTTCGTCAGAAAGAGGA
GGGTCGCTTGAAATGCAGATGCAGCAGGACATTCTTCTGAGCTATAAGCATATTTATTTAGTCCCGTCAAACGGATTATT
ACTTTTTGCTTCAGCTAACATAAAGGTTGAATGAGCCACTATCGCTGATTGCAGGAAAACTTGTCTGTTAAAGGACTTGT
AA
>OTU814
AATAATAATTATCATAATCTCTTTGATTATGGAATTGGGCTTTTTATTTCAAAATAAGATTTATGGCCTTAAATTTACGT
TATATGGACTTGTGTGCTACGTAAAATTTGAACCAATGAGCAACTAAACATTCTCTGGTTGACAATTTTATTCACAAGTA
TTACGATTTTTTGGTCGCGCAAGAGCACTTTTTTACTTTACAAGGTGCTTGACCTAGATCGTAAAGTTTCGAC
>OTU815
AATTCTCAAAATTGATAAACTTTGGTTTGTTGATTTTGGACTTGAGGGTTATGCTGGCTCTAATTTTGGAGTAGGCTCCC
TTTAAATGCATGAGTGGCTTGTCGATCCCCATTACCTTGGTGTGATAGTTATATCTACATCATATTCAATGGCAAGGTCA
TGTAATACAGCTGCTATCTAACTGTCGAAAGACAATTTGAACC
>OTU816
CAACCCTCAGGCCCCGCCTGGTGTTGGAGGACTGCGCACGCAGCCTCCCAAAGCAAGCGGCGGCGGCGCCCCAAAACCGA
ACGCAGTAGTTACTTCTCGTTCTGGGTCTGGGTCGTTGTCCTGCCGGAAAACCCCCCTCTTTTGCAT
>OTU817
GTATTTATTTTTGGTTATTTCGCAAGAGATAACCAAGAGATTTGAGATGTCTTGTTTAACGACGAGTATCTTTAATGTTA
TAGCCTCTTTTGTGGTAAAACACTCTGCAGAACAGTATTTGAATGGGACTAACGTTTCTTTAATGCCTAATACGCAGACT
TACCTATTGAAAAGGGGGTCCATAAACTTAAAGTGGTAGCTAGTCTAGGTCTAGGTCTAGTCTAGGTGCTGCTTGAA
>OTU818
TAATCTCAAGCAACCGCTTGGTATTGGAGGATGATCTGCCTAGCAGTTCACTTCTTAAACTGATTGGCAAGTTTACATAG
CAGCAAGCGTAGTAGAAATACCATCAGCTTAGTTACTCTGTATAGCTTTGTCAAAATCAAACTATTTTTAAG
>OTU819
CACCACTCAAGCCTGGCTTGGTGTTGGGCCACGGGGGCGACCCGGGCCTCAAAATCGTCGGCCGGACGGTCCGAATCTCA
GCGTCGTGGCAACAATTCGCTGGCGAGACGGGCGATCCGCGCCGTGAAATTTATTCACA
>OTU820
ATCCTCTGCAGCAATGCGATCTGACTCTTGTCTTAGTTGACCGAGTTTAAACAGAGCTAGAGGATGGTCAGTTTGGACTA
GTCCGAGTGCTAAGCATTCTTGGGCCTAGGCTGGATTGCTCATTAAATCTATCTTTTAT
>OTU821
AATTCTCAACCCTTTGAGCTTTGCTTTTTGGCGTTGGACTTGGAGGTCTTGTCGGCGTCTGACGTCGACTCCTCTTGAAT
GCATTAGTAGGGCTTGCGTCCGACCCAGTAGCGGTGTAATAACTATTACCACTGCGAACGCGTTGGGCCCTTCCTGCTTC
CAACCGTCCGCAAGGACAGCTTTCACT
>OTU822
CTCCCTCAAACCGCTGGGTTTGGTGTTGAGCAATACGACTTGGGTTTGCTTGAAAGACGGTAGTGGTAAGGCGGGATCGC
TTTGACAATGGCTTAGGTCTAACCAAAAACATTGCTTGCGGCGGTAACGTCCACCACGTATATCTTCAAA
>OTU823
TAAAACTCACAAACCTCATGGCAATTGCCATGTTGGGGCGTGGATATGGGTTTTTTCGCTTTGGCGAATGCCTTAAAATG
ATCGTATGCCTGCAAACCATGTAGGCGGTGTACAATCAAAGTGCAACAGAATAACATTTGTTACATATTTTGATTGTGGA
TCGCTCGTCATGGCTTACGGTCTGTATACCAAATTAGAATTACATTGTTGGGCAGCATTTTGTGCCGCTCAGCTTTGAAA
>OTU824
TAACCACTCAAGCTTTAGCTTGGTATTGGGGTTCGCGGTCTCGCGGCTCTTAAAATCAGTGGCAGTGCCGTCTGGCTCTA
AGCGTAGTAATTCTCTCGCTATAGGGTCCAGGCGGTTGCTTGCCAAAACCCCCTAATTTCTAT
>OTU825
TTAATTTATCAAAAATTAGTTTTTTCTTTTCACGAAGGGGAGATGAATTTTTTGGATTTGGAACTCATTGACTTTTTAAA
GTTGATAGATCTTTAAAATTATTTGTTTGCTCTTAATAAATTATTTTAAGACTGAAAAAGGCATGACCAAGGAACGAAAG
TTCTAAGAAGTGCTGAAAAAACAATCTTTATTAATTTTCTTTTTTGAAAGAAAAAGGAGAGTAACGTTAAAAATTAAATA
CGAGGTTCTTTATTGAACTTTAAG
>OTU826
ACACCCCTCAAGCCTGGCTTGTAGTTGGACCAGGCTCGGGCTCGCGCCCCGGCCGGTTCCAAAAGTAATGACGGCGTCCA
CGGGGACCCTCAGTGCAACGAGCTTTTTACGAGGCACGCACCGAGTTTCAAGGGCCTTGCGGCACGGTCGATACCTTCTT
TTCTCAA
>OTU827
ACTCTTCAACCCACCGGTTCCTTGTTGAATCGAGTTGGTGTTTGGATTTTGAGTGCTGCAGTCTCGCAAGAGACCTGCTC
ATTCGTAATACATTAGCATCTCAATTTCGTAATCGGATTGACTCAGCGTAATAGACTATTCGCTGAGGACACCTCACGGT
GGCCGAGAATGAAGAGTTAGAAGCTTCAAACCCCTCTAGTCAACTTTAG
>OTU828
CAACCCTTAAGCCTAGCTTAGTGTTGGGAGCCTACTGCTTTTACTAGCTGTAGCTCCTGAAATACAACGGCGGATCTGCG
ATATCCTCTGAGCGTAGTAATCTTTTTCTCGCTTTTGACTGGAGTTGCAGCATCCTTTGCCGCTAAACCCCCAATTTTTA
AT
>OTU829
ATACCCTCAAGCCTAGCTTGGTATTGGGCCTCTGTCCACTGGATGGGCCTAAAAATCAGTGGTGACTGCCCTTATGGCTT
CAAGTACAGTAGAATTTCTCCAACTTGTCAAGCCCTAGGGGATGGTTTAACCATCGAACCTCCATAACTTTTCTAA
>OTU830
CTCTCTCAAACTTTATGTTTGGTATTGAGTGATACTCTTCGGTGTTAGCTTGAAATACGGTTTTGGCAAGGGTGTGCTAA
ACAGCCGTCGTCCTCGATAATGTATTAGGTTCTACCAACTCGTTATAGTGGAAGACTGGATGTCTAGCATGTAAGCTCGG
CCTAACAACCCCCCAACAA
>OTU831
CAACCCTTAAGCCCCTGCTGCTTAGCGTTGGGAGCCTGCGGCCGCGAGGTCGCAGCTCCCCAAAGTCAGTGGCGGAGTTA
TAGCACACTCTAAGCGTAGTAATCTTTTACCCCTCGCTTCTGCAGTGGCCGTAGCTGCCTGCCGTCAAACCCCCAAAATT
TATCTAAT
>OTU832
CAACCCTCAAGCACTGCTTGGTATTGGACCCAAATCCTTCTCAAGGGTTGGTCTCAAAAACATTGGCGATGCCAGCGTAA
ACTTGGAGCGTAGTAATTTTATTTCGTTTTTTCAAGAACTCTGAGCACTTGCATTTTACAATTTTACT
>OTU833
AAAGTACTCTAACAACTGTGGTTGTTGGGAACTGGGGTCTATCCTTAGTGGATATTCCTTGAAATTAAGAAAGTGTAGCT
TTGCTCTACAAAGTGTGGTAAGAAAAAGGTAGTTTTTCGCCCGCTGAAATTGAGACACTGCACATTTAAAAGAAAATAGA
GAAGAATTTTTTTCTCTACTGAAC
>OTU834
ACTCTTCAACCCTCCAATTCCTTGTTGAATTGCGAGGTGCTTGGATTTTGAACGTTTGCTGACTAGAGGTCTTCGTGACC
TCAATAGTGAAGCTCGTTCGTATTTTATTAGCATCTGAATTTCGATTTTTCGGATTGACTCGGCGTAATAGACTTTATTC
GCTGAGGACACCCTCTTGCTCTTGTAGTTTAAAAGGTGGCCGAATTTTGAAGTAGAAGCTCCAAACGTTCTATTCTTTCT
GAAAAGAAAAGTCACATCTCAA
>OTU835
GTATTTATTTCTGGTTTACTTGAAAAAGTATATCAGGAGATTTGAGATGTCTCCCCGTATGGGCGAGTATCTTTAAAATT
ATAGCCTCTTTTGTGGTAAATTAAACTCTGCAGAACAGTATTTGAATGGAACTTTGGTTTCTCATAATGCCTAATATGTA
GACTTACCTATTGAAAAGGGGGTCCATAAACTTAAAGTCATTCTTTCGGGAGTGACTTGAA
>OTU836
CAACCCTCAAGCCTGGCTTGGTCTTGGGCTACGCCGTTCGTTCGGCGGGCCTTAAAATCAGTGGCGGTGCCTCCGCGGCC
CTGAGCGTAGTAAAATTCCTCGCTTTTGGACCCGGTGGTTACTGGCCAGCAACCCCCAACTTCTTA
>OTU837
GAAATCCTAAAGTTTACTTTGTGTTGGCCATTTGCGTAGCAAAGGCTCAAAGAAATCTGCCCAATTGTGGTTGCGTGAAG
CAGTGAAAATGTTTCCGTTTCTGGCAAAAAGGCACGTCAAACGATC
>OTU838
CAACCCTTAAGCCTAGCTTAGTGTTGAGAATCTACCGCAAGGTAGTTCTCTAAATACAACGGCGGATCTGTGGTATCCTC
TGAGCGTAGTAATTTTTATCTCGCTTTTGTCAGGTGCTGCAGCTCTCAGCCGCTAAACCCCCAATTTTTAAT
>OTU839
TTTACATTAGATGCATTATGCAAAATGCCAAACACTGTGTTTGGTCAAAAGAGGCAAGTACAATTGATGTTGAAGCTAGA
GACTTTGGTCTTGTTCAGCATCCTCTC
>OTU840
AATTCTCAACCTTCCAGCTTTTATTAGCTTGGTTAAGCTTGGATGTGGGTGTTGTGGGCTTCATGACAAGGTCGGTTCTC
CTTAAATGCATTAGTGGAACTTTTGTGGACCGTCTATTGGTGTGATAATTATCTACACCATGGATGTGGAGCAGCTTTAT
GAGGTTCAGCTTCTAACCGTCCATTGACTTGGACAAATTTTGACA
>OTU841
CAACCCTCAAGCTCTGCTTGGTATTGGGCTTTTATCAGTAAGATGATAGGCCTCAAAATCAGTGGCGGCGCCGTTGGGTC
CTGAACGTAGTAATATATTTCGTTACAGGTGCCCCGCGTGCTTCTGCCATTAAACCTCTAATTTTCTAT
>OTU842
TTCTCTGCAGCAATGCGATTTGACTCGAGTCTTTGTTGACCGAGTTTAAACAAAGCTAGAGGATGGTCAGTTTGGACTAG
TCCGAGTGCTAAGCATTCTTGGGTCTAGGACGGATTGGTTGTTACAATCTAACTTTTTT
>OTU843
TTTCTTGTTTATTTCTCTGTAGTGATACAGTTGAGATGAATGTGTTGAAGTTGTAGCAATACTTCTTCCAAGAGGAGCAA
GTCGAGATGTTTAGTTTGTACTCGTCAAGACTTTGACTGTATGTCTCATATTTGAGAATATATTATACACA
>OTU844
AATCTCAACCACTAGGGTTTCCTAATGGATTGGATTTGGGTGTTGCCAGCTTGTCTGGCTCGCCTTAAAGGAGTTAGCGA
GTATAGCAATATCGTCTGGCGTAATAAGTTTCGCTGGTAAGATTTGTGAAGCACGCTTCTAATCGCCCTTGGGCAATTTT
TTGA
>OTU845
TAGACCATCAAGCCCTGCTTGGCATTGAGCTTTTCGTCTCCTGCTGTGGGACGGGCTTCAAAGGTTTCGGCAGTGGCTCT
GAGCCTCAAGCGTAGTAGAAATCTATCCCGCTTCTGGAGGACCCAGGGTTGCTCGCTTCCAAAATTCAAATATCCAAA
>OTU846
CAACCCTCGAGCCCTGCTCGGTGATGGGCCCCCGTCCACTACGGACTGGCCTGAAACTGGTGGGCGCCATTGTCCGGCCC
TGAGCGTAGCAAGAGAAATCCCTCGCTCGGTGGTTCGTATGGTGGCAGCCCCGACCTAACTTTTACAA
>OTU847
TCAACCATCAAGCCTGGCTTGTCGTTGGACCCTTTTTTTGCGACTGAAATATGTCGTAGGTCCGAAAGATAATGACGGTG
TCGTGTTTGACACCCTAGATGCAACGAGCTTTTTTATAGCACGCATTGTAGTGGTCAGGCGACCCGGTCTTAACCATTTA
TTTTCTAA
>OTU848
TCAACCATCAAGCACGGCTTGCCAGTTGGGCCCGTGCCGTTAAGGCAGGCCCGAAAGTTAGCGACGACGCTGAATCTCAG
CCCCAGACGTAGCGAGCTTTTTGAAGCAGCGTTGTGGAGGTTGACCGGTGTCGTCTTGAACCAACTTTTTTA
>OTU849
CACTATTCTTCGGAGTATTGGCACTGACTTACGTCTTGCCTAAAACACTTGGTGGTAACTATCAATCACGCATAGTAATC
TCTGCGAAGGCTGATGGGTAAACACCGTAAAACTCTTTT
>OTU850
AATAAAATTGAAACATACTAAGGCTTGTATCGAGAGATAAGCACACTCGTTGCTATACTTTCGTCGAGCATGAGATGTTT
AGCGTGATTGATATGTTTGCCTTTTGCCTGTTGTCTTGTACGGCACAAAAGCGGCTATCAGCGGCAACACTACCCGTTGC
TGCTGCGCTTTCAGCCCTAGAGTTACAAGTCAACGGTAGATGCATTGATTGTTAGTCCGCTAAAAATAAACTTAACGTTG
CGCGTTTACGCGTGACACTTATTT
>OTU851
CCTTCTCAAACCCCAGGGTTTGGTGATGGGCTGTACCAGGGCGTAAAAACCCCTGGTTGGCTTGAAATATATTGGCACGA
GTCTTTCTAGACTGAACTTGTCTGTTTATTCAATGTATTAGGTTTAATCCATCGTTGATTGACAGTGCGAGCGCATCTTG
AAAGTTATGGCTTTGCCTTATAAACTTTTGTTTTTGACAAAAAATCATAAA
>OTU852
CAACCCTCAAGCATAACTGCTTGGTCTTGGGCTTCGCCGTTTACCCGGCGGGCCTTAAAATCAGTGGCGGTGCCACGAGG
CCCTGAGCGTAGTAAATATTCCTCGCTATAGGTGTCTCGCGGTGTCCTGTCATACACCTCACTTTCTAA
>OTU853
CTGCCCTCAAGCCCGGCTTGTGTGTTGGGCCCTGTCCCCCTCTCCGGGGGACAGGCCCGAAAGGCAGCGGCGGCACCGAG
TCCGGTCCTCGAGCGTATGGGGCTTTGTCACCCGCTCTGTAGGCCCGGCCGGCGCCAGCCGACAACCCATCATCCTTTTC
A
>OTU854
TCAACCCTCAAGCTTCGCTTGGTATTGGGCCTTCGCCTTCCAAGAAAAAAGGCGTGCCTGAAAAGCAGTGGCGGTCCGGT
GTGACTTTGAGCGTAGTAAATTATTCATTCGCTTTGAAAGTTTGCCCCGTGGCTCGCCAATAGAACCCCCAAATTTTCAA
GA
>OTU855
ATATCATCACTCTTGATTTTCTTGTAAAGCCAAGATGTGGACTTTGGAGTTTGCAGGCCATCACTGGTCAGCTTCTCTTA
AATGCATTAGCGGAACTCTATGCAGTACCAGCCTCGGTTTGATAATCCTATCTATGCTGTCGCTGGATGCTGTGCTGTTT
GGCTTACAATTGTCCTTACGGGACTGTTGCATTTGCAGCAAAATATATAA
>OTU856
CTATCATCCTCTCAGCATCTTTTTGCTGGAAAATGAGTTGTCTCGAGGGTTAAACCTGGAGTCACTTGAAGCTTATCTGG
GATTTCTTTTCCTTTCGGCTCTTTTTCAACTCCCTTTTTCTCGCAAGAGAGAAGTAGGAAAGAAAGAGACGTGGATAATT
ATCTAACGTCTTCTTTTTCTCTTAAGTGGGTCGAATGAGGGTATTCCAAACGTTAGGAGAAAGACCAGCTCCTTTCTTTT
CTCTCCTAGCAGCAGAAAGAAAACCATAACCAAACCGAA
>OTU857
GTATTTATTTTTGTCTATTTAAGTATAGGCAAGAGATATGGGGTTTCCCTCGCAAGGGGGTACTCTGAAATAGATTGCAT
CTGTTTTGATAGACTCGACGAAGTTTTTCAATCCTGCAGAAAAGTATTTGAATGGAACTGTGGTTTCTCAATATGCTGAA
TATGTAGGGGAAAGATGGAGACTCTATTTGGCCGATGTCCATACCCTATAAGTCGGTCTTAGGATCGACTTGAA
>OTU858
GAATCCTAAAGCTTTGCTTTGTGTTGAGTTTTGTCTGAATTTTTTTTAGACGAACTTCAAATTCATTTTGCCCAAGTTAG
ATTGTGTAAAGCAGTGAAAGTGCTAAACTATTTCTTTAACAAGGGCATATCAAACGATC
>OTU859
AATTCTCAACCCAATTATGCTTGCGCATGAATGGATTGGATGTGAGGGTTGCGGGCTTTTGACGAAGTCGGCTCCCTTTA
AATGCATTAGCAGATCATTCTGTGGATCGCTCTTGGTGTGATAATTATCTACGCCGTGAGTTGTGAAGCGAAGCAGAGCT
TTAATTGCTCTTGGGATCAGCTTCTAACTGTCTTCATCGACAACAAAATTTTATTG
>OTU860
TCATATATTCTTATTTGTTTCCTTTCACATTCTTTGTGATTTGATTCAAATGATAGCTAATTGGACTTTTATCATTAATT
GTCTTGAATCTTGAAAATGAGAAACTGTTGTGATATAATCATTTGGTTATTTTTAACAGATCCTCCAATCCATC
>OTU861
CAACCCTCAAGCCGAGCTTGGAATTGGATCTATATCCCGCATTGCGTGGATTGATCTCAAAATCATTGGCGGAGCCCAGT
GTAGACTTGGAGCGTAGTAATCTCAATACCGCTTTTCAAGCCATCTGGACGCTTGCCTTGAACATAACTTTATC
>OTU862
CAAACCTCAAGCGCAAGCTTGGTATTGGGCGTCGTCCGCGAGGACGTGCCAGAAACCCGTAGGCAGCGGTGCCCGTCTCC
CAGCGTAGTCATTATTTCTACCCGCCCGGAGCTCGTGGTGTCGCCCGCCGGACAACAACCAATTTTTACTATG
>OTU863
TCCACGATCAAGCCTGGCTTGTTATTAGACTTCTGGTTATAGGACCGGTCTGAAAGATAATAGACAAGATCTGCTGGTCC
TCGATACAACGAGCTTTTTATAGCATGTATCTACGGGTCAGCGGCCTTGTCGTTAAACCCTTATTTTCTCC
>OTU864
AACATATCCTCAAGCATGCTTTGCTTGGTATTGGGGGAAGATGCTAGCATCTCCCCTGGAATTTCTCAGCGGAAATGCTC
CTTGATTAGTCTACAGGTGTGATAACTTACTGTTCACCTGGTGACTCTGAAGGTGTTCCTGCTGTCAAGAGCCCCCCAGC
TCCCCTTGA
>OTU865
CAACCCTCCAGCCCGGCTGGTGTGTTGGGCCTCGTCCCCCGGGACGGGCTCCAAAGACAGGGACGGCGCCGCGTCCAGCC
CCCGAGCGTATGGGACTTCGTCACTGCTCGTGTGGGATGGCCGGCCCGGTCCAACCCCCCATCTATTTTACCA
>OTU866
AGCATCCTAAAGTTTTACTTTGTGATGGACTTTATTGTTTTTATTAGCAATAGGTTTTAAAAATATTTGCCTAGTCAATA
GCGAAAGACAGTGATAGTGTTGCTCACTAACGACGATGGCAGTATAACGATC
>OTU867
CAACCCTCAAGCTCTGCTTGGTATTAGGCTTCACCTATTAGGCGGGCCGTAAAATCAGTGGCGGTGCCCATCAGGCTTCA
AGCGTAGTAATTTCTCTCGCTTTTGAAGAACTGGTGTATGCCTGCCAGCAACCCCATTTTTTAAA
>OTU868
CAACCCTCAAGCACTGCTTGGCCTTGGGCTCCGCTACTCACCTAGCGGGCCTTAAAATCAGTGGCGGCGCCGTCGGGCCC
TGAGCGTAGTAAATCTCCTCGCTATAGGGACCCGGTGGACGCTGGCCATCAACCCCCACTCTCTAA
>OTU869
AAAAATTCAAGCTCTGCTTGGTGTTGGGCGTCTGTCCCCCAGCCTCTGTGCGCGGACTCGCCTCAAATTCATTGGCAGCC
GGTTGGTCGGCTTCGTGCGCAGCACATTGCGCGTCGTTGCAGGCCCTCCTCCGTCCACAAAGACCTTATACCCA
>OTU870
TCAACCCTCAAGCCCGGCTTGTTATTGGACTTGGTATAACCACCAGTCTCAAAGATAATGACGGTGCCTAGAGGACCCTC
GATACAATGAGCTTTTTAAGCACGTATTGCAGTGGTTTCCAGGCCCGGTCTTTTTTATTATTATTACAA
>OTU871
ACTCTTCAACCCACCGGTTTCTTGTTGAACCGGCTTGGTGTTTGGATTTTGAGTGCTGCAGCTTCTGCAAAGGAGCGTGC
TCATTCGTAATACATTAGCATCTCAATTTCGTAATCGGATTGACTCAGCGTAATAGACTATTCGCTGAGGACACCTCACG
GTGGCCGAGAATGAAGAGTGGTAGCTTCCAATCCCTCTAGTCAACTTTAG
>OTU872
TCCTTCTCTCCACCCCCCGGGGTTGGGCATTGGAGCATCAAGTTGGGTGACCAACTGGTCTCTCAAAAGTAATGACGGCG
TCTGTGGGACCCTCGATACACTGAGTTCTTTCGGGAGCACGTATCGAGTTTCAAGGACCTTCCAGGCCGGTCGCAACCTT
TATATTTTTCTCA
>OTU873
GTACCTTCAAGCAATGCTTGGTGTTGGGTGCTTGTCCGCCAGCGGACTCACCTAAAAGCTATTGGCAGCCGCCGCATAGG
CAGCAGAGCGCAGCACATTACCGCGTCTCTGCCCTCCGCGACGGCATCCACAAGCCCTTTTCAAC
>OTU874
TGGACAAATCACAAGGATTTTTTCTTTGTGGATATGAGGTGTCACATTGCTTCATGCATTGGGTCCCTTTAAATATAGTC
AGGTGATGAGGATTCGCGTCCTTTAACCACTAGTGTGTCAATTGCTCCTCTTGGGCATCAAGCACTATGTCGGTCACTGG
ACATTACGTGAATTTTCTTTAACCTTTACACAAACTCTTCTGAAA
>OTU875
ATATCTCAAGCCCTGATGTTTTTCCAAATATTGGGAGTCTTGGTTTTGGGCTTTGCCGATTTGTCGGCTGGCCTTGAATT
GATCAGCTGGACTTGAAAATATGACCGGTTGTCTTGACGTGATAATTATTGTCGTCGTGACCTTGCTTCTGGGACTTGTT
CCATGAAGGCTTGTCTTTTTCAAGATCGCTTCTAATCGTCTTCGGACAATTTCTTCA
>OTU876
AACTCTCAAGCAGAATTGACTTTATTGTTTAATTCTTGTTTGGATTTGGACTCTTGCCGCGTTACTGCGGCTGGTCTTAA
AAGTATTAGCTGGTCTGTAAGAACTTTGGGTTTGACTTGGCGTGATAATATATTCGCTGAGGACACCTTTGGGTGGCCTA
ATTTCTTACTGGATTGCTTCTAATCGTCTTTACCGACAACTTAAATTTCAA
>OTU877
CAACCCTCAAGCTCTGCTTGGTATTGGGTGCCACCCCCGGGTGCGCCTTAAAATCAGTGGCGGTGCCGTCTGGCTTCAAG
CGTAGTAATACTTCTCGCTTTGGAGTCCGGGCGAGCGTCCTGCCAAAACCCCCATATTTTTTCA
>OTU878
TCACTACTCAAGCCCGGCTTGTTATTGGATCTCTTGTCGTTGAAAGACAGGTCCCAAAGATAATGACGGTGTTATTAGAA
CCCTAGATGCAACGAGCTTTAACCAGCACGCATGTTAGTGGCCTTTTAACCCGGTCTTTTTAACCAATTTCAAA
>OTU879
GTACCTTCAAGCCTAGCTTGGTGTTGGGTGCTTGTCCCTCCCTGCGAGTGGACTCACCTTGAATGCATTGGCAGCCGGCA
GTCTGGTAGTAGAGCGCAGCACAATTTGCACTCGGTATCCGACAGTCGACGTCCAAATAGTCTACAATTTTCAC
>OTU880
GAACTAATCTCAATCAACACCTCGTGTGTAGGTTGGATCTGGGGGTCTGCCGTTGACTTGTTCACGGCTCCTCCTAAATG
TGTTAGCTTACTGGTGATAACCGCTGTCAGCTTGATAGTAATGTCTATGCTTCAGTTGTTTATTAGCACGGCTTATAATC
GTCCTCGGATAATTTATACTGAG
>OTU881
CACCCCTCAAGCATTGCTTGGTGTTGGGCTCCGCTGCTCACGCGGCGGGCCTTAAAATCAGTGGCGGTGCCGTCGGGCCC
TGAGCGCAGTAAATATCCTCGCTACAGGGACCCGGTGGACGCTGGCCATCAACCCCCAACTTTCTAA
>OTU882
ACAACCTCAACCTTGATTGGTTTTACCATCAAGGCTTGGACTTGGGTGTTGCTGCTGCAAAGTGGCTCGCCTTAAAATCA
TTAGCTGGACTTGTCTATGACTTGGTTCGACTCGATGTAATAAGTATTCATCGGGGACAGGGTAAAACCTGGCCAAGGCT
TGATGCCGTCTGCTTCTAATCATGTTCTCACTATGAGACGCTACTTTACT
>OTU883
TAACACACCTCACACGCCGTTTTGCGGCGCTGTGGAGATGAGAGTGTCCGGATACTACTTCTGGTCTCTTGAAATGAATT
GATGGCTGGATTTGGCCGTCCTAGAAGGCGTATTGGTTCTCCCGTGGGAGATTTCTGCGCCGGACCTCTAGGGCCCCGTC
AGGGTGAGCCAACAGTCCGTCGACTCTTGAATGATGTCAAGCGCTTCGCTTGACATCTATATA
>OTU884
CATTCTCAAAAATCCCTTCCTTTTTGGAAGGATTTTTGGACTTGGAGGCCTTTTGCTGGTTTCACCTTTGAAGCGAGCTC
CTCCCAAATGTATTAGTGGGGTCTGCATTGTCGGTCCTTGGCGTGATAAGTTGTTTCTACGTCTTGGATTTTTGGCGCTG
TACGCCCGCTTCTAACTGTCTCATCGACAACGATGGTGTTCCGGTCGCCGCCGATCTTTCGGTGGGAGGCTTGACCCACG
AAACAAAC
>OTU885
ATATATCAACCTCTACAAATTTTGTTTGTTGAGTGTTGGATGTGGGGGTCTTTTTTTTGCTGGCTTTTCTAAGGTCAGCT
CCCCTGAAATATATTAGCAGAACAATTCTGTTCATTGGTGTGATAACTATCTACGCTATTGACGTGAAGCAGTTCAGCTT
ATAACAGTCCATTGACTTGGACAAATTTTCATTA
>OTU886
TAACATCAAAAAAAAAAGTTTTTTGTTTTTTATTAAATAAAATTTTTTTTTTGGATTTGAGACTTTTTTTCTTTTTCTAT
TTATTTAGAAAAAGGGGGAATGTTTTGTAAAATATTTGTTGATTTTTATTTAACAACCAAAAAGCATGACCAATAGGACT
TTTCAAAGTTCTTTGATTGCTTTTTATATGGGAGTTAATTAATTTAAGAAAATTACATAAAAAAAAATTTAACACGAAAA
AAAAATTTAATATTTTTTTTTTAAG
>OTU887
TCAACCATCAAGCTCTGCTTGGAATTGAGCGTATCGCCCCTTAGCGGGGGCGCGCTCTAAAGCGGTCGGCGGTGGCATCG
AGCCTCAAGCGTAGTACAATCTCCAGCTTCAGAGGTCTCGCGGTCTACTCGCCTCCAACACCCGTCACTTCAA
>OTU888
TGAATTCTACCGCAAGGTGATTTGATCAAATGAAGATTTGGTTTAAATGGAGCAAGAAAAGGTGCAGTGTGCCTTGACGG
TGTGCTAGAGACTCTTTGTCTTCTCACTATCATCGCATCCACACCCTTAAACACCCCA
>OTU889
AAGACCTCCTACTCTACACCGGGTAGGTGTTGAGCATCTTCGCATTCGTGAAATGCTTTAAATGCAGTCTTTGGGTTGAT
GGGAGTCAAGTTGCTTTGCTGCAACACGACCTATCAACCTTTCTACT
>OTU890
CAACCCTCAAGCTCAGCTTGGTATTAGGTCTCACCTGTTAAGGCGGGCCGTAAAATCAGTGGCGATGCCATCTGGCTTCA
AGCGTAGTAATTCTTCTCGCTTTGGAGAACCGGCTGTGTATCTGCCAACAATCCCAAATTTTTATCAAA
>OTU891
CAACACTCAAGCTCTGCTTGGTCTTGGGCCGCGTCGCTCCGGCGACCGGTCTTAAAATTAGTGGCGGTGCCGCCGGGCTC
TTAGCGTAGTAAATACCCTCGCTACTGAGCCCCGGCGTGTGCTGGCCAGCAACCCCAACTTTCTAA
>OTU892
CAACCCTCAAGCTATGCTTGGTTATGGGCCGTGCCGGCAACGGCTGGCCCCAAAATTAGTGGCGGCGCCATCGTGCTCTC
AGCGTAGTAATTCTTCTCGCTGTTGGGTCCCGGTGGACGCTGGCCAGCAACCCCCAATTTTTTAT
>OTU893
AATTATCAACCTTCCTTTGATGTTTTATTACATCTTAGCGATGGCTTGGATTTGGGGATTGCTGGAATGAGATGGACGAA
CTTTGTTCTTGAACTGGTCTCGTCTTATCAGATCGGCTATCCCTTAAATTGATTGGCGGAGCCACTCGCTTCCGATCCAA
CATCGACGTGATAAACATCTTCGTCGTTTCGTTGTCGGTCCCAGAGTCCGCTTATGATGATGATCCATTGATTTGGATAT
ACTTATGACAA
>OTU894
TCACCCCTCAAGCCCTGTGCTTGGTATTGGATGGCTTGGTCCGTAACAAGACCCCTCCTAAAAACAATGACGGCGGCCTG
TAGCTCCCCCGGTACACTGAGCTTTTAACTGAGCACGTATCGGATAAGGGCGCCCAGACACGGTCTTCTTCCTTCATTGG
AAACTTTCTCAA
>OTU895
AATTCTCAACCTTCAACACTTTTGTGAAGAAGGCTTGGACTTGGAGGTCGTGTTGGCTTGCAAAAGTCGACTCCTCTGAA
ATACATTAGTGCGAACCTTACGGATCGCTTCGGTGTGATAATTGTCTACGCCGTGGTGTTGAAGTATAGCAGTGTTCGAG
CTTCTAACCGTCCGCAAGGACAACTTTCTGACA
>OTU896
ACTCTTCAACCCACCAGTTTCTAGTGAACTGTTGTGGTGTTTGGATTTTGAGCGTTGCTAGTCTGACTAGCTCGTTCGTA
ATACATTAGCATCTCTAATTCGAATTCGGATTGACTCAGTGTAATAGACTATTCGCTGAGGACACTTTTATTAGTGGCCG
GACTAGAAACCAGTAGAAGCTTCCAACTATTGTAGTCATTTCTAT
>OTU897
ACATCTATGCAGCAATGCGATTTGACCATTGTCCCCGGACTCTTGGTCTAAACGTAGCCAGATGGTGGCCAGTGCCGCTA
GTCCGAGTGCTAAGCATTCTTGGCTCTAGTGGTGTTGGCTGCTTCAACATCTATTT
>OTU898
AATAATAATTATCATAATCTTTTTGATTATGGAATTGGGCTTTTATTTCAAAATAGATTTATGGCCTTAAATTTACGTTA
TGGACTTGTGTACTATATAAAATTTGAACTAAATGAGCAACTAAACATTCTCTTGGTGACAATTTTATTCACAAGTATTA
CGATTTTTTGGTCGCGCAAAAGTACTTTTTTACAAGGTGCTTGACCTGGATCGTAAAGTTTTTAAC
>OTU899
CAACCCTCAAGCTTTGCTTGGTCTTGGGCTCTGCCGGCAACGGCTGGCCTTAAACGCAGTGGCGGTGCCATTCGAGCTCT
ACGCGTAGTAATTAAACCCTCGCGATTGAGTCTTGGTGGTTGCTTGCCAGAACCCAAATTTTTTTTAT
>OTU900
CAACCCTCAAGCCTGGCTTGGTATTGGGCTCCGCTGCTAACCCAGCGGGCCCTAAAATCAGTGGCGGTGCCGTCGAGGCC
CTGAGCGCAGTAAATATCCTCGCTATAGGGACCCGGTGGCTACTGGCCAGCAACCCCCAACTTTCTAA
>OTU901
CAACCCTCAAGCAATGCTTGGTGTTGGGCCGCGCCGCTAACCCGGCGGGCCCTAAAACCAGTGGCGGTGCCGTCGGGCTC
TGAGCGTAGTAACTCTTCTCGCTATAGAGCCCCGGCGGATGCTGGCCAGCAACCCCTAATTTTCTAT
>OTU902
CACCAATCAAGTCTAACTTGGCATTGGGTTCGCCTTGCGTACCTTAAACTCAATGGCAGTATTGTCGGCCTCAAACGTTT
CAATTCTCGTTTGTAAGTTTGGCTTTGCTGATACTCTTC
>OTU903
AACATCTCAAATCTCTCTGCGCTTGCGTCGAGAGAATTGGATTTGAGCGCTCCCGACTCTTTCGTCAGAAAGAGGAAGGT
CTCTTAAAATGCAGATGTAGCAGGACATTCCTCTGAGCTAAAAGCATATTTATTTAGTCCCGTCAAACGGATTATTACTA
TTGCTTAGCTAACATAAAGGTCGAATGAAACCACTATCGCAGGAAAACATGTCCCTTAAACAGGACTTGTAA
>OTU904
CAACCACTTAAGCCCTGCTTAGTATTGGGAGATTGCTGTATTGCAATTCCCTAAATCTAGCGGCGGATCGGCAGTATCCT
CTGAGCGTAGTAATTTTTATCTCGCTTTGGTTAGGTGCTGCAGCTCTTGCCGATAAACACCCAATTTTGTTA
>OTU905
CACCTCTCAAGCCTCGCTTGGTATTGGAGATAGTGGTTCTACTTTTGAACTGCTCCTCTTGAAATTTTCGGCCGAGTCTT
CTGATCTCACCGGCGTTGTGCAAACAAATCTCGCCCATCGAGTGATTAAGAACTTCTGTCTGCCGTTAAGCACTTTTTAC
CAAA
>OTU906
TCACCCCTCAAGCCCCCGGCTTGGTGTTGGAGGCCCTGGTCAGGCGACTGACCCCTCCCAAAGACAATGACGGCGGCCCG
CTTCGACCCCCGGTACATTGAGCTTCTTAACTGAGCACGTATCGGATCAGGCTCGACGGGACCCGGTCTCACACCTATTT
TCTACAA
>OTU907
TCAACCATCAAGCCTAGCTTGTCGTTGGACTTTTTTTTACGGCTGAAATATGTCGTAGGTCCGAAAGATAATGACGGTGT
CGTGTTTGACCCTAAATGCAACGAGCTTTTTTATAGCACGCATTGAAGTGGTCGACCGACCCGGTCTTAACCATTATTCT
AA
>OTU908
ACTATTCAACCCACCGGTTCCTTGTTGAACCGGACTGGTGTTTGGATTTTGAGTGCTGCAGCTTCTGCAAAGGAGCGTGC
TCATTCGTAATACATTAGCATCTCAATTTCGTAATTGGATTGACTCAGCGTAATAGACTGTTCGCTGAGGACACCTCACG
GTGGCCAAGAATGAAGAGTAGGAAGCTTCAAGCCCCTCTAGTCAACTTTAG
>OTU909
CAACCCCTCAAGCGCTGCTTGGTGTTGGGGCCCTGCGCAGCGCGCACGCCCTTAAGCTTAGTGGCGGGCTCTCCTGTGGC
ACCGAGCGAAGTAATACTCGCAGCTCTGGTAGATCAGGGAGTTCCGGCCGTTAAAAGCCCAATTCTTAAA
>OTU910
ATATCTCAACACTTTTAAGTTTATTCTTGAATTGTGCTTGGATTTTGAAGGTTTGCTGGCGTCATTGTCAGCTCCTTTTA
AATGTATTAGTGGAACTATGTAGGACCAGCTTTGGTTTGATAATTATTATCTATGCCGTTGCTGAGAATCTTTTGATCTG
CTTCTAATTGTCCAGTATTGGACTGTCTCTCTGAGGCATAATTTTAA
>OTU911
ATCTATCAACTCTGGTCACTTTTGTGTTCTCAGGGCTTTTGGACTTGGAGTGTGCTGGCAACAATGCTCAGCTCCTCTTC
AAATGAATAAGTGGAACCTTGCAGATCCTGCTCAGGCGTGATAATTATCAACGTCGCGGCGGTGATGCTATTGGATCTGC
CTACAACAGTCGGTAAAGACAGGGGCTCTTTTTTAGCCCCTATTATGACA
>OTU912
CACCCCTCAAGTATCTTCTTATACTTGGTGTTGGAGCTTCTCTATAGTGGTCAACGCTATAGGCTCTAAAAGCAATTGGC
GGGAGTTTAGTGAACCCGGACGTAGTAAAACTACTTTTCGTTCAGGGCCTTCTCTAAATTTCTAGCCGTTAAGCACCCAA
AACTTTTACA
>OTU913
TCAACCCTCAAGCCTGGCTTGCTGTTGGACCTTCGTCGTTAAAGACGGGTCTCAAAGACAATGACGGAGTCGGTTGAACC
CTAGATGCAACGAGCTCTCGTAGCACGCATTGAAGGGAACGGCGGTTCTGGTCTTAACCAAATTATTTTTACAA
>OTU914
CAAATAACTCTCAGCAGCGTATTGAATAAATATGTGTTGGCTGGATAATGAGAGTCTGAGTCTTTGCATTCAGTCTCTTT
AAGTACATGGAGTAAATAAATACTAGTGATCAATTCTGTTTTTTAACAGATAGTCAATTCTTGACTGTTGTTCAATAGTG
ACGTGAATATTGGCCTACGTGGTCTTCTTTTTTACGTGTGTCTATTGAGTAATAATAAAGTTTCGAGTTGGTGAACGTTC
ACATAGGTTATTTATGTGAGAAAACCATACGATTTGTATGTGTTAACATATGAATCTGAA
>OTU915
TCACCTCTCAAGCCTAGCTTGCTGTTGGATTTAGGTCTCGTTTACGCGTGACCAGTCCCAAAGATAATGACGGCGTCTGT
GAAGACCCCAGTACACTGAGCTTTTATAGCACGTATTAGGTGGAAATCCAGGCCCGGTCTTACTTATAATTTACAA
>OTU916
CACACCTCTCGTTCATCTTTTTGGATGAGGCTTTGGGACGCCGCCTCCGGGTGGCTCCCTAATGTGGAACGCTTGCGGAC
CTCCAATCAGCAGTCAACGTAGTAACTTAAACGCTCGTGGTCAACTGTTGGAAGGTTCTGCCTGAAATCAAATCTATG
>OTU917
CAACCAATCCCCTCGGGGGTATTGGACCCTGCCGGCGACGGCCGGTCCTAAATCCAGTGGCGGCATCGCACGCACTCGAG
CGTAGTAGCTTTATCTCGCTTGGAGGCGCGTGCGATCTTGACCAGCAAACCTCACATACGTGTTTATA
>OTU918
CTTCCCTCAGGCCCCGTCCGCTTAGGCGGATTCGGGTACTGGTGTTGGGATTTACAGGGCTGATCTCCAGCGCTGTAGCC
CCTAATTTCATCGGCGTACGCGTGTACGTTGCCCCCTGCGTAGTGGTTTACTTCTCGCATCGGGCCGTGCCGCCGTGCCG
CCGTCAACCGACAGCAGTCAACAACTAAG
>OTU919
TAACTCTCAAGCTCAGCTTGGTCTTGAAGGTTGCTGCAAGCACCTTTTAAATAACTAGGCGGCAACGTTGGCTCAATCAT
GGCAAAACATGTCTTGAGTTGACTAGTCTTCTAACAACTATTGCTCAACTTGATTGTTGTGCAAAACCCAAA
>OTU920
CACCACTCAAGCCTGGCTTGGTATTGGGCGTCGCGGCTCCGCGCGCCTTAAAGTCTCCGGCTGAGCCATTCGTCTCTAAG
CGTTGTGGATTTTCTAATTCGCTTCGGAGTGCGGGTGGCCGCGGCCGTTAAATCTTTATTCAAA
>OTU921
TCAACCCTCAAGCCTGGCTTGCTGTTGGACCCGGGGGACCCATCGGTTCCCCAGCCCCAAAGATAATGACGGTGTCTTTA
TGACCCTCGGTACAATGAGCTTTCTAAGCACGTACTGCGGTGGTGATATCGGCCCGGTCTTTACCCCAATTTTACAA
>OTU922
AACACCCCTCAAGCTCTGCTTGGTATTGGGCGACGCCGCGGGAGCGGCGCGCCCCAAATGAAATTTGGCTGCGGGGTCTC
CTCTCCGAGCGCTGTGAGGCGTACCAACGTCATGCGTTACGGGGCGGGCCCGGCGGGCCAGCAAACAACAAAGTGGGATC
TCCCACTCCTC
>OTU923
AATTCTCAACCTTTTTCACTTTTGTGAAGAAGGCTTGGACTTGGAGGTCGTGTTGGCTTGCAAAAGTCGACTCCTCTGAA
ATACATTAGTGCGAACCTTACGGATCGCTTCGGTGTGATAATTGTCTACGCCGTGGTGGAAAAGTATAGCAGTGTTCGAG
CTTCTAACCGTCCGCAAGGACAACTTTCTGACA
>OTU924
TTAAATCTCACAACCTTTAGTGGGTGGATGGGAAACTGCTTTAACTAGTGGTGGACTCTGCTTGCTCTAGGCCCGTGGTG
CTGGGATCCTCAATGATTGTGATTTGAGCTTCCTTAATAACAATTTGCCTGGTTCACTTTAAATTACAACAAGAGAAACC
GGAAAGCATGACCAATGGACTCTGGCCGTGGCCTTGTTCTTGATTGCTGATAAAGGATTCATTGTTGGTAGTGTGCTAGT
GGTAAACAAACAAACAAACTGACACGAAGACAAAAGTCTTTAAG
>OTU925
CAACCCTCAAGCCCTGCTTGGTGATGGGCCCCGTCGAGGAGACGGGCCCGAAACTCTTTGAACGCGCCGACGGTCGGCTC
CTAGCGTAGCAAAACCCTCGCTTTGGAAACCGCCCGGCGGCAGCCCGAAAAGAATCTATCAA
>OTU926
TAACCACTCAAGCCTCGGCTTGGTATTGGGGTTCGCGGTCTCGCGGCTCCTAAAATCAGTGGCGGTGCCATCTGGCTCTA
AGCGTAGTAATTTTCTCGCTACAGAGTCCGGGTGGTTACTTGCCAAAACCCCCCTATTTTTTAAA
>OTU927
CAACACTCAAGCTCTGCTTGGTCTTGGGCCGCGTCAGTCTGACCGGTCTTAAAATCAGTGGCGGTGCCATCGTGCTCTAA
GCGTAGTAATACTCCTCGCTACAGGGTCTCGGTGTGTGCTGGCCAGCAACCCCCAACTTTCTAA
>OTU928
ATCCTCTGATCCGATGTGCATCCATTCGTCGCGTGATCATTGATTTGGTCGTGTGATTGATTGGTGCATCGTCTGGTCGA
CATGGGCCTTCACCGTTGATCGCCCCGAATCCCTCGCGATCGTCGTGGTAAGAGTGCATGGCATGCTTATATTTCGACCG
ATCCCGTCCCCATTGT
>OTU929
CAACCCTCAAGCTCTGCTTGGTATTGGGCGTCACCCTCCGGGGCGCGCCTCAAAATCAGTGGCGGCGCCACTCGGCTTCA
AGCGTAGTAATTCTTCTCGCTCTGGAGGACCGGGTGTGTGCTTGCCAGCAACCCCCAATTTTTTAA
>OTU930
TGAACTCTCAAAGTTCCTTTCCTCTAATCGGGTTGGGATGCTTTGGATCATGGGTGTTTGCGAGCCTTGGCTTGCTCACT
TCAAATAGAATGTGGCATTCTTCTCTGAAGCTGCTGCTGGGCTTGACCTGGAGTGATAGAAGTCTTTCGAGATCTCTGGG
GAACTGTCTTTTGATGGTGCCTGCTGTAGTGGGAGGGAGTGTCTAGCAGACTCATCTGACGT
>OTU931
CAACCCCTCAGCGCGGCTTCTTGCCGGACTGGTGTTGGGCTCGGGCACCCTTAATTGGGGCCCCGGCTTTAAAGTTGCAC
GCTCTGCGGACCCTGCCGCCTCAAGAACATAGTATAACAGCTAACTGCTCTGAAAGGTGTGCCGGGCTTCGCCTGAATAA
ACTCTTTTACTAAG
>OTU932
ATCCTCTGCAGCAATGCGATTTGACTCGCGTCTTTGTTGACCGAGTTTAAAGAAAGCTAGAGGATGGTCAGTTTAGACTA
GCCCGAGTGCTAAGCATTCTTGGGTCTAGGATGGATTGCTCATTACATCTATTTTTTA
>OTU933
TAAACTATATCAATTTAATTATTGATGTCTTGGGAGCCTTTTTAATTTAAAAAAAAACTCCTCAAAAGAATTGAATAGCG
ATTTGGAATTGATTTATATTGAACGCATTAAAGTTATTTTACAAAAGAAAACTACGTACAAATAAAATCATTTCAGAGCA
GCCAAATTAAATTAAATCAATGGGAAAGGGAAAAAGAATTCATTCTTTCTTTTTTTTCCTATTAATTATTATTATTAT
>OTU934
ATATCTCAACCACATCCATTTATGTGGCTTGGACTTGGAGGAATGTGCAGGCTCTGACTCTTGTAGTTCTGCTCCTCTGA
AAAATATGAGCGGTACCTATATTGGAACTCTGGCTAGGTGTGATACACAATCTGCATCTAATCCAAGGTTACCTATCGGT
TATGCTGCTGATTAATTATGACTCGATAA
>OTU935
ACAAATCAAACCACAAGTGTTTTTAACATCCTGTTGGTTTTGAATCTTGAGTGCTGCTGCTTTATTGCAGCTCATTCGTA
ATATATTAGCGTAAACCTTTGTCTTTGGTTTCACTCAGTGTTGTAGACTATGCACTGAGGACACATATGTGGCCAAAAAT
TGAAGAGTAATGCTTCGAAAACCCTGTAGTCACTTCA
>OTU936
ACACCTCAACCATCATGGTTTTCCATGATGAGCTTGGACTTTGGGGGTCTTGCTGGCCTGTGGTCGGCTCCTCTCAAACA
AATCAGCTTGCCAGTGTTTGGTGGCGTCACAGGTGTGATAACTATCTACGCTTGTGGTTGCCTGCCAGGTAACCTTCCAT
ATGGAGGTTCGCTGGAGCTCATAAATGTGTCTCTCCTCAGCGAGGACAGCTCTTTGAAC
>OTU937
CTTTCTCTCCTCACCTACATCTTAATGCTTGAGATACCCTTCTCTTGCTAAACATGAAAGCACTCTGCGCTCTGCGAGCG
GCTCTGTTTACTCAGAGCTCGCACTCAATGCAGCAGTCACATTGCTCACAATGTGAACTCATTGAGAGCGGAGGCAGTGC
AGCGAAAGCTGTGAGAGCTTAGATACCTAACCTCTA
>OTU938
CAACCCTCAAGCTCTGCTTGGTCTTGGGCGTCGCCGGCCCCCGGTGTGCCTTAAAATCAGTGGCGGCGCCATCTGGCCCT
AAGCGTAGTACATGCTCTCGCTATAGGCGCCCGGTGGATGCTGGCCAGCAACCCCCCCATCTCTCAA
>OTU939
TCACCCCTCAGGCCCCCGGGCTTGGTGTTGGACGGCCTGGTCGAGTCCGCTCGACCCCTCCTAAAGACAATGACGGCGGC
CTCGCGGGACCCCCGGTACACTGAGCTTCTTAACTGAGCACGTACCGGACGCATGGGTACCCAGGCTCCGGTCTTCTCCC
TTCACCGGGAAACTTTCTCAA
>OTU940
AAAACCACTCAAGCTCTTTTGCTTGGTTATGGAAGATGAGTGCGCATCTGCGTTCTCACTTCCGAAATTCAAAGGCGGAA
AGCCCCATGTGCCCCGGCGTAGTAAGTTTTCTTTCGCTTGGAACATGAGGTGATCCTGCCCCAAACCCCCAATTTTTCTA
>OTU941
AAACATCATCCCATCGGGTTTCCGATGACGATGGACTTGGGTGTTGCCGTCCGGCTCGCCTCAAAGACCTTAGTGGTTCT
AGGATGAATCTGGCGTAATAAGTTTCGCTGGCCAAGTCTGAAGGCTGCTCATAACCCGTCTTCTGACATTTTTG
>OTU942
ACTCTTCAACCCACCGGTTCCTTGTTGGATCGAGTTGGTGTTTGGATCTTGAACGTTGCTGGCTTAATTAACTTTTTGTT
ATGAAAGCGTAGCTCGTTCGTAAAACATTAGCATCTCAATTTCTGAACTTCGGATTGACTCAGCGTTATAGACTATTCGC
TGAGGACACAAGTAACATTGTGGCCGAGTTGAAAGATAACTAGAAGCTTCTAATCCCTTACTAGTCAAAACTATAAG
>OTU943
TAACCAATCAAGCCTCGCTTGGTGTTGGGGTTCGCGGTCCCGCGGCCCTTAAAATCAGTGGCGGTGCCGCCCGGCTCTAA
GCGTAGTAACTTTCTCGCTATGGTGTCCGGGTGGTCTCCTCCAGAACTCTCCCATAC
>OTU944
ACTCATCAATCCCTTATGCTTTGTTGCATGAGTTGGATTGGATTTGGGGACTTGTTGGCGGTTTCGCTGGCTTCCCTTAA
ATGCATTAGCTGGAGTTGCTTGCGCATATATGCAGTGTGATAATATCTTCACTGTGTCGTGCTTGTGGACATTAGCTTCT
AACCGTCCTTCAGTTGGACAACTTTGACA
>OTU945
ATCCCTCAACCCTTATACTTTCTTGTAGAGTATAGTGGTGTTGGATGTTGAGTGTTGCTGTGCCTGTGCAGCTCGCTTTA
AATTTATAAGCAATCTCTGTACACTTCGGATTGACTTGATGTGATAAGATATTCGTCAGGGATGCTTCTCAGCAGCCAGA
TTGTACACGAGTCGCTACCAAACCTGCACTTGTGCAACTTTTAA
>OTU946
TCAACCATCAAGCTTGGCTTGTCGTTGGACCCCTTTGTGGTTGAAATATATTGCAGGTCCGAAAGATAATGACGGTGTCG
TGTTTGACCCTAGATGCAACGAGCTTTTTATAGCACGCATTGAAGTGGTCGGGCGATCCGGTCTTAACCATTCTTTTCTA
A
>OTU947
CATTCTCAAACCTTCTTGGTTTCTTGACCGGGAAGGCTTTGGACTTTGGAGGCTTTTGCTGGTGTTCCTTTATTGGAGCC
AGCTCCTCTGAAATGGATTAGTGGGGTCTGCTTTGCCTATCCTCGACGTGATAAGATGTTTTCTACGTCTTGGGTTTTGC
ACTGTTTCCTGCTTCTAACTGTCTTACAGAAGACAATGGTCACTTGACCCATGAA
>OTU948
CAACCCCCAAGCCCTATTTGCTTGACGTTGGGAGCTTACGGAGACGTAACTCCTCAAATATAGTGGCGGAGCTAGTTCGT
GCTCTAAGCGTAGTAATCATACCCTCGCTTCTGCAGCCGGCCTAGGTCCTGCCGTAAAACCCCCTATATTTTTTACT
>OTU949
ATATATCAACCTCCTCAGCTTTTGCCTGTTGAGTGTTGGATGTGGGGGTTTTTTTTGCTGGTCTCTTTCTGAGGTCGGCT
CCCCTGAAATGCATTAGCGGAACAATTTGTTGACTCGTTCATTGGTGTGATAACTATCTACGCTATTGACGTGAAGCAGT
TCAGCTTATAACAGTCCATTTACTTGGACAATTTCTATTA
>OTU950
AATTCTCAACTTCAAAAGTTTTTGTTAACTTTTTGGAGCTTGGATGTGGGAGTTTGCTGGCGTCTTTACGATGTTCGGCT
CTCCTTAAAGTTATTAGTGGGAATGTCTTTTGTTAGGCGATCCTTGGTGTGATAATTATCTACACTTTGGATAGTTTAAT
GGTTCTATTGAGATTAGTAGTATTGCGATTAAGTTTGCTTTACTTGGGTCTCAGAGGAAAAGATAAAGTACTGCTTTCTA
ACTGTCCGTGTTACATGGACAACTTATTGACT
>OTU951
CACCACTCAAGCCTCGCTTGGTATTGGGCGCCGCGGTTCGCCGCGCGCCTCAAAGTCTTCGGCAGGGCCGATCGTCCCAT
AGCGTTGTGACTCTCAGTCTCGCTTCGGGAGCCGGTCGGGCACCGCGCCGTTAAACCCCCCATTAAA
>OTU952
GGCTATCCTAAAGCTTTGCTTTGTGTTGAGTCATGTCAAAATTTATTTTGACGGATTTCAAATAACTATGCCTAAGCTGG
CTTGCGTGAAGCAGTGAAAGTGCTAAACGTTAGTCTCCAGTAAGGGCAGATCCAACGATC
>OTU953
CAACCCTTAAGCCTAGCTTAGTATTGGGAACTGGCTTTACTGCCATTCCTCAAATTCAACGGCGGATTTATAGCAATCTC
TGAACGTAGTAATTTTTTTCTCGTTTTTGAAATACTGTAAACCTCAGCCGCTAAACCCCCCAATTTTTAAT
>OTU954
ACACCCCACATCCAAAAAAAGATTTTTTATTTTATTTTTTTTTGCTGATGGAACTGAGAGTTTTTACTGAGGTTTAATTT
TTTTTTAAATCCTCTGTTCTCTTTAAAGATATTAGGCCTGAAATTTTTAGCTGTATTAAATTTTGCCTGAACTTTTTTTT
TAATATAAAGGAAAAGCTCAAGGTTAAAAAAATTAAAAGAGCTTTAATTATATTTTTAGGGGCCTCCCATAAATAAAACT
TTCTTAA
>OTU955
AACACGATCAACTCTAGTTAAGAGTTGGGATTGACCTCATATGCTTTTAGCAGCGTATCTGGTTTGAATGTATCAAGTTG
ATGGGCTTCCCAGCATTGCCCAATGTGTGCTAACGAGACAGTCGTCCCGATCTCACATTATGGCTTTGTTGCAAGGTTCT
ATTCACAACTTTTTTTATTTATTTTATTATCAA
>OTU956
AGAAGTACTCTCGATCAACACCTCGTGTGGTGGTCGGATTTGGGGGTTTTGCCGTCAACCAGTTTGCGGCTCCTCCTAAA
TGTGTTAGCTTGTTGGTGATGAACCACTGTTGGCTTGATATTATTGTCTATGCTGCAGCTGTACATGTGCCATGGCTTAC
AATCGTCTTCGGACAATGTATA
>OTU957
CAACCCTCAAGCCTAGCTTGGTATTGGGCTCCGCCGCTTATCTGGCGGGCCCTAAAATCAGTGGCGGTGTCGTCGAGGCC
CTGAGCGTAGTAAATATCCTCGCTACAGGACCCGGCGATTACTGGCCATTAACACCAACTTTTCTA
>OTU958
ATATATATATCAAACCTTCTCTTGTTGAGTGGTTTGGATGTGGGGGGTTTGCTGGCCTGTTAAAGGGTTCAGCTCCCCTG
AAATGCATTAGCAGAACAACCTGTTCATTGGTGTGATAACTATCTACGCTATTGAATGTGAGGGGCAGTTCAGCTTTCTA
ACCGTCCTTGGACAATTTATTCATTA
>OTU959
ATATATCAACCTCTTCTAGCTTTTGCTTGTTGAGTGCTGGATGTGGGGGTATCTTTTGCTGGTCTTTTAAGAGATCAGCT
CCCCTAAAATGCATTAGCGGAACAATTTGTTGACCGTCATTGGTGTGATAATTATCTACGCTATTGATGTGAAGGCAGTT
CAGCTTCTAATAGTCCATTGACTTGGACAATTTTCATTA
>OTU960
TACTCTCACACCCGAGGACTCTGTCCGGAGGATTGTGGACTTGGATGCTGCCGTGTCACAACGGCTCGTCTCAAATGCAT
GAGTGTAACCTGCCTGTCGGTGTTATTTCAATGTGATAAGTATCTTCATTGGATCTGACTCTTCGGAGTCGCACTTTCTG
GGTGGGGGATGCGCTGCCAACCGTCTTCGGACAAACTTTTTGACA
>OTU961
GGACCAAATCACGCCTGGCGTGGCCTTGGGGCTGGCAGCTCCGCCGCCCTCAAACCTAGTGGCAGCGCCGGGAGGCCCTT
AGCGTAGTAATACTCCTCGCTATAGGGTCCTCCGGTCGCCCGCCAGCAACCCCTAATCTTTCTG
>OTU962
AAATATTAATCACTCTAGTTAAGAGTGGAGCTGAGGCATCTGCCGTTATTTGCTGAGCCTTTAAAAGCATTAGGCAATAT
GCATTTGTGGCTGCCAGTTTTCGACCCAGTGTGGTAGAGACAGTTAGTCTTGGATCACGGGTGTTGGAGAGGGTGCAGCT
GCTAAATGTGCCTTTGTCGTGAGGGTGAGTCGTGATGATGAGTCGTGGCTGATGAGTCGTGACTCTTGTCATGTCGCTCA
CCCACCCACCACCGCTACCA
>OTU963
CAACCCTCAGGCCCCCAGCGGGCCTGGTGTTGGGGACCGGCCACGGCCGCCCCCTAAATGCAGTGGCGACCTCGCCGCAG
CCTCCCCTGCGCAGTAGCACAAGCTCGCACCGGAGCGCGGAGACGGTCAGGCCGTGAAACGCCCAAACTCTCAG
>OTU964
CAAAAATCATAGTACTTTGTTTCTTGTTAAAAAGAAACTGGGTGTTTATGGTATTGGAGGTGATTAATATCTCTCTGGAA
AATATTTATAAAAGCATCTTTAAAATCTACAACAGAGTCTTTTGTCTTGGAAATTTTAGTTGCATATTTATAAGTCGTGT
TTGATTTGATCGACACAATTATTTTATA
>OTU965
CAACCCTCGAACCCCTCCGGGGGTCCGGCGTTGGGGATCGGCCCTTTACCGGCCGGCCCCGAAATACAGTGGCGGTCTCG
CCGCAGCCTCTCCTGCGCAGTAGTTTGCACACTCGCACCGGGAGCGCGGCGCGTCCACGTCCGTAAAACACCCAACTTCT
GAAA
>OTU966
CAACCCTCAAGCATTGCTTGGTATTAGGCTCCGCTGCTCACCCGGCGGGCCTCAAAACCAGTGGCGGTGCCGTCGAGGCC
CTGAGCGCAGTAAATATCCTCGCTATAGGGACCCGGCGGACGCTGGCCATCAACCCCCAACTTTCTAA
>OTU967
ATAATCTATCCTCTACGAGGGAGTTGAGGCTATGTATGGTGCGCTGTGTACTAAGCGGATGCTTTTTATACAGAGTAGAC
AAGCCTTTAAATGTAACAGATGGCGGTACAGCTCGTAAGCGTAGCTGTTCAGGCTAAAGGTGCGGTAAGAAAGATGTTTC
TTTCAGCTACGCCGATTCTTGGACATTAAGCTATTGCTGCCTGCAGTGCCTTACCGCATTAGCGGTGCTCTGAAGAAGCC
AGATATGCATGTTTGTGTGTCATGGCGACAATTTTTA
>OTU968
TATTTTATTTCTTTTTTGATTTATTCATTCACATTCATCCATTCATCAGATTGTTTGATGTGAATGTGTGTATTCTCAAA
AAGAATAATTTGGACCTTCATCAATGATAGTCTTTAATGTATTACACGATTGTGTCGTGATAAAAAAATATTTCATTTAT
ATTTATAAGATCGATCAATCATATTATTTATTTATT
>OTU969
ACTCTTCAACCCACCCTTTCTTTATGAATCGCGTGGTGTTTGGATCTTGAATGTTGCTGGCTCCTTTGGGAGCGAAGCTC
GTTCGTAATTCATTAGCTTTTCTAATTCGAATTCGGATTGACTCAGAGTAATAGACTATTTCTCTGAGGATTACTAGCAA
TAGTAGCCGTTTTCAATCAAGGAAAGCTCCTAATCATCAAAGTCACCTTTAG
>OTU970
CACCACTCAAGCCTCGCTTGGTATTGGAAGATGTAGACAAATCTCTTTTATTAGATGCAGTCTACACTTCTTGAAGTCTT
CCGGCTGGTACTTGTTTTACCCTTTGCGTTGTGGAAACGTCTCGCTTATGGGTCTTCGAGTTTTACATCGCCGTCAAAAC
AACAAATATATTAAAA
>OTU971
AGACTCAACCCCTCGGGTTTTTGCCCGCGGTGAGTTGGATTTGGGCCTTGCCTGACCGGCTGGCCTTAAAAGTGTTAGTG
GATTCGCACAGACGTTGTAAGCACTCGTCGAGGCGGCCCGCTCATAACCCCCCATATTTTGCA
>OTU972
AAACCCTCAAGCCTCGCTTGGTGTTGGGTGCGGCCCCCGGGCCCTCCCGCAACTCGTTGGGCGGGACCGTCTGGCTTCAA
GCGTAGCAAGAATCTTCCCTCGCTTTGGAGCCCGGCGGCCCTCGCCCGGGAACGTAACCTCAGA
>OTU973
ATTCCTCAACCCTTTTGTTTTTTAATAAAACACTAGTGGTTGGATGTTGAGTGTTGCTGGACTTTCAGTTCAGCTCACTT
TAAATTTATGAGCAGGCTCCTACCATTTCGGACTGACTCAACGTTATAAGAAATTTCGTTGAGGACGCTTCACAGCGGCC
GAGTTGTAGGGAAATGCCGCTACTAGTTGACCCTTATAT
>OTU974
AATTATCAACCTTATTAGTTATTTTAACTAATTATGGTTTGGATTTGAGGGTTATTGCAGGTTTTTAAAAAAAAATCTGC
TCCCTTTAAAACTATTAGCTAGTGCCATATGTGAACTATCTATTGGTGTGATAATTATCTACGCCATTAAATGTTTACAC
TAATACTGCTTCAAATTGTCCTTTGGACAAATAATGACT
>OTU975
TGAATATCTCTGCTTTTATATTTTTTAATTAAGATATAACAAGTCAGGTCCTTGAGTCTGCTTGCGGTTTGTTACGAACA
CAAGCTTACTTTAAATGAATTAGCTGGATTTCAGCAGAGTTGTTAAGTAACATTTTGAACTCTCGTAATATGAAGTCTGC
TCATAATCAGTCTTTTGACTATTAATTTC
>OTU976
GAAACTTCAAGCTCAGCTTGGTGTTGGGTGCTTGTCCCCGCCCGCGGCGGACTCACCTCAAATACATTGGCGGCCGGTAT
GTTGGCTACAGCGCAGTACAACGCGTCTGGCGTCTTGATATACTGGTCCTCCAGAAGCCCTTCTTTG
>OTU977
CAAACAAATCTCAGCAGCGTGCTGGAAACAGTACGTGTTGGCTGGAAAATGAGAGTCTGAGTGTTCGCACGCAGTCTCTT
TAAGTTCATGGAGTAAATAATACTAGTGATCAATTCTGAAATTTCTTTCAGATAGTCAATTCTTGACTGTTGTTCATTGG
TGACGTGAATATTGGCCTTTTGGTCTTCTTTTTACGTTTATCCTTCGAATAATAATAAAAGTTAAGTTTGGTGAACGTTC
ATATAGGTTCTTTATGTGAGAAAACCATACGATTTGTAGTTTCGACTATGAATCTGAA
>OTU978
CAACCCTTAAGCAAAACTTATGCTTAGTGTTGGGAGTCTGCGCCTCGGCGCAGTTCCCTAAAGGCAGTGGCAGTGTTAGG
TGCACTCGTAGCGTAGTAATCTTTTTTTCTCGCTTCTGCAGTGTCGCCTGGCGTACTCGCCGTCAAAAAAACCCCCCTTC
TAAA
>OTU979
TAACCCTCAAGCCTAGCTTGGTCTTGGATTCGCTGGATGGCGTTTCCTAAATACAATGGCGGTGCCTATGGGCTCTAAGC
GTAGTAATTCTTCTCGCTATAGACACCTATAAGTGCTTGCCAATAACCCCAATTTTTCA
>OTU980
TCACCTCTCAAGCCTGGCTTGCTGTTGGACCACCGTCGTCGCAGACGGGGTCCCAAAGATAATGACGGTGTCGTGTTGGA
CCCTAGATGCAACGAGCTTTCACGAGCACGCATCCGTGTGGCCGACCGGCCCGGTCTCCTTTTATTTTTTCTCA
>OTU981
AAACCAATCCGGCCTCGTGCCTGGGTCTTGGGCCATTCGCCTCGGGGCGGGCCTCAAAATCAGTGGCGGCGCCTCCCGGC
TCCAAGCGTGGTAACATCTCTCGCTATGGATGCCCGGTGGTGTCTTGCCAGCAACCCCCAATTTCCAAA
>OTU982
GTATTCATTCTCTGTATTCTTTTTTGATTACAGAGAGATTTGAAGCGTCCCACTTACACTGGGTGCTTTTAAAACTATTG
CTGCTGGATGTTAAGAAAGCTAGGAAAAGTATGTGTATGTAACTTCGGTTGCTCTAATGCTCGGTACAAGCGCTTAACGT
ATAGTCTGGCACTCAACCATTAAAGTCTTAGCCTATGACTTCGGTCGTGGACTTGGACTTGAA
>OTU983
ATTTCAACTTGACTTGAGTTCGAGTCAGAATTGAGACTTTCATATTCAATCTATGAGTCTTAAATTTTATAGGAATTCAG
GCTTCAATGTGATCTCTACTATACCTGAACATTGTGGGATACGAAACTGTAGAATGGATATTCTATGGATCGAAATTTCA
TCATCACAATGAGTTCTGTATGATATGGGATGTGATTGTTGCAATTTAAACTGAGTACCTCCCTATTTAAATTCAAAAGG
ATTTTTTATCCTTTTACT
>OTU984
GTAAATATTCTTGATGATATTTTTATTATCAAGAGATTTGAAGTTTCCCAACATCCTTTCGGGGATTTCGGGTTCTTTAA
AATAGATTGTTTGGGTGATTGCTTGAAGTGTTTGACGCTTTTCTATCAACTCTACAGAACCGTATGTGAATGGAACCTTG
GTTTCTCATAATGCCAACTATGTGGAGGGAAGAGTTTAGCTACTTGCAGTTGTTCGGATCCGTACCTATAAAGTAGTCTG
CAAAGACTGCTTGAAC
>OTU985
TAACATCAAAAAAAAAGTTTTTGTTTTTAATTAAATAAAAATTTCTTTTTTGGATTTGAGACTTTTTTTCTTTTTCTATT
TATTTAGAAAAAGGGGGAATGTTTTGTAAAATATTTGTTGATTTTTATTTAACAACCAAAAAGCATGACCAATAGGACTT
TTCAAGTTCTTTGATTGCTTTTTATATGGAAGTTAATTAATTTAAGAAAATTACATAAAAAAAATTTAACACGAAAAGAA
ATTTAATATTTTTTTTTAAG
>OTU986
CACCACTCAAGCTATGCTTGGTATTGGGAGGTCGCCCCCCGGGGCGCCCCCGAAAAACAGCGGCGAAGCCACCGAATCCT
CTAGCGCAGTGACGAAACAAACTCTCGCTACGAGTCGCGTTCGGGGGCCTCTGCCGGACAAACCAATTATTTTACAA
>OTU987
CTACCTCATCTCATCGGCTCCATTTTTTGTGAGTACCGGTGGATAATGGGAGTCTTATTCGAAAGAATAAGTCTCTTTAA
GAAGCGTGAGTTCCTAAACTCCTAGTATTCAGAACTTACATCTCGGTGTAATGTTCCCCCTCTGCTGGGTCTTATTTTAC
TAGTGATGTGGATAAAATTTATTTTTTCTTAACGTCATTTTAGCGATCTGAGATTCGGTGGTTTGGGCAAGATACACAAG
GAAACCGGGTTCTCAATGGAAATTAAATTTATTTTTGA
>OTU988
CAACCCTCAAGCGTAGCTTGGTATTGGGCTCTCGCTCCCTGGGCGTGCCCGAAAAACATTGGCGGTCCGGTGTGGCTTTA
AGCGTAGTAAATTATCTCCCGCTTTGAAAGCTTGCACTGTGGCTGCCAGATAACCTTACATATACCAAT
>OTU989
AACTCTCAAACCGCATCTTTATCGATGTCGGGCTTGGACTTGGACGTTGCTGGGCTTGACGCTCGGCTCGTCTCAAATGC
ATTAGCTGACTCTCCCGACTTCAGTTTTTCGGCGTGATAATCACATCTACGTCGATGCCGTGAGGCGCTGGACCGGGACG
CGAGCGGCTCATAACCGTCTCCGGACAATATTTTCATCAC
>OTU990
ATATATCAACCTCCTCAGCTTTTGCCTGTTGAGTGTTGGATGTGGGGGTTTTTTTTGCTGGTCTCTTTCTGAGGTCGGCT
CCCCTGAAATGCATTAGCGGAACAATTTGTTGACCGTTCATTGGTGTGATAATTATCTACGCTATTGTTGAGAGCGGCTT
TTAATGGGGTACAGCTTCTAATCGTCTCATTTGAGACAACTTCTGACA
>OTU991
AATTCTCAACTCTCCTCAGATTTCATCTGTGTGATGAGCTTGGACTTGGAGGTCTTCTGCTGGCGTTCGCCGGCTCCTCT
TGAAATCATTAGCCTTGAGTTGATCTCGATGGCTTGACCGGTGTGATAAACATCTACGCCGATTCATGCCGTCCTGAGCG
ACGACGTCGGAGACGCTCTGGCTTATAACCGTCTGTCAACAGACAACGCTCTGAAC
>OTU992
TAACCACTCAAGCCTTGGCTTGGTATTGGGGTTCGCGTGCTCGCGGCCCTTAAAATCAGTGGCGGTGCCGTCTGGCTCTA
CGCGTAGTAATTTCTCTCGCGATGGAGTTTCGGCGGTTGCTTGCCAAAACCCCCCTATTATCTCA
>OTU993
CACCAATCAAGCCTGGCTTGGTATTAGGCGACGGGGGTGACCCGTGCCTCAATTTCGGTCGGCCGGACGACCCGGACCCG
CGTTGTGGTAAATCAATTCGCGGGAGAGCCGGGCCGGACGCGCCGTTAACCCCCCACTACA
>OTU994
AAATTATCAAAACAAATCTTTTGTTTATTCAACTGGTTCTGTTTCGGACTTGGAGGTCTTGCAGATTCACGTCTGCTCCT
CTTAAAATCATTAGCTGGATCTCAGTGAACTCGGTTCCACTCGGCGTGATAAGTATCACTCGCTGAGGACACTCGTAAAA
AAAAGTGGCCGGGATTGCGGATGAACCGCTTCTAACAGTCTGTTAGCTCAGACAAAAATACTTTATG
>OTU995
ACTCTTCAACCCACCGGTTCCTTGTTGGACCGAGCTGGTGTTTGGATTCTGATCGCTGCAAGCTCTGTCTTGCTCGGTCG
TAATACATTAGCCCTCTCAATTTCGAACTTCGGATTGACTCAGCGTAATAGACTATTCGCTGAGGACACCCTCGGGTGGC
CGACCAGTAGATGACAGTAGAGGCTTCCAATCCATCTAGTCAAATCTTTAG
>OTU996
CCTCACCCCCCCCTCTTGTGCCCACAGCACTAGGCGGGGAGGTGGATGTGGGCCGACCTCTCGCTAGTCGCGGGGCGGCC
TGAAAGTCAAGATTGGCATCGCCGCGGGTCCAACCTCCGCAGCGCCGCACAACAAGACGTGCCAGTGAGAAGTCTCTCAT
TTAGCGTCGGACCGTGTGGTTTGCGGACCAAGGGTTAGAACCATCGCTCAGTCTCTGAGTGAGGCTTTGTCAACTCCCTC
GTCGCCAGGCGATACGCTTCACCGCGTGTCGCATACCTGAAC
>OTU997
AGTCTTTAGGATTATTACTTTCCTAAGTCCGGGATTCATGGCCCTCACCGGTCACGCTTCCTTAGATGCATTACGCGTCG
CACCAGTGTTGCGCTCCTTGTTGTAAACTTCAAGGCGCTCCCTGATGCGTCAACGCTTCAAGCTCAGAGCCTTTGGTGAT
GAGCAGAACCGCGTTCCGTCCTCCGGGATGGTCCGCCCTTCCTTG
>OTU998
ATATATCAACCTCTTCAGCTTTTGCATGTTGAGCGTTGGATGTGGGGGATATTTTTGCTGGATTCTCTCTGGAGTTCAGC
TCCCCTAAAATGCATTAGCGAAACAATTTGTTAATCGTTCATTGGTGTGATAACTATCTACGCTATTGACGTGAGGCAGG
TTTAGCTTCCAACAGTCCATTAACTTGGACAAACTTTTATTA
>OTU999
ATATATCAACCTCGTTCAGCTTTTGCTTGTCGAGTGTTTGGATGTGGGGGTTTTTTTTTGCTGGCCATCTCTTCTGAGGT
CAGCTCCCCTGAAATACATTAGCGGAACAATTTGTTGACCGTTCATTGGTGTGATAACTATCTACGCTATTGACGTGAAG
CAGTTCGGCTTCTAATGGTCTATTGACTTGGACAAAATTTCATTA
>OTU1000
AAACCTTCAAGCTCTGCTTGGTGTTGGGTGTTTGTCCTGCCTCTGTGTGTGGACTCGCCTCAAAAGTATTGGCAGCCGGT
AGATCGGCTTCGTGCGCAGCACAATACGCGCGTCGAGGCTCCTCTATTGATTTCCAGAAGACCCTTTTTTA
>OTU1001
CAACCCTCAAGCTCTGCTTGGTATTGGGCGTCACCCCCGGGTGCGCCTCAAAATCAGTGGCGGTGCCGTCTGGCTTCAAG
CGTAGTAATACTTCTCGCTTCGGAGCCCGGGCGAGCGTCCTGCCAAAACCCCCATATTTTTTTCA
>OTU1002
ACCTCTCAACCCCGCCCTTGCTGAAACATGCTCGGGCTGTGGGCTTGGACCCTGAGCGTGCTGCCTCTGTCACAAGAGGC
TCGCTCGAAATACAAATCGAGCTTGCATCTTTGCGGCCTGAATCTTGGCGTGATAAGACTCTCTTTTCGCCCTGATGACG
CAAAACAGCCAGTCTCCAGACACTTTTATATGAAGTCGAATC
>OTU1003
CAACCCTCAAGCTCAGCTTGGTATTAGGTCTCACCTGTCAAGGCGGGCCTTAAAATCAGTGGCGATGCCATTCGGCTTCA
AGCGTAGTAATTCTTCTCGCTTTGGAGAACCGGTTGTGTATCTGCCAACAACCCCAATTTTTATCAAA
>OTU1004
TCCAATCTACCATCCCCGGATGGTGACTTGACAGCCTCTCACTTCTCCCGGAGTGAGTCCGTCTAAATCGAGCGTGTAGG
GCTGGCTGGACTGTGCGTCCGCGCCGTGTGGTACTGGACCTTGCGTCCTTGCGATCACGGATGCAACGTGGACAAGCAAG
AACGGCCGGCATCCAAACCTGCATGACCACCAAGAGAGTACATACTCTTGGTCATACGGACCTCGGGCCGTGAC
>OTU1005
CTTTCTCTTTGCACAGCAAAGGATGTGGGAGCCCACTGGCAAGTGGGGGCCTGAAAGACAGACGCGGAGTGGAAGCGCTG
ATTTGCAGCAGCCACACGCACCACCACG
>OTU1006
AAACCCATAAAGCTTTGCTTTGTTTTGGATCATGTTTGTATTAACAGATTCTAAAAGTATTGGCATTCGATTTGGCCTAT
AACACATCAACTTGTGTCTTGAAAGTCAAAAAAGAATAGCTAAAACCAAATTATTTTTAAA
>OTU1007
TCACCTCTCAAGCCTGGCTTGTCGTTGGATCGCTGTCGTTAAAGACGGGTCCGAAAGATAATGACGGTGTCGCGATCGAC
CCTCGGTGCAACGAGCTTTTTAGCACGCGCTGGAGATCGTCCGGCCCGGTCTGTAACCTTAATTTTCTAT
>OTU1008
ATATCTCACTCTTGAATCTCTTGTGGAATCAAGATGTGGACTTTGGAGGTTTTTGCAGGCTATTACTGGTCGGCTCCTCT
TAAATGTATTAGCGGAACTCTATGCAGTACCCAGCCTCGGTTTGATAATCCTATCTATGCTGTCGCTGTTGGACTGTGCC
GTTTGGCTTATAACTGTCCTTTTGGACTGTCACTTTTGTGGCATAAACTTTAA
>OTU1009
ATATATCAACCTCCTTCAGCTTTTGCTGGCTGAGTGTTGGATGTGGGGGGTTTCTTTTTTTGCTGGCTTTTCTCTTCTGA
GGTCAGCTCCCCTGAAATGCATTAGCGGAACATTTTGTTAACTGTTCATTGGTGTGATAAATATCTACGCTATTGGAATG
GGAAGCAAGTTCAGCTTCTAACAGTCCATTGACTTGGACAAATTTTTATTATTA
>OTU1010
CACCCTCAAGCCTGGCTTGGTGATGGGCCTCGTCTACCTGACGGGCCCGAAATACGGTGGCGGTCCGTGTGGATTTCGAG
CGCAACAAGATTATCGATCCCGCGCTTCGCGAGTCCGGGCGTGACCGGCCAAACCCCAATATTTTCAC
>OTU1011
TCACCTCTCAAGCCTGGCTTGCTGTTGGACTCTAGGTAAGGCTTTGGCTATAACCGGTCCCAAAGATAATGACGGCGTCT
GTGAGGACCCCAGTACACTGAGCTTTTACAGCACGTGCTAGGCGGAAATTCAGGCCCGGTCTTACTTATATTTTACAA
>OTU1012
GTATTTCTTTTTCTAGTTTTACTTGAAAAGATTTGGCGCGTCTCTAATTTTTAGGGTGCACTTAAAGCTATAGCTAGTCG
TCAAAAGAGCGCCAAAGCAAAACTGTTTGAAGCTCATTAGAGTAACCTAGAGTTTAGTTTTGGGGAAACGTTCCTAGGTA
ACTAGCCCAACGGATTCTTTATTGAACCAAGGAGGTTAATAACCCGAA
>OTU1013
AGTCATCAACCGCTCCGGTTTTCCATTCTTTTGGTGGACCGGTGAGGGTTGGATCTGGGGGCATGCTGCCGCAAGGCTGC
TCCCCTCAAATGTGTCGGTTGGGCCTGTGGGTCGAACTCGATTGGGCGTTGTACCATCCTCGCTCTCCACGAGACGTTCC
CCTTCTTTGACCCACCTGCGACCTGCCCCTTTCGAGTGTGGCGGTCAATCAAGCTTTTTGAA
>OTU1014
CAACACTCAAGCTCTGCTTGGTATTGGGCCCTGCCGGCAACGGTAGGCCTTAAAATCAGTGGCGGCGCCATCTGGCTCTA
AGCGTAGTAATACTCCTCGCTACAGAGTCCCGGTAGATGCTTGCCAGCAACCCCCAACTTTCTAA
>OTU1015
TCCTTCTCTCCACCCTCCGGGGTGCGGCCTTGGAACACAGTCGGTGTTCAACCAACTGGTTCTCAAAAACAATGACGGCG
TCCGTGGGACCCTCGATACAACGAGCCCTTTCGAGAGCACGTGTCGAGTTGCAAGGTCCCTCCGGGCCGGTCTAACCTTT
ATTTTTCTCA
>OTU1016
AAGCCCTCAAGCTCCGCTTGATGTTGGGCGCGGTCCGGCAGGACCCGCCCGGAACTCGTTGGGCGGGACCGTCCGGCTCC
AAGCGTAGCAAGATTTTATCCCTCGCTTCGGAGACCTGGCGGCCCTCGCCCGGGAACCCACCCCCCACA
>OTU1017
TTGACTCTCTGACCGCTTCGGCGGCCAGGATCTGAGCGGACCAGCGGTAACGCTCGCCGCTCTAAACACATGCAGCCGGC
CTCTAGAGTGTTTGACTCGGAATGGCTTGATAATGTCTTCTGACTTATTAGCTATCTGGATCCAGCGTCTCCTTAGGCCA
AGGCGCCAGACTGTTTGTGCCAGCGAAAGCGGCGCTCACACTCGACA
>OTU1018
AATTCTCAAGCCGGATGCTTTATTGCTGTCCTGGCTTGGATTTGGGCTTTGCTGTGTCCTTGCGGGTATAGCTGGTCCTA
AATGCATTAGCTGGTCCTTATGTGGATTTGGTTCTACTCGGCGTGATAATTATCTAACGTTGAGGACATTCCTTCTGGGA
TGGCCAGGTCTTGTTTGGACTGCTTCTAATCGTCTTAGGACAATTATTATTCA
>OTU1019
TAACCATCGCGTCGCGGATTGAACCTTTGGCTGGAAAGCTGGATAACGGCTGGAACGCTGATCAGTATGTCCGAGGGGCG
GATTTGGAGGCTGCCGTGCAAACGGCTCTTCCGAAATGCATTAGCAGATTTTGACGATCGCGCCGACTGGTGTAATAATT
TCCTTTGCGCCGATTAGGTTGTGGGTCCGAAAGTCAGCTCATAGTCGCCCGCAAGGGCAGCATATATTAAG
>OTU1020
CAACCCTCAAGCCTAGCTTGGTATTAGGCCTCACCCGTAAGGGCGTGCCGTAAAATCAGTGGCGGTGCCATTTGGCTTCA
AGCGTAGTAATTTTCTCGCTTCGAGGTTTAAGTGGTTACTTGCCAACAACCCCAATTTTTTTATA
>OTU1021
CAACCCTCACGCTTCGCGTGGTATTGGGCTCGCCTGCTCAGGCTTGCCTTAAAATCAGTGGCGGCGGCATCGAACCCCTA
AGCGTAGTAATACTCGCAGCTTCTGGGAGCCGGTGGCAGCTTGCTAACAAACCCCCAATTTTTAAA
>OTU1022
CAAACCCTCAAGCTCTGCTTGGTATTGGACGGTTAGTCAACTAATAATTGACTCGTCAGAAAGACCTCGGCGGTGGTTCA
GAAGCCTCAAGCGTACCAGAAATACTCGCTTTGTTAGGCCTTTTGAGCTGCTCGCTCCTAGAAAACCTCACCTCAA
>OTU1023
ATACCTCAACCTCTACACTTTCTTGCAAAGTGTGCGAGCGTTGGATGCTGAGCGCTGCTGTACCCCTACAGCTCGCTTCA
AATATATAAGCAATCTTTGTACTGCCCGGATTGACTTGACGTGATAAGATCTTCGTCGAGGATGCTTTCATTAGCAGCCG
GATCGTATACAAGTCGCTTCTAAACCATTGCAACACGTTTGCATCACCTTAAAC
>OTU1024
TTACAAAAAATTGCTAATATTTATGAGCAGATGTGGGGTTTGAGTGTTATGTAGGTTAAATAATGATCTTGTTTAACCTG
CGGCTCTGCTCTGAAATACAGTGTATGCCCTTGATTGTAAGTCGTGTGGGCCATGTGCTAGAGACAACGTCTGGAGCCTA
ACGGATCTCTGGTAGTGCTAGTCTTCTCGTGATCCACCCTTATGGTCAATTAA
>OTU1025
CAACCCTCAAGCTCTGCTTGGTATTGGGTGCCGTCCCCCGGGGCGCACCTGGAAATTAGCGGCGGTGCGACCGGTGATCA
AGCGTAGTAACTACTCCCGCTTCGAGACACCCGGGCGTGCCAGCCGGACAACCCCCTATTTTTCTAT
>OTU1026
AGTCATCAACCCCTCCCGTTCTTTTGAACGGGTGAGCGTGTTGGAGGTGGGGGCTTGCGGCCGGCCGCTAGGCTGCTCCC
CTCAAATGCATCGGTTTGGGCCTGTGGGTCGAACTTGGCCGGGTGTTGTACAAACCTCGCTCTGGTTGAGATGTTCCCCT
CACCTTTTGGTGTGCCCCCTAACCCCCCTGACCTGCCCTTGGAGTGGTGGTCAAGCTTTAAACCCTTTGAA
>OTU1027
ACACCTCAACTCTTCATGGTTTTCCATGATGAGCTTGGACTTTGGGGGGTTTTGCTGGCCTTATGGGTTGGCTCCTCTGA
AATGAATCAGCTTGCCAGTGTTTGGTGGGCATCACAGGTGTGATAACTATCTACGCTTGTGGTTTTCCACCAGGTAACCT
TCAGCAGTGGAGGTTCATTGGAGCTCACAGATGCCTGTCTCTCCTCAGGGAGGGGATGGCCCTTTGAAT
>OTU1028
CAACCCTCAAGCTCTGCTTGGTATTAGGCTTCACCTACTAGGTGGGCCATAAAATCAGTTGCGGTGCCATCCGGCTTCAA
GCGTAGTAATACTTCTCGCTATGAATAACCGGTTAGTACCTGCTAAAACACAATTTTTTAAA
>OTU1029
CCTTCTCAAACAATTCTGTTTGGTAGTGAGTGATACTCTAACTAGGGTTAACTTGAAATTGCTAGCCTGTTTTGGTTGTG
ATTTTGCTGGCTTGGATGATTTTGTCCAGTCTAGCTGATACCGAATTGTCGTATTAGGTTTTACCAACTTCGACAGATAG
TGTGTTAGTTTAGGCGTTATAAAGACAAGATCGTAAACGATTTATCGTTTGTTTAAGTTTTTGCATGCGCAATCCGGCGA
ACAATACTCTCAAA
>OTU1030
TCACAACATCAAGCTTGGCTTGTCGTTGGGCCCTTTGTCACCTGGTGACAGGTCCAAAAGATAATGACTGGTGTCGTACA
GACTCTACATGCAACGAGCTGATAACAGCACGCATTTAGTAGTCATATGGCCCGGTTCTCAGCCCTGTATTTCTCAA
>OTU1031
AATTCTCAACCCCACCAATTTTGTAATGAGATTGTGTGTGGCTTGGATATGGGGGTTGCAGGTCCGCTTCGGTGGTCTGC
TCCTCTGAAATGTATTAGTGGGTTTGGTCCCCTAATCTATTAGTGTGATAATTATCTACGCTGTGGATTGGGAGACGCTT
GTGAACCTGCTTCTAACCGTCCCTTACCAGGACAATCATTGACAT
>OTU1032
AATAATAATTATCATAATCTTTTTGATTATGGAATTGGGCTTTTATTTCAAAATAGATTTATGGCCTTAAATTTACGTTA
TAGGCTTGTGTACTACATAAAATTTGAACTAATGAGCAACTAAACATTCTCTTGGGGATGATTTTATTCACAAGTGTTAC
GATTTTTTGGTCGCGCAAGAGCACTTTTTTACAAGGTACTTGACCTAGATCGTAAAGTTTTTAAC
>OTU1033
CACCCTCAAGCCTTGCTTGGTGTTGGGTCTCGTCCCGGGACGGGCCTGAATAGCAGTGGCGGTCCAGCGTGACTTCAAGT
GCAGTAGATAACACATTTGCTTGAAAGGCATGCTTGGCCTGCCAGGCAACCAATAATTCAACC
>OTU1034
CGCACTCCCACCTGGACACTCTCCAGTGTGGAATTGGCCGTCCGGGGCCCAGCATAGAAGCTTTGGGTCGCGGTGGGCTG
AAATTTAGCTATCTGGGCGCAGCCGAAGAGAGAGGCCGCGAGAAGGTGATCTGCTCTTGGCGGAGCGGGGTCTAATTGGA
CAGCGCCTCTCCCTTTGGTGGCCTAGATGGTGGCACTCAAAAGTGTCATTGGGGGAGTGCAAGTAACATTGCATGTCCCC
TCCCCTACAG
>OTU1035
ATACCTCAACCCCTAATAGTTTTATTACGAAAGGCGTGTTGGTCTTGAGCGTTTGCCGGTCTAGTATCGGCTCGCTTTAA
ATTCATTAGCTGGATCCACCTTGACCTGGTTCTACTCGGCGTAATAAGTTATTATCGTCGAGGATAGTCTTTTCGGAGGC
TAGCCACAGTAATGGTGCTTGAGCCGCTTCTAATACGTTAGCTGCTTGCAGCAACACTTTTAAG
>OTU1036
CACCACTCCAGCCCGGCTGGGTATTGAGCGACGGGGGGACCCCGCGCTCCGATGTGACCGGCTGGACGACCCGAATCGCA
GCGTTGTGACATTTATGTTCGCTGGCGTGATGGGGATTCTGCGCCGTTAAAACTTCTCACTA
>OTU1037
CTAAACCATCTCGGCTGCGTGCCGGATAATGAAAGTCCCCGTGCGCCCACCCGCACACAGGGTCTTTTTAAGCAATGAAG
TTGGGTGGCGTGAGCTCGTGCCAAAGCATCAGTGCTTTTGCGAGCGGCGAGATAATAGAGAGGTTGGAGAACCCACGGTT
CGATAACTTTTTTCTTTCTAGCTGTGCGCAATTTCATCGAAGCGATGGCAGACCATGTCATTTCTGACGACCAAAACGGA
AAGCATACTCTTGA
>OTU1038
AACACATCCTCAAGCACCTTTGCTTGGTATTGGAGGAAGATGTCTGCATCTCCTCTCAAATCCCTCAGCGGAAACTACTG
CAGTGTCAGGTGTCATAAGATTACCTTTCGCTTGATAACTGCTGGTAGGTTCTAGCTGTGAAGAGCCCCCCAGCTATATT
TTTAC
>OTU1039
CACCCCCCAAGCTTGGCTTGATGTTGGACGGAGCGGAAGTCTGCCCGTCTGAAACTTGTGAGGCGCCGTCTGTCGAGCAC
CAGCGTGGCAAGCAAACTTCGCTGGGAAAGTGTTTCGACTGATGGTGGCCGCGAACTACTCATATTACA
>OTU1040
TCACCATCGAGCCCTGCTCGGCGATGGGCCTCGTCCTCGCGGACGGGCCCGAAACCCGTAGGCGCCACCGTTCGGCCCTG
AGCGTAGCAAGAGAAATCCCTCGCTCGGTGGATCGTCTGGTGGCCGCCCCGACAACTTTTTACAA
>OTU1041
CACCACTCAAGCCTGGCTTGGTATTGGGCGTCGCGGCGTTTTGTTTCATCGCCCGCGCGCCTCAAAGACCCCGGCCGGGT
CGTCGAACTCCCCAGCGTTGAGGAACCTTTTACTCGCTCGTGGGAGTCGGCGGCGCGCTGCCGTCAAAAAAACCTCAAAT
TTCAAA
>OTU1042
AACACCCCTCAGAACTTTTTGTGATTTTCGAATCTTGGAGCTCTGGATTAGAGTGATCCCAACGCGTTCTTTCGCAGAAC
ATGGTAGGCCACTTGAAATGCAGGTGCAGCTGGACTTTCTTCTGAGCTAAAAGCATATTTATTTAGTCCTTTCAACACTT
GTGTTGCGGATTATTACTTCTGCTGCAGCTAGAATAAAGGTTGATTGTTCAAATGCTGACTGATGCAGGATTTATCAGTA
GCGCAAGCTATCTGTTAA
>OTU1043
TAACCACTCAAGCCTCGGCTTGGTCTTGGGGTCCCGCGGTCTCGCGGCCCTTAAAATCAGTGGCGGTGCCGTCTGGCTCT
AAGCGTAGTAATTCTCTCGCTATAGGGTCCAGGTGGTGGCTTGCCAAAACCCCCCATTTTTCTAT
>OTU1044
ATATCATCAACTATAGTCCTTTGTGACTGTAGCTTGGATTTGGAGGTTGTTGGCTGCAAAGTCAACTCTTCTTAAATGCA
TTAGCTGTGCTAGAATAATCGGCTTCGGTTTGATAGAAATATCTATGCTGTCGCTGAGGAAACATTTGTGCAGCTTACAA
TTGTCTTAGGACTGCCTTTTAGGCATATATTGAC
>OTU1045
CACACCTCCCGTGATCTTCATTGTTGATCGGGGTTCCTGGGGTCTCGGGCCGTTGTCAAAGACGGCTCGCCCCTAATGTG
GCACGCTTGCGGACCTCCAGGTCAGTGATCGACGTAGTAAACTCGAAAGAAGCTCGTGGAGAAACTGCTGGATGGCTCTT
ATTTCGCCTGAAATCAAACTCATATTCTATG
>OTU1046
TCACCACTCAAGCTCTGCTTGGTATTGGGTGTCGTCCCGTGTGGACGCGCTCTGAATTTGTAGGCGGTAGCCCCGAGCCT
CGAGCGTAGTAAAATCTTAGCTCAGAGAACTCGGCGGTTGCCTGCTTCAAAACCCCATCACCTCAA
>OTU1047
AACTTATCAACCGTGACTTGGGTTTAGGCCCCTGGCTCGGCTTGGATTTGGGTGCTTGCGGCCTCGTGCTGCTCACCTTA
AAAGGATTAGCTGGACATGTCGTGAGACTTGGTTCTACTTGGCGTAATAAGTATTTCGCTGAGGACATCCCCTCGTGGGG
TGGCCAAGACTCTAGTGCAAACGTCTGCTTTCTAACCCGATCGTCCTCGGACATCACTTTTTATG
>OTU1048
AATTCTCAACCTTGTAGCTCGCGCTATTGAGGCTTGGACGTGAGGGCTTTGCTGGCTTCCTTCAGTGGATGGTCTGCTCC
CTTTAAATGCATTAGTGGGATCTCTTGTGGACCGTCACTTGGTGTGATAATTTATCTATGCCTAGTTGACTTTGAAGCAA
ATTTTATGGGAACCTGCTTATAACCGTCTCGCAAGGGACAAATTCTCTGACA
>OTU1049
GAAGTAATCTCAACTAACACCTTGTGTGTAAGTTGGATATGGGGGTCTGCTGTCGACTTGTTCACGGCTCCTCCTAAATG
TGTTAGCTGTTTGGTGATAAACACTGTTGGCTTGATATCATGTCTCTGCCGCGGTTGTATATATACCATTGCTGATAATC
GTCTTCGGACAACTTTCTGAC
>OTU1050
CCTCACCCCCCCCTCTCGTGTCCGCACGAGGTTGGGAGGTGGATCTGGGCCAACCTCGCACTCGCTGTGGGGTGGCCTGA
AAGTCAAGATCGGCAGTCGCCGCGGGTCAAACCTCCGCAGCGCCGCACAACAAGACGTGCCAGTGAGATTTTCTCATCCA
GCGTCGGACCGTGTGGCATGCGGGCCATGGGTTTGCATCCATCGCTCGATCACTCGAGAGAGGCATTGTCGACTCACTAG
TCGCCAGGCGAGACGCCTCACCGCGCCTCGTAGACCTGAAC
>OTU1051
TAAACCTCACCCCTGCGATGTCAAAACCGTGGACGGTGGACTTGGACCGTGCCGTAGCCGGCTCGTCCTGAAATGCATTA
GCTTGCGCTTTTAGAGTGCTAGGCAAAGGTGTGATAATTATCTGCGCCGTCGCCCAAGCCTCTTCAGTGGCGCTGCTTAT
AGTCGTCCCTTTCAGGACATTTTTTAAAG
>OTU1052
AAACCCTCAAGCCCCGCTTGGTGTTGGGTGCGGCCCTTGGGCCCTCCCGTAACTCGTTGGGCGGGACCGTCCGGCTTCGA
GCGTAGCAAGAATCTTCCCTCGCTCCGGAACCGCGCGGCCCCCGCCCGGGAACGCAACCTCAGA
>OTU1053
ACTCTTCAACCTGCCGGTTCCTTGTTGAATCGTGTCAGAGTTTGGATTTTGAGTGTTGCTGATTTTTAATCAGCTCATTC
GTAATATATTAGCATCTCAATTTCATTATCGGATTGACTCAGCGTAATAGACTATTCGCTGAGGACACTTACCCAAGTGG
CCGAGAATGAAGAGTAGAAGCTTCAAATATTTGTAGTCAATTTTCA
>OTU1054
ACTCTTCAACCCGCCCTTTTCCTTGTGCTTAGGTGTCGGTGCTTGGATTCTGAGCCCTTTGCTATTAGTTTAGCTGGCTC
GTAAGACATTAGCATTTCAACTTTCGTAATCGGATTGACTTGGCGTAATAGACTATTCGCTGAGGACACCTTCACGGGTG
GCCGAGATAAGAGATAACGAAGAGCTACCAAACCCTCTAGTCATTAAAAACTTTTTAAG
>OTU1055
TTAACTCTCACACTCTTGGGGCGACCCATTGGTGTGGATTTGGGACTACTTGGCTAACGCCGAGAGACCTTGAAGTTATT
TGTCGCCTTGATTATTCAGAATCCCACTGGAAAGGCATGATTAGTGCTGCAAAGCTCTCTTGCTAACTACAAACGGACAA
TGGTGGTCGCTGGTGCAAAATATACACGAGGCCCTGCCTTAAG
>OTU1056
CAACAACCTCTCAGCAGCGTATGCAAATACGTGTTGGCTGGAAAATGAGAGTCTGTACATTTATTGCGCAGTCTCTTTAA
AAATATGGAGTGAGTGCATCAGACTAATCAGCTTAAACTCTCGGGTTTAATAGTTGATCTTGACTGTTGCGCTTGAGTGA
CGTGAATACTGACCTTTATGGTCTCCTTTTACGTTTATCTTAAGTGTAATATTTAAGTTGAGATCAGTGAACGTTTAGTT
CGAACACTCATGTTTCGTGGCGCAAGCTACAATCGGCCCTAATCTAATTAGAGTCTGAA
>OTU1057
TTAACTCTCACTACCTTGAATTTATTTTCAAGACCAAGTGGAATTGGGACTCTTATTTTTTCATTAAAATAAAGACCTTT
AATTTAAATTTGACCTTTAGACTTTGCTTCTCGGCACTTTAATCTAGAAGGCATGACCAATGGAGAGTACGCAAGTGCCC
ACCTTTATTGATTGCTGATAATAGATTGTGTTGAACTGAGCATAAATTAATGTGTTTCAACTAACTTTTAAACACGAAGA
GAGTTTATAACTCTTTTTAAGA
>OTU1058
ACTCTTCAACCCACCGGTTCCTTGTTGGACCGGATTGGTGTTTGGATTTTGAGTGTTGCTATTTAGTTAGCTCATTCGTA
ATACATTAGCATCTCAATTTCGTAATCGGATTGACTCAGCGTAATAGACTATTCGCTGAGGACACCATTTTGGTGGCCGA
GACATGAAAGAGTGGAAGCTTCAAACCCCTCCTAGTCATTTTTAG
>OTU1059
TCACCCCTCAAACTACGGTTTGGTGTTGGACTTTACCGTCTTCACTGATGGTCGGTCTCAAAGATAGTGACGGCGTCCTA
GAAGGAACCGGTACGAGGAGCTTTTAATTAGGCATGTATCGGCAGGATTCTACGCGGCGGCGGTCTTTTACTTAAAATTT
TAACAAG
>OTU1060
GATTATCAACCTAGTCAACTTGAAGTTACTAGGCTTGGACTTGGGATTTGCTGGCTTTCAGTAGTCAGCTATCCTTAAAT
GTATTAGCGAGTGAAATCTTGATGTGCACGGCCTCTGACGTGATAATGATCGTTGGTGGGCTGGAGCGTCATTAGGAAGC
TTGCTTTGAAGTCTTGACATGCGAGTGTCATTTAATTATA
>OTU1061
CCCACTCTGTGATCGAGGTTTTTCAACCTCGGCCGCAGGTCTTGAGGGGATGCACCCCTCTAACGTGGCACGCTTGCGAA
CCCGATACCAATCATAACGTAGTAACTTCTCTCGCTATCGAAAGGTTGAAGGAGCGCCTGAAATCAAACTGTA
>OTU1062
TAATCTCACTCCTTCGACCTTTTCTGGTGGTTGGACGTGGACTTGGACTGTGTCGTGTCACAACGACTGGTCTTAAATGC
ATGAGTGCACCCTGCTGTTGCAGCGTCTTCAGTGTGATAAGCATCTTCACTGGAACAAAGTTCCCTTCTGGGACACGCAG
GCATTGTGGGCTCTGTGCTGGCAAACTGTCTCCGGACAATCTTTGACA
>OTU1063
CACCCCTCAAGCCTGGCTTGCTGTTGGGCTTCGTCGTCACCGACGGGCCCGAAAGATAATGACGGCGTCGCGTCGACCCC
CCGTGCAACGAGCTTTCCAGGCACGCATGGCGGCGGTCGGCCGGCCCGGTCTGAACCCCAATTTTCTCA
>OTU1064
TCTTCTGCAGCAATGCGATTTGACTCGAGTCTTTGTTGACCGAGTTTAAACAGAGCTAGAGGATGGTCAGTTTGGACTAG
TCCGAGTGCTAAGCATTCTTGGGTCTAGGACGGATTGGACATTAAATCTAACTTTTAT
>OTU1065
CAACCCTCAAGCTCTGCTTGGTATTGGGCATCACCCTTTGGGGCGTGCCTCAAAATCAGTGGCGGTGCCACCTGGCTTCA
AGCGTAGTAATTCTTCTCGCTTTGGAGGACCGGGTGCGTGCTTGCCAACAACCCCCAATTTTTCAA
>OTU1066
TCACTAATCAAGCTCGGCTTGTTGTTGGACCTCTTGTCGTTAAAAGACAGGCCCCAAAGATAATGACGGCGTCAATTGGA
CCTTAGATGCAACGAGCTTTTATTAGCACGCATTTTAGTTAAGCCTTTTGACCCGGTCTTTTGTAACCAATTTCTAA
>OTU1067
AACTCTCAACCCCCTTGTTTTGTAATGAGACGAGCGTGGGCTTGGATTATGGCTGCTGCCGGCGTAACTGTCGACTCGGC
TGAAATATACGAGCTACCCATTTCTAAGAAATAGACGGTTTGACTCGGCGTAATAATATATTTCGCTGAGGACGTCACAT
TCTTAATCATTAGTGGTGCTTCTAATGCGACATCTAAATTTAAGC
>OTU1068
ACACCTCAACTCTCATGGTTTGCCATGATGAGCTTGGACTTTGGGGGTTTTGCTGGCCTGTGGTCGGCTCCTCTCAAATG
GATCAGCTTGCCAGTGTTTGGTGGCATCGCAGGTGTGATAACTATCTACGCTTGTGGTTCTCCACCAGGTAACCTTCAGT
GATGGAGGTTCGCTGGAGCTCATAAATGTCTCTCCTCAGCGAGGACAGCTTTTTTAAC
>OTU1069
CTATCACTGATCCGATTGCATCCACGTGCACTCGGTCGACATGGGCCTTCAGCACTGATCGCCTCGAATTGCTCGCGATC
GTCGTGGTAGACAGGGGAGTGGCAGTGATGCCATCCAGTGTTGTCGACGATCAACCCGTGC
>OTU1070
ACTCTTCAACCCGCCCTTTTCTTCTTTGACTAGGTGTCGGTGCTTGGATTTTGAGCTCCTTGCTGTTAGCTCAGCTGGCT
CGTAAAGCATTAGCATTTCAATTTTCGTAATCGGATTGACTTGGCGTAATAGACTATTCGCTGAGGACACTCGTTAAGGG
TGGCCGAGACAAGAAGAAACGAAGAGCTACCAACTCTCCTCTAGTCGAACTTTTTAAG
>OTU1071
TAACATCAAAAAAAAAGTTTTGTTTTTTATTAAATAAAATTTTTTTTTTGGATTTGAGACTTTTTTTCTTTTTCTATTTA
TTTAGAAAAAGGGGGAATGTTTTGTAAAATATTTGTTGATTTTTATTTAACAACCAAAAAGCATGACCAATAGGACTTTT
CAAGTTCTTTGATTGCTTTTTATATGGAAGTTAATTAATTTAAGAAAATTACATAAAAAAAATTTAACACGAAAAAAATA
TTTTTAAATATTATTTTTAAG
>OTU1072
ACTCTTCAACCCACCGGTTCCTTGTTGGACCGAGTTGGTGTTTGGATTTTGAGTGTTGCTTTTAATTAAGCTCATTCGTA
ATATATTAGCATCTCAATTTTGTAATCGGATTGACTCAGCGTAATAGACTATTCGCTGAGGACACTTTTTACTAAGTGGC
CGAGAATGAAAAGTTAGAAGCTTCCAACTCTTCTAGTCATTTTTAG
>OTU1073
CAACCCCTCAGGCCCAGCCTGGCGTTGGAGGACTGCGCTGCAGCCTCCCAAAGCAAGCGGCGGCGGCGCCTTGGAACCGA
ACGCAGTACTGTATCTCGTTCCGGACCCCGGGCGGCGACCTGCCGGAAAACCCCCAACTCTTCGT
>OTU1074
TAATCTCACTCCACCAGCTTTTTGTTGGTGGAAGTGGACCTGGACTCTGTTGTGTTACTACAACTGGTCTGAAATGCATG
AGTGCACCCTGCTGTTGCAGCGTCTTCAGTGTGATAAGCATCTTCACTGAATCAAGTTCCTTCGGGACACGCAAGCATTG
TGGGCTCTGTGCTGGCCAACTGTCTTTGGACAACCTTGACA
>OTU1075
TAATCTCACCTCCAGAGACTTTGTTCTTTGGGAGTGGACTTGGACGTTGCCGTGACTCCGGCTCGTCTCGAATGTCTCAG
TGTACCCCGATCTTCGGCGTCAACAGTGTGATATGTATCTTCACTGTCAGTCTCTTCGGAGGCGCGCTCTCGAACGTGGG
CCTATGCTGCCAACCGTCTTCGGACAATTTCTGACA
>OTU1076
TATTCTCAATTCTCTCAGTTTTTTGCTGGGATGATATTGGATTTGGAGGTTATTGCCGGCATCCTCGTGAAACCGGCTCC
TCTTAAATGCATCAGTGTGAATATTCACTTCATACTCAGTGTGATAATTATCTACGCTGTGCATGAGTGATGCGACTTCA
TGCTTCAAACTGTCGCGAGACATCTCTTTGAC
>OTU1077
TCACCCCTCAAGCCCCGTGCTTGGTGTTGGATGGCCGGTCGAGCGATCGACCCCTCCGAAAGACAATGACGGCGGCCTGT
GGTTCCCCCGGTACACTGAGCTTTTCATCGAGCACGTATCGGACGAGGGCACCCGGGACCCGGTCCCCTCCTTTCATTAG
GAAATTTCTAA
>OTU1078
CTACCAACTCCAGTGAACTTGATTGTATTGCTGGGACTAATCTGAGTCGTTTCACTTGCGAAAGTGCGACTTGAAGAGGA
ATGGACAATGCAGATTGGCGCAAGTCAGTCTAGGGCGTCTGCGCTGAGTCGAGCGTCAAGCTAGGTAAAACGTTGGCTAG
TTCCAACACCCTATCGAGTTTGGCTGTTTCGGCGAATGCGGGCGACCGAAGAGTTGTCTCGAAATAACAAAAACATTGAA
>OTU1079
CAACCCTCAAGCTCTGCTTGGTATTAGGCTTCACCTTTTAGGGCGGGCCGTAAAATCAGTGGCGGCGCCATTCGGCTTCA
AGCGTAGTAATTCTTCTCGCTAAGGAGTACCGGTTGTGTGCTTGCCAGTAACCCCAATTTTTTCA
>OTU1080
GTATTTATTCTGCCTTTACTCTAGGGTTAGGGAGAGATATGATTTTCCACGTGATTCGTCATGGGGTTGATTTAAAACTA
TAGCCCTTTTGTCAGCAAACAACTGACTTGTCTCTACTAGATTACGGCTAGAAAAGTATGTGTATCTCGGTACCTTTTGG
TCCAGTCACTATGCCTATTACAGCTACTATTCGAGATAACCTTTGGGGAAGGGGTCCGTACCTATTAAAGTGTTTTAACC
AACGCTTGAA
>OTU1081
TATACATCTTCAGACTTTTTGTCTGGTAGTGGGATTGGTTACTAGTGAATGTGAATTGAACTTGGTTCATGCACTTGATT
GGCAACCGTCTTCAAATTTATCAGATGGCAGATTGGAAAACGGGTACATCCATGGTTGATAGCTCTAGCAGCAGCTCATG
TTTGAGGCCGTAGACCAATTGCAAATATCTGAATAGTGAAAGCTATTACATTGATATTACTTTGTAATACCACGAG
>OTU1082
TCAACCCTCAAGCCTGGCTTGCTGTTGGACCTTCGTCGTTAAAGACGGGTCTCAAAGACAATGACGGAGTCGGTTGGACC
CTAAATGCAACGAGCTCTCGTAGCACGCATCGAAGGGGACGGCGATTCTGGTCTTAACCAAAATATCTTTTTTACAA
>OTU1083
TCAACCCTCACGCCCGGCGTGTGAACTGGACCTCTCTGTCGTGTCCCCGGGCACGACTGGTCCCAAAGACAATGGCGGCG
TCCGACGGACCCTAGATGCAACGAGCTGTCTCAGCACGCATTGAAGGGACCGACGGGCCCGGTCACCTCATTTTTTTATT
ACAA
>OTU1084
CACCACTCCAGCCTCGCTGGGTATTGGGCGTCTTCGCGGGGGAGCAATCCCCCGCGCGCCTCAAAGTCTCCGGCTGAGCG
GTCCCGTCTCCCAGCGTTGTGGCATCACGTCTCGCCGCGGAGTTTCGGGCCCTCACGGCCGTTAAATCACACCTCA
>OTU1085
CAACCCCCAAGCCCTATTTGCTTGACGTTGGGAGCTTACAGCTGCTGTAACTCCTTAAATTTAGTGGCGGAGCTAGGTCA
TGCTCTGAGCGTAGTAATCCTTTTTTCTCTCGCTCCTGATGCTGCCCTATATCCTGCCGTAAAACCCCCCCTAAATTTTA
TTCT
>OTU1086
AAACTCTCAAGCTCTGCTTGGTATTGGGAAAGGTCCTTTGGGACCCTCCCGCAACCCCTCAGGCGGGACCGTCCGGCTTC
AGACGTAGCAAAAAACATCGTCTAGTTGCCTGGTGGCCCTCGCCAGATAATCATCACTTCAA
>OTU1087
AACATCTCAAATCTCTTTTTTTTTTTTTTAAATTAAAACAAGAGAATTGGATTTGAGCGATCCCGACTCCTTCGCAAGAA
AGAGGAGGGTCGCTTGAAATGCAGGTGCAGCTGGACATTCTTCTGAGCTAAAAGCATATCTATTTAGTCCCGTTAAACGG
ATTATTACTTTTGCTTCAGCTAATATAAAGGTCGAATGTAAACAACCAACGCTGATTGCAGGAATACTTGTTTTTTAATT
TAAACTTGTAA
>OTU1088
AACACGATCAACTCTAGTTAAGAGTTGGGATTGACCTCATATGCTTTAGCGTATCTGGTTTGAATGTATCAAGTTGATGG
GCTTCCCAGCATTGCCCAATGTGTGCTAACGAGACAGTCGTCCCGATCTCACATTATGGCTTTGTTGCAGGGTTCTATTC
ACAACTTATTTATTTTATTATCAA
>OTU1089
TCACGATTCAAGCCCGGCTTGCTGTTGGACTTTTTGTCACCGAAAGACAAGTCTCAAAGATAATGACGGTGTTATTAGAA
CCCCTAGATGCAACGAGCTTTAACCAGCACGCATGTTAGTGGCCTTTTAACCCGGTCTTTTTAACCAATTTCAAA
>OTU1090
TAACCCCAACGCTGTTTGTTCTTTTTTAAAGAGTAATCTGGGCGGAATTTATGAATCCTTGGCCGATGAAAGGTGTTTAA
TCACTTGAGCGGCTTAAATTATTATTATTGAGGCGAAATCTTATAATTTCATTCAGCCTATGTAAAATAAATATTAATGT
GTTTCTACTTATTTTACGGTATTGATTGAAAGGAGGTTTCTGGCCAACTAACACATTA
>OTU1091
AAATTCTCAAAGCAAATCTTTCGTTAACTCGATCGGCTTCGCTTTGGACTTGGAGGTCTGCAGGTCTTTCACAGTCTGCT
CCTCTTAAATGCATTAGCTGGATCTCGGTGAACTTGGTTCCACTCGGCGTGATAAGTAATCACTCGCTGAGGACACTCGT
AAAAAAGGTGGCCAGGGTCGCGGACGAACCGCTTCTAACGGTCTATTGATTTAGACAATACACTTATG
>OTU1092
GTTATTCATTCTTTGAATTTCAAAGATGGCGTTGAGAGTGTTTCCGAGGAAACTCTCTTGAAGAGAATGAAACGGCAAAT
GTGATAGTATCAATCGTTTGTTTAGATCTT
>OTU1093
ACTCATCAACCCACCGGTTTCTTGTTAAATCGAGTTGGTGTTTGGATATTTGGGAGTTATGCTAGTGTTTAAACATTTTT
CAGCTCTTCCGTAATCAATTAGCATCTCGATTTTGATATTCGGATTTACTCGGCGTAATAGACTAGTCGCTGAGGACACT
TTCATTAGTGTCCGAATATTGAAAAAAATAGAAGCTTCCAATTATACTAGTCAACCTAAG
>OTU1094
TCACCTCTCAAGCCTGGCTTGCTGTTGGACTTAGGTTCTGCTTTAGCTATAACCTGTCCTAAAGATAATGATGGTGTCTA
TGAGGACCCCAGTACATTGAGCTTCTATAGCACGTACTAGGTGGGAGTCTAGGCCCAGTCTTAACTATTTTATTATTAA
>OTU1095
TGACCAACTCACCCCCGTGGTGGACTTGGAGCTGGCCTAACTGGCCTCTCTTAAAATCAGTGGCGGTGCTCTTAAGCTCT
ACGCGTAGTAATTTTCTCGCGACAGGGTCTCGATTGCACTTGCCAACAACCCCAACTATTATAA
>OTU1096
AAACCAATCCAGCCTTGTGCTTGGGTCTTGGGCTTCGCCTCTGGGCGGGCCTCAAAATCAGTGGCGGTGCCATCTGGCTC
TAAGCGTAGTAATACTTCTCGCTATAGTGTCTTGTGGTATCCTGCCAACAACCCCTAATTCTTTAA
>OTU1097
CAAACCTCAAGCCTTGCTTGGTCTTGGGCGCGGTCCTCCGGACCTGCCCGCAACCCGTTGGCGGGACCGCCCGGCTTCAA
GCGTAGCAAGAATCTTCCCTCGCTTCGGAGACCGGACGGCCCTCGCCGAAAACACCACACTCAGA
>OTU1098
AAACCTTCAAGCTCTGCTTGGTGTTGGGTGTTTGTTCCGCCTCAGCGTGTGGACTCGCCTTAAATTTATTGGCAGCCGGT
ATATTGGCTTCGTGCGCAGCACATTGCGTCGCGACTCCAGCATGCCTCCTCCCATTAAGCCCCTTTTTTTA
>OTU1099
CAACCCTCAAGCCTTGCTTGGTATTAAGCCTCGCTTTTATAGTGGGCTATAAAATCAGTAGCGGTGCCATCTGGCCTCAA
GCGTAGTAAATTTTCCCTCGCTTTGGGAGTTTGTTGTGTACCTGCTAGAAATTCATTATTAAA
>OTU1100
AATTATCAACCTCTTTGCTTTGCTTTTGCAAAGCATCTAGGCTTGGATGTGGGGGTTTTTGCTGGCTTCCTTCAGTGGAT
GGTCTGCTCCCCTTAAATGCATTAGCGGGATCTCTTGTGGACCGTCACTTGGTGTGATAATTATCTATACCACTTGGCCT
TGAAGCAAATCTTATGAGGACCCGCTCATAACCGTCCCTTCCGGGACAACTCCTGACA
>OTU1101
GCATCCTAAAGCATTGCTTTGTGTTGAGGATTCTGTTTAATTACAGATTCTCTAAATTCAGATGCCAATGACGGCTTGCG
TGAAGCAGTGAAAGTGCTGAGCGTCTCTCCGGCAGCGGCAAGTCAACGACC
>OTU1102
AGACTCAATCCTCGGGGTTTCCTGGGATTGGACTTGGGTGTTGCCTCTGGCTCGCCTCAAATGCCTTAGCTGTGGAATGT
CAGTGGACGTAATAAGTTTCGTCCCCGAAGCATCACTCGGCTCACAACCCCATCTTTTGA
>OTU1103
AATATCTCAATCCACCAAAGGCTTGTCTTTTGGTGGAATTGGACTTGGAGGTTGCTGATCACTCAGCTCTTCTTAAATAT
ATTAGCTGGAACCTTATGTGTATCTCCGGTGTGATAATATCTACTCCGTCTGTGCACAAAGTCAAAAGTTGCTTGGCAAT
CAAGACTACTAGGACCCGCTTCTAACTGTCTTTTACAAAGACAATCATTGAC
>OTU1104
ACATCATCCAATTTATTTTGGGAGTTGAGGCATCGATCTTTACGGAGATCGTTCCTTCAAGTGTAGCAAGGGATATATCT
GCGAAAGCGCCCTGTATTTTTGAGGATAGTCTTCGGATTGAATCTTGGATGCAGTGTGAGCGTCGCTGGTGCCTTTACAC
AATAATGTATATGTTGGTGGTGAACGAGTGTTACTACTTGTCTGCTGCCGCATTGCATGCACAA
>OTU1105
AATTCTCAACCTTACCAGTTTTTACATGCTTGGTAATGGCTTGGATGTGGGGTTATTTTTGCTGGCTTCTTTCGAGGTCT
GCTCCCCTTAAATGCATTAGCCGGTGCCCCGCTGTGGACTCGTCTATTGGTGTGATAATTATCTACGCCGTGGATGTCTG
CTTTAATGGGTTGTGCTGCTTCTAACTGTCCGTTAAGTTGGACAATCAATGACAT
>OTU1106
AAAACATTAAATGTAACAAACATCATGTTATTAAAGTTATTTTAAAAACTTATCTTAATTTATTTAAGTTAAAAAAA
>OTU1107
TCACCCCCTCAAGCCCTGTGCTTGGTGTTGGACGGCCGGTCGAGCGATCGACCCCTCCTAAAGACAATGACGGCGGCCTG
TGGTTCCCCCGGTACACTGAGCTTTTCACCGAGCACGTATCGGACAAGGGCACCCGGGACCCGGTCCTCTCCTTTAAAAA
GGAAACTTCTAT
>OTU1108
CTACCCAACCTCGTTAGCTTTCTTGTAATGAGAAAGCGAGCGGATAATGCGCTTCTCGCTGGAAACAGGGAGTGGCGTTA
AGAAGAGCGAGCTCTTTTCATAGTGTTAGACCCGCAAGGGGCGCCTTATAGTTTATATTAGGTTATCACTTGGATGTAGA
TAAATTTATTTATATGACATTCAATATAAAATTTAATCGAATTACTAGGCTAAGATACTTAGAATATGAGTTTCGATGAA
AATTAATTTGATAATTTATTATCATTTTGA
>OTU1109
ACTCTTCAACTCCCCAATTTCTAGTAGATTGTGTGGATGTTTGGATTTTGAATGTTGCTGGCTTCTTTTGAAGCGAAGCT
CGTTCGTAATACATTAGCATTTCTAATTCGAACTCGGATTGACTCAGTGTAATAGACTATTCGCTGAGGACACCAAGCAA
TTGGTGGCCGTGTTCAATACAAGAGAAGCTTCTAATCCCTCTAGTCATTTTTGA
>OTU1110
AAACAACTCAAGCCTAGCTTGGTATTGGGGCTCGCGGTCTCGCGGCCCTTAAAATCAGTGGCAGTGCCGTCTGGCTCTAA
GCGTAGTAATGCTCTCGCTATAGGGTCCTCTCGGTGGCTGTCAGAACCCCCCATTATAC
>OTU1111
ATATATCAACCTCTTCAGCTTTTGCTTGTCGAGTGTTGGATGTGGGGGTATTTTTATTTGCTGGTCTCTCTCGAGAGGTC
AGCTCCCCTAAAATATATTAGCGGAACAATTTTGTTGACCGTTCATTGGTGTGATAACTATCTACGCTATTGACGTGAAG
CAGGTTCAGCTTCTAACAGTCCATTAATTTGGACAAAATCTTCATTA
>OTU1112
TGACCAATCCCGCTTGCGGAAGCAGCGGGGTCTTGGGGCTCGCTACCAGCGGCCCTTAAAACCAGTGGCGGCGCCATCTG
GCTCTAAGCGTAGTAATTCTTCTCGCTATAGGGTCTCGTGGATGCTAGCTAAGCTCCCCCAACTCATCAA
>OTU1113
CAACCCTCAAGCTTTAGCTTGGTCTTGGGCAGTGCCGGCAACGGCTTGCCTTAAAATCAGTGGCGGTGCCATTCGAGCTC
TACGCGTAGTAATTTAAAACCCTCGCGATTGAGTCTTGGTGGTTGCTTGCCAGCAACCCTTATTTTTCAAT
>OTU1114
TCCTCTCTCAAACCCCCGGGTTTGGTGTTGGACCGCGTTGGCCTTCCCGGCCAACTGGTCTCAAAGACAATGACGGCGTC
CCAGGGACCCTCTGCACACTGAGCTTTCCGGAGCACGTGTAGAGTTTCAAGGGCCCAGGGACCCGGTCGCCTCTAAAACT
TTTTTCA
>OTU1115
ACTCATCAACCCATCATTTTCCTAGTGAGAGTGTGTGGAGTTTGGATTTTGAGCGTTTGCTGTTTAGTTACAGCTCGTTC
GTAATACATTAGCACCTCGCCCGTACATTCGGACTTGACTTGGCGTAATAGACTATTCGCTGAGGATCCTTCTTACGAAG
GACCGAATCACAAGGCAACGGAGCTCACAACCTTCAGAAATGTCTACCCAGTTA
>OTU1116
TAACCCTCGCCGACCGGACAGTAATGTCCGGGGAAGCGGATTTGGACTTTGCCGGTCGTGAGATCGGCTCGTCTCGAAAT
GCATTAGCGGAGTGAGATACGAACGCGACGTTGATAATTGTCTACGCCTCGTGAGTGTCGAGCCTCGCTCATAATCGCCG
TGAGGCAATATTTCACA
>OTU1117
GTATTTATTTTTGTCTATATTTTTTAGAAAGTATAGGCAAAAGATATGGGGTTTCCCTCGCAAGGGGGTACTCTGAAATA
GATTGCCTCTGTTTTGATAGACTCGACGAAGTTTTTCAATCCTGCAGAAAAGTATTTGAATGGAACTGTGGTTTCTCGAT
ATGCTGAATATGTGGGGGAAAGATGGAGAATCTATTGGGCAGATGTCCATACCCTATAAGGCGGTCTTAGGATCGGCTTG
AA
>OTU1118
AAACCTCAAGCTCTGCTTAGTCTTGGGTACGGGTCGCCAGCGACCCACCCGTAACTCGTTGGCGGTCGGCACCGATTCCT
AGCGAAGCAGTTTTTCGCACGGGTACAGTGTCCTCCGCCGAACAACTACATCCTTGA
>OTU1119
CACCACTCGAGCCCCGCTCGGTGTTGGGCGTCGCGTCCACCGCGCGCCTTAAAGTCCTCGGCCGTGTGGTCCATCCCCGA
GCGTTGTGGCATTACGTCTCGCTCCGGGCTGATGGGTCGCGTCGGCCGTTAAGCCTTCTCACA
>OTU1120
TCAACCCTCAAGCCCGGCTTGTTATTAGACCTCATTGTCCCTGGGTGATTGGTCTGAAAGTAAATGGCAGAGTTATGTAG
ACCCTGATACAGCGAGCTTCTAGCACGTATTCTGGAGATCGACATAACTCGTCTTAACCATACTTTTTAA
>OTU1121
ATATATCAACCTCTTCAGCTTTTGCTTGTTGAGTGTTGGATGTGGGGGGTAAATTTTTGCTGGCCTCTGTTTCTGAGGTT
GGCTCCCCTGAAATGCATTAGCGGAACAATTTGTTGACCGTTCATTGGTGTGATAACTATCTACGCTATTGACGTGATGC
GAGTTCAGCTTCGAATCGTCCATTCACTTGGACAAATTTTCATTA
>OTU1122
TTTCTCCTCACCCAAATCTTAATGTGAGAGATACCCTTCTCTTGCTAAGTATGAAAGCACTCTGTACTTTGCAGGCAGCC
TTGACTTGTCAAGGGTTGCACTCAATGCAGCAGTCACATTTCATTATGTGAACTCATTGAGAGTAGAGACAGCGCAGCTA
GTCTGCAAGTGCTTAGATCTCCAAACTTTA
>OTU1123
ATATATCAACCTTCTCTTGTTGAGTGGTTTGGATGTGGGGGTTTGCTGGCCTCTTAAAAGGTTTCAGCTCCCCTGAAATG
CATTAGCAGAAACAACCCTGTTCATTGGTGTGATAACTATCTACGCTATTGAATGTGAAGGGGCAGTTTGGCTTTCTAAC
GGTCCTTGGACAGCTCATCATTA
>OTU1124
CAACCCTCAAGCTCTGCTTGGTATTGGGCGTCACCAGTTCTGGTGTGCTCTAAAATCAGTGGCGGTGCCATCTGGCTCTA
AGCGTAGTACATCTCTCGCTATAGGTGCCCGGTGGATGCTTGCCAACAACCCCCAATTTTTTAA
>OTU1125
AATTCTCAACCTCACCAATTTTCACGAATTGTGTGCGGCTTGGATGTGGGGGTTGCAGGTCCGCCTCGAGCGGTCTGCTC
CTCTGAAATGTATTAGTGGGTTCCGTCCTCTAATCTATTGGTGTGATAATTATCTACGCCGTGGATCAGGAGACATTTAG
AGGACCTGCTTCTAACCGTCCCTTACAAGGACAACTTTGACAA
>OTU1126
AATTCTCAACCTCACCACTTTTGTAATGAGAGTGTGTGTTGGCTTGGATGTGGGGGTTTGCAGGTCCACTCTTTTGTGGT
CTGCTCCTCTGAAATGTATTAGTGGGTTTGGTCCCCTAATCTATTGGTGTGATAATTATCTACGCCGTGGATTGGAAGAC
TATTATGAACCTGCTTCTAACCGTCCCTTACACGGACAATACTTGACAT
>OTU1127
AATTCTCAACCTTCCAGCTTTTATTAGCTTGGTTAGGCTTGGATGTGGGAGTTGCGGGCTTCATTACGAGGTCGACTCTC
CTTAAATACATTAGCGGAACTTTTGTGGACCGTCTATTGGTGTGATAACTATCTACGCCGTGGATGTGAAGCAGCTTTAT
GAGGTTCAGCTTCTAACCGTCCATTGACTTGGACAAATTTTGACA
>OTU1128
TAACCATGTACAGTAATGTAACTTGGTCGAAATGGTGTTTCGGCTGAAAAAGAGCCAGTTAAGGAAAGGGTAAGGTCCCT
TAGTAAGCCAGGACGCAAGTCTTTTACTAGGTGGCCTAACCTTTCCTACAATTCTACT
>OTU1129
AGTACCCCTCTCCACCCCGTTGGTCTTGACCAATAGCTAGGGCTTGGGATCGTGATGCGTGCCGCGCAAGTGGCTGCATT
GAAATACAAGAAGCTGAATCTGCTCGTGCGGCTTGACCCGTTGTTATAACTAAACTTCAATGGGAACGCATGTTTGTAGA
ACGGGCTTACCACAAATTACTTTAGTGCA
>OTU1130
AAATATTAAGACTTTGTCTTTTGTTGATATTCTCACGTTAGTGATTTATCTAAATATTTTGGCGTATTTTAATATGATCA
AAAAACGCAGTGAAAATGTGTTTATTGAATATTATAAAACTGCCTTGTTTATAACCCCAAAAAA
>OTU1131
AATTCTCAACCTTATCAGTTTTCACAAACCGATAAAGGCTTGGACTTGGGGGCTTTTGCTGGCTTCGGTCTGCTCCCCTT
AAATGTATTAGCCGGTCTCCTTGTGAAGTCGTCTATTGGTGTGATAATTATCTACGCCGTGGGCCTTCACTTTAAATGGA
TTGTACTGCTTCTAATCGTCCGTTAATTTGGACAACTAATGACA
>OTU1132
AAAACTCACAAACCTTTTGTGTTTAATAGCACAATTGGCGCGTGGATATGAGCGCTTGTTAGTCTTTGCAAAAAGGCCAT
CGCTTTAAAATGATTGTGTGTGTACTTCGATTCATCGTGATCGGCCAAACCTCAGTGCAACAGATAATGAAACACTTTGG
CGCAGCTGATTTCCACATCGTTTTATGCAACCCCCATTTGTACACAGTTCCGAAAGCAAGTTTTGCAATTGGTCCTGACA
>OTU1133
TGACCAATCACGCAAGTGGTATTGGGGCTTGCCAGCTTTCGGCAGCCCTTAAAAACAGTGGCGGTGCTATAGGCTCTTAG
CGTAGTAATTATTCCGCTCTTGAGTCCTAGACGTACTTGCCAAAACCCTAACTTTCTTAA
>OTU1134
AATCATCAACCTTCTCAGCTTTTGCAGAGTAGGATTGGACTTGGGAGTCTGCTGGCTAGCAATGGTCAGCTCTCCTTGAA
TGCATTAGCTGGATGTTATCTGTGCGATCCGCGGTGTGATAAGTATTTCACCCTTGTGTCAATCGGAGTTTGCGTCTGGC
TTCTAATGGTCTTCGGACAATTTTGACA
>OTU1135
AATTCTCAACCTTCCAGCTTTTTTTAAAAAAAAATTAGCTTGGTTAGGCTTGGATGTGGGGGTTGCGGGCTTCATTATGA
GGTCGGCTCTCCTTAAATGCATTAGCGGAACTTTTGTGGACCGTCTATTGGTGCGATAATTATCTACGCCGTGGATGTGA
AGCAGCTTTATGAGGTTCAGCTTCTAATTGACTTGGACAAATTTTTGACA
>OTU1136
ACTCTTCAACCCACCAGTTTCTTGTAAACTGGATGGTGCTTGGTTTTTGAGCGTTGCTGGTCTAGCCTCTAGTGGGCCAA
GACGAAGCTCGTTCGTAATACATTAGCAACTCAATTTCGAACTTCGGATTGACTCGGCGTAATAGACTATTCGCTGAGGA
CACTAGCTTGTCTAGTGGCCGAATTTCGAGGTAGAAGCTTCTAACTCATTTTTGAAGTCAAATTCTTTAG
>OTU1137
TCAACCCTCAAGCCTGGCTTGCTGTTGGACCCGGGTGATCCAGAGGTCACCCGGTCCTAAAGATAACGACGGCGTCTGTG
GGACCCTCGGTGCAATGAGCTTTTTAAGCACGCACCGTGAATCCGACAGGCCCGGTCTCTTAACCATTTTTTACAA
>OTU1138
AATTCTCAACTGGGGCCCTTTCTTCGGGAGGGGCGTCAGCTTGGACTTGGAGGCCTTGCCGGTCCGCCCTCGAGGTGGTC
GGCTCCTCTTAAATGCATTAGTGGGGCCCTCTGTGGCGTTGCCCTTGGTGTGATAATTGTCTACGCCGTGGGTGAAGCTG
CTGTATCATGGGGGACTCGCTTCCAACCGTCTCCCTTGTGGAGACAATTCATCGAA
>OTU1139
AAATTCTCAACCATCTTTATGGGTGGTTTGGTTATGGGCTTAGTCGGGTCGTCAGACCGGACTTGCCTGAAATTGATTGT
CGATTTTGGCGTAATAAGTATTTATATACCTTTCGTTGAAGTTGTCGGCATCTGACTTGTGTGTGTTCTTCGGAACGCTA
ACTCAAGTTTTTTTTTTGA
>OTU1140
ACTCTTCAACCCACTAATTCCTTGTTGGATTATTGGTGTTTGGATTTTGAATGCTTGCTGGCTTATTCAATTAAGTGAAG
CTCATTTGTAATGCATTAGCATCTCAATTTCGAAATTCGGATGGACTCAGTGTGATAGACTATTCACTGAGGACATTACA
CTTGTGTAATGGCCGAAATTTGATACTTAGAAGCTTCTAATCATGATTTCTAGTCAACCTTTGA
>OTU1141
TCACCCCTCAAGCTCTGCTTGGTGTTGGGGCATGCCCGGTGGGCAGCCCTCAAAATCAGTGGCGGTGCCGCCCGGCTCTA
AGCGTAGTAACTACTCCTCGCTATGGTGCCCGGGCGGTCGCTGGCCAGAACCCCACACTCACAAT
>OTU1142
AGAACTACCCTCAACCAACACCTTGTGTGAAGGTTGGATCTGGAGGTTTTGCCATTGACCTTGGTTAATGGCTCCTCCCA
AAAATGTTAGCTTGCTGGTGATGAACCGCTGTCAGCTTGATATTATTGTCTATGCTTCAGTTGTTTGTGTGCCATGGCTT
ACAATCGTCTTCGGACAATGTAAATTCTGAG
>OTU1143
AACATCTCAAATCTCTCAACGCTTGCGTTTGAGATAATTGGATTTGAGCGATCCCGACTCTTTCCTCGGAAAGAGGAGGG
TCGCTTGAAATGCAGGTGCAGCTGGACATTCTTCTGAGCTAAAAGCATATCTATTTAGTCCCGTCAAACGGATTATTACT
TTTGCTTCAGCTAATATAAAGGTCGAATGAACTACCAACGCTGATTGCAGGAAAACTCGTTCGTAACTGAACTTGTAA
>OTU1144
GAATATCTCTGCTCCCCGGTTTTTTTAACGAAAGTCGGCTTGGAGTCAGGTCCTTGGGCTTGCTTGCGGTTTGTTACGAA
CACAAGCTTGCCTTAAATGCATTAGCTGGATTTCAGTAGAGTTGTTAAGTAACATTGAAAACTCTCGTAATATGAAGTCT
GCTTTCTAACCCGATGTCTTCGGACACATATATTCATTT
>OTU1145
AAACCAAATGGACCCGATCGGGTTCCGTGTTGGGCCTCGCCTTCCGGGGCGTCGCCTCGAGGCTATTGGTCTGATGGACG
GACGAGTTCCTTTAGGACGGACCGCTCCTGTAGGCCGCGAGACTTCTGA
>OTU1146
ACACCTCAACTCGTCATGCTTTGCCGTGATGAGCTTGGACTGTGGGGGTTTTGCTGGCCTGCGGTCAGCTCCCCTCAAAT
GAATCAGCTTGCCAGTGTTTGGTGGCATCACAGGTGTGATAACTATCTACGCTTGTGGTTCTCTGCCAGGTAACCTTCAG
CAATGGAGGTTCACTGGAGCTCATAAATGTCTCTCCTCAGTGAGGACAGCTTTTTGAAC
>OTU1147
ATCAACTCAAGCTCTGCTTGTCATTGGGATTGCTTCTTTTGAAGCATACCTGAAAGATAGTTGAAGGTAGTTGCCCATTC
AAAACGTACAGGCGAAAGCAATCGTGGAGAAGAAGCTTCTATCGATCATCATATCCTCCTAAA
>OTU1148
CACCCCTCAAACCTAGTTTGATGTTGGGCCATTGCCCCCGTGGCATGCCTAAAAGATAGTGACGGGCTTTAACAACCGCA
GGCGCACAAATGTCGCAATGTTAGGAAGTTAGGGCCTTGTCTAAACCCAATTTTTAAA
>OTU1149
ATATATATATCAACCTCCTTTTGTTTGTGGAGTGTTGGATGTGGGGGGTTTTTTTTTGCTGGTCTTTCTGAGGTCAGCTC
CCCTGAAATACATTAGCGGGAACCATTTTGTAGATCGTTCATTGGTGTGATAACTATCTACGCTATTGACGTGAAGCAGG
GTTCAGCTTCTAATAGTCCATTGACTTGGACAAATTTTCATTA
>OTU1150
CAACCCTCAAGCTCTGCTTGGTGTTGGGCCCTGCCCGCTCGCGGCCGGCCCTAAAGACAGTGGCGGCGCCGTCTGGCTCT
AAGCGTAGTACATCTCTCGCTCTAGCGTCCGGCGGTGGCCTGCCAGAACCCCCAACTCTGT
>OTU1151
TCACCCCTCAAGCCCCCGGCTTGGTGTTGGACGATTTGGCGGAGGCCCCTCACGGGGCTCCCGCCCGTCCCAAAGACAAT
GACGGCGGCCTCGTTGGACCCCCGGTACACTGAGTTCTTCACGGGACACGTACTGGAGTAAGGGTTCGCGGGGCACGGTC
TGCCTCCCCTTCAGGGAGAATTTATTTACAA
>OTU1152
TCAACCCTCAAGCCTGGCTTGTCATTGAACCTCTAGTCGCTGAAGACGGGTTCGAAAGATAATGGCGGTGTCGTGTTGAC
TCCGGATGCAACGAGCTCTCGTAGCACGCATTTTGGCGGTTGACCGGGCCGGTCTTTACCTTTAAATCTTCAAT
>OTU1153
AAACCAATCCAGCTCTTTGCTTGGGTCTTGGGCCTTTCGCCTCTCGGCGGGCCTTAAAATCAGTGGCGGCGCCTCCTGGC
TCTAAGCGTAGTAATACTCCTCGCTATAGACGTTAGGTGGTATCTTGCCAGCAACCCCTAATTTTTAAA
>OTU1154
AATTCTCAAAACCAATAATTCGTTATTGGCTTTTTGGACTTTGAGGGTTATTGCTGGTGCAAACCGGCTCCCTTTAAATA
TATTAGCTGGCATTGACTGCCAGACTATGGTGTGATAATTATCTACGCTATTGGTCTGTGTATGTTGGCTGCTTATAATC
GTCTTCACGGACAACTATATGACA
>OTU1155
TAACCAATCACGCCCCGTGCGTGGTCTTGGGGTTCGCGGTTCCCGCGTCCCTTAAAACCAGTGGCGGTGCCGTTAGGCTC
TAAGCGTAGTAATTCTTCTCGCTATAGGGCCCTGCGGTTGCTTGCCATAACCCCAATTTTTTA
>OTU1156
AATTCTCAAAATCCCCTTTTTCAATATTGAGAAAAGGGATTTTGGACTTGGGGGGTTAATGCTGGCTTTTATATTCTTTT
AAAAGTGAGCTCCTCTAAAACAAATTAGTAGGTTATCATGCTTTGCTTTATCCTTAATGTGATAAAATGTTCTTACATTT
TGGATTTGGTACTATACCTTGAAAGCCTGCTTCTAACTGTCTTATAGACAATGATGGTGCTTTGGTCACTGCCATTTATA
TTGGCAGGAGGGCTGGACCCACAAAAACT
>OTU1157
AATCTTCAACCATTCTGTTGGGTGTTTACGCCTGGCGGTTTGGATTGGACTTGGGTGTTTGTCGGACAAGCAATTGTCTG
ACTCACCTTAAAAGGATCAGTGGATCTATTGTCTTGGACTTTTGCATTGCAATTGGTTTGACTTGGCGTAATAAGTATTT
CGCTAAGGACAGTGCTTCGGTGCTGGCCATTGCTTTTCAACCGGACTTTGGAAATCGCTTTCTAACCCTAATTTTATTTG
AC
>OTU1158
CAACCATCAAGCCCTAGGCTTATATTAAGGCCCTACGGCCGTCCACAGCCCCCGAAAAACAGTAGCGGGCTCGCTATCAC
ACCGAGCGCAGTAGTATATCTTCGCTAGGACGTGATTACGGGTTCCAGCCGTTAAACACCCCAATTTATCAA
>OTU1159
ACTCTTCAACCCACCGGTTCCTAGTTGAACTGAGTTGGTGTTTGGTTTTTGAGCTTTGCTATTCCTTGGAATAGCTAGTT
CGTAATACATTAGCAACTCGATTTCGAACTTTCGGATTGACTCAGCGTAATAGACTATTCGCTGAGGACACTAGTAATAG
TGGCCGAATGATTGATAACAGTAGTCGCTTCTAACTCTACTAGTCATTTTAG
>OTU1160
TAACTCTTACTCTGCCGCGTGCTTTGTTAACTCAAGATTGCGCGATGCAGGACAATGAATGTCATGCTTTCCTCGGAAAG
AATGTCATTTCAAATACTAGTTTGGAAAAATGAGAATCATCCCAAAACATTTCCATCTGCTCAATTTCTAATTGACAAAC
TGGATATTTTTCCCTTTCCGGGAATTCCATTTCTGTCATTAGACTTAGCAATGTTAATGTGATTCTGCATTTTCTAAAAT
CATTTGGATAAACAAGGCTTCTTGTTTACTTTTCAA
>OTU1161
TCACCCCTCAAGCCCCGTGCTTGGTGTTGGACGGCTTGGTCGCGTCACCGCGACTCCTCCTAAAGACAATGACGGCGGCC
TGTGGTTCCCCCGGTACACTGAGCTTTTAATTGAGCACGTATTGGATAAGGGCACCCGGGACCCGGTCTTCTCCCTTCAC
TGGGAAATTTTTCAAT
>OTU1162
TCACCCCTCAAGCCTAGCTTGGTGTTGGATGGTCGGTCACGGTACCCGCGACCCCTCCTAAAATTAATGACGGCGGCCTG
TTGAACCCCCGGTACATTGAGCTTCTTAACTGAGCACGTATCGGTCTAAAGGGTGGCGGGACCCCGGTCTTCTTCCTTAA
TCGGAAAACTTTCACTAA
>OTU1163
GCATCCTAAAGCATTGCTTTGTGTTGAGAATTTCGTTTCTTGAACGGAATCTCCAAAATCAGATGCCAATGACGGCTTGC
GTGAAGCAGTGAAAGTGCTGAGCGCGTGTACGGCAGCGGCAAGTTAACGACC
>OTU1164
ACCTTCTCATTCACCCTTTCGGGGGCCGAATGGAACTGGGTCTTTATGCCACTCGTGGCGCATGGCCTTAAAGCGAGCTC
CAGTCGCCGACAACGGCGGTCTCGACCCAACTGACGGAAGCGTGTTAAGCCAGTTAGGCTCACTGCACGTTGTTTGTCTG
CGGGCCGTGGATATTGGAGGTACACCGCGGGCGCGAGCCTGCAACTCTCTA
>OTU1165
ACTCTTCAACCCCCACTTTTTCTTTATTGAGATGGTGGTGTGGCTTGGTTTTTGAGCGCTTTGCTGGACCCCTTGGGGTC
GGAGCTCGCTCGTAATTGATTAGCATCCCTATCTCGAGATCAGATTGACTCGGCGTAATAGACTATTCGCTGAGGACATT
GCCGCAAGGCGTGGCTGAACTTGATAACAGTTGGAAGCTTCTAACCCCCGACAATTCTAGTCAACATTTTAAG
>OTU1166
CAACCCTCAAGCAGTATCCTTTCTAGGGCTACGGCTTGGCATTGGGCTTCTATTAGTGTACTTTACTGTATACCTATAGC
GGTCTGTAAGCTATTGGTAGAGAAGCTCTTAAAAGCCTCCTGCGTAGTAAAACATACTTAGCATTAGGATTACTAGTCTC
ATTACCATAAAAACCAAACTATGAAA
>OTU1167
CTATCATCCTGATCCGATTGCATCCACGTGCAGTCGGTCGACATGGGCCTTCAGCACTGATCGCCTCGAATTGCTCGCGA
TCGTCGTGGTAGACAGGGGTGTGGCAGCGATGCCGTCCAGTGTTGTCGACGATCAACCCGTGC
>OTU1168
TTAAACCTCATGTTCTTTGCTAGGAAACTAGCAGTGAATGTGGCTCTGGGATTTTCAGTTTTTTGTAAACAGAATTTCCT
TAATTGCAAGTTGCCTGGTATTCCTACAACCATTGTACCGGAAAGCATAACCAATGGATACGGCCTCACAGCCATTTCCT
TGTTTGCTGATAAAGGACATTGACTTGTATTAATGCTTTGGGCAAGATTTTAAACACTAGGATCAGCAATGATCTTTAAG
>OTU1169
CAATTATCAAAAAAGTACTTCTTTTTTGGAATTGAACATTTTATCCCATAAAAAGGATATGTTCCAAAATCGTGAGCAGA
GTGATTTACATCTCAAACGTAATTTAAATTTTTAGTTTGTCAGGTGGAATCATTGTCGCTTTCTTTTCTTACAGGTAAAA
TTGTGAGAAAAATACAATCATTTCA
>OTU1170
ACTACTCTCCCACAAGCCATTGGCATGTCGGAGGATTTGAGCCATCGCTTCAGGGCGCGGCTTTAAATGCAATGCTGAAA
CGGTTGATAAAACTGACAGAGTTAATGGGCCCTTGGGTCTGTCGCTGTAAAGTATCAATCAATCGCGTAGGCAACTGATA
ACTCACCGCACAGCTAACGACTGTGA
>OTU1171
AATTCTCAATCTTGCAGACTTTGTTTGCGAGGCTTGGATGTGAGGGTTTTGCTGGCTTCCATTCAGTTGGATGGTCTGCT
CCCTTTAAATTGATTAGTGGGATCCTTTGTGGATGGTCACTTGGTGTGATAATTATCTACGCCGCCTGACTCTGAAACAA
GACTTGCGGGAACCTGCTTATAACTGTCTTTTTGGAGACTATCTTTGACA
>OTU1172
AGTCTTCGACTTTCCGTGTTTTTGTTTTTGAAGACGCGTGAAAGCTCGGATCCTGGGCGTTGCCGTTTACAGCTCGCCTG
CAATACATGGGCCAGACTGCCTCTGTCTACGGATTGTCCTGGTGTAATACACTATTCGCCAGGAACCTTTCGAGGTGTCC
CAGACAGAGGTAAGGTCGGCTTCCAAAGCCCCGTACAAGGTACTCTTG
>OTU1173
CACCTCTCAAGCTTATGCTTGGTATTGGATCTTGTCGGTAACGACATTTCCGAAAACGAGTGGCAGGTTGTTGAACTTTA
GCGAATTGAAATATTATCGTGTAAAGTATCATCACGCCTTGCCAAAAACCTTTCAAAA
>OTU1174
CTAAACAACCTCGGCTGCGTGCCGGAAAATGAGAGTCTAGTGACATGCGCATTAGTCTCTTTAATTTCATCAAATCCATG
ACTTCTATCCGCCTTGTCCATACTCTGGTGCGAGCGGCGCGATTAAAAGTTCTAAACTTTTTCCTGCATCTCTTGCATTT
GACGTGTCGGCTTGAGCGAAGAGGCCACTGGGCGAAACGGAAAACCTTTTTGA
>OTU1175
TCACCCCTCAAGCCCCCGGCTTGGTGTTGGACGGTCTTGGTCGGCGGCCTCGCCCCGACCCCTCCCAAAGATAATGACGG
CGGCCTCGTGGGACCCCCGGTACACTGAGCTTCTTCATTGAGCACGTACTGGATCAAGGGTCGCCGAGCCCCGGTCGACG
ACGCCTCTTGAGGTGTCTTCTTTCTA
>OTU1176
AATTCTCAACTCTTTCTTTCTTTTTGAAAGACTGAGCTTGGATGTGGAGGCTTGCCGGTCCCGCTCGGGTCGGCTCCTCT
CGAATGCATTAGTGAGACCCCTTGCGGCCTCGGTGTGATAATTGTCTACGCCGTGGCTTAGCTACCGTGGGATTCGCTTC
CAACCGTCTCTTCGGAGACACTTCATCGAA
>OTU1177
TCAACCATCAAGCCTAGCTTGTCGTTGGACCTCTTTACGATTGAAATATATCGTAGGTCCGAAAGATAATGACAGTGTCG
TATTTGACCCTAGATGCAACGAGCTTTTTTATAGCACGCATTGAAGTGGTCGATCGACTCAAGTCTTTAATCATCATTTT
CTAA
>OTU1178
TTAATCTCAAACCACTTGTCTTTTTTGACTCGAGGTTTGGACTTGGAGGTTGTGCTGGCATTAGTTTGTCGGCTCCTCTT
AAATGCATTAGCTGGACTTTGGTTCGCGTTTTACGGTGTAATAGTCTTTTGAATGTTCACCAGAGCGCCTGCCTAATGAG
TCTGCTTCTAATGGTCTTCGGACAAGGATCCCTTAGTGGCCTTCATCTTGACAC
>OTU1179
ATTACTCTCAACCCTTGACCGTTCATCGGCTTGGGCTTGGACCGTGGCCGAAACGGCTGGCGTCGTCGACGTCTGGCCCG
GCCGAAATGGATGCGGAGCGAATGCGACCGCGACGACCGAGCGTTGTAGAACCTCGCGAGGTGTTGCCGGCGCTGCTCTC
CAGTCATATT
>OTU1180
TAACCCTCAAGCCTAGCTTGGTGTTGGAGCCTGCCTCTGGGCAGCTCTTAAAATCAGTGGCGGTGCCGTCTGGCTCTAAG
CGTAGTAATTTTTCTCGCTACAGGGTCCTGACGGTTGCTTGCCAACAACCCCAAATTTTCTAT
>OTU1181
CAACCCTCAAGCCCTGCTTGGTGATGGGCCCCGTCGACTAGGCGGGCCCGAAACTCTTGAACGCGCCGACGGTCGGCTCC
TAGCGTAGCAAAACCCTCGCTTTGGAAACCGCCCGGCGGCAGCCTTGACAGAATTACACAA
>OTU1182
CTATCTCTCTCGCTTCGGCGTGTAGGAAAATGAGAGTCTGATGTTCTGCGACATCAGTCTCTTGAAATTCAATGAGCTCC
GCCCTTTAACCAACCGCGGTCGTAGATTCATTTATGTGAATTTACCTGTCACAACTGACGTGGGTAAACCCATTCAAAAA
CGTTGGCTTGTTGATGGCAATAAACCGTGGATCTGCTTGTTTTAGGTGACTTCGGAAGCGTAGGAGGGGCCAGTGGATCT
GATCTGAACTGCTGTTGTCCACTCAAATTCTTTAAC
>OTU1183
ATATATCAACCTCCTCAGCTTTTGCATGTTGAGTGTTGGATGTGGGGGTATTTTTTGCTGGACTCTCTCTGAGAGAGGTC
AGCTCCCCTAAAATTCATTAGCGAAACACATGTGTTTATCGTTCATTGGTGTGATAACTATCTACGCTATTGACGTGAAA
GCAGTTTAGCTTCTAACAGTCCATTAACTTGGACAAACTTTATTA
>OTU1184
GTAATTCTTACCCCTCTTTGGTTTTTATTAATCAAAGAGATGGTAGATTTGGAGGTTTCTTCTTTGCAAAGAGAGGATCC
TTTTAAATAGGTAGCTGACTCTGACAGCGTTAATTGTTTGAATAGACGCAAGTCTTTACTAGCAGTATAACAAAGTCGTA
TAGAATCAGTCCATAACTTTAAAGTTGAACTCTTGTAGTTTAGCTTGAA
>OTU1185
TAAACTCACTCGACCTCCTCCTTATTCACATGAGAAGTGAGATCGGATCTGGGCCTTGCAGGTTTTTTCTCAAACTTTTG
AATAAAAACATGCTCGCCTGAAATTCAAATTGCGGTGAAGTCTTCAGGGAATATCACCCCCAGTCTTTTAAAAAGGCGTC
ATAGTTGGCCTTTGGGTCATCTTTCGCTGAATTTTGAAAGTCAGGGGCCTAAGACTTTTCCATGAGTGGTTAAAAGCTCA
AAACCCAATTTAAA
>OTU1186
ATCCCTCAACCCTTATGCTTTCTTGTAGAGTATAGTGGTGTTGGATGTTGAGCGTTGCTGTGCTTGTACAGCTCGCTTTA
AATTTATAAGCAATCTCTGTACACTTCGGATTGACTTGACGTGATAAGATATTCGTCAAGGATGCTTCTCAGCAGCCGGA
TTGTCCACGAGTCGCTACCAAACCTGCACTTGTGCAACCTTTAAA
>OTU1187
TATTCTCAATTCCCTCAACCTTTGTTGGATGGGGTGATATTGGACTTGGAGGTTCTTGCTGGCATCCCTGTGAAGTCAGC
TCCTCTTAAATGCATCAGTGTGAATCCCGCTTCATGCTCAGTGTGATAATTATCTGCACTGTTTTTGGGCGCGGAAACTT
CATGCTTCCAATCGTCGCGAGACAAAACCTTTTGAC
>OTU1188
CTACCAAACTCGTTAGCTTTCTTGTGTTAACACAAGAAGGCGAGCGGATAATGCGCTTCTCGCAGGAAACTGTGAGTGGC
GTTAAGAAGCGTGAGATTTGTTTTAACTTTATCTGGTGTTCGACCTCTTTCGGGAGGGCGCCTTCCGATTCGGAAGATTT
CACTGGTGACGTAGATAATTAACTTTTTCGAACGTTGCTGGCTGGAATCGGATGGATTAGATATGGCCAAGACTTCAGAC
CGAATCATTTCTCGAATGAAAATTAATCAAGTATCTTCGGATACTTTTTGA
>OTU1189
AATCCACTTAAGCCTAGCTTAGTGTTGGGAATCTACTTGAGCGGTGCTACCCTGTAGTTACCCTGTAGTTCCTTAAAGAT
AGCGGCGGAGTTGTGGTATCCTCTGAGCTTAGTAACTTTTCTAGCTTTTGAGTAGCCATTGCGCTTGCCGTAAAACACCC
TTCTTCTGAAT
>OTU1190
TAACCCCTCATTCCCTTTACGGGCGTTTACTCGTCTTGTGCTGGGCAATGGACCTGAGCGTCTGGCGCGCCTTTAAGCTC
TTGTGCATTTTTGTGCAGGCGGCTTGTCGGCTTATGCGTTAGTTGCTTGAAATGTAGCGTGGCTGTGTTTGATCCACATT
CCATTGGCGTATTAGTTCTCGTCAGAGATTCCTTACGCATCAACAGTGGAGTTTTTGCGGTCTGCAGCGGCGACTCAACA
ACCGCAGTGTGCTTACAGTCGTAAGCGTGCTCGAAT
>OTU1191
TCACCCCAGCTCGACTGCTTGATTGTTTGTAACAAAACAATTGATGTCAGTCGGAGAATGAGTTTGTCTTGTCTGAAATA
GATAAGTCACTTTAAATGCTGTGAGTGTTTTTAATCGCTTATACTATCAATGTTGGTTAGTTAATCTAATCGCCTGAGTA
GTAATATGGATAATCTCTATTTATATTACATCGCTTGAGTGATCTAGACGACTGATGTTATCTGCATTGGTGGTTGATTA
TATATATAACATTCAGTGGAAATTAATCTAATACTTAATCGTATTAATACCTTTTGA
>OTU1192
TCACCCCTCAAGCCCCTGGGCTTGGTGTTGGACGGCTTGGTGGAGCGCCCTTCGTGGGCGTCTCCCCCCCTCCCAAAGAC
AATGACGGCGGCCTCGTTGGACCCCCGGTACACTGAGTTCTTCGCGGGACACGTATCGGACACACGGGTTCACGGGACAC
GGTCTGCCTCCCCTCAGGGAGAATTTTTTACAA
>OTU1193
CAACCCTCAAGCTCTGCTTGGTATTGGGTGTCACCCTCTGGGGTGCGCCTTAAAATCAGTGGCGGCGCCACCCGGCTTCA
AGCGTAGTAATTCTTCTCGCTCTGGAGGACCGGCTGTGCTCTTGCCATCAACCCCCAATTTTTTCA
>OTU1194
AAATCTCAAAAAGAACCTTTTTTGCAAAAAGACGGTTCATTTTTGGTCGTGAGCGTTTGCCAAACAAGTATTTATTTACA
CTGGCTCGCTTTAAAAGAATCAGCAGAATTAATTTGAATTGTCTTCTCAGTAAGCGTAATAGTTTATTTCGTTTGTTGTG
GCTACAGTATCAAGTGAGAAATCTTGCTTCTTAATGTGAAATTTTACTTGTAAAATCTCAACTCTTTTAA
>OTU1195
CAACCCTCAAGCTCTGCTTGGTCTTGGGCCGCGCCGGCAACGGCGGGCCTCAAACACAGTGGCGGCGCCATCGTGTCCCT
CAGCGTAGTAATTCTTCTCGCTGCTGGGCCCCGGTGGCCGCTGGCCAGCAACCCCCAATTTTTCTAT
>OTU1196
CAACACTCAAGCACTGCTTGGTGTTGAGGCACTGCAGCCACCCCTGCAGGCCTTGAAATGCAGTGGCGATTCCGCCAGAG
CCTCGAGCACAGTAGAAACCCTTGCCTTAGAGCCCTGGCAGCACTCCGCTGTTAAGCCACCAGACCATCATAA
>OTU1197
AAGACCTCAACTCCCTTTCGTCGCGCTTATGTGCGAGGTAATGGGTGTTGGACTTGAGCATCTCTACCAAAATCCCCGGT
TGGGGTTTGGAGGATGCTTGAAATTGACAGCCCTGAATTTCATACGAAAGTTTTGTGATCACTCCCAATGACGGAATCAC
AACAGGTGCCTCAGTCGGCAGTGCATTTCATACTTAATCCCGTCAAACGGATTATTCCTTTGCTACAGCCTACATGCAGG
AAGCTGTCTGACTGACGCAGGAAAGTTGAGACTCGCTCTCTTCTAA
>OTU1198
GGCTATCCTAAAGCTTTGCTTTGTGTTGAATCTCGTCATTCTTTTGACGGATTTCAAATACCTATGCCTAAACTGGCTTG
CGTGAAGCAGTGAAAGTGCTAAACGTTTGCATCTAGTAAGGGCAGATCTAACGATC
>OTU1199
CTCCTCATCCCCGTTGACTTTTTTTGTTTGTACAAAGAGGCGATAGTGGGATGGATCTTCATCTGTTCCCATGCTCTTGG
GTGGATGTAAAGACCCGGTCGGACGACGGACGGTCGATCTAATGTAATACACATAACTTCATTAGGGACGTCTTGTTCGT
ATCGACCTTAAACTGTATGCCATGA
>OTU1200
ATTAAAGATAATTTATCTGAATAAGATAAGATATTGACTGTCTCTGTTGTTCGAAAGAAGAAAAGAGACTGTTGAAATGA
ATATAACAAAAAAAACAATACTTTTGGTATGAAATTAAGAGTGTTGTTGATTTTATCA
>OTU1201
TCAACCCTCAAGCCTGGCTTGTCATTGAACCTCTAGTCGTTGAAGACGGGTTCGAAAGATAATGGCGGTGTCGTGTCGAC
TCCGGATGCAACGAGCTCTCGTAGCACGCATTTTGGCGGTTGGCCGGGCCGGTCTTTACCTTTAAATTTTTAAT
>OTU1202
AACGCATCACCATTAGTTAATGGTGGAACATGTTTTTTTCTTGATGAAAAGAATGAAAAGTATAGTGTAGCGTTGGTGGT
TTGAGAGTATGTGTTAGGATATAATCGTATTCGAGCCACGACGTGTTTTTTGTTTATTGTATGTGAATCATCTATACATT
TATAATGTATAAGCAACCCTAACGGTTAATTGTAAATGTAAATGTATAAATGATGCATATAAAACAAAAACAAAAATCAT
GACGCACACATGAACACAATAACA
>OTU1203
CAACCCTCAAGCTCTGCTTGGTATTAGGCCTCACCTGCAAAAGGTGGGCTGTAAAATCAGTGGCGGTGTCATCTGGCTTC
AAGCGTAGTAATTATTCTCGCTTTGGAGACCTGTTGTGCACTTGTCAAACCCAAAATTTATCATTTTTAAAA
>OTU1204
AATTCTCAACCCCCTTGTTTTGTAATGTAAACGAGCGTGGGCTTGGATTATGGCTGCTGCCGGCATAATTGTCGACTCGG
CTGAAATACACGAGCTACCCATTTCTAAGAAATAGACGGTTTGACTCGGCGTAATAACATATTTCGCTGAGGACGTCACA
TTCTTTAAACATTAGTGGTGCTTCTAATGCGACATCTAAACCTAAGC
>OTU1205
TCAACCCTCAAGCTTGGCTTGCTATTGGACCTGTGTCGTGAAAGACCAGTCTCAAAGATAATGACGGAGTCGTGTTGGAC
CGTACATGCAACGAGCTTTTTAAGCACGCGTGAATTGGCCAATCGCTCTGGTCTTAACTAAATTTTTTCA
>OTU1206
TTAAACATCAAGCTTCGCTTGGTCTTGATGATTGTTGTTTAAACATCATCTCAACAGAATGGTTTAATCTACTCAAGATA
AACGTAGCAATGTTACCGTTTAATCAAGGGTTCATCACCAATCAACCTACCACAGACTTAA
>OTU1207
AACTCTCAACCCCCCTTATTTTGTAATGAAACGGGTGTGGGATTGGATCATGGCTGTCTGTCGGCTTTCGAGCCGGCTCA
GCTGAAATACATGAGCGACCCCATTGAAAAAAATGACGGCTTGACTCGGCGTAATAATATTCTCGCTGAGGACGTCACAA
ATCAAACTGGCGCTTCTAATGCTACAACTTTAAGC
>OTU1208
CACCACTCAAGCACCGCTTGGTATTGGGCGTCGTCCGTCGAGAGACGGGCGTGCCTCGAAGACCTCGGCGGGGTTCAACC
AACTTCGGGCGTAGTAGAGTTAAATCAAAACGTCCTACGAGCTTGGTCGAGCCTCATTGCCGTCAAAAACCTCAATATTT
TTCA
>OTU1209
AAACCCTCAAGCCTTGCTTGACGCTGAGAAATATGAGCGATCATATTCTCAAAATACAGCGGCTGTCGTGTTGACGGATA
CCTCTGTGTAGTGCTGACTCACACTGGCATTTCAAGACGACTCGCCGTAAAAGTCTCCTAT
>OTU1210
AATTCTCAACCTTACCTGCTTTCACGAGTTTTGGTAATGGCTTGGATATGGGGGTTTATTTTGCTGGCGTCTAACGATGA
ACAGCTCCCCTTAAATGAATTAGCTGGTGCCCTGCGCGGACTGTCTATTGGTGTGATAATTATCTACGCCGTGGACTGCT
GCCTTAAATAGGTGCATTGCTTATAACCGTCCCTTATACGGACAATAACATGACT
>OTU1211
ATATATCAACTTCTTCAGCTTTTTTGTTTGTTGAATGTTGGATGTGGGGGTTTTTGCTGGCCTTTTCAAGGGTCAGCTCT
CCTCAAATATATTAGCGGAACAATCTGTTGACCGTTCATTGGTGTGATAACTATCTACGCTATTGACGGGAAGCAGTTCA
GCTTCTAATGGTCCATTGACTTGGACAAATTTTTATTA
>OTU1212
CAACCCTCAAGCCCTCGGGTTTGGTGTTGGGGATCGGCTCTGCCCTCTGGGCGGTGCCGCCCCCGAAATACATTGGCGGT
CTCGCTGCAGCCTCCATTGCGTAGTAGCTAACACCTCGCAACTGGAACGCGGCGCGGCCATGCCGTAAAACCCCAACTTC
TGAA
>OTU1213
CACCAATCAAGCACAGCTTGGCCTTGGACCTCGTCCGCCGTCAAACGCGGGCGGGTCTCAAAACCTTCGGCGGGGTCGGA
TCGACTTTGGGCGTAGCAGAATCTGTCAAAACGTCCCGTGGGTCGGTGCGGTCCCTTGCCGTCAAACATTTCATCAAA
>OTU1214
CACCTTTCAAGCGCAGCTTGGTCATAGGCCCCGTCCGGTGTGGACGCGCCCAAAAACTAGTGGCGGTCCGAGGCGACTTC
AAGCGTAGTAAATTTATCCTGCTTTGGAAGTTGTCCCCGTGGCTGGCCAGAACCCCCCATATTTTCAAT
>OTU1215
CAACCCTCAAGCTCTGCTTGGTCTTGGGCCCTGCCGGCGACGGCTGGCCCTAAAACTAGTGGCGGTGCCATCGAGCTCTA
CGCGTAGTAACACAACCTCGCTTCTGAGTCCTCGGTGGTCGCTGGCCAGCAACCCCTCATTTTCTAT
>OTU1216
AGCCTTCAAACCCAGAGGTCTCTGTCACGGAGCACCGCCTGAGGTTTGGACTTGGACGCGTTGCCGGCCTCCTTCTGGAG
CCGGCTCGTCCGAAATGCATTAGCTGGCCGCTGAGGTTGGTGAACCGGTGTGATAAGTGTCACTCGCCGATCGCCTCCTT
GCCGTGCGGCCGCTTCTAACGGTCTCTGCGAGACAACTTTCAAGT
>OTU1217
TTAATTCTCAAGTTTAACTTGGTGTTGATGATTGTCTTTTGACAGCATTTAAATTAAATGGTTTGATTTAAAACATCATG
AAGTTGCAACATTCTTCATCATGAGTTGAATCGACGCCGGGCAATTTAATTTCTAAATC
>OTU1218
CAACCCTCGAGCCCTGCTCGGTGATGGGCCCCCGTCCCGCCGTGGACTGGCCCGAAACTGGTGGGCGCTGTCGTCCGGCC
CTAAGCGTAGCAAGAGAAATCACTCGCTCAGCGGTCCGTCCGGCGGTAGCCCCGACCCAAACTCACAA
>OTU1219
TCTCTCAACTCGGTCGAGTTGGATTTGGCCTCAGCGCTGCCTACTTACTTACTCTTTTGTTGTACGCTGCGCTTTGGTTG
AAATGTAGCAGGATCTGGCTAGGCAGGGCGCCTAGACATTGTGTGATAGAGACACGGTTGCTGTCTACTCACAATGCGTC
TAGGCGAGAAACCGGTCTAGTGCTGTCCTCAAAACACTACTACTACTACTACTACTATT
>OTU1220
AATCATCAAAATCTAAATTTTTTTTAAAAATTTATTTTTTGGATTTGAGACTTTTCTAATTTTTTAATTAAAATTTGGAA
TGACTTGTAAATTATTTGTTGACTTTATTGACAACCAAAAGCATGACCAATAGGACTTTTTAAGTTCTTTGATTGTTTAA
TGGAAGTTAATTTAAAGAGTAACATAAAAAAAATATAACACAAAGAAAATTTTAAATTTTTTTTAAG
>OTU1221
CACCCCTCAAATACTCGTATTTGGTGTTGGGCTTTGCCTCCGGGCATGCCTAAAAATCAGTGACGGTACGTTGAACCACA
AACGCACAACTGTCGTTATGCTGGGGAGATGGTGCCTGTCTAACAATGAATTCTAAA
>OTU1222
TTTCCAATCCTTTCGAATTCGTTCGGAGCTATTGCGCCTTGATGCAGCAGTGCATCATGGTGTCAAGTCCATCGACCAGG
CTCTGTGTCTGCTTGAACGTCGCTTCTTGGTTTCCAGGCTGTGCGCTCAATGTCATGTCCGTTGCCGCTATTTCCAAC
>OTU1223
TCTTCTGCAGCGATGCGATTTGACTCTTGTCTTTGTTGACCGAGTTTAAAAGAAGCTAGAGGATGGTCAGTTTAGACTAG
CCCGAGTGCTAAGCATTCTTGGGTCTAGCGCTGGATTGCTCATTACATCTATTTTCTA
>OTU1224
GTTTAACCATCAAACCTATTTTGGAAACAATATATGTTTGGATTTGGGACTTCTCGATAGAGAGACCCTAATTGCATTTG
TTGCCCATCTCTGATGAGATTATATGAATGGCATGACCATTGAACGCAAGTTCTTCTGATTGCAGCTAGTATTTTTTAAT
CTTTGATGTCGTACAGAATTGACACGAAGTTTCACAATGTGTGACTTTAAG
>OTU1225
CAACCCTCAAGCTCTGGCTTGGTCTTGGGCTCTGCCGGTCAACTGAACGGCTTGCCTTAAAATCAATGGCGGTACCACCG
AACCCTCCGCGTAGTAGTTTTTTTTCTCGCGATTGGGATTCGACTGGGTCCATAGCCTTACCCTAATTTAATATT
>OTU1226
AACACCTCAAAATCCTGATTGTTTTCTTTTTTCGAAATGATCAAGACTTTTGGATTATGAGTGATCCCAACACTTTTTGC
AAAGAAAGAGGCGGGCCACTTGAAATTTAGGTGCAGCTGGATTTTTTCATCTGAGCTAAAAGCATAACTTATTTAGTCCC
GTCAAAAAGGATTATTACTTTTGCTCTAGCTAATTTTAAAGGATGATTGTCCAATTTGCTGACTGATGCAGGAATTTAAC
AGAAGCGAAAGCTCTCTGTTCA
>OTU1227
CAAAAGATCAAGCAATTTTGCTTGTATTTGGGACTTACGTCTTGGTTAGACGGTTCTACAAGTTAGCGGCGATCTCATTT
AGATTTCTAGCGCGTTGACTATTTTTCGCTGAGAAGTCTATTTTGAGGGTGGTCGAAATTTCTCCAG
>OTU1228
CAACCCTCGAACCCCTCCGGGGGTCCGGCGTTGGGGATCGGCCCTTAACCGGCCGGCCCCGAAATACAGTGGCGGCCTCG
CCGCAGCCTCTCATGCGCAGTAGTTTGCACACTCGCACCGGGAGCGCGGCGCGGCCACAGCCGTAAAACAAACCAAACTC
TGAAA
>OTU1229
GTAACTAAGGCCTAGCCTTGTGTTGATGTTGTCCCGTAACTGGGGCTCGTCGAAATACATCGGCGTCTGATTCTAGCCCG
AACCGCAGTGAAAATGCGAGGAAGGAAAGAAGCAGACCGCCTGCTCTCTCTAAA
>OTU1230
ATATATCAACCTCTTTAGCTTTTGCTTTAGAGTGTTGGATGTGGGGGGTCATTTTTGCTGGCTTTTCTGAAGTCAGCTCC
CCTGAAATGCATTAGTGGAACAAATTGTTGACCGTTTATTGGTGTGATAACTATCTACGCTATTGACGTGAAGCAGGTTC
AGCTTCTAGCAGTCCATTGACTTGGACAAATTTCATTA
>OTU1231
AAACTCTCAAGCACCGCTTGGTATTGGGTGCGGCCCCTAGGGGCCCTCCCGCAACCCGTTGGGCGGGACCGTTCGGCTCC
GAGCGTAGCAAGAATCTTCCCTCGCTACGGAGACCGGCCGGCCCTCGCCCGGGAACCACATCCAAA
>OTU1232
AAACCAATAAGCCCGAATGGGTTTGTTTTGGGCCTCGTCGCATTCGTCGTCGCCTTAAAGACATTGGTCTAGAGCGGACA
AGATCCATTAGGACTGACCGTCGCGGACCCCGATCATCTG
>OTU1233
TCACCCCTCAAGCCCTGGCTTGGTGTTGGATGTCTGGTCGTGTAACAACGACCCATCCCAAAGACAATGACGGCGTCTGA
TGGACCCTCGGTGCAACGAGCTTTTCACGAGCACGCACTCGAGTTTTAAAGGACTGTCAGCCCGGTCGACAACCACCATA
TTTTTTATCAA
>OTU1234
ACTCTTCAACCCACCAGTTTCTTGTAGACTGATTGGTGTTTGGTTTCTGAGCGTTGCTGGTCTTCGGATCTAGCTCGTTC
GTAATATATTAGCATCTCTAATTCGAACTCGGATTGACTCAGTGTAATAGACTATTCGCTGAGGACACGCTCTTGTAGTG
TGGCCGAATGAGATCTCAGTAGAAGCTTCCAACTACTTTAGTCAACTTTAG
>OTU1235
TAACCACATCCCGCAAAGGGGTCTTGGGGCTCGCCATCTCGGCGGCCCTTAAAATCAGTGGCGGTGCCATCGTGCTCTAA
GCGTAGTAATTATTCTCGCTATGGGGTCCCGGTGGACGCTTGCCAGCAACCCTCAACTATTCTA
>OTU1236
AAACCTATGGACCCAACTGGGTTCCGTTTTGGGCCTCGCCTCTCTCTGAGCGGCGTCGTCTTGAAAGCATCGGCCTCATG
GAGCGGACGGGATCCTTATGGACTGACCGTTTCATGGCCGGAGTTTGACTCTG
>OTU1237
TCACCTCTCAAGCCTGGCTTGCTGTTGGACTCTAGGTAGTAGTTTAGCTATAACCTGTTCTAAAGATAATGATGGTGTCT
AGAGGACCCTAGTACATTGAGCTTTTATAGCACGTACTTAGCGGGAGTCTAGGCCCAGTCTTAACTATTTTATTATTAA
>OTU1238
ACACCTCAACTCTCATGGTTTGCCATGATGAGCTTGGACATTGGGGGTCTTGCTGGCCTTTGGTCGGCTCCTCTTAAATG
GATCAGCTTGCCAGTGTTTGGTGGCGTCGCAGGTGTGATAACTATCTACGCTTGTGGCTCTCCGCCAGATAACCTCCAGC
AATGGAGGTTCGCTGGAGCTCATAAATGTCTCTCCCCAGCGGGGACAGCTTTGAAT
>OTU1239
TCACCTCTCAAGCCCGGCTTGCTGTTGGACTCTAGGTCCTGGTTTAACCAAGACCGGTCCCAAAGATAATGACGGTGTCT
GTGAGGACCCCAGTACAATGAGCTTTCTAAGCACGTATTAGGCGGAAATCCAGGCCCGGTCTTAACTATATTTTAACAA
>OTU1240
CAACCCTCAAGCTCAGCTTGGTCTTGAGCCCCGCCGGCAACGGCAGGCTTCAAAATCAGTGGCGGCGCCCCTGGGCTCTC
AGCGTAGTAACACACCCCGCTACAGAGCCCCAGTGGATGCTGGCCAGCAACCCCCAACTTCTAT
>OTU1241
CAACCAATCACGCCCTGCGCGTGGTCTTGGGGTTCGCGGTCTCGCGTCCCTTAAAACCAGTGGCGGTGCCGTTGGGCTCT
AAGCGTAGTAATTCTTCTCGCTTTAGGACTCTGCGGTGACCTGCCAGAACCCCAAATTTTTTCA
>OTU1242
AACTCTCTTTCCATCTTTTGATGGGAGACTTGTCGGTTGTGCCCCTCGGGGTACTCTGATTAAATGCAGTAGGTCTGGAT
CAGGCTAGTGGCCTGGGACACTGTGTGCTAGAGACGTCGCGTTTGTTGACTGTCTTCTCATAGTGCGTCCTAGGCTATTC
AAGCTGGCTTGGTCAAGCCTCTACAGTCAGTGCACACTTGTGTGTGCTGACAACCCCCCT
>OTU1243
AGACTCAACCTGTCGGGTTTCCGACCGGTTGGACTTGGGTGTTGCCGTCCGGCTCGCCTCAAATGAGTTAGCGGTTATAG
CACCGAATCTGGCGTGATAAGTTTCGCCGGCACCAGGTGACGATGGCCGCTCACAGCCGCCCTCGGGCAACCTTTGA
>OTU1244
ACACCTCTCAAACCCCCTGGGGGTTTGGCGTTGGGTGCTTGCCACAAAAATCCCCTGGGGGGAAGGCACACCTGAAAAAT
AGTGATGGTCAACCGTTACCTCGGGCGCACAATCGTCGTCATGTTAGGGGATGGTTTTAACCAGACTTTCAATTTTTTAA
TCA
>OTU1245
TCACCCCTCAAGCCCCGTGCTTGGTGTTGGACGGCCTGGCTGGGCGCACTGCCCGGCCCCTCCTAAAGACAATGACGGCG
GTCCGTGGAGCCCCCGGTACAACGAGCTTCTTTACCGAGCACGTACCGGAACGAGGGCGCCCGGGCGACGGTCTGAACCC
TTAATTTTCTCAA
>OTU1246
TACTACTCTCACTATCAGTTACCTTGGTAGCCTAGTGAGGACTTGAGTTATCATGGACTATCTTTGGATAGACTGTGCGA
CTTTAAATAGCAGTACCAGCGTCCCTAGGATCGCTGTTATCTTGCAGAGTTGATGGCCTTGTGCCTAATCCTGTTAGGGT
AACAGATCGCATACCTAGTGGTTAATCGTAGCTGGCATACCAAACCATACAGTGGTCAGTAATTAACTGATCGACTGTGA
>OTU1247
TTATTCTCAATCTAACTTCACTTTGTGATGTTGGCTTGGATTTGGGGATTGCTGGCTTTTGAAGTCGGCTTCCCTTGAAT
GCATTAGTTGAACTGACTTGCAACGCTATGTGTGGTGTGATAATATCTTCACTGCATAGTTGTGATGAAGTCTGACTTCT
AATCGTCCTTTACTGAGACAAACGTTGACT
>OTU1248
CAAACCTCAAGCCTTGCTTGGTGATGGGTCCCGCCCGTGTGGCGGGCCCGAAACTCGTGGGCGCCCCAGGCCGGACTCCA
AGCGTAGCAAAACCCTCGCTTGCGGATGACCGGTCGGAGGCCGCCCTAGACCCCCAATTTTATCAAT
>OTU1249
ATCCTCTGCAGCAATGCGAATTGACTCTTGTCTTTGTTGACCGAGTTTAAACAGAGCTAGAGGATGGTCAGTTTGGCCTA
GTCCGAGTGCTAAGCATTCTTGGGTCTAGGCTGGATTGCTCATTAAATCTATCTTTTT
>OTU1250
TCATCTCAATCCAACAGCTTTGCGGCTTGCTTGGATTGGATTTGGGAGTCTGCTGGCCCTTCTCGGGTCGGCTCTCCTTG
AATACATGAGTGAGTATCTGGCTCGCGTTGCTAGTGTGATAGTCTTTCATCATTGGCGGCGCTTGCCTAACGGACTCGCT
TTCGAACCGTCTTCTCAACGGAGACAATCTTTGACAT
>OTU1251
GTTTAATTTAATCAAAGATTTTTATTTTCATTTCACGATTTAAATAAATCTTTTTGGACTTTGGGTTTTAATTGACTTCC
ATGTCGATATTCCTTTTAATTCATTTGTTGCTTTCTGTATAATTTGAAAGCTGGAAGGCATGACCAAAGGACCTTAGGGT
TCTAAAATCAGTGCTGAAAATAGTATCAAATTTACAATTTTTATGGAAGTAACGTTAAAAAATAAAACACGAAAAGAAAG
AAATTTCTTTTTAAG
>OTU1252
TCAACCCTCAAGCCTGGCTTGCTGTTGGACCTTCGTCGTTAAAGACGGGTTTCAAAGACAATGACGGAGTCGGTTGGACC
CTAAATGCAACGAGCTCTTGTAGCACGCATCGAAGGGGACGGCGATTCTGGTCTTAATCAAAATATTTTTTTACAA
>OTU1253
ATATATATCAACCTAGTGTTGGATGTGGGGGTTTTTTTTTGCTGGTTTCTCTTTAGAGAGGTCAGCTCCCCTGAAATGCA
TTAGCAGAACATTTTTTGTTGACCGTTCATTTGGTGTGATAACTATCTACACTATTTGACAGTAAAGCAAGTTCAGCTTC
TAACAGTCCATTGACTTGGACAAAAATTTATTA
>OTU1254
CCTTCTCAAACCTTAGGGTTTGGTAGTGAGTGGTACTCTTTCTGGGTTAACTTGAAAATGCTGGCCATTTGGCTGTTGCT
GACTGAGACTCTAGTCCAGTTTGCTGATACTCTGCGTATTAGGTTTTACCAACTCGTAGTGGCGTTAGTAGACGTTATAA
AGACTTTAGTTGAAAGTACAGACAGCCTGGCAAACAGTATTCACAAA
>OTU1255
ATATATCAACCTCCTCAGGTTTTACTTGTTGAGTTTGGATGTGGGGGTATTTTTTGCTGGTCCTCTCTTTTGAGGTCGGC
TCCCCTAAAATGCATTAGCGGAACAATTTGTTGACCGTTCATTGGTGTGATAACTATCTACGCTATTGACGTGAAGCAGG
TTCAGCTTCTAACAGTCCATTGACTTGGACAAATTTTCATTA
>OTU1256
ATATATCAACCTCTCAAGCTTTTGCTTGTTGAGTGTATGGATGTGGGGGTTATTTTGCTGGCCTTTTTATGAGGTCAGCT
CCCCTGAAATGTATTAGCGGAACAATTTGTTGACCGTTCATTGGTGTGATAACTATCTACGCTATTGATGTGAAGCAGTT
CAGCTTATAACAGTCCATTTGCTTGGACAAAATATCTATTA
>OTU1257
CTACCACAAGTCGACGACGTCCTTGCAAAAGGATGTGCAGTCGGACATTGAGCCTTGCCGGCCGTTCGCGGCTAAGCTGG
CTTCAAATAGAGCGAGATACACAGCGATCCTTCTGACACATCAGGAGTGATTTGTGACGTGGATAACTTCACTACTCGTG
AACCTTCCAATACGTGACAGTCTCTCATTCAACTGCTGTGCTAGTGGAAAGCAACGTGTGTTGGATCGTCATTCGTGACA
ACTCTTTTGA
>OTU1258
TAATAATAATTACCAAAAAAATATATTTTTAATATATTTTTAAGGTATAATTGAAAGTCCAAATAATTTTTTTTTATAAA
AAAGATTATTGGTCTTTTTAAATATATAGTAAAAAATTATATTAAAAAAAAATATAAATAATTAAATGTTTTTTTAACAT
ATTTTTATTTTATATTTTTTTTAAAAAATAATTTTTTTTACTATTCTATATTTAATTTATCTCAAA
>OTU1259
CAACCCTTAAGCCCCTGTTGCTTAGCGTTGGGAGCCTACGGCACTGTAGCTCCCTAAAGTTAGTGGCGGAGTCGGTTTAC
ACTTTAGACGTAGTAGATTTTCACTTCGCCTATAGTTAGACCGGTCTTTTGCCGTAAAACACCTTAAAAATTTAAA
>OTU1260
AAATTCTCAAAGCAAGCCTTTTGTTAATTCAATCGGTCTTGCTTTGGACTTGGAGGTTTTTGCAGATTTTCACAATTTGC
TCCTCTTAAATTCATTAGCTGGATCTCAGTATATGCTTGGTTCCACTCGGCGTGATAAGTATCACTCGCTGAGGACACTG
TAAAAAGTGGCCAAGAAATGCAGATGAACCGCTTCTAATAGTCTATTTAATTAGACAATACTTTATG
>OTU1261
AATTATCATCTCTACTAGTTTCTAATTAGTATGAGTATGGATGTTGAAGTGTGCCGTGCTTTATGTTCGGCTCCTTTTAA
TTGCATCAGCAGAATTACTCGTTTCTAGCTGTCATTGACTTGATAATTCTTAGTCATTGATATTGAATAGAGTCTGCTTA
TAATGGTCTTTGAATGAAGACAATTACTTGACA
>OTU1262
TAACTTAAGACATTGTCTTGTATTGATATTCCTTGTTACAAGGTTATCGAAATATATGGGCATTGACTATTGCTTGAATA
ACATAGCAAAATATGTTTGACTTCAATAGGAGATTGCCAAATAACATAACAAAA
>OTU1263
TATTGTCAAGCTGGGGATGCTTTTGTCTCAAAAGCTATCATTGGCTTGGTTCGTTGGGCTTTGCCTTATCCTGTAATTGG
GGATGGCTGGCCTTAAAAATATTAGCGGATCTGCGCGTAGGATTGGTTCTACTCGGTGTGATAATATATCTAATCACTGG
GGACATCTTTTGGGATGGCCATTTCTCGTGTGCAGATTGCTCTCTAATGTGGTTTTCCCGATCCTTATGGGATTGTGTTG
TACCTTCAG
>OTU1264
AACCTCACCCCACTTGGGTTTTTGCCTGAGCGGTTGGTGGATTGGGCGTCTGCCGTCACTGGCTCGCCTTAAAAGTATAA
GCGCCTTGGATGTAATACGTTTCATCCTTATGGGTGGCTGATAACCCCACATATCTCATG
>OTU1265
TAACATCAAAAAAAAAGTTTTTGTTTTTAATTAAATAAAATTTCTTTTTTGGATTTGAGACTTTTTTTCTTTTTCTTTTT
AGAAAAAGGGGGAATGTTTTGTAAAATATTTGTTGATTTTTATTTAACAACCAAAAAGCATGACCAATAGGACTTTTCAA
GTTCTTTGATTGCTTTTTATATGGAAGTTAATTAATTTAAGAAAATTACATAAAAAAAATTTAACACGAAAAGAAATTTA
ATATTTTTTTTTAAG
>OTU1266
TCACCTCTCAAGCCTGGCTTGTCGTTGGATGTCGGTCGTCAAAGACCCTTCCGAAAGATAATGACGGTGTCGCGATCGAC
CCTCGGTGCAACGAGCTTTTTAGCACGCGCAAGAGATCGTCCGGCCCGGTCTTTAACTATACGTTTTCGCAT
>OTU1267
GTACTTCTTATCCCCTGGTGCTTTCACAAGCGCCTGGGAATAGATTTGAGACGTCTCTCCCGCAAGGAAGAGTGTCTTTA
AATAGATTGCCGTCTTCGACTGCGACAAAATGTTTGAATAGACGCAAGTCTTTGCTAGCATCGAGTCCTGTCAATGGAGG
CGGTCCATACCTATTAAAGGCGTCAGCAATGGCGACTTGAA
>OTU1268
TAAATCTATCATCCAATTTTATTGGATTGGAATTGAGACTCTGGGGGGAGAAAATTCCCCCAGTGTTTTTAAAGATTTTT
AACGAATTGTTTTGGAAGGCAGATTTATTTCTGCCAAGCCAGACCCAATCGGTCTTTCTTTAAGATTTCGAATGGTTTAG
GGGAAATTTTCTAAAATTAAGTGCGCTTACCCAAATTAAAGCAAACTTTGATTTGTTCATTCAATTTTCTATTTGTTTTA
GCGTGTGGTTAGGCTATTAAAAAACACTTCTTGTTTACGAGGATTTCTCATACAAAAAC
>OTU1269
AATCTCCCACCCCAAGCGGTTTTTAAATGAAACGGCTTGGCGGATGGGGTCTGGATGGGTGCCTCTGCCTGCGCTACCTA
GCACAGGCTCGCCCGAAATGCATGAGCGCCTTGAGACACTTTGCATCCGCCTCTCTGTTTGGGAGGAGGCGGCCAAGCAG
TGTTTTTCTCCTGGCATGGCATGATACGTCATTTGCTATGTCGCCTAAAGGAGGAATGTTTGGTTGTGTCTGCGTGTGCT
TCGAACTTGCCTCTGTGGCACATCCCAATTTCAC
>OTU1270
ATACCCTCAAGCTTAGCTTGGCGTTGGGCTTCATCATCTGGATGGGCCTCAAACTCAGTGGCGATGCCCTATGGCTCCAA
GCGCAGTAATTTTTCTCGTCTTGGAAAGTCCTAGAAGCATGTGCCTAACTACAGTCGAAAGACCATT
>OTU1271
GTATCCTCGAACCCCTACTCGCTTCTGCGAGGGGGAGGTTCGGATTTGGAGGTCTGCGGGTTTCTTCGGGAATCCGCTCC
TCTAGAATGCATTAGCCTGGGACCTCCGCGTGACGGCTTTCGGTGTGATAATTATCTTCGCCGTGGTCTTGAACGGAGGA
GGGTCCGCTTCCAATCGTCCCTTGTGCGGACAATCTCTGAC
>OTU1272
AATCCAATCAAGCCTGGCTTGGTATTAGGCGTCGGGGCTCCCCCGCGCTTCAATTTCACCGGCTGGCCGTCGCCTGTCTT
AGCGTTGTGACACACTTTTCGCTAAGGACGGGAGCGGATCACGCCGTTATAATTAATGAATTTCAATCGAAATTCGATTA
>OTU1273
TCCTCTGCAGCAATGCGATTTGACTCGTGTCTTTGTTGACCGAGTTTAAACAGAGCTAGAGGATGGTCAGTTTGGCCTAG
TCCGAGTGCTAAGCATTCTTGGGTCTGGGTTGGATTGCTCATTAAATCTATCTTTTA
>OTU1274
CACCCTAAGCTCTTTTATTAGGGCTTCTGGTGGAATTGAAATCTCTGAATGAAAAATTCAGTGTTTCGAAAACTACCTAA
ATTGTTTTGGAAGGTTAATTTTATTAGCCAAGCCAGACCCAGTCATTTCTTTCTAATAGAAAATGAATGGTATTGGGATT
CATCTTTTAATGCACAAGTGCGCTACCCTTACAAGCGAACTTTGATTGTTTTTATGCAATTTTGTCGTTTGTTAACAAAA
AAGGGAAATGCATGTATTGAAAATGACATTCAAATAAAAA
>OTU1275
TGACCACTCAAGCCTAGCTTGGTGTTGGGGTTCGCGGTCTCGCGGCCTCTAAAATCAGTGGCGGCGCCTTCTGGCTCTAA
GCGTAGTAACATTTCCTCGCTATAGGGCCTGATGGATGCTCGCCATAACCCCCCAATCTTAC
>OTU1276
AAGACCATGAGGCTCTGCCTTGCGCTGAGCTGCCGACTCTGGTTGGTGGCTTCAAACGGATTGGCGTCTGGAGTTTAGCC
GAAGCACAGCAACATGTGGCAGAGGCGCGGCGACGGACTGCCTGTTGTTCTATACA
>OTU1277
AATTCTCAACCCCACTAGCTTTTGTGAGCTATGCTGGGGCTTGGATGTTGGGAGTTTGCGGGCCTTTACTAGGTCGGCTC
TCCTGAAATATATTAGCGGAACCGTTTGCAGTCCCGTCACTGGTGTGATAATTATCTACACTGTGATGACTGCTCTCTGA
CTAGTTCAGCTGCTAATCGTCCACTGTGGACAATCATTAATGAACT
>OTU1278
TAACTACTCAAGCTCTGCTTGGTATTGGGGTTCGCGTCTCGCGGCCCTTAAAATCAGTGGCGGTGCCGTCTGGCTCTAAG
CGTAGTAATGCTCTCGCTATAGGGTCCGTCTGGTGGCTGCCATAACCCCCAATTTCTAA
>OTU1279
CAACCCTCAAGCTCAGCTTGGTCATGGGAGACACCTCACGGTGCTCCTCAAAGTCAGTGGCGGCGCCTTCCGGCTTCAAG
CGTAGTAATCATTCTCGCTATGGACGTCGGGAGGCTGCTCGCCAGCAAACCTCACTTTTCAAA
>OTU1280
ATATATCAACCTCTACAGCTTTTGCTTGTTGAGTGTTGGATGTGGGGGTCTTTGCTTTCTTCTGAGGTCAGCTCCCCTGA
AATGTATTAGCAGAACAATTTGTTAATTGTTCATTGGTGTGATAACTATCTATGCTATTGATGGGAAGCAGTTCAGCTTC
TAATGGTCCATTGACTTGGACAAAATTTTATTA
>OTU1281
CAACACTCAAGCTCTGCTTGGTCTTGAGCCCCGCCGGCAACGGCAGGCTTTAAAATCAGTGGCGGCGCCACCTGGCTCTA
AGCGTAGTAATACACCCCGCTATAGAGTCCCGGCGGATGCTTGCCAGCAACCCCCAACTTCTAA
>OTU1282
CTTCTAAACTCGGCAGCGTTTTTTATCTTCGGAAAAAAAAGCGTGTTGGCCGGAAGCAGTTGAGCGTCACACTTGCAAAA
GTGTGTCGCTTTAAAGGCGAGCCACAAAACCAAATCTATTTCTTTTCACCTCGCAAGGGGAGAAATAAAGTTGGCTTTGC
ATGGATAACTTCACACTTGTTGTGAATACATCCGTTATATGCTTTGCTAATGAATAGTAGAATTGTGTTCGGCTCTTAGA
AAAGAAACCTGTTTTAATTTTTAATTAAGTTAAGACAAGACC
>OTU1283
TCACCAATCAAGCCTGGCTTGCTGTTGGATCCGGCCGCGTTTGCGGCCGATCCCAAAGATAACGACGGCGTTATTTGGAC
CCTAGATGCAACGAGCTTTCACGAGCACGCGTTTAGTTGGACCTCGTAACCCGGTCTCAACCCATTTTTCTCAA
>OTU1284
TCACCTCTCAAGCCTGGCTTGCTGTTGGATTTAGGTCTCGATTATACGTGACCAATCCCAAAGATAATGACGGCGTCTGT
GAGGACCCCAGTACACTGAGCTTTTATAGCACGTATTTAGGCGGAAATTCAGACCCGGTCTTACTTATAATTTTACAA
>OTU1285
CAACCCTTAAGCCTAGCTTAGTGTTGGGAGACTGCCTAATACGCAGCTCCTCAAAACCAGTGGCAGAGTTTTTACGTACT
CTGAGCGCAGTAATTCTTTTTCTCGCTTTTGAACACGTCTAGACGATAGCCAAAAACCGCTTGCCTCGGCAGCACTTTTT
AAT
>OTU1286
AAATAAATAATCGATTTTGTTACCTTTGTTTGGTAACATTTTCGGAATTGAGTCATCTTGCATCTTCGATTAAGAGGCTT
AAAATTGAATCATTTTGATTATGATCTGAGCGTACTTAAAATTTCTTTATTGCGCTTGGTGAATATCGAACGTTTATTAG
GATGACCATTGATCGTGGTTTCATACCTATAATCATTTTTGA
>OTU1287
AACCCCCCAAGCTCTGCTTGATGTTGGGCGACGCCTCTAGAGGCCCGCCTGGAATCTGTTGGCGCCGCTGCCAGTGCCGC
AACGTATCAAGACCATGTGTCCTCGTTGTCTGGTGTCTGGTCGGCGGTCAGCCCTCCCCTATTTTCAATG
>OTU1288
GTATTCATTCTCTAAGCTTAGTTTACTAGGCATAGAGAGATTTGAGGCGTCGCACTTACCCTGCGTGCTTTTAAAACTAT
AGCTGCTGGATTCCGCCTAGCTGAAAAGTATTTGTATAGAGCTTCGGTTCTTCTTTTGCTTAGTAAAATGGACGGTAACT
GTCTAGCACTCAACTATTAAAACCTTAGACTTCGGTCTAGAGTTTGAA
>OTU1289
CAACAACATGAATGCCGTAGGTCTATGGCATTCGATTTGGGCGTGAGCTGCGAAGCTCTGGCCTTAAATTCATTGGGTGC
TGGTCCACGTTGGATCGTGTCAAAAGCTTTGAAGGGTTCGCCCAACTTGCTATGATACGACTCACTTGAACGTGGCGCCT
TTTCCCTTTAAAAATGAA
>OTU1290
CAACCCTCAAGCTCAGCTTGGTCTTGAGCCACTGCCGGCAACGGCAGGCTCTAAAATTAGTGGCGGCGCCCCTGGGCTTT
CAGCGTAGTAAACACACCCGCTCGAGAGTTCCCGGGGATGCGTGCCAGCAACCCCCCCATCTAC
>OTU1291
AATTCTCAAAATCCTTTTCTTCTGGAAAAGGTTTTTTGGACTTGGAGGTTCAATGCTCGCTTTCACTTTTGAAGGTGAGC
TCCTCTGAAATGAATTAGTGGGGTCTGCTTTGCCGATCCTTGACGTGATAAAATGTTTCTACGTTTTGGATTTGGCACTG
TCTCTTGGACATCTGCTCCTAACTGTCTCATGGACAAACGATGGTGCTTCGGTCGCCGCCATCTACATTGGCAGGAGGCT
GGGCCCACGGAAAAAC
>OTU1292
ACTTCTCAACCCCACTCAAGCTTTAATTAGCTTGAGTTGTTTGGGTTTTGGATCATGGCCGCTGTCATTTCAAACGATCT
GACTTGGCTGAAATACATTGAGCTGGATCAAAATACTTGCAGCTCGAGCTATCGTCGTAGACCATTTCGATAGCGATGCA
TTAAATTTGAAGGAGCTTCTAAACAATGTCATTACTGTTTGTCGCAGTGCA
>OTU1293
GAAGTAATCTCAACTAATACCTTGTGTATAAGTTGGATATGGGGGTCTGCCGTCGACTTGTTCACGGCTCCTCCCAAATG
TGTTAGCTGTTAGGTGATGAACACTGTTGGCTTGATATTATGTCTGTGCCGCGGTTGTACATTTGTCTTAGCTGATAATC
GTCTTCGGACAACTTTCTGAC
>OTU1294
TCAACCCTCAAATAAAACTTTTTATTTGGTATTGGAGAAAACAGACTCTGTGTCTGTCTCTCCCAAAGTAAATGACAATG
AGATTATTTATTCTCGGTACAATGAGTTCTTTTTTTAGGGCACGTATCGGTTAAGAATGTCTTCTTTTTGTTAAAAAATT
TTACATTTTTATCAA
>OTU1295
CAACCCTCAAGCTCAGCTTGGTATTGGGTGTCACCCTCTGAAGGGGTGCACCTGGAACATAAGGGCGGTCAGGCCGGACT
CTGAGTGTAGTAACTTCATTCTCTCGGGTGTTCCGGTGAGGCTTGCCAACCTATTTTACTCAAT
>OTU1296
TAAACCTCAAAAAAATATTTTTTTTTATTAAAATTAATATTTTTTATGAATTTGAATTTTTTTCTAGAAGTTTTTTTAAA
ACTTTGGGAATAATTTGTAATAAATTTGTTGACTTTTTTTATTTTAGAACAACAAAGCATGACCAATAGAGTTTTGAAAA
AAATTCTTTGATTGCATTATTGTTTTTTAATTATTTTTATGGAAAAGTAACTTAAAAAATTTTTTTATCACAAAAATTAA
ATTTTAATTTTTAAG
>OTU1297
CTAAACTCAGAAACTGATGTTGAAAGATGTAAACCTGTGGAGTTTTCCACAGGTCACACTTTCAAAATATAATGGCGGAA
AATGAAATTAGCCAAGCGTAGTAAAATTCTCGCTCCGGTTTTAGTGTCATATTCTTGCTATAAAACTTATGACTTTAATG
TCTCAAA
>OTU1298
GTACTCTCACACTCTCCAATTCGAATTGGGGAGCGGTGGACTTGGGTGTTGCTGCCTCACTGTGGCTCACCTCAAATGTG
TTAGTGCAACTCTTGGTTGGACATATACGGCGTGATAAGTGTCTTCGCCGGTGCCTCGCAAGAGGGTGGCTGATCGGGAG
CTCTGTGCTTCAAACCGTCTTCGGACAATCTCTGACA
>OTU1299
CACCCCTCAAAGTTAACTCTTTGGTGTTGGGCAATGCCTAGAGGCATGCCTAAAAATCAGCGATGGTGATATTCAACCAC
AGGCGCACAAACGACGTCTAGCTGGCGGGATGTTGTCAGTCCAATTGATGAATTTCTAAA
>OTU1300
CCCACTCCTTTATAAGGGTTTTGAGAGGATGCACCTCTCTAACGTGGCACGCTTGCGAACCGATACCAATCTCAGTGTAG
TAAATTTTTTCAATCACGAAAGAGAAGTTGAGGCCGCCTGAATTCAAACTTGTA
>OTU1301
ACACACCTCGCCACCCTTAAGGGGAGCGGTTGTGAGCACTCCAGCGCTCGCGGGCTTGTTGAGCAGTTGGCTCGGCGGCG
GCCCTAGAGCACAGGTTGCTTTAAATGGAGCGCGAGCTGTGCATTGCCACATCCGACTGGCGTACTAGTTCTCTTTTGAG
ATTTCATTACGCCCATGATAGTCTGGATACTTGAGCTGCAGCAACGCGACCCCTCTTTTGACGTGTGGGCGAGCCTCCCG
GCCCCCCACACAATC
>OTU1302
TTTATATTCACCCTAACATTTTGAAAAAAATAGTTATGACGTGAGAAATTGAGCGTCCTTTGTAATTAAATGTCGCTTTA
AGTTTAAGCCATGCAGTCGCTTCCTTTTGTATGATGGTAAGTGATACTGGGTTTATGGTAACAATTATTTTAATTTCGCT
TAAAACCTGTATAAATATCACATTATCACATGAAGAGTTGGCGTTTTGGCTGTTTCTAAACTTTTTAAATTACCAA
>OTU1303
AGACCATGAGGCTTTGCCTTGCGATGACGTTTGGGAGTTTTTCCTTTTGGAGAATCCATCCGTTTAAACATATTGGCATC
TGACATTGACCCAGCACAGCAAAATGTGTTTGGTGAGTTAATGGAAAGGTGGCTTATAATTCAAATGTTTTAGTAATAGA
ACATGTATT
>OTU1304
AACACCTCAAGACCTTCAATTTTTTTTGAAAGCCTTGGACTTGAGCAAACCCAACGTCTTTCTATTTCAGATCGATGGCG
GGTTGCTTGAAATGCAGGTGCAGCTGGACATTCTCCTGAGCTATAAGCATATCTATTTAGTCCCGTCAAACGGATTATTA
CTTTTGCTGCAGCTAACATAAAGGGAGTTTGACCTTATATGCTGACTGATGCAGGATTTCGCAGGGATCGTTTACGATCT
CTGCTAA
>OTU1305
TCACTAGTCAAGCCCGGCTTGCTGTTGGACCTTTTGTCGGTAAAAGACAGGTCCTAAAGATAATGACGGCGTCAGTTGGA
CCCTAGATGCAACGAGCTTTAACCGGCACGCGTCTCAGTTAGCCCTTCTGACCCGGTCTTTTTTAACCAATTTTTCA
>OTU1306
CACCACTCAAGCCTCGCTTGGTATTGGAGGTCGCGGTCTGTAAAACGACTGCGCCTCTTGAAGTCTTCCGGCTGGTACTT
GTTTTACCCTCTGCGTTGTGAATAACTTTTCGCTGATGGGTTTGTGAGGATCACTGCCGTTAAACATCCAAATCAAA
>OTU1307
CACCATTCAAACCTCTCTTTTATTAGATGTGCGTTTGGTTTTGGAAGTAGACTGGTTGGCCTTTATGGTTAATAGTCTCT
TCTGTAATGCATTGACGAGCGTCTACTGTTCCTTAGTTGTAGCAAAATTTTTCTCAACTTCAAGGTAATAGTAGATGACC
TACTTTCTCTTGATTACTTCCCTTGGGAAGTCTTCTTTTAAA
>OTU1308
ATATATCAACCTCTTCAGCTTTTGCTTGTTGAGTGTTTGGATGTGGGGGGGGTTTTTTTTTGCTGGCCTCTTCCGAGGTC
AGCTCCCCTGAAATACATTAGCAGAACAATTTGTTGACCGTTCATTGGTGTGATAATTATCTACGCTATTGACGTGAAGC
AGGTTCAGCTTCTAACAGTCCATTGACTTGGACAAATTTTCATTA
>OTU1309
AGTCATCAACCCTTTCCGTTTCGTGCGGACTGGGTTGGATATGGGGGCTCTGCTGCCGTGAGGCGGCTCCCCTCAAATGC
ATCGGTTGGGCCTGTGGGTCGAACTCGACTGGGCGTTGTACCATCCTCGCTCGACAGAGATGTTCCCCTTCTGTGCCCTT
CCCTGACCTGCCTACTAGAGTGGCGGCCAACTTCTTTGAAA
>OTU1310
CACCCCTCAAGCCTCGCTTGGTGTTGGGGCCCGCGGCGAGCCCGCGCCCCCTAAATCTTCCGGCTGGCCGTATCGTCTCT
CAGCGTTGTGGAAATATTTCGCGGTGAGTCGGTGTGATCATGCCGTTAAAGCATTTCATAAA
>OTU1311
CACCCCTCAAGCCTGGCTTGGTATTGGGCCCCGCTGCGCACGTAGCGGGCCTTAAAATCAGTGGCGGTGCCGTCGGGCTC
CTGAGCGCAGTAAACATCCTCGCTTTAGGGACCGGTGGACGCTTGTCATCAACCCCAACTTTCTAA
>OTU1312
CAACCCTCAAGCTCAGCTTGGTATTGGGCCCCGCCGACCCGGCGGGCCCTAAAGTCAGTGGCGGTGCCGTCCGGCTCCGA
GCGTAGTAATTCTTCTCGCTCTGGAGGTCCGGTCGTGTGCTTGCCAGCAACCCCCAATTTTTTTCA
>OTU1313
AAACCAAATGGGCCCTATCGGGGTCCCGTATTGGGCTTCGCCCTCCCTCTGGGGGGGCGTCGCCTCGAGGCCATTGGTCT
GATGGGCGGGCAAGTTCCTCTAGGACGGACCGCCCTGTGGACCACGAGACTTCTGA
>OTU1314
TCACTACTCAAGCTCGGCTTGCTGTTGGACCTCTTGTCGTTAAAAGACAGGTCTCAAAGATAATGACGGTGTTATTAGAA
CCCTATATGCAACGAGCTTTAACCAGCACGCATGTTAGTGGCCTTATAACCCGGTCTTTTTACCAATTTTTAAAA
>OTU1315
AATTCTCAACCATATCATCGCTGATGACAAGGCTTGGACTTGGGGGTTTCATTTTGCAGGCTTCAACTGAAGTCGGCTCC
CCTTAAATGAATTAGCCGGAAAACCCTTGTGGACCCGTCTATTGGTGTGATAATTATCTACGCCGCCCAATAGGACTGCA
CTTTTGTAATGGGATTTCTGCTTCCAACCGTCCTTTGGGACAATAATTTGACC
>OTU1316
ACTCTTCAACCCACCAGTTCCTTGTTGAACTGCTGTTGGTGTTTGGATTTTGAGTGCTTGCAATTTGTTTTAAATTGCTC
ACTCGCAATACATCAGCATCTCAATTTCGAACCTCGGATTGACTCAGCGTAATAGACTATTCGCTGAGGACACCTTCCTT
TGCGAGGGTGGCCGAGTTGTAGATAAGAGTGGAAGCTACCAATCCTTTTAGTCAAATTTTATTAG
>OTU1317
CACACCCCATCAGGCCCTGTGCCTGGCGTTGGAGCCCGTCAGCCCCAGGCTGACGGCTCTCAAATACAGTGGCGGACCCC
CTGGGGACCCGGGCGTAGTAGCTTCTACCGCCGTCCGGGGAGCCTGGGGGCCTGGCCGTAAAACCTGCCCGTGGCGCGAG
CCCGGCAAACTCTTG
>OTU1318
ATACCTCAACCTCTACACTTTCTTGTAAAGGGTAGTAGCGTTGGATGCTGAGCGCTGCTGTGATTCCACAGCTCGCTTCA
AATGTATAAGCAATCTTTGTACTACTCGGATTGACTTGACGTGATAAAATCTTCGTCAAGGATGCTTCTCAGCAGCCGAA
TTGTATACGAGTTGCTACCAAACCAGCACTTGTGCAACACCCTGAT
>OTU1319
AAACCGTCATGGTAACATGTTTTTGGAGGTGCTACAGCCCCTCTTAAAAAAGACACCGGCACCGGAAGACTAATAATTTT
ATTGTTGACCACCGCCGCGATCAGGGTGCTTCGGTGCTTCGCACCTTCGCACCCCTTGC
>OTU1320
AATCTCTCAAAGAATTGGTCAATCTATCCTTTGGATTTTGGGTCTTGCTGTGAAGTGTTTCTCAGCTCACCTTGAAAATA
TTTGTTTTCGTCATCTATAATGAGGCATTCTAATTCATCCAAAGAGCCTTTTTGACAACTTGCTTCTAATTATCCCATTG
AAGGGATATTGAGAAACAATGAGTTTCAAGCCTG
>OTU1321
TCACCCCTCAAGCCCCCGGCTTGGTGTTGGACGGCCGGTGGGACCTATTCTGTGTCCCACCCCTCCCAAAGACAATGACG
GCGGCCTCGTTGGGACCCCCGGTACACTGAGTTCTTAACCGAGCACGTACTGGATCAGGGTTCCCGGGTCACGGTCTGCC
TCCCCTCAGGGAGAATTTTTACAA
>OTU1322
TAAACATCAAAAAAATATTTTTTTTTTATTAAAATTAATATTTTTTATGAATTTGAATTTTTTTCTAAGTGTTTTTTTAA
AACTTTAGGAATAATTTGTAATAAATTTGTTGACTTTTTTTATTAACAAACAACAAAGCATGACCAATAGGGTTTTGAAA
AAAATTCTTTGACTGCATTATTGTTTTTTAATTATTTTTATGGAAAAGTAACTTAAAACATTATTTTTATCACGAAAATT
AAAATTTATTTTAATTTTTAAG
>OTU1323
CAACCCTCAAGCCCTGCTTGGTGTTGGGCCCTGCCCGTTGCGGCCGGCCCTAAAGTCAGTGGCGGCGCCGTCCGGCTCTA
AGCGTAGTACATCTCTCGCTCTAGGGCCCCGCGGTGGCTTGCCAGCAACCCCAACTCCTAT
>OTU1324
GCTAAACTCAAGCCTACTTGTAGGATTGGTCTTGGGCAGTGTCCCCCGTCTGGTGGACATGCCTCAAATGAAATGGCGAC
ACTGCCTGGCTTCAAGCGTCTAGGAAACTTCATCGCTTCTGTCAGATAAATGTCTGCCTCTCAACCCCAATATATTTCTG
>OTU1325
TCAACCCTCAAGCTTGGCTTGTTATTGGGATTTGTTAGTAAATTGACATTCCCAAAAGACAATGACGGTGTTTTTAAGAC
CCCCGATACAATGAGCTTTTTACAAGGCATGTATTGAGGTGGGCTTTTAAACTCGGCCTTGATTTATTTTCTAAAA
>OTU1326
GAATCAACCTCAACTAACACTTCGTGTGTGAGTTGGATTTGGAGGTCTGCCGTTGACTTGTTCACGGCTCCTCCTAAATA
TATTAGCTGTTGGTAATGATACTGTTAGCTTGATATTATATCTATGCTGCGGTTGAATTAGTCCAATGCTTCTAATCGTC
TTTGGACAATATTCTGAG
>OTU1327
CTACCTCTACCGCTTCTGCGTGTAGGAAAATGAGTGTCTTGCTTTGCAAAGAGCAAGTCGCTTGAAATGTAATGAGCTCC
GCCCTTTAACCAACCGCGGTAGTAGATTCTTTACTGAATTTACCTGTCCAACTGACGTGGGTAAACCCTTAAAACGTTGG
CTTGTGATGGCAATAAACCGAGGATCTGCTTGTTTTAGGGATTTTGGATGCGTATGAGAATCTAGCGCCTCGCGCTATCG
GTTCCCAAACTATTTAAAC
>OTU1328
CACCTCTCAAGCCTCGCTTGGTATTGGGGGTCAGCGGCCTCGCCGCTCCCCTTGAAATCTCCGGCCGAGTCCATCCACTC
TCTGGCGTTGTGCAAACAAATCCGCCTGTCAAGAGTTGGGAGGGCTTCCGTCGCCGTTAAGCCTCTTTTTCAAA
>OTU1329
TCAACCCTCAAGCCTGGCTTGTTATTGAACCTCAATCGTTAAAGATGGGTTCGAAAGATAATGGCGGTGTCGTGTCGGCT
CCGGATGCAACGAGCTCTCGTAGCACGCATTTTGGCGGTCGACCGGCCCGGTCTTTACCCTATAATTGTAAT
>OTU1330
TGACCAATCCCGCTTGCGGAAGAAGCGGGGTCTTGGGGCTCGCTATCAGCGGCTCTTAAAATCAGTGGCGGCGCCATCTG
GCTCTCAGCGTAGTAATTCTTCTCGCTACAGGGTCCCGGTGGATGCTCGCTATGCTCCCCCAACTCATTA
>OTU1331
TTCTCTGCAGCAATGCGATTTGACTCGAGTCTTTGTTGACCGAGTTTAAACAAAGCTAGAGGATGGTCAGTTTGGACTAG
TCCGAGTGCTAAGCATTCTTGGGTCTAGGACGGATTGGACATTAAAATCTAACTTTAT
>OTU1332
TCACCCCTCAAGCCCCGTGCTTGGTGTTGGACGGCCGGTCGAGCGATCGACCCCTCCTAAAGACAATGACGGCGGCCTGC
GGTTCCCCCGGTACACTGAGCTTTTAACCGAGCACGTATCGGACCAGGGCACCCGGGACCCGGTCCTCTCCTTTAACTAG
GAAACTTCTAA
>OTU1333
AACAAACCTCAAGCCTGGCTTGGTATTGGGCCCTGGGACCATCCCGGACCCCAAATGCGTCGGCTATTGATTAGTAAATG
GGAGTGCTGTAGCAGGTGCCGTAACGACTTACTGGCGCATAGCTCGCACCGCCCTGCCTTGCGCGTTCGCATCGGTCACC
GACCGAACACAA
>OTU1334
CACCCCATCACGCACGCGTGGTATTGGGTCCCGGGGGCGACCCGGACCTCAACATCGCCGGCTGGAAACGTCCTAATCGC
AGCGTATCAATACATTTCGCGACGAGAGGGGGTTTTCACGCCGTCAAAACTCTTTATCACA
>OTU1335
ATATATCAACCTCTTCAACTTTTGTTGAGTGTTGGATGTGGGGGGATTTTTTTTGCTGGCCTCTCTGAGTTCAGCTCCCC
TGAAATACATTAGCGGAACAATTTTGTGGATTCGTTCATTGGCGTGATAATTATCTATGCTACTGACGTGAAGCAGTTCT
GCTTATAACAGTCCATTGACTTGGACAAAATTTTATTA
>OTU1336
CAACCCATCAAGCTTCGGCTTGGTCTTGGGGCCTGCGGTCTCGCAGCCTCTAAACTCAGTGGCGGTGCTATTGAGCTCTG
AGCGTAGTAATTTTTCTCGCTATAGGGTCTCGGTGGTTACTTGCCAGCAACCCCCAATTTTTATCA
>OTU1337
CAACCCTCAAGCATAGCTTGGTCTTGGGCTCCGCTGTTCACCCAGCGGGCCTTAAAATCAGTGGCGGTGCCGTCGGGCCC
TGAGCGTAGTAAATATCCTCGCTATAGGGTCCCGGTGGTTGCTTGCCATTAACCCCCAATTTTTTA
>OTU1338
AATCATCAACCCCCGTCGTTACTGTCGGGTGGCTTGGAGTTGGGGGTTCACTGCCGGGTCGCGTCACAGCGGTCGGCTCC
CCTTGAATGCATTAGCTGGGCGTCACGTCACGGCGGTTCACGGTGTGATAATTATCTACACCCATGGGATCGTCGAGTCG
GTCGAGCTTCTAATCGTCTTCGGACAACACTTTGAA
>OTU1339
GCACCAACTCCTACCCCGTGTAGGGTCTTGGGCTTCGCCTCTGGGCGGGCCTCAAAATCAGTGGCGGCGCCATCTGGCTC
TGAGCGTAGTAAATCTCCTCGCTATAGAACCCAGAAGGTTAGCTGGCCAGTAACCCCAAATTCTTAG
>OTU1340
GAAAAGCACAAGTGTGGTGGGGCGCTGCGGTGCCCTGAAATGCAATTTTAGTGTCTGGAGGCGTAGCGATACAATCGCCA
GACAAGCTCAA
>OTU1341
TCAACCATCAAGCCCGGCTTGTTGTTGGACCCCTGGTCGTGGAGACACGACCGGTCCGAAAGTGAATGACGGTGTCGGTC
TGACCCGCGGTGCAACGAGCCTCTGGGCACGCACGGGCGTGGCGGATCGGCCTGGTCTCAACCCCCAATTTTTCAAA
>OTU1342
GATACCTCAAGCTCTGCTTGGTGTTGGGTGCTTGTCCTGTCAAAGGGACTCACCTCAAAGCAATTGGCAGCCGACGTACC
GGTCGTGGAGCGCAGCACAATCTTGCGACTTCCGCCAGCATGTCGGCATCCAGAAGCCCATTTCTCAA
>OTU1343
TCACCCCTCAAGCCCCCGGCTTGGTGTTGGACGGTCTCGGTCGGTGGCCTCGCCCCGACCCCTCCCAAAGATAATGACGG
CGGCCTCGTGGGACCCCCGGTACACTGAGCTTCTTCATTGAGCACGTGCTGGATTAGGGTCACCGAGCCCCGGTCGACGA
CGCCTCTTGTAGGTGTCTTCTCTCTA
>OTU1344
AACGCATCACCATTAGTTAATGGTGGAACATGTTTTTTTCCTACAGAGAGAGAAGAATGAAAAGTATAGTGTAGCGTTGG
TGGTTGAGAGAAAGTATGTGTTAGGTTATAATCATATTCGAGCCACGATGTGTTTTTCGTTTCTTGGTGTATATGTGAAT
CATCTATACAGTACATGGTAAATGTACAATTAACCCTAACGGTTAATTGTAAATGTGTAAATGTGTAAATGATGCATATA
AAACAAAAACAAAAATCATGACGCACACAAAAACACAAAACAAATTC
>OTU1345
TTTACCACTTAAGCCTGGCTTAGTGTTGGGCGACGTCCCCTTTAGGGATGCGCCTTAAAACGCTCGGCGGCGTGGCACCG
GCTTTAAGCGTAGCAGAATCTTTCGCTTTAAAAGTTGGGGCCCCGTCTGCCGGAAGACCTACTCGCAA
>OTU1346
ATTGGTTTTAAATCGGGACTACCCGGAGTTGGGGTTGCTTAATTTTATGAGAGCCCTTAAATCAAAGAAACCTGGGAGGC
GAGATAAAGTTTTAAAAAACTATATATACAAGCGCCCCCCAAACCTTTTA
>OTU1347
CATCTCTCAAGCTCAGCTTGGTCTTGGGCTCCTTCCCGGGTGGGGGAGCCCCAAAATAAGTGGCAGAGTCACCGAAACTC
GGGCTTAGTAAATCTTTCCGCCTTGGAGTCTTCGGTGGGTCGACCAGTGCACCTTACGGTGAACCTTTTTCAAT
>OTU1348
AATTATCAACCTTGAAAGCTTTTGTGGCTCTTCTTGGCTTGGATGTGAGGGCTTGCTGGCTTCCTTCAGTGGATTGGTCT
GCTCCCTTTAAATGCATTAGTGGGATCTCTTGTGGACCGTCACTTGGTGTGATAATTATCTACGCCGCTTGACTTTGAAG
CAAATCTTATGGGAACCTGCTTATAACCGTCCCTTGCTGGACAACTTTCTTTTA
>OTU1349
CAACCCTCAAGCTCTGCTTGGTATTGGATGCCACCACCTGTGGTACATCTCAAAAGCATAGGCAGTAGCATTTGGCTTCT
AGTGTAGTAAATTTCTCGCTTTGGAGCCTAGATGTCTGCTAGCTGAACCCTCAGTTATACAAA
>OTU1350
GTATTCATTTCTGGGTAGTTTATTCAACCTAGAAGATTTGCACTGTGTCTCTAGCTTCGGCTCTGACTAACGCTAAATAC
ATTACTTGACTGGCAGTAAATGTTTGACCCTGCTACGTTATTGAAAAGCTATGAATGAGGCGAAAGTTTCTTTTGGCAGA
GTAAATATATGGTAGGTAGTTTATTGCTGGGTAGAGTTCATACCTTATAGACGCTGGCCTAGCTAGTGATCTGAA
>OTU1351
CACCCTTCAAGCTTTGCTTGGTATTGGAACTCATCTATCAAAAGGATGTTTCCGAAAAAGAGTGGCAGTTTGTAGAACTT
CAAGCGTGGTGAAAATTTTACGTTCTGATAGTTGTTCGAACTTGCCAAAAACCTATTTTCAATA
>OTU1352
ACAACCCTCACGCCCTGCGTGGTCTTGGGCCGAGTCTCTGGGCTGGCTCCAAAGATAGTGGCGGGCGCCTCGAGGTCCTG
AGCGTAGTAACACTTCCGCTACGGGCTCTCGAGAGTGCTGGCCGAACCCCAACTCTACA
>OTU1353
TCAAACCTCATGCTCTTTGTTAGGTAACTATCAAAGGGTGTGGCACTGGAATTTTTACCTCACCGTGAATCTTCTTAATT
TCAAGTTGCCTGGTATTCTTACTAACACTGTACCGGAAAGCATGACCAATGGACACTCGGCCTCACAGCTATGTTCTTGA
TTGCTGACAAAGGTCTTTGACTAGCACTAGTACTCTTTGGCAAGAACAAACAAACTCACTAGGATCAGCAATGATCTTTA
AG
>OTU1354
TCACCCCTCAAGCCCCGTGCTTGGCGTTGGACGGCCGGTCGAGCGATCGACCCCTCCGAAAGACAATGACGGCGGCCTGT
GGTTCCCCCGGTACACTGAGCTTTTCACGGAGCACGTATCGGACAAGGGCGCCCGGGACCCGGTCTTCTCCTCTCAGCAG
GAAACTTCTCAA
>OTU1355
TTAACTAAGCTATTTATTGCTTGATGTGCCGGCATTGATGCGGGTTAAACAGAGCATGGGTCGGCGAGACGGCAGCCTGG
GCCAGAGAGCACTGCTCTTTCAGGGTGGCAGTCTTCAAGACCACTAAATCACA
>OTU1356
TCAACCCTCAAGCCTGGCTTGTTGTTGGACATTGTGGTGGACCTTTTGGGTCAACCGGTCCTAAAGACAATGACGGCGTC
CGTGGGAGCCTCGGTACAAGGAGCTTTAACCAGCACGTATCGAAGAACCCCCGGGCCCGGTCTCCTTTTTTACTTTTAA
>OTU1357
CACCCCTCAAGCCTCGCTTGGTATTGGGCTTCCGTCTCCTAGGCGGGCCTCAAAAGCAGCGGCGGTCCGGCGCGGATTCA
AGCGTAGTAAATTTTCTCCCGCTTTCGAAGCCCCCGTTGGTCTGGCCCCAAAACACCGGACATAGTCCCCATA
>OTU1358
AGTCGCAGATCGAAAAAGCCATCTTTGCGGATGCTTTTTCGGATTTGGGCCTTGCCGAAAGTCAAACGTCGGCTGGCCTT
AAACAAAAGACAGACCGGCCCTCTTCCTTTGAACGGGAACTATCGTATATAGTCGAAGGCGTAATTAGTTGGATCTTGCA
TTCATTTTTTTCGCTGAAATATATATATACAATAGCACCGTGCAGCGGCGGAAAGGGCTGCGTCGATGGCAGGAAAACAT
CAAGAATCTTCCAGATTCTA
>OTU1359
ACACCCTCAAGCCCTGCTTGGTGTTGGGCGTCTGTCCCGCCTTCCGGCGCGGACTCGCCTCAAAGCGATTGGCGGCTGGT
ACCACGGCCTGGAGTGCAGCAGAATTGCGCTCCCGGTCCGGGGTCTGGCTCCCAGAAGCGAACCTTAAT
>OTU1360
ATTTTTTCGAACGACAGCTTTTGCAAAAAAGCTGACGGATCGGTTGTGATGGTTTGCCATTTGCATTGGCTCCGTCGAAA
TACATCAGCTGGACTGTTTTGCCCGAGCAGAAGGATATACGTCCCTCTCCCTCCGGATTTTGATAATTATCAAAAACACG
GACGTGATGGAAACTCTTTTTGCAGAGCACTACGGCGACAGCTTCTGAAACCCGCCCATATTGGCCTTGTGCCTTGTGGG
AATTAATTC
>OTU1361
AATAATAATTATCATAATCTTTTTGATTATGGAATTGGGCTTTTATTTCAAAATAAGATTTATGGCCTTAAATTTACGTT
ATAGGCTTGTGTACTACATAAAATTTGAACTAAATGAGCAACTAAACATTCTCTTGGGGATGATTTTATTCACAAGTATT
ACGATTTTTTGGTCGCGCAAAAGTACTTTTTACAAGGTGCTTGACCTAGATCGTAAAGTTTTTAAC
>OTU1362
AGTCCATTAAGCCTAGTTGCTTAGCGTTGGGAGCATTACCGTACGGTAACTCCTCAAAGTCAGTGGCAGGGTTACGGTAC
ACTCTAAGCGTAGTAGATTTCTTTCTCGCTTTTGCTGTGGCCGCGGCCGTTGCCATAAACCTATACTTCTTAGTT
>OTU1363
CTAACTCATCTCGTTAGCTTTTTTTTTGTTGAAAAAGCGAGCGGAAAATGTGCTTCTCACTGGAAACTTTGAGTGGCATT
AAATAGAGCGATTGAACGCTTTTCTTCACATGGAATTCTTATCTGTACCTCCATTGGATGACGTAGTTAATTTATTTTCG
ACGTTGACCGGCGGCGGCGTGGGTTTGAGTATACTAGGAGAGAAGACAATCGAAGAAAATTAACACCTTTTTGA
>OTU1364
CCCACTCCTCTTGTAGGGTTTTGAGAGGATACACCTCTCTAACGTGGCACGCTTGCGAACCGATACCAATCTCAGTGTAG
TAATTTTATCATCACGAAGGAGAGGTTGAGGCCGCCTGAAATCAAACTTTGTA
>OTU1365
CAACCCTCAAGCCCCGCTTGGTGTTGGGCCCCGCCCGTGTGGCGGGCCCGAAACTCGTGGGCGTCGTCGGCCGGCTTCAA
GCGTAGCAAAACCCTCGCTTTGGAGCCCGGCCTGCGGTCGCCCTGGACCGAATTTTCACAA
>OTU1366
TAACAAAATGTTGACTGATGCCTATGGCTTGGTTAGAATCCAGATTACGCTCTTGTAAGAGGAGGAGTCAAGTTTCAGTG
TTGATTTTCGGTGCTGGTCTTTCAACTACCCTCCTTAAGCAATCTAA
>OTU1367
AAACCAATCCAGCTTGCTGGGTCTTGGGCTTCGCCTCCTGGGCGGGCCTCAAAATCAGTGGCGGTGCTGCCAGGCTCTAA
GCGTAGTAATACTTCTCGCTTTTGGGTCCTGGGAGTGGCTTGCCAACAACCCCCAATTTTACAG
>OTU1368
CAACCCTCAAGCGCTGCTTGGTATTGGGCGTCACCAGTCCGGTGTGCCTTAAAATCAGTGGCGGCGCCATCTGGCTTCAA
GCGTAGTAATTCTTCTCGCTTCTGGAGCTCGGGTGTGTGCTTGCCAGCAACCCCCAATTTTATCAA
>OTU1369
AAATAACTTCAAACAATTTTTATTTTGTTTGGTCTTGAGGGATGAGCAGAAAGATTATTCGAACTGCTCACCCATTGAAA
TCTAATGGCAGATATAAGTATGGTTGTCCTAGTGTGATAAGTTTTTCATGTCACTTGGCTAGCCTATTCTACAATCTTGC
CAACTGAAACTCCCCTCTTTTTAT
>OTU1370
TCAACCATCAAGCACGGCTTGTCATTGGACTTTTTGGTTCTCCGGACCGGTCTGAAAAGTAATCGACAGGGTGGGGTAGC
CTCTGCAGTACGACGAGCTTTCTAAGCATGTATTGGAGGTCAACCGCCCGGTCTTAACACCCCTATTATTTCT
>OTU1371
CAACCCTCAAGCCCTGCTTGGTGATGGGTCCCGCCCGCGCGGCGGGCCCGAAACTCGTGGGCGTCGTCGTTCGGCTCCAA
GCGTAGCAAAACCCTCGCTTGGGTGTTCGAACGGTGGCCGCCTGGAACGAATTTTCTACAA
>OTU1372
ACCGTATTCATCCTCACAACCCCAATCTGTTTCTGACAGACTTGGCAGCGTGGATTTGATCAATACCTACAAAATTTTAC
ATTTTGTGGGTTTGATTTAAATGTAGTGATCGGAGCCAACAATGTCACCAAAAGTACTTTGTTCCTTGATAACCGACGTG
GATTACTGGTTACCAATTAATTTTGGCAAACCTTTTTCATCGTCCGTAAGAGGTTCATAAGGAAAGACATACAAAAAATG
TTGGTATACGGCCCATACCTGAACATGCCAGGCAGTGGACATAATTTTTTGTCTGCTGAACACCTGAAC
>OTU1373
ATTCCTCCACTCGCCAATCCTTTCGTGACTGGTTGAGCTGGGACTTGGGGGTTTTTGTGGGTCCTTTCTCTGGTCCACTC
CCCTTGAATGCATGAGTGAAGACCCATGCGGGCCTTGGTGTGATAGATATCTACGCCGTGGCTCTGTGTGGATGGTGCTT
TGCTTCGAACCGTCCCTTTCTGGGACAAGCTTACATCGAAC
>OTU1374
AAACCTTCAAGCCTAGCTTGGTGTTGGGTGCTTGTCCTCCCCCGTGGTGGACTCACCTCAAATGCATTGGCGGCCGGTAT
GTTGGCTTCGAGCGCAGTACAACGCGCCTGGTGTCTAGACGTGCTGGTCCTCCACAAGACCTTTTTAAA
>OTU1375
TAGTATCTTTCTTTATACTGTTATGGTGTAAAGGTTTTGGTCGTTCTTGACTTTGGTCAAGTCGATTTAAATACAACGTG
AAGGCTCGCTTTCATAGTCTATGAGAGTTGAAGTTCCTTTGAATCACACTAATTAGTGTCGGTACTCTGGGCTTCTCTAA
TCTCTGCTTAGGCGCCAATCACAGGTCTAACGACTTGTACTTTGAAC
>OTU1376
ATATCTCACTCTTGAGTCTCTTTTGTGGAATCAAGATGTGGACTTTGGAGGTTTATGCAGGCCATCACTGGTCAGCTCCT
CTTAAATGGATTAGCGGAACTCTATGCAGTACCCAGCCTCGGTTTGATAATCCTATCTATGCTGTCGCTGTTGGACTGTG
CTGTTTGGCTTATAACTGTCCTTTTGGACTGTCACTTTTGTGGCATAAATTTTTAA
>OTU1377
CAACCCTCAGGCCCTAGGCGGCCTGGCGTTGGGGCGTCTGCAGTTGACCGCAGGCCCTGAAAGATAGTGGCGGTGTCCGC
TAGCACTCCGGGCGCAGTAGATCTCATTCTCGCCGAGGACGTCTTGCGGGCTGCCGGCCGTAAAAACACACTATTTCCTG
GAA
>OTU1378
AGACTCATCTACTCGGGTTTCCGAGCAAGATGGATTTGGAGGTTGCCTTTTGGCTCCTCTTAAAAGCCTAATGCAGACGT
AATAAGTTTCGTCGTACGCATTCTACTCTATATTTGTA
>OTU1379
AATCATCAATTCAATATTGCTTTTGTGATGTTGACTTGGATTTGGGGACTGCTGGTCTTGACAGGACTGGCTTCTCTTGA
ATGCATTAGTGGAATCGAGTTACAATGCTACGTGTAGTGTGATAATATCTTCACTGCATAGTTGTAATGAAGTTCTGCTT
CTAACAGTCCTTCGTTGGACAATACTTGACC
>OTU1380
CAAACTCAAGCCTTGCTTGGTCTTGGATTTAGTCGATTGACTTTTTTCATAACTTATTGGTGGTACCATTTGGTTCTGAA
CTTAGCAAAACTTTGTTCTTTTCAAATGATCACAAGAAAAAAACTTGAA
>OTU1381
CAACCCTCAAGCTCTGCTTGGTATTAGGCGTCGCCTGTCAAGGCGCGCCCCAAAACTAGTGGCGGTGCCATCTGGCTTCA
AGCGTAGTAATTCTTCTCGCTTCGGAGAACCAGTTGTGTGCTCGCCAACAACCCCAAATTTTATCAA
>OTU1382
ACACCCCACATTCTAAACCTTGCGTTTAAAATGGACTTGAGAATTTCCGCCTTCAAGCGGATTTCTTTAAAATCATTAGG
CCTGAACTTTTAGTTTTTCTGCCTGAACATTTTTTTAATATAAAGGAATGCTCTAGTAAAAGACTTCTTTGGGGGCCTCC
CAAATAAATCATTCTTAA
>OTU1383
CAACCCTCAAGCCCCCTGCGAGCTTGGTGCTGGGGCTCTGTGATAACTTCCTTCACAGTCCCTAAATATCGACGGCGGAC
CTGTTTAGGCCTCTGAGCGCAGTAGAATTTTCTCGCTTTGTGGGGCATTTACAGGGTTTTCAGCCTTATAAAATACCATT
TTATTCA
>OTU1384
AATTCTCAACCTCACCAATTTTGTTATGAAATTGTGTGTAGGCTTGGATGTGGGGGTTGCAGGTCCACTTTGTGGTCTGC
TCCTCTGAAATGTATTAGTGGGTTTGGCCCCTAATCTATTGGTGTGATAATTATCTACGCCGTGGATTGGATGGCTATTT
TAGACCTGCTTATAACCGTCCTTCACAGGACAACTCTTGACAT
>OTU1385
AACTCTCAACCCTTTTACCTTTGTTTATCAGTGGCATTAGGGCTTGGATCATGAGTGCCTGCTGGACCTGTGCATCAGCT
CACTCTAAATGTATCAGTGGTCTGCTTCTTCTGTCCTGCAGATAGATCTGGTGTAATAGGTTTTTATTCACTGGCCATCT
GTGGGGGCAGAGGGTTGCTCGTCACTTCCAAACAACCATTAAGT
>OTU1386
AGTCTTTAGAATTGTTTATTCATTTCTAAGCTCGGGTTTCATGGCTTTAACAAGTCACGTTTCCTTAGATGCATTACGCG
TCGCACTATGGTTGCGCTCCTTGTTGTACACTTCAAGGCACTTCCTAATGCGTTATCGCACTTACGCTCAGAACCTTTGG
TGACGAGCAGAACCGCGTTCCGTCCATCTCGGATGGTTCGCCCTTCCTTG
>OTU1387
AAACTCTCAAGCACCGCTTGGTATTGGGTGCGGTCCTCCGGGACCCTCCCGCAACCCGTTGGGCGGGACCGATCGGCTCC
GAGCGTAGCAAGAATCTTCCCTCGCTACGGAGACCGGCCGGCCCTCGCCCGGTGAACCAACCCCAAA
>OTU1388
TACCTCTCAACCCCGCTCTCTTTTTTGAGAGTTGCCTAGGGTTTGGATCATGATGCGTGCAGTGACAACTGCTGCGTTGA
AATCTAACAAGCTGGATCCGTGGCTTGCGGCTTGACCTGTTGTTGTAAACTTGAAAATCAATAGGAACGCAAACCTTTGG
AATGGGCTTACCACAAATCTTCCTTTGGAAGAACACAAGTGCA
>OTU1389
TTTAATCTCACAAACCCTTTTGGGTATGTGGATTTGAGCAGTCCGCTTGCTTTTAGTTGCATTTGTAATTAGAGGCACTA
CGCGGTTGCTTTAAATATATAGCGAGCGGTACTGACCACTGCTTATTGTGGCTAGGCGTATTAGTTTCCCATTATGGGAA
TCCACTCTTGCGCCGGTGTATTAGTCCTTTAAGCCTTTGAGCTGGTTGATTGCTTTGCTTTTATTCGTATTTCTTCGGAG
GTACTTACCGAGTTCTGATAGCAGTATGCAATTAGACTTGAT
>OTU1390
AATAATAAATTATCACAATCGTTGGTTGTGGAATTGGGCTCTTATTTCGAATAGATTTATGGCCTTAAATTTACGTCATG
TGCTTAATTCGAACCAAGCGGAGCAATTAAACATTCTCTCGTTAGACGGATTAATCGCAAGCGTTTACGATTTTTTGGAC
GACGAAAAGCGCTTTCGCGAGCGCGAAGCCCACGATCGTAAAATTTAATTGAC
>OTU1391
CACAACCTCAAGCATAGCTTGGCATTGGGATAGCATCTGCGGTAAATCGTGGATGGTCCTCAAAGAAATCGGCAGTGTTG
CTTGATCTCAGACGTATTAAAACTTTATGTTCTGTTTGCAGATCTTTGTTGCGCTCGCCTCGAAATTTATATTTCTCAAA
>OTU1392
CAAAATGTTGACTAATGCCTATGGCTTGGTTGTAATAGAGATTACCCTGTAAGAGGTGGTGTCAAGTTGTTCGCGCAACT
ACCCTCCTTAAGCAATCTAA
>OTU1393
ATATATCAACCTCCTCAGCTTTTGCTTGTTGAGTGTTGGATGTGGGGGTATTTTTTGCTGGACTTTTTTCTGAGGTCAGC
TCCCCTAAAATGCATTAGCAAAACAAATGTGTTTACTGTTCATTGGTGTGATAACTATCTACGCTATTGACGTGATGCAG
TTTAGCTTCTAACAGTCTATTAACTTGGACAAACTTTATTA
>OTU1394
CACCCCTCAAGCCTGGCTTGGTCTTGGGCCCCGTCGTTTGTTCGACGGGCCCTAAAATCAGTGGCGGTGCCTCCGTGGCC
CTGAGCGTAGTAAATTTCCTCGCTTCTGGACCCGGTGGTCGCTGGCCAGCAACCCCCAACTTCTAA
>OTU1395
CCAACACCTCTCAGCAGCGTTGTGAAAGCAATGCGCGCTGGAAAATGAGAGTTGATAGACTTGTGCTATCGTCTCTTGAA
ATACATCGAGTGAGTGTACTGTCCTTCTCAGCTTGTGCTTGCACAATAGCTTGGATTCGACTGTGTTACATAAGTGACGT
GAATACTGACCCTTGTGGTCTCATTTCTACGTCGATCTTGTGTTTCACATATAGTTGAGCTCAAGTGAACGAGTTGGTGA
GTCCCTTACGGAACGCGGCATTCGTGCTGCAATCGATTACTTCTGTAATCTGAA
>OTU1396
TAACCAATCCAGCTCGCTGGGTCTTGGGCACCGCCGTCTGGCGGGCCTCAAAATCAGTGGCGGTACGGCCGGGCTCTAAG
CGTAGTAAATCTTCTCGCTATAGGGTCCCGGGCGGCACTGGCCAGCAACCCCCAATTTTTTTACA
>OTU1397
CATAATTCAAGCTTCAGCTTGGTGTTGAACGGTATCCTCATTGATACGTTCGAAACTCATTGGCACTTGTCTTATAATGA
ATAGCGTGACAGAATCTCGTTAAACATTTTTTGACTGGTCGCCGGTCTTTTTCAATCAAA
>OTU1398
ATCTTCTTTTACCTAAATTTTATTTATAGAGTTTAGTGTAGAGATTTGAAACTTCCTCTTATATTAGTAAGGGGTGTTTT
TAAATAGATTGCCTTATAAATTGTAAAAAATGTTTGACATTCTCAACAATTTGCAGAAAAGTATGTGAATGAAACATTGT
TTCTCATCATAATGCCAATTACGCAAATGGGAACTAGTTTAGTACAAATTTGAGGTTCATGACATAACAAAGTCCAATAG
GACTTGAA
>OTU1399
AACATCTCAAATCTCTTAGCGCTTGCGTTAAGAGAATTGGATTTGAGCGATCCCGACTCACCTTCGCAAGAAAGGGGAGG
GTCGCTTGAAATGCAGATGCAGCAGGACATTCTTCTGAGCTAAACGCATATTTATTTAGTCCCGTCAAACGGATTATTAC
TTTTTGCTTCAGCTAACATAAAGGTTGAATGAGCCACTAATCGCTGATTGCAGGAAAACATGTCCGTAACAGGACTTGTA
A
>OTU1400
TCACCAATCTAGCTCTGCTAGGTATTGGGTTCCGCCAGCGCGCGGGCCTTAAAACTCCACAGCAGTGCCGTCGAGCCCTC
AGCGTAGTAAATCTCTCGCTCGAGGCCCGGTGGATGCCCGCTGAATAAACTTTTATACAA
>OTU1401
TCACCCCTCAAACCCCCCGGGTTTGGTGTTGGACGGCCTGGTCGGGCGACCGACCCCTCCTAAAGACAATGACGGCGGCC
TCGTGGGACCCCCGGTACACTGAGCATCTTAACTGAGCACGTATCGGATTCAGGGTCCCCGGGACACGGTCTGAAAACCT
ATTATATTTTCTCAA
>OTU1402
CAACCCTCAAGCCTGGCTTGGTGATGGGGCACTGCTTCCGAGAGGGGGCAGGCCCTGAAATACAGTGGCGAGCTCGCCAG
GACTCCGAGCGCAGTAGTTAAACCCTCGCTCTGGATCGCCCTGGCGCGGCCCTGCCGTAAAACAACCAAAACTCCTGAAA
>OTU1403
CAACCCTCAAGCTCAGCTTGGTATTGGGTGACACCATCTCAGGTGCACCTTAAAATCAGTGGCGGTGCCGCTGGGCTTCA
AGCGTAGTAAATCTCTCGCCCTGGAGCTTTAGCGGTTAACCCTGCCAAAACCCCTAATATTTTTAA
>OTU1404
AAACTCTCAAGCTACGCTTGGTCTTTGATGATTGTGATATTCTCACATCATCGTAACTCGTTGAGCATGAATCGACTTAC
TTCAAACGTAGCAATGTTATCGTTTCGTTGTTCAGGTTGGTTTGTTGCCATACAAGAACCCAATTCTTAAAA
>OTU1405
AACTATCAAGCTCCGCTTGGATTTGAATCACTGCCGTGGCAGGATTTCAATATTGTCGGCAATTGACCATCTGTGATGAC
TCACTTGGAGTTCATTCGCCTCAAACTTTTTTTGACC
>OTU1406
ACCTCTCCCATACACCTTCTATTTCTACGATTAGATTGTGTCATGCGGATGTTGGACAGCGCAGCACGTCTGAAGACATA
CTGCTTGTCTGAATTGAATTGGTGTGGTCCATGCTTGGCCTTCACAGTGTTCTAGGTTCGTCCATCTCGCTGTTAAGTCT
TGTCCAAGCTAGAATCGAAAGGTTCTACAGGACTTTTGCACCTTAAGCCTTATCCCATTGTCTTTTTTGTAAAGACTTTG
GGCTATCCACAAT
>OTU1407
GTTTAACCATCAAATCTATCATGGAGACATGTTATATTTGGACTTGGGACTTCTCGACAGAGAGACCCTAATTACATTTG
TTGCCCATCTCTTGTGAGATTATATGAAAGGCATGACCATTGAACGCAAGTTCTTCTGATTGCAGCGATTATAATTAAAC
TTTTGATGTCGTACAGAAATTTTACGAAGAGGTAACTCTCTTTAAG
>OTU1408
ATCTTCCTCGGGCTGACTTGTCACCCGGTGTTGGGGATCAAGCTGGGCCACCCTCTGCCTTTGGGCATCGATGGCCTCCC
CCAAAATGAACGGTACAGGGCTGTCAACCTCAGGTGTAGTAGACACATATCTTGCCTTGGAGGTTGACATTGCCCTTTGA
CCAAAATTTTTTTCCAAA
>OTU1409
AGTACTCTACATCCAGCGTTTGTTGGGAGTAGGAATTGGGGATAATTGAGGGCATTTCGGTACTAGCAATAGTGGTGAGG
GCCGTTAAATTTTCTCTGAAATTGAGCTAGTAAACCTGAAGGACTTGGAGCCTAAAGTGCGGTAAGAAAACCAGTTTTTC
TCCCACTAAAAAGCCGAGTATTTCAGGGCAACTTTCTAGATTTTTGGGTCGAGGGAAGAAC
>OTU1410
TCAACCCTCAAGCCTGGCTTGTTGTTGGATCTCTCGTCGTTAAAGACGGGTCCTAAAGTTAATGGCGGAGTCGTCGGGAC
CCTAGATGCAACGAGCTCTTGTAGCACGCATTTCAGGGGCTGGCGGCTCTAGTCTCAACCCATATCATTTACAA
>OTU1411
CACCTCTCAAGCCTTGCTTGGTATTGGAGATAGTGGTTCTACTTTTGAACTGCTCCTCTTGAAATTTTCGGCCGAGTCTT
CTGATCTCACCGGCGTTGTGCAAACAAATCCCGCCCATCGAGTGATTGAGACTTCCGTCTGCCGTTAAGCACTTTTTATC
AAA
>OTU1412
CAACCCTCAAGCTCTGCTTGGTAATGGGCGGCACGGTTCCGTGCGCCCCAAAATCAGCGGCGGTGCCGTCTTGGCTTCCT
GCGTAGTAACAAATCTCGCTACGGAGCCTGGCGGCGCCCGCCGGAAAACCCCATCTAAA
>OTU1413
TCAACCTCAAGCCCGGCTTGTAGTTGAGCCTCAGCCCGTCACACGGCTGGCTCCAAAGACAGCGGCAGTGTCGATCGGAC
CCTGGATGCAACGAGCTTTCACGAGCACGCATTTAGAGGCCGGCCGGCCCTCGCCTCGACATATTTAATCAA
>OTU1414
CGACCCTTAAGCCTCGGTTGCTTAGCGTTGGGGGCTCGCCGTAACTGGCGACCCCTTAAAGACATTGGCGGAGTCGAGAT
GGAACTCTGAGCGTAGTAAATCTTTTCTCGCTTTCTGAAGTCCTCACGACCTCGGCCGTTAAACCCCCAATGACCTAGTC
ATCTAGT
>OTU1415
GATTTTTCTTGGAGCTTTGCTCTGTGTTGGGCTTCATCACTATTTTTAGTGATGGGCCTTAAATTTAGTTGCTAAAGTAC
TTTACTTTATTATGTATGATGGTGAAACATCATCAAAGTAAAGGGGCTTAGCATATAAATCGATC
>OTU1416
AGGATTCTCTAATCCTTTGGATTGTTTTGTCACTAAAATCATTCTTACACTATACAAAAGAGTGTACTTTATT
>OTU1417
TCACTAATCAAGCCTGGCTTGCTGTTGGACCTCTTGTCGATAAACCGACAGGCCCTAAAGATAATGACGGTGTTATTAGG
ACCCTAGATGCAACGAGCTTTCATTAGCACGCGTTTAGTTAAACCTTTTAACCCGATCTTTTTTAACCAATTTCTAA
>OTU1418
ACTCTTCAACCCACCGGTTCCTAGTGAATCGAGCTGGTGTTTGGATTCTGATCGCTGCAAGCTCTGTCTTGCTCGGTCGT
AATACATTAGCCCTCTCAATTTCGAACTTCGGATTGACTCAGCGTAATAGACTATTCGCTGAGGACACCACTTGTGGTGG
CCGACCAGTAGATAACAGTAGAGGCTTCCAATCCATCTAGTCAAATCTTTAG
>OTU1419
TTAAATCTCAAGTTTAACTTGGTCTTGATAATTGTCTTTGACATTATTCAAATTAAACGGTTTGATTTGATTCCATCATG
AAGTTACAATGTCTTCTTCATTATCGAATTAAATCGACGCCAGATAATTCTTTTTATCAAACG
>OTU1420
TACTCTCTCTACGGATATGGGTTGTGTCTGCGGACTGACCTTGAAAGTAGACAGGAGCGACTGAAGAAGCGCGTCATAAG
GACTTGTCCTCGCGTGGATCTGCCGTAAACCTGCGACTGCATGTGAGTCCTTCGGACCCACATACAAACACAACAAAC
>OTU1421
TCACCCCTCAAGCTTTAGCTTGGTGTTGAGGCCTGCTGTCAAGGCAGCCTCTAAAATCAGTGGCAGTGCTGTCAGGCTCT
AAGCGTAGTAAAATTCATCGCTATAGACACCGGATGGACACTCGCCAGAAACCCCCCATCTTTTAAT
>OTU1422
ACACCTCAACTCTCGTGGTTTTTCCATGATGGGCTTGGACATTGGGGGTCTTGCTGGCCTGCGGTCGGCTCCTCTCAAAT
GAATCAGCTTGCCAGTGTTTGGTGGCATCGTGGGTGTGATAACTATCTACGCTTGCGATGTTCCACCAGGTGACCTTCAG
CGATGGAGGTTCACTGGAGCTCACAAACGTCTCTCCCTGGTGAGGACAGCTCTTTGAAT
>OTU1423
CAACCCTCAAGCTCTGCTTGGTATTGGGCTTTTATCAGTAAGATGATAGGCCTTAAAGTCAGTGGCGGCGCCGTTGGGTC
CTGAACGTAGTAAAATATTTCGTTACAGGTGCCTTGCGTGCTTCTGCCATTAAACCCCCAATTTTCTAT
>OTU1424
AAACTCTCAAGCACCGCTTGGTATTGGGTGCGGCCCTCCGGGGCCCTCCCGCAACCCGTTGGGCGGGACCGTTCGGCTCC
GAGCGTAGCAAGAATCTTCCCTCGCTACGGAGACCGTCCGGCCCTCGCCCGGGAACCAACCCCCAAA
>OTU1425
ACTCTTCAACCCACCGGTTTCTTGTTAAATCGGATGGTGTTTGGATTTTGAGTGTTGCTGGTCTTCGGACGTAGCTCATT
CGTAATACATTAGCATCTCAATTTCGAATTTCGGATTGACTCAGCGTGATAGACTATTCGCTGAGGACACCTTTGGGTGG
CCGAATTAGAAGACAGTAGAAGCTCCTAAACAGATCTTAGTCAATTTAAA
>OTU1426
TCACCTCTCAAGCCTGGCTTGCTGTTGGACTTTTCGGTCATGGTTTAGCTATGACCAGTCCCAAAGATAATGACGGCGTC
TGTGAGGACCCCAGTACACTGAGCTTTAATAGCACGTATTAGGTGGAAGTCCAGGCCCGGTCTTAACTATTTTTCTTTAA
>OTU1427
TGACCAATCCCGCAAGGGGTCTTGGGGTCCGCGTCTCTGCGGCCCTTAAAATCAGTGGCGGCGCCAGCGGTGCTCTCAGC
GTAGTAATACTCCTCGCTCGGGATCCACGGTGGATGCTTGCCAGCAACCCAACTACACTA
>OTU1428
TCACCCCTCAAGCCCTGGCTTGGTGTTGGACCTGGTCTCGCGAGTGACCTGTCCCAAAGATAATGACGGCGCCGGTTGGG
CCCCGGGTACAATGAGCTTTTACGAGCACGTACCCGGTGGCTTTTCAGGCCCGGTCTCTTTTATATATTTTACAA
>OTU1429
CAACCCTCAAGCCTAGCTTGGTGTTGGGGCACTACCCGTAACACGGTAGGCCCTGAAATTCAGTGGCGGGCTCGCTAAGA
CTCTGAGCGTAGTAGTTTACCACCTCGCTTTGGATGGACTGGCGGTGCTTTCTTGCCGTAAAACCCCCCAACTTCTGAAA
>OTU1430
ATATATCAACCTCCTCAACGAGTGTTGGATGTGGGGGGGTTCTTTTTGCCGGGTCTCTTTTAATTGAGGTCGGCTCCCCT
GAAATGCATTAGCAGAACAATTTGTTGACCGTTCATTGGTGTGATAAACTATCTACGCTATTGACGGTGAGGCAGTTCAG
CTTCTAACCATCCATTGACTTGGATAAATTTTCATTA
>OTU1431
AATTCTCAACCTCATCATCTTTTACTAGCTGATGTAGGCTTGGATGTGGGGGTTGCAGGCTTCTCAGAAGTCAGCTCTCC
TTAAATGCATTAGCGGAACCTTTGTGGACCGTCATTGGTGTGATAATTATCTACGCCGTTGTCGTGAAGCAGCTTACATG
GGGTTCAGCTTACAACCGTCCATTTGCTTGGACAACTTTTGACA
>OTU1432
ACTCTTCAACCCACCGGTTCCTTGTTGGACCGCTGTGGTGTTTGGATTTTGAGCGCTTGCTAGTCGAAAGACTTTAGCTC
GCTCGTAATACATTAGCATCTCAATTTCGTAATCGGATTGACTCAGCGTAATAGACTATTCGCTGAGGACATGAGGGGCA
ACCTTTGTGGCCGAACATGAATGAGTATAGAAGCTTCCAACCCCTCTAGTCACTCTTAG
>OTU1433
TAATCTTTCTACCATACTTTCTTAGGAAAGCTTGGTACGATTGAGGCATCATTATTTTATGTGCCTTTAAATGAATGTCA
TCAAAAGTGTGGTAAAAGACAGATGTTCTTTCCCGCTGACCAGATGTAATATTTC
>OTU1434
AAACCATCAAGCCCAGCTTGGTATTGGACCCGGTCGAGTGACCCGTCCGCAACCCGTTGGCGGTGCAGTCCGGCTTCAAG
CGTAGCAAAATCATCGCTTCAGAAGTCCGTACGGTACCTGCCAGGTAATGGCCACCTTTAAA
>OTU1435
TTATTTTTATTATTCTATCATGTATTGAATGAATAATGAATTGGACTTTTATCATTAATTGTCTTGAATATAGAATTGTA
TTTGATTGTGATATAATTGTGAATGAATTGTCATTCATATGATTCAACAATCAAATCACTACCTATTATAAT
>OTU1436
TATTCTCAACCCTCTCGCATTTTTTATTAAATGTGGTTGGGCTTGGACTTGGAGGCTTTGCTGGTGTCTGAATATTTTTT
TATTCGGACGTGGGCTCCTCTGAAATGCATTAGCTTGAATAAATCCAAGCATGATCCAGTGTGATAATTGTCTACGCTGC
CTCATCTCGGAATTAAAAAATTCTAGCTTCTAACTGTCCTTCGGGACTTACTCTGAAC
>OTU1437
AAACACTCTCCAAATCCTCTTTGAGGCAGTTGACTTGATTGGTTTGGGAATTGAAGCTCCGGAATTATTTTTGGTGCTTT
TAAATGCAGGTCGAATGAGCTTGGATGGCAGCCTCGTTTTTCAAGGTGGGATAAAAAAGCAGTTGCTTTTCAGGTCACTG
ATGGAAACAAGGCAAAAGTCTTTGTGAAGCGACATTTGGACCTTTTGAAT
>OTU1438
AACTCTTCAACCCTCCATTTCCATGCTGAATTGTTGAGGTGTTTGGATTTTGAGCGCTTCTGCTTTTCTCTTCCTTTGTG
AAGAAATTAGCTCGCTCGTAATACATTAGCATAATTCACTTCCTGCTCGGATTGACTCGGCGTAATAGATTATTCGCTGA
GGACACTTTTTGATTAAAGTGGCCGTGATTTCGGATGTTTTGAATAGCTTCAAATTATCAATATTTTAAG
>OTU1439
CACCCCTCAAGCTCTGCTTGGTGTTGGGTGCCACCCTTGGGTGCACCTCAAAATCAGTGGCGGTGCCGTCTGGCTTCAAG
CGTAGTAATTCTCTCGCTCTGGGGCCAGGCGTCCCTCGCCAGAACACTTTTTTTTATCA
>OTU1440
TGAAAAAATCCAGATTTTAAATCTGGGAAATGAACTTTCGCAGTTAGTGCGATGGTTTAAAATTAATACGTTTGCAAACT
GACAGGACGCGTAATAGTAGTAATAATGCTCGCAACCTGTCATAAACGTGTCGTTTGATTAAATTTAAGGCTATGTTCTT
GAAATTATCAAACAATATGTCTA
>OTU1441
CAACCCTCAGGCCCCGCCTGGTGTTGGAGGACTGCACACGCAGCCTCCCAAAGCAAGCGGCGGCGGCGCCCCAAAACCGA
ACGCAGTAGTTACTTCTCGTTCTGGGTCTGGGTCGTTGTCCTGCCGGAAAACCCCTTACTTTTTTAAT
>OTU1442
TAAACATCAAAAAAGTATTTTTTTTTATTAAAATTTTATATTTTTTTTGGATTTGAATTCTTTTCTAAAATTTATTTTAG
GAATAATTTGTAATAAATTTGTTGACTTTTTTAGTTAAATTAACAACAAAGCATGACCAATAGGGTTTTTTTTAAAAAAT
TCTTTGATTGCATTATTGTTTTTTTAATAATTAATTTAAGGAAAAGTAACTTAAAACATTTTTTTTCACAAAAAAAGATT
TAATTCTTTTTTTAAG
>OTU1443
CAACACTCAAGCGCTACTTCGCTTGGCGTTGGGGCTCTTACAGAGGGTATTATTGCCCTGTAAGCCCTGAAATACAGCGG
CGGGCCCGTCGACACACCGAGCGTAGTAATACTGCTTCCGCTTAGGGCGTGCGGCGAGGCTCAGCCTGCCAACTATATCT
TCCAA
>OTU1444
ATATATCAACCTCTTTAGTTTTTGCTTTAGAGTGTTGGATGTGGGGGTCATTTTTGCTGGCTTTTCTGAAGTCAGCTCCC
CTGAAATGCATTAGTGGAACAAATTGTTGACCGTTTATTGGTGTGATAACTATCTACGCTATTGACGTGAAGCAGTTCAG
CTTATAACAGTCCATTTACTTGGACAATTTCTATTA
>OTU1445
TCACCCCTCAAGCCCCGTGCTTGGTGTTGGACGGCCGGCCGAGCGATCGACCCCTCCCAAAGACAATGACGGCGGCCTGT
GGTTCCCCCGGTACACTGAGCTTTTCATCGAGCACGTGCCGGACAAGGGCGCCCGGGACCCGGTCTCCTCCCCTCACCGG
GAAACTTTTTAC
>OTU1446
ATAAAATCCTCGACCTTTCGTAAGTTAAGGGATATGGGCATTCCGTGCTTCGCGCGGTGGCCTAAAATAGATGGTTAGTC
TCATCAAGTTGAGATACGTAATAATTATTATTTCGTAAAACATTTTGATAAGCTACCACGTTTTAATACATTCAACTCTG
TTGGGTGTGGTTAAAACAAATATTTTTTTG
>OTU1447
CTAACTCCTATCGGCGGCGTTCGTAAGAGCGTGCGGTCGGAAAATGAGAGTGTCTGTTGTAATGATGGACTCTCTTGAAA
TACAGCATGTGCGACGGGGATAAAGACCTTTCATTATCAGCTGTTGCTCCTGAGTGACGTGGGTAGATCGCCTTCGGGTG
TTTCCAAACGTTGCACTAAAAGGGGGTAGCGCTAAAGTTGGTAGTGGAAGCGACTTCGTTTAGCAATTATACATGAAACC
TTTCGGTGTGAAAGCCGAAAAACCTTCTCGA
>OTU1448
TAATAATAATTACCAAAAAAAAATATTTATATTTTTTTAAGGTATAATTGAAAGTCCAAATAATTTTTTTTTTATAAAAA
GGATTATTGGTCTTTTTAAATATATAGTAAAGAATTATATTAAAAAAATAATATAAATAATTAAATGTTATTTTAACATA
TTTTTATTTTATATTTTTTTTTACTTAATAATAATAATTTTTTTTACTATTCATAATTAATTTATCTCAAA
>OTU1449
TCAACCCTCAAGCACTGGCTTGGTGTTGGACTCAGGCCCGGGACATCCCTGGGCCGGTCTCAAAGACAATGACGGCGCCC
GCGAGGCCCTCGGTGCAACGAGCTTTCAAGCACGCACCCGAGTTGCAAGGTCTGCGGGCACGGTCGACACCTATATTTTT
TCTA
>OTU1450
CAACCTCATCCCCACCGGGTCTTCCTGTGTGGGGTTGGATCTGGGCGTCTGCCGTCTTTAACAAACGGCTCGCCTTAAAA
GTCTCAGTGGGACCGACCCTTTGTGTCGACGTGTTAAGTCTTCGTCGTCTTCTGGGCCTGGGCTCGCTCAAAACCCGCCT
TCACAGGCAATACACTCTTGA
>OTU1451
GTATTTATTTTTGGTTATTTCTCACGAGATAATCAAGAGATTTGAGATGTCTCCCCGCTTGGGCGAGTATCTTTAAACTT
ATAGCCTCTTTTGTGGTAAAACAACTCTGCAGAACAGTATTTGAATGGAACTCTGGTTTCTTTAATGCCTAATACGCAGA
CTTACCTATTGAAAAGGGGGTCCATAACTTTAAAGTAGTCTTTTATTAGACTACTTGAA
>OTU1452
AACACGATCAACTCTAGTTAAGAGTTGGGATTGACCTCATATATAGCGTATCTGGTTTGAATGTATCAAGTTGATGGGCT
TCCCAGCATTGCCCAATGTGTGCTAACGAGACAGTCGTCCCGATCTCACATTATGGTTTTGTTGCAAGGTTCTATTCACA
ACTTTTTTTATTTATTTTATTTTTCAA
>OTU1453
AGAAGTAACCTCGACCAACATCTTGTATGATGGTCGGATATGGAGGTTCTGCTGTTACTTGTTAGCAGCTCCTCCTAAAT
GCCTTAGCTAGTTGGTGATGAACCGCTGTTGGCTTGATATAATGTCTATGTCACGGTTGCTCATGTCCCAAAGCTTATAG
CTGTCTTTTGACAACTTCTTTCAAT
>OTU1454
CAACCTTCAGTAACTGATGTTGAGAATTGTGGTTAACACAGTTTTCTAAAGAAATTGGCAAGCAACATAAAAAGCCTAGT
GTAGTAAATTCTTCACTTTTGGATTTTTATGGGACTTTCGACGTGTTTTTAACACAAAG
>OTU1455
AACATATAAGGCTTTGCCTTGCGTTGATATTTTTGGGTTGATTTTCCAAATCAATTCAAGTATCCAAAATTGTTGGCAAT
TTCTATGACTGATAAGCGCAGCGATATGCGATTTTAGAAGTCAAAAGAAAATTCGCCAGTTTTTTACCCATT
>OTU1456
AGTCATCAACCCCTCCCGTTTCGTGCGGGCTGGGTTGGATGTGGGGGCTTTGCTGCCGCAAGGCGGCTCCCCTCAAATGC
ATCGGTTGGGCCTGTGGGTCGAACTCGACTGGGCGTTGTACCATCCTCGCTCGACAGAGACGTTCCCCTTCTGTGCCCTC
CCCCGACCTGCCTCTCAGAGTGGCGGTCAACTTTTGAA
>OTU1457
AAACTCTCAACCCTTCATCTTTTCTCTCTCCGGGGTGAATGATGCTGGGCTTGGATCGTGAGTGTCTGCTGGACCTGTGA
ATCAGCTCACTCCAAATATATTAGCGGTTGGCTTGTCTCATGTATGGTCCGACCTGGTGTAATAGATGTATCACCAGGGA
ATTGCCACACCATCTGGTGTTGGTGAGCCATATCGTGCGATAGACTGCTTCGAAATCTATAACCCATCTTTTAAGT
>OTU1458
CAACCCTCAAGCATAGCTTGGTATTGGGCTCCGCTGCTTACACAGCGGGCCTTAAAATCAGTGGCGGTGCCGTCGGGCTC
CTGAGCGCAGTAAATATCCTCGCTTTTGGACTCGGTGGACGCTTGCCAGCAACCCCCAACTTTTTTA
>OTU1459
TCCAATCTATCAACATTATGTTGATGTTGTGAGTAATTATATATGTATATATATAATACTTGGAATGTATTTTAATAGTT
TTACTGGCAAGTTAAGCGTACTTGTGTTTATATATAAATATATCACAAGACGTGTCAGTATAATTTACC
>OTU1460
TAACCAATCAAGCTTAGGCTTGGTATTGGGGCCCGCTGCTTCTGGCGGCCCTTAAAATCAGTGGCAGTGCCATCGAGCTC
TAAGCGTAGTAATAACCCTCGCTATAGGACTCGGTGAGACACCCGCCAGAATCTCCCACTTCTTA
>OTU1461
ATCTTCTTTTACTATAATTTTCTTTTTGAATTTTCTAGTAGAGATTTGAAGTTTCCTTTAATTTATTATGGGTGCTTTTA
AATAGATTGCCTATGAATTGTATAAAATGTTTGACATTCTCAACAATTTGCAGAAAAGTATGTGAATGAAACCTTGGTTT
CTCATCATAATGCCAATTAAGCAAATGGGAACTAGTTTGATGCAGCTCAGAGGTTCATGACATAACAAAGTTTTTAATTT
ATTAAGAACTTGAA
>OTU1462
AATTCTTCAACTCATTAAGGCTTTGCCTTGATGTAGCTGGACTTGGAGGCTGCTGGTAAACAGCTCCTCTTAAATGTATT
AGCTGGAACCTCGTGTGCATCTCCGGTGTGATAATATCTACTCCGACTGATCACAAAGTAGGATCTGCTTCTAATCGTCC
TGTTCATGGACAATACTTGAC
>OTU1463
CACCACTCAAGCCTCGCTTGGTATTGGGCGACGCGGTCCGCCGCGCGCCTTAAATCGACCGGCTGGGTCGATCGCACCCT
CAGCGTTGTGGAAACTATTCGCTAAAGGAGTTGTGGTCGGTCACGCCGTGAAACAAACCAATTTTCAAT
>OTU1464
CAACCCTCAAGCTCTGCTTGGTCTTGGGCGTCACCGGTCCCGGTGTGCCCTAAAATCAGTGGCGGCGCCGTCTGGCTCTA
AGCGTAGTACATCTCTCGCTATAGGTGCCCGGCGGATGCTGGCCAGCAACCCCCATTCTATCAA
>OTU1465
GAAACCCTCACCCTCGCGATGTCAAAGTCGCTCGTGGTGGATTTGGACCGTGCCGTGATTCGGCTCGTCCTGAAATGCAT
TAGCTGCGCGTCTGGGACGACGGCCGTGGTGTGATAACATCTGCGCCTCGACCTGATCCCGCCGTGCGTGGCTCACAACC
GTCCTCACGGACAACACCTTAAT
>OTU1466
ACACCCTCAAGCTCTGCTTGGTGTTGGGCGTCTGTCCCCGCCTCCGTGCGCGGACTCGCCTCAAAGCGATTGGCGGCTGG
TACCACGGCCTGGAGTGCAGCAGAATTGCGCTCCTTGTCTCGGGGTCTGGCTCCCATAAGCGAACTATTTTCACTT
>OTU1467
GAATTCTCACATCTCGCCTTTGTCTTTACAAAGGTCGGGTTTGGACTTGGGAGTCTTTGCAGGCCTCGCAAGAGGTCGGC
TCTCCTGAAATGCATTAGCTTGTGGGTTGCGATCCTCGCATGGCACGGCCTCCTCGACGTCGTAATGATCGTCGTGGGCT
GGAAGTGTATGGCTCGATTCCGTCCCATGCTTCTAATTCCGTGAGCTTCGTGCTCTCCTCCCTTCGTG
>OTU1468
CAAACCCTCAAGCTCTGCTTGGTATTGGACGGTTAGTCTGCTAATAACAGACTCGTCAGAAAGACCTCGGCGGTGGTTCA
GAAGCCTCAAGCGTACCAGAAATAATTCGCTTTGTTAGGCCTTTTGAATTGCTCGCTCCTAGAAAACCTCACCTCAA
>OTU1469
TAGACCATCAAGCACTGCTTGGTATTGGGTATTTCGCCTCGTCGAAAGACGTAGACAGATCCTAAATCAGTCGGCGGCCA
AGCTACGCCCCTAAGCGCATTGGAATTATTTTAAACACGCTTAAAGGGGATTTCTTGAGTCTTGCTACTAATGACACAAA
CAACCTCAA
>OTU1470
AATCCAATCAAGCCCCGGCTTGGTGTTGGGCGCCGCGTCCACCGCGCGCCTCAAAGTCCCCCGGCTGTGTGGTCTACCCC
CGAGCGTTGTGCAAACAGGTCGCCCAGGGAGGTCCATCACGTCACGCCGTTAAACCTCATCACA
>OTU1471
CAACCCTCAGGCCCTTGGGAGCCTGGTGTTGGGGCACCTGCATAACCGCAGGCCCTAAAAGATAGTGGCGGTGTCCGCTA
GCACTCCGGGCGCAGTAGATCTCTTCCTCGCCTAGGACGTCTTGCGGGCTGCCGGCCGTAAAACCCCCCCTATTATACAA
>OTU1472
CTAACCCACCTCGGCTGCGTGCCGGAAAATGAAAGTCCTGTGGCATGGACGCAGGTCTTTTTAAGATAATTGAGTCCTTG
ACTTGATCAGCCTTGCACTACATCTGTTGCGGGCGCCGCGATTAAAAGTTTCGAGCTTTTTCTCGTCGTCAACAACGGCT
TTAGGGCGAAGCGAATCATGCGCATCGGACGATACGGAAAACCTTTTGA
>OTU1473
CAACCATCAAGCCCTAGGCTTGTGTTGGGGTCCTGCGGCCGTCCGCAGCCCCCGAAAAGCAGTGGCGGGCTCACAATTAC
ACCGAGCGCAGTAATACATCTCGCGAGGCAGTGGTGGTGGGTTCCAGCCGTTAAACACCCTAATTTATCAA
>OTU1474
CAAACCTCAAGCTTTGCTTGCTGTTGGGGCGCTCCGGTTCGCCGGAGGCCCTCAATCACAGTGGCGGAGCGCCGTTGGGC
TCTGAGCGTAGTATTGTTCTCGCTGCTGAGCTCCGGCGTTGCCTGCCGTAAAACAACCCTAAAACTCAAG
>OTU1475
TCACCCCTCAAGCCCCGTGCTTGGTGTTGGACGGGGTCGAGGTCCTTCCTCGCACCCCCCCTAACGACAATGACGGCGAC
CTGTGGTTCCCCCGGTACACTGAGCTTCTCACCGAGCACGTGCCGGACAAGGGCGTCCAGGACCCGGTCTTCTCCTCTCG
CGAGGAAATATTTTATAA
>OTU1476
TAAAATCTCAAGCTCCGCTTGGTGTTGGGTGTTCGCTCCCTCCCCCGCTACAATGGTGGGGGGTCAGGGCGTGCCTGAAA
ATCAGTGGTGGTGCCCATGGTGGCCTCAAGCGTAGTAGACTCTCTCTCGCTTTGGATGGTTCATCGTGTGGCTCGCCAGC
CTAAAATCTTTAGAAAGG
>OTU1477
TCAACCCTCAAGCCTGGCTTGCTGTTGGACCTTTGTCGTCAAAGACGGGTCTCAAAGACAATGACGGAGTCGGTTGGACC
CTAGATGCAACGAGCTCTCGTAGCACGCATTGAAGGGGACGGCGGTTCTGGTCTTAAAAACAAATTATTTAA
>OTU1478
TCACCTCTCAAGCCCCCCGGGTTTGGCCTTGGACGGTTGGTTGGGCTTCGCCCGACCCCTCCTAAAGATAACGACGGCGG
CTTTGTCTGACCCCCGGTACACTGAGCTTCTTAACTGAGCACGTATCGGAACGCGGGTCGGCGGGCCACGGTCTTCTCCC
CTCACGGGGAAATTTTTCTCA
>OTU1479
CAACCCTCAAGCACTGCTTGGTGTTGGGCGTTTGTCCCGCCTCCGCGCGTGGACTCGCCTTAAAGTCATTGGCGGCTATT
TCCCTTCGGCTCGTAAGCGCAGCACAGTCGGCGCCCGGGGCCTTGGTGGATAGCGTCCAGCAAGCTATTTTTCAG
>OTU1480
ATCCTCTGCAGCAATGCGATTTGACTCGAGTCTTTGTTGACCGGGTTTAAACAGAGCTAGAGGATGGTCAGTTTGGACTA
GTCCGAGTGCTAAGCATTCTTGGGTCTAGGACGGATTGATCATTAAATCTAACTTTTTT
>OTU1481
CACCCCTCAAGCTCTGCTTGGTCTTGGGCTGCGCCTGCGGGCCGGCCTCAAAAACAGTGGCGGCGCCTCCGGGTCCTGAG
CGTAGTACATCTTCCGCTACAGGTCCCTGGAGGATGCTGGCCAGAACCCCCATACTTTCTA
>OTU1482
TTTCTACTACCTCGACGGAGTTTTTCTTTCGGGAAATGCTTTGTTGGATATTGAGAGTCTTGTTTGAAAGAAGAAGTCTC
TTTAAGTGCAGTGTCTAGGTTCAGATTTTTTCTTTAGTATCTGGGCAAACTTATGTTTGTAACCTATTATTGGGGCTTAC
TTTTCATTAGTGACATGGATGATTTTATTATTTATGTCGTTGATAAAGGGTTTGACTCGATAGTAGTGGGATATTTTAGG
AGCTATTTGGGCTTGGCGTAAGAAAATTAAACCTTTGAA
>OTU1483
CCACCTCAAGCTTGCTTGGCGTTGGGCCTTGTATCAAACAGGTCTGAAAGGGATGGAGTCGCCGTGGAATGCAAAACGCA
ACGAGTTTTATACACGCGTGGAGCGGACTGCAGGCGACGTAATTTGTC
>OTU1484
CAACCCTCAAGCTCTGCTTGGTGTTGGGGCTCTACGGTCAACGTAGGCCCTCAAAGGTAGTGGCGGACCCTCCCGGAGCC
TCCTTTGCGTAGTAACATTTCGTCTCGCACTGGGATCCGGAGGGACTCTTGCCGTAAAACCCCCCAATTTTTCAA
>OTU1485
CACCCCTCAAGCCTGGCTTGGTCTTGGGACTCGCGGTCCAGCGGTCCTCAAACTCAGTGGCGGTGCCTCTGGGCTCTAAG
CGTAGTAATTTCCTCGCTATGGAACCCCAGGAGCCTCTAGCCAGAAACCCCCCTTTTTTA
>OTU1486
AATTCTCAACCTTACCTGCTTTTGCGAGCTTGGTAATGGCTTGGACTTTGGGAGTATTATTTGCTGTCATCTATGATGAA
CAGCTCTCCTCAAATGCATTAGCTGGTACCCTATGCGGACTGTCTATTGGTGTGATAATTATCTACGCCATTGACTGCTG
CTTTAACTGGTTGTACTGCTTATAATCGTCTTCGGACAATACATGACAT
>OTU1487
CAAAAAGTAAAGAGAGAAATCTTTTTGTATTGGTATTGCCGTAGGCTCTACTTGATCAAAGCAAGATACTGGTGGTAGTA
GAATATACCGAGTGCTAAGCATTCTTGGTGTAAACTGCTCCACCATCTTCGCAAAT
>OTU1488
AAAATCTCCCAAAACACTCTGTGTTCGCACAGTTTGCAAGGGAATTTGGGCGCTTTGTTTTCGGACAATCGCTTTAAAAT
GATTGTGTGTACCTCGATAAGTAATCGACATAACTCTCAGTGCAACAGATAAAAATGAAACACTTTGGTTTACGTCGTCT
CTACTCATTGTTGTCGCATCCCCATTCTATACAGGGTTGAATGCAAGTTTTGCAATCAATTCTGATA
>OTU1489
TAAAAACCTCACAAATCTTCCGTGCTAAACACATGGTTGTGGAGTGCATGTGAGCGTCTTTGTCTTTGCAAAAGGACAAT
CGCTTTAAAATGATTGTATGTGTACCACGATAGATCGCGGTTTCTCAACCTCAGTGCAACAGATAATGAACCACTTTGGA
AGATTGCCAGCTGATTTGCGACGTGCCCATTTCCAAACTTACACAGTGGCTGACTGCATCTTTTGCAATGGTCTCTGATA
>OTU1490
CACACCTCTTGTTCATATTTCTTGGATGAGGCTTTGGGACGCCGCCCTCACCGGTGGCTCCCTAATGTGGAACGCTTGCG
GACCTCCAATCAGCAGTCAACGTAGTAACTTAAACGCTCGTGGTCAACTGTTGGACGGTTCTGCCTGAAATCAAATCTAT
G
>OTU1491
CACCAATCAAGCCTGGCTTGGTATTGGGTTCACGGGGGCGACCCGGACCTCAAAGTGTCGGCGAGACGGCCTGAATCTCA
GCGTTGTGGCAATCAAAACTGCTGGCGAGAAGGGGCGTCCGTGCCGTTAAACATTCATTAA
>OTU1492
ACTATTCAACCCGGCGGTTTCTTGTTAGACCGTTTTCGGAGTTTGGTTTCTGAGTGTTTGCTTCTTTTACCGGAAGCTCA
TTCGTAATACATTAGCCCTTTTTTTGGAGAACCGGCTTGACCCGACGTAATAGACTTTATTCGTTGGGGACACTTTCTAA
CGGAAGTGGCCGGGTTTTTTCATTTTGTTAAGAGCTTCTAACCTTCCCAAGTCAATTTTAAT
>OTU1493
AATTCTCAAAACCAATGATTTTTGTTATTGGCTTTTGGACTTTGAGGGTTATTGCTGATGAAAGTCGGCTCCCTTTAAAT
GTATTAGCTGGCATTGACTGCCAGACTATGGTGTGATAATTATCTACGCTATTGGTCTGTGCATGTTGGCTGCTTACAAT
CGTCTTTCGGGACAACATTATGACA
>OTU1494
TCAACCCTCAAGCTTAGCTTGTTGTTGGATATGTCATTGTTTCCAATGACTGTCCCAAAGACAATGGCGGCGTCTTTCGA
CCCTTGATGCAACGAGCTTTCCATAAGCACGCATTTGAAGTGGTTGATTGATACTTGACCTTCCACAATTTTCTCAA
>OTU1495
TTACTCTATCTTCTAGTTCGCTAGAGGGAATTGAGCGTCATGCTTTGGCACGTCGCTTTGAATTTAGGGGCGTGCAGTTC
AGAACTACTTGGCTTCTGTCATACTAGTCGCACTCACCTTACCATGCTATACTGTGTGGTAGCCAAGGTGTTTGATAGTA
TGCTAGTTGCTGGGCAAGAGAACTGTCCACTTGGGCAACCAGGTGCATCACTTTA
>OTU1496
AAATCTCAACCTTCTTGGTTTCTTCTGGATGCCAAAGAAGGCTTGGACTTTGGAGGCCTTTGCTGGCATTTCTCTCTTTC
AGAAGCCAGCTCCTCTTAAATGAATTAGTGGGGTCCTCTTTGCTGATCCTTGACATGTGATAAGATGTTTCCATGTCTTG
GTTTCTGGCTCTGTCACTTTTGGGACCCGCTTCTAACCGTCTTGGCCTTGCACCGAGACAATGTTTGAGCGTGTCTTCCT
TCTCGGGAAGCACTCTCAACCCCACAAACC
>OTU1497
AATTCTCAACTTTGCTTGTCTTTTTGGGTCGAGCGAAGCTTGGATTTTGGAGCGTGCTGGCGAAGGTCGGCTCCTCTTTA
AATGCATCAGCGGAAAAGGTCATATTTGACTTTTGCGGTGAATCGGCGTGATAATAATGTTGTTGCGTCGTTGACCCAAA
AGCTCTCTCTGTCCGCTTACAATGGTCTTCGGACGACTTATTATGAA
>OTU1498
TAATCAATCACCCTTGGACTGCTTTGCAGTTCACGTCGGTGGATATGGGTGCTGCCGTCGTTGGCTCGCCTTGAAATGCA
TTAGCCATTGGCTCCCGTGCGGGGTCGTCGCGGTGTGATAGTTTTTTGCATCGTTTGACCTTGTGCTGGCTGAGGCTCAT
AGTCGTCCTTTGTTGGACAATTATTCGAA
>OTU1499
CAACCCTCAAGCAACTTCTGCTTGGTGTTGGGGATCGGCCTTTAACTGCCGTCCCCTAAATCTATTGGCGATCTCGCTGT
AGCTTCCTATGCGTAGTAGTAATATCTCGCATGTGGAGAGCGGCGCGGTCATGCCGTAAAACACCCAACTTTTTCA
>OTU1500
AGTTCCTCAAGTCCATGCTGAGTCATGGCCTTGGATTTATGGGGGTTTTGCTTTGCAGGCTTTTTCTGAAGTCGGCTCCC
CTGAAATGAATTAGTGGTATCTGAGCAGAGAGACTACACTTAGGTGTGATAATTATCTATGCCTTTGGTAATGCTGCATA
TAAAACAGATTACACTGCTTCCAAATCATTAATTGACAT
>OTU1501
ACGCCATACTGCAGCAATGCGACTTGATCCGCGTCGATATACGATGGCTGGGCTGGGCTGGGCTAGCCAGGCTAGCTAGG
CTGGGCAGCTGGCCGCGTCGACTGGAGCTAAATGCAGCCAGAGAGTGGACGGTGGGGACTGGTCCGAGTGCTAAGCATTC
TTGGGCCGGTGTCCGCTGGCCACAGTGCAACTATTCT
>OTU1502
CAACAACCTCTCAGCAGCGTATGCAAATACGTGTTGGCTGGATAATGAGAGTCTGAGTTTCACGACTCAGTCTCTTGAAA
TACATCGAGTGAGCATCAATTCTTATACAGCGACTTCGGTCGCAGCTGGTCTCTGACTGGTTGTATGGGAGTGACGTGAA
TACTGGCCTTTATTGGTCTCATTTACGTGTAACTTCTTGCAGCTACTAAAGTCTAGGATCGGTGTGTTTGGATATGTCTC
ATGTAACGCGACTTAACTGTCGCAATCGGCTTCAATTTATTGTAGTCTGAA
>OTU1503
ATATATCAACCTCTTTAGCTTTTGCTTTAGAGTGTTGGATGTGGGGGTCATTTTTGCTGGCTTTTCTGAAGTCAGCTCCC
CTGAAATGCATTAGTGGAACAAATTGTTTGACTGTTCATTAGTGTGATAACTATCTACGCTATTGACGTGAGGACAGAGT
TCGGCTCCTAACAGTCCATTGACTTGGACAACTTTTCATTA
>OTU1504
CAACCCTCAGAGCTCTCTTCTGCGCTCTGGTGTTGGGGATCGTCCGCCCCTGCGGCGGCCGGCTCTGAAATGGAATGGCG
GTCTCGCTGTGACCTCCTCCGCGTAGTAGTGATACCTCGCGGCTGGATAGCGACGGGACCACGCCGTAAAACACCCCACT
GCTTTAT
>OTU1505
AAACCTTCAAGCTTTGCTTGGTGTTGGGCACTGTTCGTGTTGCGAACTTGCCTTGAATAAATTGGCAGCCTGCAATTGGG
TGTTGGAGCGCAGTACATTGTGCGCTCTTGGCCATAATAGCGGGCGACCAGAAAGCTTATCTTAAC
>OTU1506
CACCACTCAAGCCTGGCTTGGTATTGGGCGTCGCGGTCCTCCGCGCGCCCTAATGTCGCCGGCCGAGTCGTCTGTCTCCG
AGCGTTGTGAATCTTCAATTCGCTCCCGGGATCAGACGGCGCGCGCCGTTAAACCTCTTTTTACA
>OTU1507
ACACTCTACTTCACACTCGAGTAACATCGGTGTGGGATAGGACTTGAGCTACCGTCTGACTTGTTAGGCGCTGCTTTAAA
TTGATTTGAGGGACTTGCTTGGGAAAGCATTGTGACCGACAGAGTTAATGGGTCTTCGGGCCTTGATCTGGAAAGTTGTA
ATGGTGAAACTAGCGTAGGGCCTCATTAAACACCAAACAGTGGGCTTAACGGCCTGACTGTGA
>OTU1508
TCACCTCTCAAGCCCGGCTTGATGTTGGACTTTTGGTCTGGGGCTTCCCCGACCGGTCCCAAAAGTAATGACGGCGTCGC
GTGAGACTCTCGGTGCAACGAGCTTTTTTCAAGGCACGCACGGAGTTGAAAAGTCCCCCGGCACGGTCCTGACAACCCAT
TTTCTCA
>OTU1509
AATAATAATTATCATAATCTTTTTGATTATGGAATTGGGCTTTTATTTCAAAATAGATTTATGGCCTTAAATTTATGTTA
TGGACTTGTGTACTATATAAAATTTCAACTAAATGAGCAACTAAACATTCTCTTGGTGACAATTTTATTCACAAGTATTA
CGATTTTTTGGTCGCCAAAAGTACTTTTTTACAAGGTGCTTGACCTAGATTGTAAAGTTTTAAC
>OTU1510
AAACCCTCAAGCTCTTCTGCTTGGTGTTGGGCTCTGTCATCAGACAAGCCTGAAAATCAGTGGCGGTGACTTCTGGTCCT
CAAGCGTAGTAATTTATTTTCTCTTGCAAAACCAGTTTGTTATCAGTCAAAACCACCTATATTTCTCTA
>OTU1511
AACCTTCAACCCACCTGTTTCTTGTTAGACAGCAGTGGTGCTTGGATCATGGGTGTCTGCCGGTCTTCAGTGATCGGCTC
GCCTGGAATACATGAGCAGTATCGTCCTTCGACATCTGGCTTGACTTGGCGTGATAGATTATTTCGCTGAGGACAACACC
TTGCGTGTTGGCCGATTCGTTGGAAGAAGGCTCCCAATGGATTTACTTCATAC
>OTU1512
CAACCCTCAAGCTCTGCTTGGTGTTGGGCACCACCCTTACGGGTGCGCCTTAAAATCAGTGGCGGTGCCGCCTGGCTCCA
AGCGTAGTAATTTTTCTCGCTCCGGACGCCTGGTGGTGCTTGCCAGCAACCCCCAATTTTTAAA
>OTU1513
CAACCCTCAAGCCTAGCTTGGTGTTGGGAATCTACTGTACGCGGTGCTACCCTGTAGCTACCCTGTAGTTCCTCAAATAC
AGCGGCGGAGTTGCAGTAATCTCTGAGCGTAGTAATTTTTTCTCGCTTTGGTAGGTGCTGTGGCTTTTGCCGTTAAACCC
CCCAATTTTTAAT
>OTU1514
TCACCCCTCAAGCCCTGTGCTTGGTGTTGGAACGGCTTGGTCGAGTAACATTGACCCCTCCTAAAGACAATGACGGCGGC
CTGTGGATCCCCCGGTACACTGAGCTTTTAAACTGAGCACGTATCGGACGAGGGCGCCCAGGACACGGTCTACTCCTTTA
AGTAGGAAATTTTTACAA
>OTU1515
AATTATCAACCTTGCTCGCTTTTACTAGCTTGAGTTAAGGCTTGGATGTGAGGGCTTTGCCGGCTTCCTTCAGTGGATGG
TCAGCTCCCTTTAAATTGATTAGTGGGATCTCTTGTGGACCGTCACTTGGTGTGATAATTATCTCTGCCATATGACTTTG
AAGCAAACTTATGGGAACCTGCTTATAACCGTCTTTCGGGACAACAAATGACA
>OTU1516
ACACATCAACCCCAGTCAGGTTTGAAATCTGACTGGTGGCTGGATTTGGGAGTTGCCGGCTGTTTTGATTCAGTCGGCTC
TCCTTGAATGTATTAGCTTGGACTGTTTCCAAATGCTTCATAGCGTGATAATTATCTACGCTTTGGACGGGTTTGGAATA
CTATCGGTCTGGCTTCTAATCGTCCTCTGGACAATGTATTCATT
>OTU1517
CAAAACCCCTCGAAAACAATTTATTTTGATTTCGGTATTGAGTTCTGGTGTGTATATTGTGAAATATTCCACCAACTTTA
AATATATGCGCTCTGCGGCCCTGTGGTCAGATCAAACATGGTAGATTATATTTTTTGTTTTCAAAATTGTTTGATAAATC
TGACTTTTTCTGGGTGTCGCCTGTAAATTAAATCTTCTCTAAG
>OTU1518
TCACCCCTCGAGCCTCGTGCTTGGTGTTGGACGGCCGGTCGAGGGTCCCCCCCTCGACCCCTCCCAATGACAATGACGGC
GGCCTGTGGTTCCCCCGGTACACTGAGCTTTTCATCGAGCACGTACCGGACAAGGGCGCCCGGGACCCGGTCTTCTCCTC
TCGCGAGGAAATATTTATAAA
>OTU1519
TCACCCCTCAAGCCCCTGTGCTTGGTGTTGGACGGCTGGTCGAGCGATCGACCCCTCCTAAAGACAATGACGGCGGCCTG
TGGATCCCCCGGTACACTGAGCTTTTATTTGAGCACGTACCGGACGAGGGCGCCCAGGACCCGGTCCTCTCCTTTAACTA
GGAAACTTCTCAA
>OTU1520
ACTCTTCAACCCACCGGTTCCTTGTTGAACTGCTGTGGTGTTTGGATTTTGAACGCTGCTATGTAATTAGCTCGTTCGTA
ATACATTAGCATCTCAATTTCGTAATCGGATTGACTCAGCGTAATAGACTATTCGCTGAGGACACTCTTTCAGAGTGGCC
GAGACATGAAGAGTTAGAAGCTTCAAACCCATCTAGTCATTTTTTAAG
>OTU1521
CAAACCTTCGGTAGTGAGTTTTCTCAACGCCGGTCTTGAGCCATGCCCGCCTTCACCGGCCTTCATGACTTTAAAATTGT
AGCTCTGCGGTCAACAGCCTGAGAACAAACATGATAATTGCTATTTGTTTGGTTCTTATAGTTGCGTGCCGCCTGAAGAA
CAAACCTCATTAA
>OTU1522
CAACCCTTGAGCTCAGCTTAGTGTTGGGAATCTACCACGAGCGGTACTACCCGGTGCTTATCTTATAACAAAGAATAGGC
CCATCCTGTAGCCACCCTGTAGTTCCTCAAATTCAACGGCGGAGTTGTATTGATCTCTGAGCGCAGTAATTATTATCACG
CTTTGGTGGATATTATAATTCTCGCCGTTAAACCCCAAAATCTTTACT
>OTU1523
ATATATCAACATCTTCAGCTTTTGCTTTTGAGTGTTGGATGTGGGGGCAATCCTTTGCTGGCCTCTCTTCTGAGGTCAGC
TCCCCTGAAATACATTAGCGGAACAATTATGTTGACCGTTCATTGGTGTGATAATTATCTACGCTATTGACGTGAAACAA
GTTCAGCTTCTAATAGTCCATTAACTTGGACAATTTTCATTA
>OTU1524
CTACCCCATCTCGGCAGCTTGCTGTCGGAGAATGAGATGTCTTGTTTTAACAAACAAGTCTCTTTAAGAAGCGTGAGTTC
CTAAACTCCTAGATCAAACCTTTTTATGGGGTTTATTTTCTAGTGACATGGATAATCTTTTTTACTTATGTCATCGGAGA
ATAAAAACTGTTTGAAGGTCTAGGTAAGCTGGACTCGTCAGAAAATTAAATTTTTTTTGA
>OTU1525
TCCAATCTACCATCCCGGATGGTGACTTGACGCTCTCGATGCATAAGCGAGTCCGTCCAAATGGAGCGTGTGGGGCTGGC
TGGGCTGCAGGTCCGCGCCGTGTGGTACTGGACTCTTTGTCCTTGCGATCACGGATGCAACGCGGACAGGCGGCAGGAGG
CCGGCATCGAACCTGCGCGACCGTCAGGAGGCACTCTCCTGGCCATACGGACCTCGGGCCGTGAC
>OTU1526
AACGCATCACCGTTAGTTAATGGTGGAACATGTTTTTTTCTTGATGAAAAGAATGAAAAGTATAGTGTAGCGTTGGTGGT
TTGAGAGTATGTGTTAGGATATAATCGTATTCGAGCCACGACGTGTTTTTTGTTTATTGTATGTGAATCATCTATACAGT
TAATGGTAATATAAACAACCCTAACGGTTAATTGTAAATGTAAATGTATAAATGATGCATATAAAACAAAACAAAAATCA
TGACGCACACATGAACACAATAACA
>OTU1527
AAATAAAACAATCGATTTTGTTACCTTTGTTTGGTAACATTTTCGGAATTGAGCCATCTTTTGCATCTTTGAAGGATTTT
TAAGAGGCTTAAAATTGAATCACTCTGGTATGATTTGAGCGTACTTAAGATTTCTTTATTGCGCTTGGTGAATATCGAAC
GTTTTATTAGGATGATCATTGATCATGGTTTCATACCTATAATCATTTCGAT
>OTU1528
AGTCCATAAGGCCCTGCCTTGCGTTGGGCGCCTACGGCTTCCGTAGCGCCTTAAATCTATCGGCGGAGTGTCAGCACCCT
CTGAGCTTAGTAACTTTTATCTAGCTTCTGTAGGATCTGGCCCCCCTGCCGCTAAACACCCATTTTTCTTG
>OTU1529
AATTCTCAACCCCTCCAGCTTTTTTGCTTTTGGGGCTTGGATATGGAGGTATTGCCGGCTTTTATAGTCGACTCCTCTGA
AATGCATTAGCGGAACTGTTTGCAATCCGTCACAGGTGTGATAATTATCTACACCAATGGGATTGCTCTCTGGATGTTCA
GCTGCCAACTGTCCGCAAGGACAACCAATACTGATT
>OTU1530
TCAACCCTCAAGCCTGGCTTGTTATTAGGCCCTCACCGTCCCTGTGGCGGTGGGCCCCAAAGATAATGGCAGAGTCGTGT
CGACCCTGGATACAGTGAGCTTTACAGCACGTATCGTCAGTGATTGTCCGGCTCAGCCTTAACCCCAATATTTTAAA
>OTU1531
AATTCTCAAAAACCATTTTGTTTGATTATTTTTGGTCAGGAAATGGTTTTTGGACTTGGAGGTTTAATGCTTGCTTTTGT
TTTAGAAGCAAGCTCCTCTGAAATAAATTAGTAGGGTCTGCTTTGCTGATTCTTAATGTGATAAGATACTTCTACATTTT
GAATTTGGCATTGTCTCTTAGATGCCCGCTTCTAACTGTCTTACGGACAATAATGGTGCTTCTGGTCACTGCTATTTATA
TTAGCAGACAGCTAGACCCATATAAAATAAAATAAA
>OTU1532
ATATATCAACCTCCTCAGCTTTTGCATGTTGAGCGTTGGATGTGGGGGTATTTTTGCTGGACTCTTTCTGAGGTCAGCTC
CCCTAAAATGTATTAGCGAAACAAATGTGTTTATCGTTCATTGGTGTGATAATTATCTACGCTATTGACGTGATGCGGTT
TAGCTTCTAACAGTCCATTAACTTGGACAAACTTTATTA
>OTU1533
CAACCCTCGAACCCCTCCGGGGGGTCGGCGTTGGGGATCGGCCCTCCCTCGCGGGGAGCCGTCTCCGAAATACAGTGGCG
GTCTCGCCGCAGCCTCTCATGCGCAGTAGTTTGCACACTCGCACCGGGAGCGCGGCGCGTCCACAGCCGTTAAACACCCA
ACTTCTGAAA
>OTU1534
CACACTCCAAGCGAAGCTTGATGTTGGACGATGCGGTCCCTCTCGGGATCGCACGTCTGGAACGCGTGGGCGCCCATCGC
CGGACCACGAGCGTAGCAAGACAAATTCGTCAATTCGCTCTGTTGGCTCCGACGGGGGGCGGCCTCTTACTTTTCTGTTT
CAGAA
>OTU1535
CACCAATCAAGCACGGCTTGGTATTGGGCCTTTCGTCCTCCCTCACGGGGGGGCGGGCCCCGAAACCTTCGGCGAAGTCT
CACCGGCTTTGGGCGTATCAGATTTTTCTAAAACGTCCGCGGGCCTGGGGGGACCTCTGCCGCCAAACGCGGGTCGAAAG
ACCCCGCAACACATCAAA
>OTU1536
AATCAATCAAACCTTGGTTTGGTATTGGGAGAAGTGGTTCTGCCTCTCTCCTTCAAGCTATTGGCGACACTATTTCAGCT
TGTAAGACGTAGTAAGTAATTTCTCGTTAAAGCAACTGTATGGTTGTCTGCCAACTGAACGATTTATTCTAAAA
>OTU1537
AACACCTCAAGCACTGCTTGGTATTGGGTGCCGGCCCGCCTGGGCCCGCCCGTAACCCGTCGACGGTGTGTACCGGCTCC
AAGCGTAGCAGAATCTCGCTCTGGGGACCGGTGTCCGCCTGTCAGGAAATTGACAACCCAAGA
>OTU1538
AAACACCTCAATTCCGTTCTTTTTTTTAAAGGGAATGGAGTTGGACTTGAGCAATCCCAACAGGAAGGCAATTTTATTTC
CTTCCCGGCGGGCTGCTTGAAATGCAGGTGCAGCTGGACTTTCTTCTGGGCTATAAGCATATTTATTTAGTCCCGTAACA
CGGATTATTACTTTTTGCTGCAGCTAACATAAAGGTTGATTGTCCTATTGCTGACTGATGCAGGAATTTTCGGGTGATTG
GCAACAATTACCTGTTAA
>OTU1539
ATACTCTTTTACAACCAGTCTGGTTGTGTATTGGGGGGTATATGTGTAGCAGCTAAATACGGCTTCCCCTGGAATGAATA
GAAAAAAGTAGGAGGAGGGAGAGGAGATGTTTTTTGTTGTTGTTGTGTGTCAGTCAACGACCAGGCACACACGCAACATA
TTTTCACCCCCCTCTCTCCCTATT
>OTU1540
ATCTAAATCACCTCGGTGGATATGGGCCAAGTAGGTTACTGGCCTTGAAACAATGAGTGGTACCCAAGGTGCTAATAGGA
ATAAATATCTATTAAATCTTTGCTAAACACACCTCTTTC
>OTU1541
TCACCTCTCAAGCCTGGCTTGTCGTTGGACCGCGGTCGTCAAAGACGGGTCCGAAAGATAATGACGGTGTCGTGATCGAC
CCTCGGTGCAACGAGCTTTTTAGCACGCATCAGAGATCGTCCGGCCCGGTCTGTAACCTTTAATTTTCTAT
>OTU1542
TAACCAATCAAGCCCAGCTTGGTGTTGGGGCTCGCTGTACTAGCGGCCCCTAAAATCAGTGGCGGCGCCGTTTGGCTTCA
CGCGTAGTAGTATATCTCGCGACGGAGCCTGGTGGATGCTGGCCATCAACCCTAACTTTTTAA
>OTU1543
CAACCATCAAGCGCCTGCGCTTGTGTTGGAGCCCTGCGGCTGCCGCAGGCTCCCAAACCCAGTGGCGGGCTCGTCGTCGT
ACCGAGTGCAGTAAACTTACCACGCTCAGGGAACGCGAAGGGTTACCGGCCGTAAAAACACCCACTTATCAA
>OTU1544
CAACCCTCAGGCCCTTAGGAGTCTGGTGTTGGGGCACCTGCGGTCTGACCGCAGGCCCTAAAAGATAGTGGCGGTGTCCG
CTAGCACTCCGGGCGCAGTAGATCTCTTTCTCGCCTAGGACGTCTTGCGGGCTGCCGGCCGTAAAACCCCCTCTATTATA
TAA
>OTU1545
TCACCCCTCAAGCCCCGTGCTTGGTGTTGGACGGCTGGTCGAGAAATCGCACCCCTCCTCATGATAACGACGGCGACCTG
TGGTTCCCCCGGTACAATGAGCTTCTCACCGAGCACGTATCGGACAAGGGCGCCCAGGACCCGGTCTTCTCCTCTCACGA
GGAACTATTTTACAA
>OTU1546
CACCCCTCAAGTCTAGGCTTGATGTTGGGCGCTGCCGGTGGAAGGCACGCCTTAAAGACAGTGACGGTTACCCTTAACCT
CAGGCACACAGATGTTGCTATGGTGGAAGAGGGCGGCTCGTCTTCTGATAAATTTTTCAAAA
>OTU1547
CGACCATCAAGCACCGCTTGGTCTTGGGTGCGGTCTTTCGACCCATCCGCAACTCATTGGCGGAGTCCTCCGAGTCCCAG
CGTAGCAAATAACTTCGCTCCGGATCTTCGGTGGGCTTCTTGGTTCATTAACGAAA
>OTU1548
TACCTTCTCAACCCCGCCCTTTCTTTCATTAGAATTGGCCGTCAGGGTTGGATCATGACGCCTTGTCGCACAATTTAGTT
TGAGCGACTGCGTTGAAATACAAGAAGCTGTATCCTTTTTAGACTGTTGCGGCTTGACCCATTGTCATAAGCATAAAAAC
CTTTCAATGGGAACGCCAGTCGGGAATGGGCTTACCAAAACATGGGGCTTTCGAGTTCCAACTTTAATG
>OTU1549
ACTCTTCAACCCACCGGTTCCTTGTTGAACCGTGTTGGTGTTTGGATTTTGAGCGCTTTGCAGTCTTTATTGACTGCTCG
CTCGTAATACATTAGCATCTCAATTTCGAACCTCGGATTGACTCAGCGTAATAGACTATTCGCTGAGGACACTTTTTTAT
TAAGGTGGCCGAATTGTAGATAAAAGTGGAAGCTACGAACCCTTCTAGTCAAATCTTTAGA
>OTU1550
AGCCTCACTCTCAAGTGTTTTCTTGAGACGTGGATTTGGGTGTTGCAACTTTTGCTCACCTTGAATATCTTAGTGGTTCC
GAACCGCAGCCTGATGTAATAAGTTTCATTAGGTGAAGGGAAAGACTGCTGCCAATCGCCCTTGTGGCACTTATTTTAG
>OTU1551
TCACCCCTCAAGCCCTGGGCTTGGTGTTGGACGGCCGGTCGAGTAAATCGACCCCTCCTAAAGACAATGACGGCGGCCTG
TGGTTCCCCCGGTACACTGAGCTTTCACGAGCACGTATCGGACGAGGGCACCCGGGACCCGGTCCCCTCCTTTCACAAGG
AAACTTCTAT
>OTU1552
CAACCCTTAAGCTTAGCTTAGTATTGGGAATCTGCTTAACCGCAGCTCCTTAAATCTAGTTGGCAGAGCACAGCTGTACT
CTGAGCGTAGTAATTCATTATCTCGCTTTCTGAAGACAGTCGTACGATCGCCATAAACCTATTTATTTTTTAAT
>OTU1553
AATCATCAAGCCCGTTCGGTTTCACCGCCGTTCGTGGCTTTGGACTTGGGGGCCTTTGCCGCTTTGCCGCGGCTCCCCTT
AAATGCATCGGTTTCGGGTCTCTGTGGGAGTCACCCTTGGGCGTTGTATAACCCTCGCCGTCTGGGAACTCCTCGCGACG
TCCGCGTCGTCGAAGGGCCTTGAAGGAACCCCGACCTGCTGTAGAGCGGCGGTCAATGTTAATTCGAG
>OTU1554
ACACCTCAACTCTCATGGTTTGCCATGACGAGCTTGGACTTTGGGGGTCTTGCTGGCCTGTTGTCAGCTCCTCTCAAATG
GATCAGCTTACCAGTGTTTGGTGGCATCACAGGTGTGATAATTATCTACACTTGTGGTTTTGTCCCATATAACCTTCAGT
GATGGGGGTTCGCTGGAGCTCACAAACGTCTCTCCTCAGTGAGGACAGCTCTTTAAT
>OTU1555
AAACCCATAAAGCTTTGCTTTGTTTTGGATTTTTGTTTGTATTAACAAATCCTAAAAGTATTGGCATTCGATTTGGCCTA
ATAACACATCAACTTGTGATAGAAAGTCAAATTGAATTGTTTTACAATGAATTTTAAA
>OTU1556
AGTGGAAAATCAAGCACCTGCTTGGCCTTGGGAGCCCGCCCCGTCAGGGGCGCCCCCTAAACCGGTTGGCGGTGGCCCCG
GGCCTCTGGCGTAGTGAAACATCCCGCTACGAGGCCCTGCGGTCGCCCGCTTCCAGAGACCAAACTCTTATAC
>OTU1557
TCAACCCTCAAGCCTGGCTTGTTATTGAATTCTATATCGTTTTTAACGATAAATTCTAAAGATATTGGCAGTTATCATAA
CTCGAAATACAGTGAGCTTTTTACTAAGCACGTATCTTCGTTAAGTTTTGTTAATTTGTTCAACCAAAATTTAATTTTTC
TAA
>OTU1558
CAACCCTCAAGCCTGGCTTGGTGATGGGGCACTGCCTTTGAGACACAAGGCAGGCCCTTAAATTCAGTGGCGAGCTCGCC
AGGACCCCGAGCGCAGTAGTTAAACCCTCGTTCTGGAAGGTCTTGGTGCGGCCCTGCCGTTAAACCCCCAACTTCTGAAA
>OTU1559
TAAAGCATCACCTCTAGTTAGGGGCGGACGTGTCTGTTATGCGCAAGCATATCGGGCTGAATGCATTGAATGCGGGCGAC
GGTCCGGTGTATGATAGTCTTTACACGTAGCGGCTGTTGCGTTGAACGCGTCATGGACAGTATTCATAAAC
>OTU1560
TCAACCATCAAGCCTGGCTTGCAGTTGAGCGTCGCCCAGACCTTAACCGGGATCGGGCGGGCTCGAAAGACAGCGACGGC
GTCGGTCGGCACCTAGATGCAACGAGCTTTTACAGCACGCATCAAAGGGCTTGTCGGCGTCGGTCCATACCCATATTTTA
TCAA
>OTU1561
CAACCCTCAAGCCTGGCTTGGTGTTGGGTGCCGCCACTTACCTGGCGGGCCTTAAATCCACTGGCGGTGCCGTCGAGGCC
CTGAGCGTAGCAAACATCCTCGCTATAGGGACCCGGCAGTTACTAGCCACTAACTCCTATCTCAA
>OTU1562
AACACCTCAAAGCCTTTTTTTGATTAAAAAGGCCTTGGACTTGAGCAATCCCAACACTTTGATCTCTTGAGATTAAGTGG
CGGGTTGCTTGAAATGCAGGTGCAGCTGGACTTTCTCCTGAGCTAAAAGCATATTCATTTAATCCCGTCAAACGGATTAT
TACTTTTGCTGCAGCTAACATAAAGGGAGATTGACCATTTTGGCTGACTGATGCAGGATTTTCACAAAAGGGTTCGCCTT
TTTGTTAA
>OTU1563
AATTATCATCTCTACTAGTTTCTAATTAGCTGGAGTATGGATGTTGAAGTGTGCCGTGCTTTATGTTCGGCTCCTTTTTA
AATGCATCAGCAGAATAACTCGTTTCTAACTGTCATTGACTTGATAATTCTTAGTCATTGATATTGAATAGAGTCTGCTT
ATAATGGTCTTTGAATGAAGACAATTACTTGACA
>OTU1564
AAACCCCTCAAGCCTGGCTTGGTATTGGGCGTCGGGAGCACCCCGCGCCCCAATTTCGTCGGCGGGACGACCTTGATCTC
AGCGTTGTGACTTACATCCCGCTGGCGAGACGGGCGGCCGCGCCGTTAAAAACCCATCAAAA
>OTU1565
AGTCATCAACCTCCCCCGTTTCGTGCGTGGGGTCGGTTGGAACCTGGGGGCCTGCGGCCGTGAGGTCGCTCCCCTAAAAA
GCTTCGGTTGGGCCTGTGGGTCGGACTCGGTCGGGCGTTGTACCATCCTCGCTCTCAAACTGAGAAGTTCCCCTTTGCGT
GCCCTTCCACGGCTGCCTGTAGAGTTGGCGGCCAAGCACACCTTTGAA
>OTU1566
AATCATCAAGCCTCCGGATTTGCGTCCGGTCGGCTTGGACTTGGGGGTTTCTTGCTGCGCTTTTGCGCGGCTCCCCTTAA
ATGCATCGGTTGGGCCCGTTCACGGGTGCCGCTCCTGGCGTTGTATTGCCCTCGCCTCGTGGAGTTTGTGCCCCGCAGCG
CCCTTCCCCGACCTGCCTCTGGAGTGGCGGTCAAGCAAACCATTTGAA
>OTU1567
CAACCCTCAGGCCCTGCCTGGCGTTGGAGGACTGCACACTGCAGCCTCCCAAAGCAAACGGCGGCGGCGCCCCAAAACCG
AACGCAGTAGTTACTTCTCGTTCTGGGTGTGGGACGTTGTCTAGCCGGAAAACCCCCTATTTTCAAT
>OTU1568
TATTCTCAACCTCATTAGCTCTTGCAAGCCAAATGAGGCTTGGATAATGGAAGTTGCAGGTTTCTTACTGAAATCAGCTC
TTCTTAAATGTATTAGCAGGATTATTACTGATTATCTTTTGGTATGATAATTATCTATATCAATTAAGACTCAGTCTATT
CCGCTACCAACTGTCTTTTGTTAGACAAATATATATATGACT
>OTU1569
CAACCCTCAAGCTAGACTTGGTCTTGGGCTCTTGTCTACTAGACAAGCCTAAAAATCAGTGATGATGCTTTCCAGCTTCA
AGTGTAGTAAAATTTTCTTCATCTTGGAGGCTGGCTAGTATTTTCAGTCAAACTAATTTTTTTTT
>OTU1570
TCACCTATCAAACTCAAGTTTGGTTTTGAGTTAAATCGAAAGATTGACTTCAAAAAGAATTTAGTTTTGGTACAATGATC
TGTATTGCAAAACTAGTAAATCTATATTTTTACT
>OTU1571
AATTCTCAACTTCAATAGTTTACTAATTGAAGCTTGGATGTGGAGGTTTATGTTGGCGTCTTATTAGATGGTTCAGCTCC
TCTTAAATGCATTAGTGGAATCCCGTTTTGTTGATCCATCTTGGTGTGATAATTATCTACGCTTTGGTTGGTTCAACTGC
TCAGAGGCCTTTCTCTGGTTGTGATATTTGCATTAGTTTGCTTTATCTGATGTGGGATGTTATCTGCTTTCTAACCGTCT
GTGTACTACAGACAATTTATTGACT
>OTU1572
GTATTCTTTTTTCCAGTTACAATTCCTTCCGAGGAAGAAGAACTGGGAGAGATTTGAAGCGTCCCACTTATACTGGGTGC
TTTTAAAACCATTGTTACTAGATGCTATTCATTTTAAGCGAGGAACAGTATGTGAATGAAACCTAAAAAGTTTCTCTGAT
GCTTAGTACTTGTGAATAGCAATAATTTAGTACTCACCTATAAGAATTCTTTGAATTCGAA
>OTU1573
TCAACCCTCAAGCCCGGCTTGTTATTGGACTCGGCGTCACGGCCGGCCCCAAAGATAATGACGGTGTCCAGAGGACCCTC
GACACAACGAGCTTTTAAAGCACGTGTCGCAGTGGTTTTTGGGCCCGGTCTCTTTTTAACTATTTACAA
>OTU1574
TCACCCCTCAAGCCCCGTGCTTGGTGTTGGACGGCCGGCGGAGTACCTCCGCCCCTCCCAAAGACAATGACGGCGGCCGC
GTGGAACCCCCGGTACAATGAGCTTCTTCGGAGCACGTATCGGACCAAGGGCGCCCCGGACCCGGTCTCTCTTTGTCGTC
CCGCGACAAGAACCTTTCTAT
>OTU1575
CTCCATCAGCTTGCTGGTTTTGGACGAGCCCACGCGGCCGTTCGCAAGGAAATGGCCCAGACGTGCTGATCACGGTTGAC
AGGAGTCTCCGCAGCAACGGCTGGCGCAGAATTTTTTT
>OTU1576
AACTCTCAACCCCCCTGTTTTTGTAACGAGACAGGCGTGGGCTTGGATTGTGACTGCTGCTGGACCTGCAAAGGCTCGGC
TCGGTTGAAATACAAGAGCATATCCAGCTTTCAGATAGCAGCGGTTTGACTCGGCGTAATAACATTATTCGCTGAGGACG
CTGCATTATAATCTGAACCGTGGATGCTTCTAATGCGTGCCTCTAATCAAGCACATTGATCT
>OTU1577
CATCATTCAAGTTGGACTTAGCTTCTTGTTATGTCAAACTTGGTTTTGGGATTTGACATGGGAACATTTATGTTCTGGTC
TGTCCTGTAATGTATGACTGGTTTATAGACTTCTTAGTTGTAGTAACGACTTCACAGGAGGGATGTAAACCTCGTCGATT
GACTTGATCACTACTTTAGTGTTCAAACTTTTACAAC
>OTU1578
TCACCTCTGCTCGACTGCGCTGCCCCAAGTCAAATTGGGTTAGCGATTGTGTCGGATAATGAGTTGTCTCACCAACGCTT
CGGTGTTATGAGTCACTTTAAATGCGGTGAGTCGTCTCCTACTTAACGTCTCAAACGTTTGTGTTTGCCCTTCACGGGGT
GAGCCTCTCTGAGCGTTGTGGATAATTTAATTTTTATTCGACAATGCGCAGGGTTATGCGTTTGATGTACTATGTGAGTA
CACTCAGTGGAAATATATAAAAACCTCATTTTTTATAAACCTTTGA
>OTU1579
TCACCCCTCAAGCCCCGTGCTTGGTGTTGGACGGCCGGTCGCGGAGACGCGACCCCTCCGAAAGACAATGACGGCGGCCT
GTGGTTCCCCCGGTACACTGAGCTTTAACTGGCACGTATTGGATAAGGGCACCCGGGACCCGGTCTTCTCCCTTTATCGG
GAAATTTTCAAT
>OTU1580
CATACTTCAAGCTCTTGAGCTTGGTGTTGAATTGAATCTGTCTGCAGATTAGTTCGAAACTCGTTGGCGCTTTTGGTTGG
TCGGTCGCAATTTCAGTTTTGCTGGCAACCAATCAAGAGATGCCTGTCACCGATAAAT
>OTU1581
CCTCACCCCCCACTCTCGTGTCCGCACGGGGGTTGGAGGTGGATTTGGGCCAACCTCGCACTCGTTGCGGGGAGGCTTGA
AAGTCAAGATCGGCAGTCGCCGCGGGTCCAACCTCCGCAGCGCCGCACAACAAGACGTGCCAGTGAGAAGTCTCTCATCT
AGCGTCGGACCGTGCGGTTTGCGGGCCATGGGTTTGAATCCATCGCTCAATTTTTTGAGCGAGGCACCGTCGACTCCCTA
GTCGCCAGGCGGAGCGCTTCATCGCGTTCCGTAGACCTGAAC
>OTU1582
CTCTCTCAAACTTTTAGTTTGGTTTTAATTCTTTTTCCCTTCACGGGGAAAATCTTTTGAAAAGTATTGGCAGAACATCT
CTTAGCTATATACAACGTATTAGGTTTTACCAACTCGTTGGCTTAAAAGTTTTGAGTTATTGGTCGGCCCTATTAACAGC
TCTATAAAA
>OTU1583
ATACCTCAACCTCTACACTTTCTTGTAAAGTGCGGAAGCGTTGGATGCTGAGCGCTGCTGTCCAACACAGCTCGCTTCAA
ATGTATAAGCAATCTTTGTACCAACCGGATTGACTTGATGTGATAAAATATTCGTCAGGGATGCTCTTCAGCAGCCGGAT
CGTACACGAGTCGCTACCAACCCTGCATTCGTGCAACCTCTTGAT
>OTU1584
TCCTCCCTCAAACCCCCGGGTTTGGTGTTGGACCGCGTGGAATCCTCCGGGGCACCACGGGTCTCAAAGACAATGACGGC
GTCCGTGGGACCCTCTTCGCACTGAGCTTTCCGGAGCACGCGTCGAGTTTCAAGGTGTCACGGGCCCGGCCTCTAAACGA
ATTTTTTCA
>OTU1585
AACATCTAAGCCTCTGGCTTGTGTTGACAATGGTCGCTAGATCTTGTTCAAACAACGTTAAGCGTCTCAATCAAAGCTAG
CACGTAGCAAAATACGAGCGACCCTTGAAGTGAGATCTGCTCATGTAAACGA
>OTU1586
TCAACCCTCAAGCATACCTTTTGTTAGGACTTGGTGTTGAAGTTCCGTAGACCTGGTCTACTACTTCTAAAGATAATGAT
AAAGTTGTATCTCAACCGATCAATACATTGAGCTTTCTCAAGCACGTATTGTGACACGTTGGTACATCTTTCGTCGCCCC
CTTCACGGAGATTCGTCTGCGTGAAGGACCTTTTTTTTCA
>OTU1587
ACCATTCTGCAGCAATGCGATTTGACCTCTTGTCGAGTTTAACAACTAGCTAGCTGTCTATTCAGCTAGCCTTAATTGGA
CTGGACTAGGTTTAAAAGAAGCAAGTCATGTGGCGGTGCCACTAGTCCGAGTGCCAAGCATTCTTGGTACTAGTTGGTCC
ACCCACAACGTGCAGTCTGCACAATCTTTGAA
>OTU1588
AATCTTCAACCCACCTGTTTCTTGTTAAACAGCCGTGGTGCTTGGATCATGGGCGTACTGCAGGCCTCGTCGAGAGGTTA
GCTCGCCTGGAATACATGAGCAACGTCGACCTTCGACATCTGGCTTGACTTGGCGTGATAGGTTATTTCGCTGAGGACAA
CATTAATTTGTTGGCCGATTCGTTGGAAAAGGGCTCCCAATGGAATATACACCATCC
>OTU1589
TAACTAATCAAGCCTGGCTTGCTGTTGGACCTCTTGTCGTTAAACCGACGGGCCCTAAATATAATGACGGTGTTAATTTG
GACCCTAGATGCAACGAGCTTTAACCAGCACGCGTTTAGTTGGACCTTTTAACCCGGTCTTTAACCAATTTTCTAA
>OTU1590
CACCAATCAAGCCTCGCTTGGTATTGGAGGTCGCGGTGGTCTTGTACCGCTGCGTCTCTTGAATTCTTCCGGCTGGTATT
TGTTATAACCCTCAGCGTTGTGGAAACATTCTCGCTTTGTTCGGTTTTACTGGTGCTGCTGCCGTTAAAAATTTACTTTA
AAA
>OTU1591
AATTCATCAACTCTCTTTCTTTTTTAAAGTAAGATGAGATTGGACTTGGGGATTGCTGGTTTCTGATCAGCTTCCCTTGA
ATGCATTAGCTGGAATTTGGTTCGCAGCATATATGCGGTGTGATAATGTCTTCACTGTGTAGCTCGGGTCGTCTAGCTTC
TAATCGTCCTTCACGGGACAATCTTGACA
>OTU1592
CAACCCTCAAGCTTTGCTTGGTATTGGGCCTCAGGCGTCAGCCTGTGCCTTAAAATCAGTGGCGGTGCCACCTGGCTCTG
AGCGTAGTAAATCTCTCGCTATAGATGTCTGGTGGATGCTTGCCATAACCCCTAATTTTTTTAT
>OTU1593
ACTTCCATGCAGCAATGCGTGTTGACTGTTGTCCCTGGACTCGGTCTAAACGTAGCCAGATGGGTGTGTTGGACATGCCA
GCCGAGTGCTAAGCATTCTTGGCTCGTGTGTTTGGCTCACCTCAAAGCTATTTATTATTC
>OTU1594
TAATAATAATTACCAAAAAAAAATATTTATATTTTTTTAAGGTATAATTGAAAGTCCAAATAATTTTTTTTTTATAAAAA
AGGATTATTGGTCTTTTTAAATATATAGTAAAGAATTATATTAAAAAAATAATATAAATAATTAAATGTTTTTTTAACAT
ATTTTTATTTTATATTTTTTTTTATTCAATAATAATAATTTTTTTTACTATTCATAATTAATTTATCTCAAA
>OTU1595
ATATATCAATCTCCTCAGCTTTTGCTTGTTGAGTGTTGGATGTGGGGGTACTTTTGCTGGCATCTCTTTCTGAGGTCGGC
TCCCCTGAAATGCATTAGTGGAACAATTTGTTGACCGTTCATTGGTGTGATAACTATCTACGCTTTTGACGTGAAGCAGG
TTCAGCTTCTAACAGTCCATTGACTTGGACAACTTTTCATTA
>OTU1596
CACCAATCAAGCCCCGCTTGGTATTAGGCGTCAGGCCCGCGCTTCGGCCGCGGGCCCGCCCGAAATGCATCGGCGAGGAC
ATCGACCCCCGGCGTGTTGAGAATTCACGTTCGACGTCGGGAGCACCGGTGCGCCTCCGCCGCGGAAACCTTTCCGGAAA
ACATATTTTCAAA
>OTU1597
AAACCCTCAAGCTCAGCTTGGTGTTGGGCGTCTGTCTCCCCAGGGGACTCGCCTCAAATGCATTGGCAGCCGGTACGTTG
GCTTCGAGCGCAGCAGAAAAGCGCCTGGCGTCTGACGGTACGGGCTCTCCAGCAAGCCTCTTCTATA
>OTU1598
AAACCAATCCGGCCTCGTGCCTGGGTCTTGGGCCTTTCGCCTCCGGGCGGGCCTTAAAATCAGTGGCGGTGCCCTCTGGC
TCTAAGCGTAGTAATACTTCCTCGCTACAGACGTCAGGTGGTGTCTTGCCAACAACCCTCACTTTTAAA
>OTU1599
ATCACCGTAGCCTAAGGGCTGTGTTGGACTGAACCGCGTCAACGGGTTGGTCTCAAAACGAGTGCGCGACGCAGCGAACA
ATATCCGCGTCGAGTCGCCGCAGAACCTCATAAAAGCCGTTCACGGCTTCA
>OTU1600
AATTCTCAACCAAATCAAGCTTTGTTGCATGGTTTGGCTTGGATATGGGGGAAGTTGCAGGCTTTAACAAGTCAGCTCCC
CTGAAATGAATTAGCGGTGCCTCTAGGGTTTACAAGCTATTGGTGTGATACATATCAACGCCATTAGTTGACCTATTACA
GTGCTGCTTATAATGGTCTTCTTAAATGAGACAACATCTGATAC
>OTU1601
CAACACAAACTCGCCTGCGTGCTTGTGAATAACGAGCGCGTTAGTGCGGAGAATGAATGTTTGGCCTGAATTGGCTAATC
ATTTGAAACACATCACAAATTCAGTATCATCCGTTGAGCATGTCTCACCTGGTTGATGTTTGATAATTGACTTCGGTCAT
TAACATCATTACATCGACAACAGGAGGGTATACAGATTTTGTGTATCAAGGAACCGTATCAGTTTAGAGCTTGATTGATC
TAATCTGGTCTGA
>OTU1602
CACGTCAAACCCTCAAGCTCTATGCTTGGTGTTGGGGGACCACACTTACCCTGTGGCCTCTGAAAGACAGCGACGGCTAA
GCACTAGCTAGAGTCTCCCGCGCAGTAACAATGCTCGTGGAGGGACTCTATTAGGGCCCGTCTCAACCTTTATTTTCTGA
A
>OTU1603
AAATTATCAACCATGCCTTGGGTTTAGGCCCTCGTGCTTGGCTTGGATTTGGGTGCTTGCGGTCTCGTGCTGCTCACCTT
AAAAGGATTAGCTGGACATGTCGTGAGACTTGGTTCTACTTGGCGTAATAAGTATTTCGCTGAGGACATCCCTTCTGGGG
TGGCCAAGACTCTGGCAAACGTCTGCTTTCTAACCCGACTGTCTTCGGACATCACTTTTTATG
>OTU1604
CACCACTCAAGCTCTGCTTGGTATTAGGCATTCGTCCTCCTCACGGTGGGCGGGCCTCAAAAATCTCGGCGGAGCCTTTC
CGGCTTTGGGCGTAGTAGAATTTCTAATCACGTCTTTAAACGGAGAGTTTTCCATTGCCGCTAAACCTTTTATTTTTTCA
>OTU1605
AATTCTCAACCTTGGAAAGCTTTTTGTTTTCCATGGCTTGGATTGTGGGGGTTGCGGGCTTTTCTTAAGTCGGCTCCTCT
GAAATACATTAGCTGGGTTTGCGCCTTCAGCCTATTGGTGTGATAATTATCTACGCCTCTTGGTTGTTAGCGTGTTTTAC
TTTCCAGCTTCAAATCGTCCTTTACTGGACAATATTTGACC
>OTU1606
AAATTATCAAAACAAGTCTTTTGTTCATTCGATCGACTTTTGTTTTGGACTTGGAGGTCTGCAGATTCACGTCTGCTCCT
CTTAAATACATTAGCTGGATCTCAGCGAGCTCGGTTCCACTCGGCGTGATAAGTATCACTCGCTGAGGACACTGTAAAAG
GTGGCCGGGGTCGCGGATGAACCGCTTCTAATCGTCCGTTGACTCGGACAAACAATACTTTATG
>OTU1607
AAACAATCTAGCTCTGCTAGGTATTGGGTTCCGCCAACGTGCGGGCCTTAAAACTTCACAGCAGCGCTATCGAGCCCTGA
GCGTAGTAAATTTCTCGCTAAAGGACCGGTAGGTGCACGCTGAATAAACTTCTCTAA
>OTU1608
TCACCATTTAGGCCGCTTTAGTGGCTTAGTTTTGGGGCACGCGTCGCCGCGGCCCCTAATTGCAGCGGCGAGTCACGGCC
CAGCTTCTACGTAGTTCTTATTACCGTACGAGCAGCGGCGCGATAGGCTCCGCCTTAGCACCTTCTCTTTA
>OTU1609
AACTCTCAACCCCCTCGTTTTGTAATGAATCGAGCGCGGGCTTGGATTGTGGTCGCCTGCCGGCTCCTGTTAAAGGATCG
GCTCGACTGAAATACATTAGCGTACCTTACTGTTGGTAGCGGTAGCTCTTATCTTTGCGTGATAATATCATTCGCTTAGA
TTGCTGCATGCATTTACTCCGATTGTAATGGCGCTTTATAATGACGGACGGCGTGAGCCGACCGAATTCTTACT
>OTU1610
CCACAACAACTCGAAGGCGTATTGCTTTGCGGCATACGCGGACGGATACTGAGCGCTCTCGTTGACGCGAGACGCTTGAA
ACTTAGCGAGTGGCACGATTTCTAATTCGACGCTGCGAATCGCCAGTGACGAGGATAACTTCACATTCAGTTGTGGACCC
TTCCATCGTGACTAGCAGACGAGCGTGCGTTTGGTTTAGCAATCAATGTGTGCACGGCCCTTCCTTGCCCTGATCGGCTA
GGAAATGCTTTGA
>OTU1611
AATTCTCAACTGCCCCAAGCTCTTTGTGGGTGAGGTTGGATCTTGGAGGACGTTGCTGGTGCGTGCTCCGTGCACGCTCG
TCGGCTCCTCTCGAATGCATGAGCTTTCCAGTCCTTGGCAAAGTATCGTCGATGTGATAGTTATCTGCGTCGTCCGAGAA
AAGCCGTGTAAGGGGAAATCTACGATCGCATCGGCCCTTCGGGGTTCCGTGTCTGACAA
>OTU1612
CAACCCTCAAGCCCAGCTTGGTGTTGGGGCACTACCTGCCTGTCTGACAGGACGGTAGGCCCTGAAATTTAGTGGCGAGC
TCGCCAGGACTCCGAGCGCAGTAGTGTAAACCTCGCTTTGGATCGTACTGGCGCGGCCTAGCCGTAAAACCCCCCAACTT
ATGAAA
>OTU1613
AAACCAATCCAGCCTTGTGCTTGGGTCTTGGGCTTTCGCCTCCGGGCGGGCCTCAAAATCAGTGGCGGTGCCATCTGGCT
CTTAGCGTAGTAATACTTCTCGCTATAGTGTCTTGTGGTATCTTGCCAGCAACCCCTAATTTTTTAA
>OTU1614
GTAACTAAGGCCTAGCCTTGTGTTGATGTTGCCCCGTAACTGGGGCTCATCGAAATACATCGGCGTCTGATTCTAGCCCG
AACCGCAGTGAAAATGCGAGGAAGGAAAGAAACGGACTGCCTGCTCTCTCTAAA
>OTU1615
TTAATCCTCAATTCATGATCTTTTTAAGAGAGTGAAGTTGGACAATGGATGCTGCATCTTGATGCTCGTCTGAAATAATG
GATCAACCAGTTGTGTTGCACTTTTGTTATAGTTTTTCTCTCAAAGGTTGTAATGTGACAGACGGTTGAAATGGATTTCA
TCCACTTTTAAA
>OTU1616
ACTTCTCAAGCCCATCGGTTTCTTAGGAGACCTTTGGACCTTGGTGTTGAGCGTCTGTCGGCCTCGTCCGACTCGCTCGA
AATGCATTAGCTGGATCCTCGATCCAACGATTGATGTGATAAGTTTTACGTCGTTCGTTGTTTGTGAGGTCCGCTTCCAA
TCGTCCTCGGACAAACTAAACCTGATC
>OTU1617
TATATCTTTCCAAGCCCGTTAAACGGTGAAGAAAGGCAAGGTACTGCTCGTCTCCTTTATTGGTGGATTGGCAGTCGCAT
TGTTCTATAGCTACTCGTTTTCAACACATTCGACTTTAAACTCGCGTTGTTAGGAATGAGTGTACAGCTGTAGCTTACAA
CCC
>OTU1618
CAACCCTCAGGCCGGCCCCCACGAAAGGGGGCGCGGGCCTGGCGTTGGGGCACTACAGCGCAAACGCGCTGTAGGCCCCG
AATTTCAGTGGCGGATCCGCCTGGACCTCAGCGTAGTAGACACTATTCGCTAGGGGATTCCAGGCGTGCATCCTGCCGTA
AAAGCCCCTAACCTCTCAA
>OTU1619
TAATCTCACTTCCTTGACTTTGTTGTCTTGGAATGTGGATCTGGGCTCTGTCGTCTAATATCACGACTGGCCTTAAATGC
CTGAGTGCACCCTGCTACTGCAGCGTCTTCAGTGTGATAAGCATCTTCACTGGAACAAGCTCCCTTGCGGGACACGCTCG
CCTTGTAGGCTCTGTGCTTGCAAACCGTCTGCGATGTGGACAATTTTTGACA
>OTU1620
TCACCCCTCAAGCCCCTGGCTTGATGTTGGACGGTTTGGTCACGGTCGCCCGTGACCCCTCCTAAAGACAATGACGGCGG
CCTGTTGGACCCCCGGTACACTGAGCTTCTTAACCGAGCACGTACTGGACAAGGGCCCACGGGTTCCGGTCTTCTTCTTC
GTCTCGAAGAAACTTTTCTAA
>OTU1621
AAACATTTATCCAAAGGAAATTATTTTGTATTGAAAGATACGGGATATTTGACGGCGGGACTTGAGTGATCAGTTTCTTA
GGAGACTGTCTCTTTAAATGTATCTGAAGAAAACTGAGCGAAATGCGCTTGGCTTTATATTGAGGATATTTACTCTAGTA
GTAAAATAATCGATAGGAAGTCACGAAAGCAGCGAGCAGCCTTCAATAAACGCTGGTGAGACTTTAACCTTTCATTAGCA
CGCACAA
>OTU1622
AAATAACCTCACGCGCCCGGCGCACCCCAGTGTCACAGCTGGAGGGTGCCTGGCGGGTGGTTTTGAGGTGGTCACGGACC
TTTTTAGAAATTTAAAGTCCGAGTCCCTTTAAAGATTGTGACGCGCAAAGCCGATTTTATCTTCGAAATCGCTCGCCCTT
TAATGGTGTGACAATTTGCTCGAATGCGTAGCACTTTCAACGCCAGGCCTGGGGAGGAGATGGCAACGAAGAGGCAATGC
GCGGTGTTTATATAATGTTATGCATTGTATAATTTTTCAA
>OTU1623
ACTTCTCAATCTAGTACAGTTTTTAATTAGCTGTAGTAGGATTGGATCATGAGTGTCTGCTGGACATATGCACCAGCTCA
CTCTAAATGTATCAGCAGTTTGTTCCTCATGGCTTGATCTGGTGTAATAAATTACTCATCAGTGTAGCTTTCAGAAGAAC
ATTGCTAACAGTGTCTTAACTATTTCAGT
>OTU1624
GTATTCTTTTTTTCAGTGAATGCTGAAAAAGATTTGGCGCTTCTCTTGTTAAGAGTGTGCTTAAAACTATAGCTTGAGGT
TTTTTCAATGCCAAAGCAAAATTGTTTGAAGCTTTTTTTAGCAACCTGCAGCTAGCTATGGATAAACATTGTAAAAACAT
CAACTAAACCAAGGAGGCCTTACAAAGCCCGAA
>OTU1625
TCACCCCTCAAGCTTTAGCTTGGTGTTGAGGCCTGCTGTCAAGGCAGCCTCTAAAACCAGTGGCAGTGCTGTCAGGCTCT
AAGCGTAGTAAAATTCATCGCTATAGACACCTGATGGACACTCGCCAGAACCCCCCCATCTTTTTAAT
>OTU1626
TCAACCCTCAAGCCTGGCTTGTTGTTGGACCTCGGTGGATGTCACATTCACCCGTCTGGAAGATAATGGTGGCGTGGGGG
ACGTCCCTGCACAAGGAGCTTTAACCAGCACGTGTGGACGGCGTCCTCGATCTCCATCTCAACCCCCATATTTCTAA
>OTU1627
TATTCTCAATTCTCTTGGTTTCTGCTGAGATGATATTGGACTTGGAGGATATTGCTGGCATCGTTTCAGAAGTCGGCTCC
TCTTAAATGAATCAGTGTGAACATTCACTTCATACTTGGTGTGATAATTATCTGCACTATGTTTGAGTGATACAGCTTCA
TGCTTCGAATCGTCGCAAGACACTACTTTGAC
>OTU1628
TATTCTCAATACCCTAAATCTTTGCGGATGAGGGTGTATTGGACTTGGAGGTTTTTGCAGGCAATGTTACTTTGTCGGCT
CCTCTTAAATATATTAGCAGAGATATTACTGCTACTCTCCAGCGTGATAATTGTCTACGCTGTTAGTAGTGCGGTATATA
AACGTCTATGCTTCTAATCGTCTTTGGACAATATCTTTGAC
>OTU1629
TAACTCTGAGACGTGCTGTCTTGAGATGGGCGTGGTCTGCGGACCTTGCCTTAAGAGCATAGATGTGCGGCGGCAGAGTT
CAGCCAGGCAGGAGTTATGAAGGGCAACCACATGCTTCCCACTGGCGCCGAGCTGCGGGCGACCATCGCAAACACAAA
>OTU1630
TCAACCATCAAGCCCTGCTTGGTATTGGGTTGCGCCCCTCCGACAGGAGGGGCGCTCTCTAATTATTTCGGCGGCGGTAT
CAAACCTCAAGCGTAGTACAAACATCAGCTTTCTAGGTTTCGGTGCTGTTTGCCTCGAGAGTACAAAACACCTCAA
>OTU1631
TAACCCTCAAGCCTCGCTTGGTCTTGGGGTCGCGGTCCCGCGGCCCCTAAATGCAGTGGCGGTGCCTGTAGGTTCTACGC
GGAGTAATTTTTCTCGCGACGGACCCCTACGAGTGCTTGCCAACAACCCCAATTTTTTCA
>OTU1632
CAACCCTCAAGCTCTGCTTGGTCTTGGGCGCCACCCTCGGTGCGTCTCAAAGTTAGTGGCAGCGCCATCCGGCTTCAAGC
GTAGTAATTCTTCTCGCTTCTGGAGTCCTGGGTGCGTGCGCGAGCCAACAAGCCTGGGTGCGTGCGCAAGCATCGCCCCA
ACTCTATCAAA
>OTU1633
CACCACTCAAGCCTAGCTTGGTATTGGGAATTGTAGAGAAGTAATTCTTTACACTCCTTGAATTCTACCGGCCGGTGTTT
ATCTTTACCTTTAGCGTTGTGGAAACTCGTCGCTTATGGGTTGATAAATATTGCTGCCGTTAAACATATCTATTCAAA
>OTU1634
AAATATTAAGACAATGTCTTTTGTTGAAATTACTACGTAATTGTAGTTTTTCTAAATATTTTGGCGTGTTTTAATAGCAT
TCAAAAACGCAGTGAAAATGTGTTTAATAAGAACTATTAAAATATTTGCCTTGTTTCTATCTTTGAAAA
>OTU1635
TCAACCCTCAAGCCCGGCTTGTCATTGGACCTCATCGGTAAAGATGGGCCCGAAAGATAATGGCGGTGTCGCAGTCGACC
CTCGGTGCAACGAGCTTTCGAGCACGTATCGTTGGGGCGTGGCCGACCCGGTCTTAACCATCATTTTCTAA
>OTU1636
CACACCCCAAGCACGGCTTGATGTTGGACGCCGTCCCCTGAGTGATCGGGGGACCCGTCCCAAACGTATGGGCGCCTGCC
GCCGACCGCGAACGTAGCAAGATTATATCATTCGTTCGCTGGTTCGGTTGGTGGGCCGCCTTGTTCTCTCCCTCCGGTGC
AAGCCGTTGGGGAACGCACAA
>OTU1637
ACAACAGAGATACGGACCGTGTGTCTGTGAGTTGGCGCAGATGCAGACGTGAGTGTCTGGATTGCGCTTGAATGGAGCAA
GGTGTGGGGCCGCAGTGTGCCAGTGTGCCAGAGACGTGAGGCGCAGTGTCCAGTGCTGTATGGTGGTGGATGGTTGCGTG
TCATTTGGTCTTGTCACGGGCAGGGTGGGGCCGCACAGTGGTGTGTAATATATGGTGGTA
>OTU1638
GTTTAACTATCATCCTTGCTTTAGGGCATTGGTGGACTTGGGATGCGTGGGCCTGCGCCCACCAACCTGGAAGACATGTG
TGCGCTGATCTGTGCAAGAAGCAGCCCAAAGGCATGACCAAGAACGCAAGTTCACTGATTGCTGACTAGGACTGTGGGCA
GTGCAAGGAGGAGCCAAAACACTTACGAAGCGCTAGCGCTTTAAG
>OTU1639
TAATCTCACACCAACAACTTTTGTTGTCGGAGGTGGACTTGGACTCTGTCGTGTCCTTACGACTGGTCTGAAATGCATGA
GTGTACCCTGCCTTTGCAGCGTCTTCAGTGTGATAAGCATCTTCACTGATATCAAGCTCCTTCGGGACACGCAAGCACGG
TGAGCTCTACGCTTCCAATCGTCCTCGGACAAGCTTTGACA
>OTU1640
ACTCTTCAACCCACCGGTTCCTTGTTGGATCGAGTTTGGTGTTTGGATCTTGAACGCTGCTGGCTTATACTCTTAATTTC
GGTTAAGGGAAAAAAAGCGTAGCTCGTTCGTAATACATTAGCATCTCAATTTCTGAACTTCGGATTGACTCAGCGTTATA
GACTATTCGCTGAGGACACAAGTAACATTGTGGCCGAGTTGAAAGATAACTAGAAGCTTCTAATCCCTTACTAGTCAAAA
CTATAAG
>OTU1641
ATCTCTCTTGCTACTTTTGTAGCAAATGTGGGCCATGCCGTGTGCTAGCCCGAAAATGAGCATGTTTGGTGGGTGGATCT
TTGGGTCCGTGTGCTACGATCACGCGAGTGTTTCATGACCACGCGAGTGTTTCATGGCCACGCAAGTGCTCTACGACACG
CAAGTGCTCGGTCGCGGAACCTAATTACCCCCCCCCCTTGCA
>OTU1642
CAACCTCTCCAGCTCTGCTGGGTCTTGGGGCTTGCCTTCCCGGGCATCCCTTAAAACTAGATGCGGCGCCGCGTGGCTCT
AAGCGTAGTACTGTTCTCGCTTCTGGGTCCGCTGTGGTGTTTGCTACATAACCCCAACTTTCTAT
>OTU1643
CAACCCTCGACACCAAGTCGGTTCTGAGCCAGCCCGGCGTTAAAACCCGCGCTGGCTTTAAAGTTGTAAGCTCTGCTGGC
CGCCCCGCCTGACCGAAAACATAGTAAACCTACTTGTCGAAGGTCGAGCGAAAAGCGGTACGGCCTGAACAAAACCTACC
CATCTCATAAG
>OTU1644
AAATATCAACCTTGACTTGGGTTTTGTGCTCTAGTCTTGGCTTGGAATTGGGTGCTTGCCGCTTTTACGAGCGGCTCACC
TTAAATGTATTAGCTGGATCTGTCTTTGAGACTTGGTTTGACTTGGCGTAATAAGTATTTCGCTAAGGACATTCTTCGGA
GTGGCCTCGTTTCTAGGACGCTTGTCCGCTTCCCAATACAAGTTCCACCTCGTGGACATGACTTTTTATT
>OTU1645
AATTCTCAACCTTCCAGCTTTTTTAAAAAAAAATTGGCTTGGTTAGGCTTGGATGTGGGGGTTGCGGGCTTCATTATGAT
GAGGTCGGCTCTCCTTAAATGCATTAGCGGAACTTTTGTGGACCGTCTATTGGTGTGATAATTATCTACGCCGTGGATGT
GAAGCAGCTTTATGAGGTTCAGCTTCTAATCGTCCATTGACTTGGACAAATTTTTGACA
>OTU1646
GTATTCTTTTTTCATTATTTATTTCACGATTTATAATTGAAAAGATTTGTGAAATCTCTATTAATTTAGAGTTTTATTAA
ATAGATTGCCTAAGTTTCTTTAGAAATGTTTGAAGTTTTCTATAAAAAACTTTGCAGAAAAGTATTTGAATGAAACATTA
GTTTCTCCCTGTACTAATTAAGCAAAGAGAAAATTAGTTTCTATTGTAAGTTTTAGGTTCATAACCATTAAAAAGCATAG
TAAAATATGTTTTTGAA
>OTU1647
AATTCTCAACCTCACCCGTTTTCTGAACGGTTCTCCGAGGCTTGGATGTGGGGGTTTGTGCAGGCTGCCTCAGTGCGGTC
TGCTCCCCTGAAATGCATTAGCGAGTTTCATACTGAACCTCCGTCTATTGGTGTGATAATTATCTACGCCGTGGACTGGG
TTCAGACTCGCTTCTAACCGTCCGCAAGGACAATACCTTTGACA
>OTU1648
ATATCAACTTGACTTGAGTTCGAGTCAAAATTGAGATTGCATGTGCTTTGTGCATATGAATCTTGAATTTCATAGGATCT
CAGGCTTCGATGTGACCGAATGTACCTGAACATTGTGGGATACGAAACTACAGAATGGATATTCTGTGGATCGAATTTCA
TCATCACAATGAGTTCTGTACGAATGGTGTGATCGTTGCAATTTAAACTGAATTCCTCATACATATATACTATATGAGAA
TTTTGAGATGGACTCTTGTTCATAACGACTTTCTCATTTTAAT
>OTU1649
TCACCTCTCAAGCGTGGCTTGTCATTGAGCTTCATCGTTAAAGATGGGCGCGAAAGATAATGGTGGTGTTGTGATCAATT
CCCGGTGCAACGAGCTTTTCTAAGCACGTACCGTGGTGGTTGGCCAACGCAACCTTAACCAAAGGCTTACCCCTAA
>OTU1650
TCCATTACTTCGCTCTGAGCGAGTGACTGCCGCTTGATCGTCTTCGACGTTGATGCAGCTTTGTCTAAACGGGTGCCTGG
TCTTCTTGAATCGCCTTAAAACGACCAAGATCGGAAACTTAACC
>OTU1651
TTAATTTATCACCCTTGCTATTGGATGGTCCAATGGACTACCGGTGGCAGAGTGGATTTGGGATGCAAGGGGGCTAGCCC
CCTTCAACCTTTGAAACATTAGTTGCTCTTTTTGACCTTTTGATCAGAAAGGTACTAGCCGAAGGCATGACCAATGAACG
CAAGTTCTTTTAGTGCTGACAACGCTTGTCTTTTCAATTGAATAAAAGGTCGTCTCGCAAGAGAGAAAGGGTGCTTTATA
AAACCCAATCCGAGGTGGACAGTTGCTCGTCCACTTTAAG
>OTU1652
CGCACTCCCACCGGGAATCCCCCAGTGTGGAACTGGCCGTCCGGGACCCAGCGTGAAGCTATGTGTTGTGGTCGGCTGAA
ATACAACGATCTGGACGCAGCCAGAGAGAGGTTGCGAGAAGGTGATCCACTCTGTGTTGAGTGGAGTCTAATTGGACAGC
ACCTCTACCTTTTGGTGGTCCGGTCGGTGACTGCAAGGGGGGGTTCTTGATTCCCCCTGTGCGTCAGTGGGGGAATGCGA
GTAACTTTGCATTTCCCCTCTCCCTATGG
>OTU1653
TAACCAATCAAGCCTGGCTTGGTATTAGAGTCTGCTACTTCAGCAGCTCTTAAACTCAGTGGCAGTGCTATCTGGCTCTA
AGCGTAGTAATTATTCTCGCTATAGTGTTAGGTAGTAACCAGCCATTAAACCCCCAATTCTTAA
>OTU1654
TATTTTATTTCTTTTTGATTCCATTCATTCACATTCATCGATCTAACAGATTGTTTGATGTGAATGTGTGTATTCTCAAA
AAGAATAATTTGGACCTTCATCAATGATAGTCTTTAATGTATTACACGATTGTGTCGTGATAAAAAAATATTTTATTTAT
ATTTATAAGATCGATCAATCATATTATTTATTTATT
>OTU1655
CCTTGATCAACTCCGGTTTGGAGTTGGGCTTGGCCGTGTCACGGGACTTGTGCCTGTGTCGGCTTAAATGCATTCGAGGG
AAAGGAAGGGGAATGCTATGCGCAAAGGCATTGTGTGATGGAGACCAGTCGGTCTACTCACGATCGTCTTTGCCTGGCGT
CCCATTCATCCTCGTTAAACAGGACACACCTTT
>OTU1656
CAGCTTTCAAGCCTCGCTTGGTGTTGGGTCCGTCGCCCCCGCTCCGGGGGCGAGCCCTCAAAATCAGTGGCAGTCCCGGG
CGACTTCAAGCGCAGCAGCAGCCTTCTCGCTTGGGGGGTTTCGCCCCGGGGCCCGCCAGCCAACCCCGATTATCACAAC
>OTU1657
CAACACTTCAATCTTCTTCGGCTCTGGCAACGAAGCTTCGGTTTCATTGTGTCACTGTCGTCGGTTGGTTTTGGGCCTGG
TATCCGTCAAGGAGTCCGGCTTCAAAGTTGCACGCTCTGCGGGCCTGACCGCTCAGAAAACATAGTATGACTGCTAATTG
TTGGAAGAGTTTCTGGTTGGGGCTTCCGCCTGAACAAACCATATTTATTAAT
>OTU1658
CCACCTCTCAGGCCTGGGCCTGGCGCTGGCAATCAGTACACGATTGCCCAAGTTCAGTGGCTAGAGCGTCAGGCGTGTAG
CATTCTACGGAGCACATGATCCAGCGTTTAATCTACACGCCCTCTACGCCGGAAGCGCAGCTTCTGCACCGCA
>OTU1659
TGACCTCTCAAAGTTCCTTTCCTCTAACCGGGTCGGGATGCTTTGGATCATGGGTGTTTGCAAGCCTTGGCTTGCTCACC
TCAAATAGAATGTGGCATTCTTCTCTGAAGCTGCTGCTGGGCTTGACCTGGAGTGATAGAAGTCTTTCGAGATCTCTGGG
GAACTGTCTTCTGACGGTGCCTGCTGTAGTGGGAGGGAGTGTCTAACAGACTCATCTGACGT
>OTU1660
TAACCAATCAAGCCTAGGCTTGGTATTGGGGCCCGCCTCCTGGCGGCCCTTAAAATCAGTGGCAGTGCCATCGAGCTCTA
AGCGTAGTAATTACCCTCGCTATAGGACTCGGTGAGATACCCGCCAGAATCTCCCACTTCTTA
>OTU1661
ATTTCTTTGAGCGCCCGCTTTTTCTTTTTGGGAAAGCGGACGGATCAGTTTTGAGGCTGCCATTTGCACTGGCTTCCTCT
AAATACATCAGCTAGACTGTACATGCTAGAGAGCAGAAGGATATACGTCCCTCTCCCTCCGGATTTTGATAATTATCAAA
ACACGGACGTGATGGAAACTCGTTTTCTGCTCAGGCTGTATGGCTTTTGGCTTCTGAAACCCGCCCATGACGCCTCTTGG
CGTGTAGGGACTATTAATTC
>OTU1662
TAACCCTCAAGCTTTGCTTGGTATTAAGCTACACCTACTAGGTGGGCTATAAAATCAGTGGCGGTGCTATTTGGGCTCCA
AGCATAGTAGTATCTCTTGCTTAGGAATCCAAGTATTACCTGCCAGAAACATTATTTTTTTAA
>OTU1663
AGTCATCAACCCCTTCCGTTTCGTGCGGACCGGGTTGGATGTGGGGGCTCTGCTGCCGTGAGGCGGCTCCCCTAAAATGC
ATCGGTTGGGCCTGTGGGTCGAACTCGACTGGGCGTTGTACCATCCTCGCTCGACAGAGACGTTCCCCTCTTGCGCCCTT
CCCCGACCTGCCTCCCAGGGTGGCGGTCACAAGCAAAAGCTTTGAA
>OTU1664
CTATCATCATCTCGCTTATCTTTTTGTTAAGATGAGTGGAAAATGAGTATTCGAACTTTTTTGTTCGAAGGCTTGAAATC
TCTGATTGAGCTTCGTTTCCTGACCTGCACTATTCAGTGGGCAAACAAAGGCTCTGTTACGTGGATAATTTCACCTTACG
GTGTATCCTATACGTCGCAGCGGCCGCACACTGAGCAGTTGGAGAAACTAACTCACAAGCGAATAACGTTGTTAAACTTC
AACCCTTAACAATCTTGTTCAACTTTATTCTTCTTGAATA
>OTU1665
TCACCCCTCAAGCCCCCGGTTTGATGTTGGACGGTCTGGTCTCGGGCCCCCCGAGACCCCTCCTAAAGTTAATGACGGTG
GTTTGTGAGCCCCCGGTACACTGAGCTTCTTTACTGAGCACGTATCGGTTCCAAGGGCCGCGACCCCCCGGTCGTCTTCC
CCCCCACGGGAAAATATATACCA
>OTU1666
ACATCTCACCCTTGAAACCCTTGTGGAATCAAGACGTGGACTTTGGAGGTTTTGCAGGCCTTTCACAGGTCAGCTCCTCT
TAAATGCATTAGCGGAACTCTATGCAGTCCCAGCCTCGGTTTGATAATCCTATCTATGCTGTCGCTGTCACGCTGCGCTG
TTTGGCTTACAATTGTCTTTGGACTGCTGCATTGTCAGCATAACCTTTTAA
>OTU1667
ATATATCACCCTCTCAAGCTTTTGCTTGTTGAGTGAGTGGATGTGGGGGTTGTTTTGCAGGCCTCTCTTCTGAGGTCAGC
TCCCCTGAAATGCATTAGCAGAACAATTTGTTGACCGTTCATTGGTGTGATAATTATCTACGCTATTGACGCAAAGCAGC
TTCAGCTCATAACGGTCCATTGACATGGACAACTTTTATTTATTA
>OTU1668
TCAACCCTCAAGCTTGGCTTGCTGTTGGACCTTCGTCGTTAAACCGACGGGTCTCAAAGACAATGACGGAGTCAGTTGGA
CCCCTAGATGCAACGAGCTTTCGAGCACGCATTGAAGGGGCCGGTGGCTCTGGTCTTAACCAAATATTTTATACAA
>OTU1669
TCACCCCTCAAGCCCCGTGCTTGGTGTTGGACGGTCTGGTCGCGGAGACGCGATCCCTCCTAAAGACAATGACGGCGGCC
TGTGGTTCCCCCGGTACACTGAGCTTTAACTGGCACGTACTGGACGAGGGCACCCGGGACCCGGTCTGCTCCCCCTCTGC
GGGAAAATTTCAAT
>OTU1670
ACTCTTCATCACTCCATTTTTTTTTGAAAGGTGGATGTGGATGGTTTCTGAACGTTTTGCTGGTCCCTCGGGACGAAGCT
CGTTCGTAAAGCATAGCGCAACATGTGTCAGTATTGGATTGACTTGGTGTAATAGAAATTACCGCTGAGGAATGATACAG
GTCAAACTGTATTGGCCAAGACTACACAAACGATGTGCTTCAAACTCCAAGCATTTTCTGAT
>OTU1671
ACTCTTCAACCCTCCATTTCCATGTTGAAATGTCGACGTGTTTGGATTCTGAGTGTCTGCTTTTCCTCTCGCCAGAGAAA
CTAGCTCACTCGTAATACATTAGCAAAATTCATATTCGAAACCGGATTGACTCGGCGTGATAGATTATTCGCTGAGGACA
CTCTGTCAAAAGAGTGGCCGCTATTAGATTATTTCGAATAGCTTCGAAGCAAAATCATCTCTTAAG
>OTU1672
CTACAACATATCGGCTTCTCTGCTTGGTTTTTATTAACCTGGTAGAAAAAGACGGAGAATGAGGTGTCTTATTCGAAAGA
GTAAGTCCCTTTAAGAAGCGCGAGTTCTTTCTAAACTTTCTAGACATTAAGCTCTTTTATGGCTTATATTTTTTAGTGAC
ATGGATAATCTTTTTTACTTATGTCATTGGGAAGTGTGAGTTTTGTGATTGAGTGTTTGGAGAAACCTGAAACTCGATTA
GAGAATAAGAAAATTCGTTTTCTTACTTTTTGA
>OTU1673
CACCACTCAAGCTCTGCTTGGCATTGGGCATCGCGGTCTCCGCGTGCCTTGAAATTACCGGCCCTACCGGCCGTCCCCGA
GCGTTGTGGCATTTACCTTTTCGCTACGGGCGGCGCGGCGGTAGCGGGTCGTCACCCCCAATTGAACAATA
>OTU1674
TCAACCGTCAAGCTTGGCTTGTTGTTGGACCTTGCGTCGTTGGAAACATACGGCAGGTTCAAAAGAGAATGACGGTGTCT
GTGTGACCCTAGATGCAACGAGCTTTTCACAGCAAGCATTGATGTGGTCGACAGGCCCGGTCTTAATCATTAATTTCAAA
>OTU1675
CGACCCTCAGGCCGCCCCCGAGAGGGGAGCGGGCCTGGCGTTGGGGCGCTACAGCGCGTTTGGGCGCTGTAAGCTCCGAA
TTAAAGTGGCGGGCCCGCCGGGACCTCAGCGTAGTAGATCCTATCGCTCGGGTCGTCCCGGCGCGCGTCCGGCCGTTAAA
CCCTTAACCTCACAA
>OTU1676
CAAACTCAAGCTATGCTTGGTCTTGGACAAGGTTAATTGACCTATCCATAACTTGTTGGCGGCACCATTTGGTCCTGAGC
ATAGCAAAACTTTGTTCTTTTCAAATGATCCGCCTTTAAAAAACCTTGAA
>OTU1677
GTACCTCTCCACCCCGCCTCTTTTATTAGTGGTAGCAGGGCTGGGATCATGGGGCTTTTGTTGAATTGCCAACTGCCCTG
AAAAGCAACAAGCTGAATCTACGTTTGCGGCTTGACCCGTTGTTATAACGTTGTAATGACCATCAATGGGAACGCAAAAC
AGAAGGAGCTTACCAAACACATCTTTTTACA
>OTU1678
TAATCTCATCTCGACAACTTTTTGTTGTAGAGAATGGAACTGGACGTCTGTTGCCGTGAGGTGACTCGTCTGAAATACTT
CAGTATATCTTGTAAATTGGTGTATTTGGTGTGATAATTATCTTCACCGAACACGTCTCTCTTGAGATGCGCCGATTATG
AGCTCTGTACTTCAAACCGTCTCTATGAGACAACTCTTGACA
>OTU1679
GTACCAATCCAGCTTGCTGGGTCTTGGGCTTCGCCTTTTGGGGCGGGCCTCAAAGTCAGTGGCAGTGCTGCCAGGCTCTA
AGCGTAGTAATACTTCTCGCTTTTGGGTCCTGGGAGTGGCTTGCCAACAACCCCTAATATTTCAAAG
>OTU1680
AACATGATCAATTCTAGTTAAGAGTTGGGATTGACCTCATATGCTTTTAGCGTATCTGGTTTGAATGTATCAAGTTGATG
GGCTTCCCAGCATTGCCCAATGTGTGCTAACGAGACAGTCGTCCCGATCTCACATTATGGCTTTGTTGCAAGGTTCTATT
CACAACTTTATTTATTTATTTTATTATCAA
>OTU1681
TCAACCCTCAAGCTTGGCTTGCTGTTGGACCGTCGTCCGTGAAAGGACGGGTCTCAAAGACAATGACGGCGTCGTCGGAC
CTCCCGTGCAACGAGCTTTCACGAGCACGCACGAGACGGGCCGGCCGACCCGGTCTTAACCATTAGTTTTTCTAA
>OTU1682
ATATATCAACCTCCTCAGCTTTTGCTTGTTGAGTGTTGGATCTGGGGGGTTTTTTTTTTCTTTCTTGCTGGCCTCTATGA
GGTCAGCTCCCCTGAAATGCATTAGCAGAACAATTTGTTGACCGTTCACTGGTGTGATAACTATCTACGCTATTGACGTG
AAGCAGGTTCAGCTTCTAACAGTCCATTGACTTGGACAAATTTTCATTA
>OTU1683
AATTATCAACTTCACCAACTTTGTTGTGTTGAAGCTTGGATATGAGGGTTGTGCTGGCTCCTTGGTTGAGTCGGCTCCCT
TTAAATGTATTAGCAGAGTCTCTTGGCTTCTGTCTCTAGTGTGATAATTATCTATGCTATTGACAAAGAGTCGACTTTAC
AAGTTCTGCTTATAACTGTCTGCTTTATGTGGACAAATTATTTTAATTG
>OTU1684
TCAACCCTCAAGCCCGGCTTGTTATTGGACTTGGTATAACCACCAGTCTCAAAGATAATGACGGTGCCTGGAGGACCCTC
GATACAATGAGCTTTTTAAGCACGTATTGCAGTGGTTTTTCAGGCCCGGTCTCTTTATTATTATTACAA
>OTU1685
TCAACCCTCAAGCCCTGGCTTGGTGTTGGAGGCCTGGCGGGGCGTCATGCCCGGCCGCTCCGAAAGATAACGACGGTGTC
CCGGTGGGCCCCTGGTACAATGAGCTTCTCAGCACGTACCGCGGCGGTTCCTAGGGCCCCGGTCTGACCTATTTCCATTC
TTCA
>OTU1686
TCACCCCTCAAGCCCCGTGCTTGGTGTTGGACGGCCGGTCGAGCGATCGACCCCTCCGAAAGACAATGACGGCGGCCTGT
GGTTCCCCCGGTACACTGAGCTTTTCATCGAGCACGTATCGGACAAGGGTACCCGGGACCCGGTCCCCTCCTTTTATTAA
GGAAACTTTTAA
>OTU1687
CTACCCTCAAACATAACTTTTTTGTAGTGTTTGGTGTTGGAGTTACAGCTGACATGAAATATTGTTTATGCTGTCTCTAA
AACTTAGTGGCGAACTAAGCTACATGAGCCTGGCGAAGTAATATATTTCCCCGTCATGGTTCTTGTAGTAAATGGATTTT
TTGCCTTGACACAACTTTATAAAAATAA
>OTU1688
TCACCCCTCAAGCTCAGCTTGGTATTGGGTGCTCGCCCCCTAAAGGGCGCGCCCTAAATATAGCGGCGATGCAGCCGAAC
TCCCTAGCGCAGTGACTTTTTACAACGCTACAAGGAGCTTTCGGCTTTGTGTCTGCCGGACAACAACCAAATTTTATCAC
>OTU1689
CAACCCTCGAGCCCGACTCTTCGGAGGACGGCTCGGCGTTGGGGGACGGCAGACTCCCCCCGGCATCTCGCCGGGGACGC
CGCCCCCGAAATTTAGTGGCGGCCCTCCGAGGCGACCTCTGCGTAGTAACTTGTTCTCGCACCGGAAAGCTCAGAGCGGC
CACGCCGTAAAACCCCAACTTTTTTTA
>OTU1690
TATTCTCATCCTTCATAACTTTTTGTTATCGAAGGCATGGACTTGGAGGTCGTGCTGGTTCCTCGTTGAATCGGCTCCTC
TTAAATGTATTAGCGTGAGTGTAACGGATCGCTTCGGTGTGATAATTATCTGCGCCGTGGTCGTGAAGTAACATAAGCTT
GCGCTTCTAACCGTCCTTAAGTTGGACAACTTACTTTGAC
>OTU1691
ACAACCCTCAAGCTCTGCTTGGTGTTGGGCCCTGCCAGCGATGGCGGTCCCTAAACTCAGTGGCGGCGCCGCTGGGCCTC
GAGCGTAGTACATCTCTCGCTACGGGACCCGGTGGTGGACGACCAGCAACCCCAACTTCTTAA
>OTU1692
GTATTCATTTTCGGTCTTGGTCTTAATCAACCTTGGCTGAAAGATTTGCACTGTGCATGGGAAACCTTGCTATTGCTAAA
TACATTACTTGACTGGCAGTGAATGTTTGACTCTGCTGCGTATTCGAAAAGCTATGAATGAGGCGAAAGCTTCTTGTAAC
AGTCTTAGTAGATGTTGTGGTGGATAGTTTGCTGGCAGGTAGAGTTCATACCTTATAGGCGCTGGGTTTACTCAGTGATC
TGAA
>OTU1693
CACCACTCAAGCCTGGCTTGGTATTGGGTCCACGGGGGCGACCCGGACCTCAAAACGTCGGCGAGCATGTCTGGATCTCA
GCGTTGTGGCAATCAATCCGCTGGCGAGAGAGACGTCCTCGGGCCGTTAAACATCCATCAAA
>OTU1694
ATATATCAACCTCCTCAGCTTTTGCCTGTTGAGTGTTGGATGTGGGGGTTTTTTGCTGGTCTCTGTTGAGGTCGGCTCCC
CTGAAATGCATTAGCGGAACAATGTGTTGACCGTTCATTGGTGTGATAACTATCTACGCTATTGACGTGAAGCAGGTTCA
GCTTCTAACAGTCCATTGACTTGGACAAATTTCATTA
>OTU1695
ATCCCTCAACCTCTACACTTTCTTATCGAGGGTGTACGAGCGTTGGATGTTGAGCGCTGCTGTTGTACGACAGCTCGCTT
CAAATGTATCAGCAATCTCGATGGTGTTTCGGATTGACCCGATGTGATAAGATCTTCGTCGGGGATGCTTTCATTAGCAG
CCGGTCAACTGTACGAGTCGCTCCTAAACATTCTCTTGTCGCTCTCACGAGTGCAAGGAAACCCCCTACT
>OTU1696
CTACACCAACTCGGCAGCTTTTTCTTTCTAAGAAAACAAAAGCAGCCGGAGAGTCTCGGTTTTGCAAAAAACCGATCTTT
AAAAGCAGTGGTTCAAACCTTCCTAGTGGTTTTTAACGGTTTTTCTTGAATTGAGTTTTTTTCAATGTACTAGTGATCTG
GATAATTTATTTATTTAAGATCATTGGTGTTTTGGAACTTTGTGCGGGTCAAGTACCAAAGGAATTTGATGCTCGTCGAA
AATTTAATTTAATTATAATTTTTTTGA
>OTU1697
TAACCCTCACCCTTGTGATGTCAAAGTCATGAGCGGTGGACTTGGATTGTGCCGTAGTTGGCTCATCCTGAAATGCATTA
GCTTGCGCCTTTTAGAGTGCTCGGCATGGTGTGATAATTATCTGCGCCGCCGCCTTAGGCCTCTTCTATGAACGCTGCTT
ATAATCGTCCCTTGTGGACAACGTAATAAAG
>OTU1698
ATATATCAACCTCTTCAGCTTTTGCTTGTTGAGTGTTTGGATGTGGGGGTTTTTTTTTGCTGGCCTCTTCCGAGGTCAGC
TCCCCTGAAATACATTAGCAGAACAATTTGTTGACTCGTTCATTGGTGTGATAACTATCTACGCTATTGGAAGGGGAGCA
GTTTAGCTTCTAATAGTCCATTGACTTGGACAGATAACCTTATTA
>OTU1699
ACCTCTCACCTCAATCATTTGTGATTGTTGTCGGTGTTGGAATTTGCGTAGGATTCGTTTCCAGCGCTGTTCTTAAATCA
ATCGGTGCAGCCCGCTGCTCAGTTACACAACGTTCTAGGTTCGTCCAACTCGTTGCGAGACTGTGGCAATCAATGGTTGC
GGCACCTTAAGCTTGACCGGTGCTTCTAAGCTCCGTGTCTCATCTTTT
>OTU1700
ATCTTTATGTACAGGATCTTGTGGTTCTGTGATGTGGTGCTTGTGCTGGGTTTGGTTCCGACCAGGCCCACCACTGCGCT
CAACTGCAGCAAGAAGGCGAATAGTGCCGAGTTCAGGTGCCAAGCGTTCCAGGACAAAACACTACGAACCGAAATCAAAT
TTCTTA
>OTU1701
TGACCAATCCAGCCTGGCTGGGTCTTGGGCTCCGCCGGTCGGCGGGCCTTAAAAGCAGTGGCAGTGCCTTCAGGCTCTAC
GCGTAGTAAATTCCTCGCGACAGAGCCCTGGGGACGCTGGCCAGCAACCTCAACTTCTTA
>OTU1702
TACCTTCTCAACCCCGCCCTTTGTAAAAAGGGGTAGCTGTAGGGTTGGATCATGGCGCTCTTGCCGTCTTAATACGACGG
CTGCGCTGAATTACAATCAAGCTGTATCTTTGCCAAGCGACCGGCGGCTTGACCCGTTGTCATAAGACTTTCAATGGGGA
CGCCAACTGCTTACAAAAGAACGAGCTTACCAAAAACCATATTTTTG
>OTU1703
CACCCCTCCAGCCCCGCTGGGTATTGAGCGCGGCGGCCTCGCGCCCGCTCTAATGTCTCGATCGGCTGCAGTTATCCGTC
CCTCAGCGTTGTGATATAATTCGTCGCTCCGGGTAGCGGGTGGTGCGGCCGCACACATTTTTACA
>OTU1704
GAACTTCACTCGATCACCACTTTGTTGTGGTAATCGGAAATGGGGGTATTGCCGTTGACCTGGTTCACGGCTCTCCCTAA
ATGTGTTAGCTTGTGGGGGACGAACCACCGTTGGCTTGATAGGTTTAGATCTATGCCGCAGGAGGTTCAACCGTATCACG
GCTTCATAATCGTCTTCGGACAATATATTCTGAG
>OTU1705
AACACCTCAAGTCAAGAATTCATTTTCAAGACTTGGATTTGAGTGATCCTAACAGATAGTTCCGATTATCTGGCAGGTCG
CTTGAAATTCAGGTGCAGCTGAACTTTTCTTCTGAGCTAAAAGCATTATTTTATTTAGTCTTCATTGACTATTACTTTTT
GCTGCAGCTAATATAAAGGGAGAAGAGCTCTATACGCTGACTGATGCAGGAATTTATCGGTACTGTAACAAGGACCGTTA
G
>OTU1706
TATTCTCAACCTTACAAGTTGTCTAACAGCTTGTCTGGCTTGGATCTTGGGATTTGCGGGCTTTCACGAGTCGGCTCTCC
TTAAACACATTAGCAAAGCTTTTGCTGCTGACCTATGGTGTGATAATTATCTACGCTGTTGTGACGCTGCATGTTTGAGG
CTTCGCTTCTAATCGTCCGCTTGGACAAAACTATGACA
>OTU1707
ATCTCTCAACACAACCAAGTTTTATTATTTGTGTTGTGATTGGATGATGAAGGTTGCTGGCGTCATGGTCAGCTCCTTTT
AAATGTATTAGCGGAACTTTGTTGGACCAGCTTCGGTTTGATAAGAACTTATCTATGCTGTCGCTGAGAGACTTTGATGT
TCAGCTTATAATTGTCCTTATTAGGACTGTCTCATTAGAGGCATTTATTTGAC
>OTU1708
TAACCCTCAAGCTCTGCTTGGTATTAAGCCTCACCTATTTAGGTGGGCTATAAAATCAGTGGTGGTACCACCTGGCTTCA
AGCATAGTAATACTTTCTGCTTTGGAAGACTGGGTAGTTACTTTACCAACAACCTAAAATTTTAAA
>OTU1709
CACCACTCAAGCCTCGCTTGGTATTGGGCGTCGCGGGTCACCGCGCGCCTTAAAGTCTTTCCGGCTGAGCGGCTCGTCTC
TAAGCGTTGTGGAAACTATCCGCGGTGAGATCGGGCGGCGACGGCCGTTAAATCTTTTTCA
>OTU1710
CAACCCTCAAGCCTCCTGGGCTTGGTGTTGGGGATCGGCTCCCTCGCCCCCGGGCCGGAGCCGCCCCCGAAAATCAGTGG
CGGTCTCGCTGTAGCTTCCCCTGCGTAGTAATACACCTCGCACTGGAACGCGGCGCGGCCACGCCGTGAAACCCCCAACT
TCTGAA
>OTU1711
AATCGTCAAACCCCTTTGGTATTTTCCGAAGGGTGCTTTGGATATTGAGGGTCTGTCGGCGGCCGTCGACTCCCTTTCAA
AAGCATTAGCCTTTTCCCTTTCCCTCTTCTTTTTCTGGCGTGATAGTCATCTGCGCCTGGGTTCCGAAAAGGAATGGGAG
GGAGCTTCTAAATACCCCTTTCACTTTAAAT
>OTU1712
CAACCCTTAAGCCCCTGTTGCTTAGCGTTGGGAGCCTACAGCACTGTAGCTCCCCAAAGTTAGTGGCGGAGTCGGCTCAC
ACTCTAGACGTAGTAAATCTTTCACCTCGTCTGTAGTTGGACCGGTCCCCTGCCGTAAAACACCCAAACTTTTAAAA
>OTU1713
TCACCCCTCAAGCCTGGCTTGTTGTTGGACCCGGGTGACCTTTTCGGTCTCCTAGTCCCAAAGATAATGACGGTGATTGT
GAAACCTCCGGTACAACGAGCTTTTTTAAGGCACGTATCGTGGTGGCATTACGGTCCCGGCCTTTATTTTACACTTCTAA
>OTU1714
AACACAATCAAGCTTAGCTTGGCATCTGGGCATGCGTCTGTCTACATGGCGGACGGGCCTTAAAGTTATCGGCGGCCACG
CGAACGGCTTCGAGCGTTGTAAGATACCTCACGCTCAGGAGCTCCGTGCTGGCTACGAAGCCCTATAACAAAACGTGCAT
ACGTATTTCTAA
>OTU1715
CTGCCCTCAAGCACGGCTTGTTGTTGGGCCCCGTCCCCCTCTCCGGGGGACGGGCCCGAAAGGCAGCGGCGGCACCGAGT
CCGGTCCTCGAGCGTATGGGGCTTTGTCACCCGCTTCGTAGGCCCGGCCGGCGCCAGCCGACCACAAATCATCCTTTTTT
TCA
>OTU1716
CAAACTCCACTCTTCAGCGTGCTTGCATATGCATATGCATATGCATGCAGATGAAGGAAAATGAGAGTCTCAGCTGATCT
AAGCTAAGTCTCTTTAAATATGTTGAGCTTTAGATCTCCTAGTACTTCAACTTCGGTTGATAGCCTCCCAGGCTCTTTCT
CTACTAGTGACGTGGATAATATCACCTTCGCGGTGTCTTGAAACGTCTTATCTAGCAGAGTCAGACTGGTCTGTGAGTGT
GAACGACTAGTGGCGATTTTAACGCGTACGAATTGAACTGTCTCTTTCGAGACTCCTCGA
>OTU1717
ATATATCAACCTCTTCAGCTTTTGCTTGTTGAGTGTTGGATGTGGGGGAGTAATTTTTGCTGGCCTCTGTTTTCTGAGGT
TGGCTCCCCTGAAATGCATTAGCGGAACAATTTGTTGACCGTTCATTGGTGTGATAACTATCTACGCTATTGACGTGAAG
CAAGTTCAGCTTCAAATCGTCCATTGACTTGGACAAATTTTCATTA
>OTU1718
ATATATCAACCTCTAAAACTTTTGTTTGTTGAGTGTTGGATGTGGGGGTTTTTTTTTTGCTGGCTTCTCTGAGGTCAGCT
CCCCTGAAATATATTAGCGGAACAATCCCGTTCATTGGTGTGATAACTATCTACGCTATTGACGTGAAGCAGTTCAGCTT
ATAACAGTCCATTGACTTGGACAAATTTTCATTA
>OTU1719
CATCATCAACCACGTTGCCTTTGTTGGCGGTCGTTGGCTTGGACTTGGGGATGTGCTGGCTTGTCAAGAGTCGGCTTCCC
TTGAATGTATTAGTCGGGGTGCCTCGCTCGAGACGTGTGATAATTATCATTCACGGCTCGTCGAGGCGCTTGTCTCGGCT
TCTAACCGCATGAATGAATGCAATTTTGACAC
>OTU1720
TCAACCCTCAAGCCCCCGGCTTGGTGTTGGAGGCCAGGTCTCGGTGCCCCCGAGACCGCTCCCAAAGACAATGACGGCGG
CCACGAGCGACCCCCGGCACACTGAGCTTTTAACCGAGCACGTGCTGGATGGGCCTCGGGGCCACGGTCTGCCTCCCCTC
AGGGAGAAATAACTTTTTATCAA
>OTU1721
GACCCTTCAAGCCTGGCTTGGTGATGGGTCCTCGCCCCCGGGCGGACCCGAAACGTATCGGCGGTCCGGCGTGGAATTCG
AGCGTAGTAAATTTCTCCCGCTTCAGATGACCCGTCGGACGTGCCTCGCACCCCGTATTTTTCCAAA
>OTU1722
AAACCCTCAAGCTCTGCTTGGTGTTGGGTGTTTGTTCCGCCTCTGTGCGTGGACTCGCCTTAAATTCATTGGCAGCCGGT
ATATTGGCTTCGTGCGCAGCACATTGCGTTATGACTCCAGCATGCCTCTTTCCATTAAGCCCCTTTTTTA
>OTU1723
AAATCTTCAAGCCTTGCTTGGTGTTGGGTGCTGTTCGTCTTACGAACTTACCTTAAATAAATTGGCAGCCAGCAATTGGG
TGTTGGAGCGCAGCACATTTTTTGCGTTCTTGACCATAGTTGCTAGTATCCAACAAGCCTATTTTTAAC
>OTU1724
CCCACTCTCATCGGCTTTTGCTGAAGAGGTTATGGAGGTGGAGGAGCGATTCTCCCCTCCCAACGTGGCACGCTTGCGAA
CCGATACCGATCACGACGTAGTAAATCATCTTCGTTACTGTGAGGTGGATGGCCGCCTGAATCAAACTTTGTA
>OTU1725
AATTCTCAACCTTACCAGCTTTTACAAGTTTGGTAATGGCTTGGATGTGGGGGTCTTTTGCTGGCGTCTAACGATGCTCA
GCTCCCCTTAAATGCATTAGCCGGTACCCTGCGCGGACTGTCTATTGGTGTGATAATTATCTACGCCGTGGACTGCTGCC
TTAAATGGGTGTACTGCTTATAACCGTCCCTTTGGGACAATATATGACC
>OTU1726
TGACCAAATCACCCTATGGTGGACTTGGAGCTGGCCGTCTGGCCTCTCTCAAAATCAGTGGCGGTGCTCTTAAAGCTCTA
CGCGTAGTAATTTTTCTCGCTATAGGGTCTTATGAGTACTTGCCAGTAACCCCAACTTTCTAA
>OTU1727
CAACCCTCAAGCACCGCTTGGTTTTGGGGCCCCACGGCCGACGTGGGCCCTTAAAGGTAGTGGCGGACCCTCCCGGAGCC
TCCTTTGCGTAGTAACTAACGTCTCGCACTGGGATCCGGAGGGACTCTTGCCGTTAAACCCCCAAATTCTTTCA
>OTU1728
CACCACTCAAGCCTCGCTTGGTGTTGGGCCACGGGGGCGACCCGGGCCCCAAAATCGTCGGCCGGACGGTCCGAATCTCA
GCGTCGTGGCAAACATCCGCTGGCGAGACGGGCGATCCGCGCCGTGAAACCCATTCACA
>OTU1729
CAACCGTCAAGCGCAGCTTGGTATTGGGTGTCACCTTCTGGGTGTGCCTCAAAAGGAGTGGGGGGACCATTAGGCCTCGA
GCACAGTAGTTTTCTTGCTCCTGGGGCCTTTGTGGCACTCCCCAAGACCACTACCAAAA
>OTU1730
CAACCCCTCAAGCTTTGCTTGGTATTGGGTATCATTATTTCTTATAATCAAGAGTAATGTGCCTTAAATGTAGGCAGCGG
CAAGTACTAGTTCCGAGCGTAGCAGTTTAAAACATTTCGCTTTAGGGATTTTGGTATATTGTCAGCTCTACAGTTAGTCT
TTTACTATT
>OTU1731
AAACACCCCCACAACCAAAAATTTTTTTTTGGTTGGATATGAGGATTGGCGCAAAGCCGACCCTTTAAAATAATCAGGCC
TGAAATTTTAATTCTGCCGGAAACTTTTTTTTAATATAAAAAGAAGCCAAGGATATGAACTGTTCTCTGGGGCCTCCCAA
ATAAAACTATTTTTTAAA
>OTU1732
CAACCACCTCTCAGCAGCGTATGCAAATACGTGTTGGCTGGAAAATGAGAGTGTAATTTTCACAATTACTCTCTTTAAGT
ACATCGAGTGAGCACCACACATTTACACGCTCTACTTCGGTAGAAGCCAGTTTTGAGCTGGTCGTGTATAAGTGACGTGA
ATACTGAGCCTCGTGCTCTCACATTTACGTGTAACTTGTACTCGGCTATTAAGGTTCTTAATTGGTGTGTCTATGGAGAT
GCTCATGTTACGCGGCTTTAGCTGCAATCGGCTTTGATTAATTTTGAAGTCTGAA
>OTU1733
TAACTCTTACTCTGCCGCGTGCTTTGTTAACTCAAAATTGCGCGATGCAGGACAATGAATGTCATGCTTTCCTCGGAAGG
AATGTCATTTCAAAGACCAGTTTGGAAAAATGAGAATCATCCCAAAACATTTCCATCTGCTCAATTTCTAATTGACAAAC
TGGATATTTTTCCCTTTCCGGGAATTCCAATTCTGTCATTAGAGTTAGCAATGTTAATGTGATTCTGCATTTTCTGAAAT
CATTTGGATAAACAAGCTTTCTTGTTTACTTTTCAA
>OTU1734
CACCTCTCAAGCTCAGCTTGGTATTGAGCCCCTCTTCACAGTTGGGGTTCCAAAGTCAGTGGTGAAGTCCCTGGGACTCA
GGCGTAGTAAAATTTTCCCGCCTTGGAGCTCTCTGTGGCCCAGCCAGAAAAGCACTCTGTGCATCAAC
>OTU1735
ACACCCCACATTCAAAATCTTTTTTTTGAAATGGAATTGAGAGTTTCAGTTTTTGCAACTGTTCTCTTTAAAATTATTGG
GCCTGAACTTGTTTTGTCTGCCTGAACTTTTTTTTAATATAAAGGAAAGCTCTCGTCTATTAAAACTTTATTGGGGGGCC
TCCCAAATAAAACTTTCTTAA
>OTU1736
TTACTCCATCCTCTACTCTTGTAGTAGAGGGACTTGGGTGATCACCTGCGGGCGACACCTTGAATTTAGGGGCGTGCAAC
TCTGAGCGCGAGACCGTCCAATGGACACATGGCGCACCAGTCGCAATACTTTACCATGCCAGGCGATGTGGTAGAGTAGA
TGGTGCTGTGGATATGTGTTCGGAGGTGGTCTTAGAGCTGTCCAAATGGAAGCGCTTTTA
>OTU1737
AACACTTCGGTCGGTAGGTTTTTTAGTAAACCTCAGCCCGGTATTGGTGTGGGGAGGTGACCGCCGCGCTTCGGTGCGGG
CAGGTTTCCCCCGCTTAAACGTGATGGTAGCGGTAGATGATAATTGCGACGACTCGTAGAATATACTGTCGGCAGCTTTT
AAAATCCACCGCCTCAAACACATAGCAGTCCTACGATTGCTACTGAC
>OTU1738
TAAACAATATCAATTTAATTATTGATGTCTTGAGATTTCTTTTTTCTTAATCGAAAAAGGTCTCCAAAAATATTGAAGCG
ATTTAGAATATTGATTTAGATTGAACGCATTAAAGTTTTACTACTACGTACAAATAAAATCATTCTAGACCAGCCAGATT
AAATCGAACTCAACACATTGTTGATTCATTTTTTTTAT
>OTU1739
CAAACCCTCAAGCTCTGCTTGGTATTGGACGGTTAGTCTGCCAACAACGGACTCGTCAGAAAGACCTCGGCGGCGGTTCA
GAAGCCTCAAGCGTACCAGAAATAACTCGCTTTGATAGGCCTTTTGAGTTGCTCGCTCCTAGAAAACCTCACCTCAA
>OTU1740
CAAATAACTCTCAGCAGCGTATTGAAAAATATGTGTTGGCTGGATAATGAGAGTCTGAGTCTTTGTATTCAGTCTCTTTA
AGTACATGGAGTAAATAAATACTAGCGATCAATTCTGTTTTCTAACAGATAGTCAATTCTTGACTGTTGTTCCATAGTGA
CGTGAATATTGGCCTATGTGGTCTTCTTTTTTACGTGTGTCTATGGAGTGATAATAAAAGTTTCGAATTGGTGAACGTTC
ACATAGGTTATTTATGTGAGAAAACCATATGATTTGTAACGTAAAAATTATGAATCTGAA
>OTU1741
TCACCCCTCAAGCCCGGCTTGTTGTTGGACCAAGTCCCGTCACACGGACCGGTCCCAAAGATAATGACGGCGTCTGTGAG
GACTCCAGTACACTGAGCTTTCGGGCACGTACTGTCAAGAATCCAGACTCCGTTTAACCAAAAAACGGTGCTTCGGCGTC
ATTTTTTACTTACAA
>OTU1742
ATATATCAACCTCTACAGCTTTTGCTTGTTGAGTGTTGGATGTGGGGGTCTTTTTTTTGCTGGCCTTTCTTCTGAGGTCA
GCTCCCCTGAAATGTATTAGCGGAACAATCTGTTGACCGTTCATTGGTGTGATAACTATCTACGCTATTGATCGTGAGGC
AAGTTTAGCTTCTAATAGTCCATTGACTTGGACAACTTTTTATTTA
>OTU1743
TCAACTATCAAGTTATACTTGGTTTTGAGAATTATTTTTATTTTGGATTTTATTTAGAAAATTTATTTTTTATTTTAATC
TTAAGAATAATCTCCAAATATATTGGCTTTAATTTAATTAGTTCAATCTTGCAAAACTCGATTTAATTAAATTAACTTAA
ACGCCATAAACCACCTTTAATCAATTGAATTACCTTGGACTTATTTTTTTATTTTTGAGAAATCGAAAATTAAAATTAAA
TTCTCCAAAAGATAGTAAATGGATTAAAAGTACTTTTACA
>OTU1744
GTTCAACATCACTACTGCGGGGCGACCTGCTGGAGTGGACCTGGGGCCTCTCGTCAAGAGGGCTCTCAATGACAGCTACG
CGCGGTTTCCAAAGCGGTGCTCTGGACGGCAAGACCAGTTGAAGAAATTCAATGATTGCTCAAGGACGCTGCGGGACTCT
GAGCGTAAACGTACGGAGGAAACTTCAAG
>OTU1745
TTAATCTCAAACCGCTCGTCTTTCTTAACTTGAAGGGCTTGAGGTTTGGACTTGGAGGCATTGCTGGCGAACGCTTGAGT
TTTGTCGGCTCCTCTTAAATACATTAGCTGGGCTTTGGCTCGCGTTGACGGTGTAATAGTCAAGTGTTCACCTATGTAGC
GCCTGCCTAATGGGTCTGCTTCTAATCGTCCGCGTTGGCGGACAAGGACGGTTCGTCCTTCTTGACAC
>OTU1746
CAACCCTCAAGCTCTGCTTGGTACTGGGCATCACCTCTCAGGTGGGCCTCAAACATAGTGGCAGTGCCAGCTGGCTTCAA
GCGTAGTAATACTTCTCGCTTTGGAGCTTAGGTGTGCGCTTGCCGTAACCCATTTTCAAA
>OTU1747
TCAACCCTCAAGCTTGGCTTGTTGTTGGACCGAAGGGAAGTTGACTCTTCCCTGGTCTTGAAGACAATGACGGCGTCTAG
AGGACCCTCAATACAATGAGCTTTTTAAGCACGTGTTGTAGTGGATCTTTAGGCCCGGTCTCCTTTTATTTTTTCA
>OTU1748
AACCTCACACTCTAGAGTTTTCTCTAGAGACGTGGACTTGGGTGTTGCAATTTTGCTCACCTTGAAAACCTTAGTGGTTC
TAACCGTAGCCTGATGTAATAAGTTTCATCTGGTCAAGGGGAAGACTGCTTCTAATCGCCTTTATTGGCAACATTTAAG
>OTU1749
CAACCCTTAAGCTTAGCTTATTGTTGGGAATCTACTGTAAGCGGTGCTACCCTGTAGCTACCCTGTAGTTCCTTAAATCA
AACGGCGGAGTTATAGTTATCTCTGAGCGCAGTAATTTTTATCACGCTTTGGAAGGTGCTATAGCCTTGGCCGCTAAACC
CCCCAATTTTTAAT
>OTU1750
ACCCCCTCAAGCTCTGCTTGGTGTTGGGCGATGTCACCATGCGTGACTTGCCTCAAAATAATCGGCAGCGGACTCGCCGG
CTTCTTGCGCAGCACATTGCGCGCCTAGGAGCCGGTAGGACGCCCTTCGTCAGGCTCTCATA
>OTU1751
CACCAATCAAGCCTGGCTTGGTATTGGGTCTACGGGGGCGACCCGGACCTCAAAAGTGTCGGCGAGACGGCCTGAATCTC
AGCGTTGTGGCAATCAATTCCGCTGGCGAGAAGGGGCGCCTGTGCCGTTAAACATTTCATTAA
>OTU1752
ACAAACCAAGTGTCCTTGTGACCAGTTGTGCCCGCAGCAATGGGGCGCCAAGTTCAGTGTTGATGTGTTAAGCATATCCA
TCTCTGCCCTTCCACA
>OTU1753
AATTCTCAACCCACCCTTTATCTTGTATAGAGGACTGGTGCTTGGTTCATGGGCGTCTGTGCCGGCTGCAAAGCCTGGCT
CGCCTGAAATACATGAGCAGTTTCGGCTTTAGAAACTTGGCTTGACTTGGCGTGATAAATATTTCGCTGAGGACAACCTT
CGTGGTTGGCCAGTTCTTTAGAAGAAGGCTTCCAATGAACTTTCATTTATAC
>OTU1754
ACACCTCAACCCTCCAGTGTTTTTTCATTGGAGGTGTTGGTAGTGAGCGCTGCCGGACTTTTGAATCGGCTCGCTTTAAA
ATCATTAGCTGGATCCATTCTGACCTGGTTCTACTCGGCGTAATAAGTTATTATCGTCGAGGACGCCTGGCCTTCTGGGC
AGGCGGCCACAGTAAGGGTGTTTGAACCGCTTCCAAACACGTCTTGCTCTTGTAGCAAACACTTGAAC
>OTU1755
CAACCCTCAAGCCCCAGCGGCTTGGTGTTGGGGACCGGCGACCGGCGCCTGCTTCGGCAGGCCCGCGCCGCCCCCGAAAT
GAATTGGCGGTCTCGTCGCGGCCTCCTCTGCGTAGTAGCACAACCTCGCAACAGGAGCGCGGCGCGGCCACTGCCGTAAA
ACGCCCAACTTTTTTTAG
>OTU1756
AGCTCTCAAGCAGTATACTTTATTGTTATACTTGTTTGGATTTGAACTCTGCCGTGTTACAGCGGCTGGTTCTAAAAGCA
TTAGCTGGTCCTTGATTTTCTTGGTTCTACTCGGCGTGATAATTATCTAACGTTGAGGACATTTCTTAATTGAGATGGCC
AGGGTTTTCTATGGGTTGCTTCTAATCGTCTTCACAGACAATATTTTCAAT
>OTU1757
ACTCTTCAACACACCGGTTCCTAGCTGAACTGGCGCGTGTTTGGATTCTGAGTGTTGCTATTCAGTTAGCTCACTCGTAA
TATATTAGCATCTCAATTTCGTAATCGGATTGACTCGGCGTAATAGACTATTCGCTGAGGACACCAGACCGTGTTGTTTG
GTGGCCGAGAAATGGAAAAGGGACGCTTCGAACCCTTGCAAGTCATTCTAAG
>OTU1758
AAATCTCACAAGTCAATTTGCTTCCTGTACGTTGATGAGTGGATGTGGATGTTTTTGCACTTTGTGCAAATCATTTCAAA
GTGATTGTATGTGCGCCTTGTTTAATAACATTGGTTATCAAAAGTGCAACAGATTCATCTATTTCATTTTAGTAATCAGT
GTCACAGACATGGTGTTATCATGCTCAAAAACCATTAAGTGGTGTTGATTGTATGATCAGCTATCACTGATA
>OTU1759
ATAAAACTCGCAATAGCGGAATTGCAAAACTAGAAAGTTTTGTTAAGTAGAGTGACTTTTAGTCAGCTGGGATAAAATAT
TATTACAGTTGGCGGTTAGTCAGATAATGATGGTTGTAGGGTTGTCGGTTAGATAAGGCTACTATTATTATTAAAGATAT
AAAAGCCAACGTCGCCTTACGGCAAACGCGTCTTTTAACATTTTTAGA
>OTU1760
CATAATTCAAGCTCCTGCTTGGTGTTGAATGGTATCTCTCATTGATTCATTCCAAACTCATCGGCACTCGTCTTTCGGTC
CATAGCGTGGCAACATCTTGCTATGAGCTGGCTGACGCGTCGCCTGTTGACATACTGAAT
>OTU1761
CACCAATCAAGCCACGCTTGGTATTGGGAGCCGGCCCCCGCCCTGGCGGAGGCCCCCCCGGAATGCATCGGCGAGGAAAC
CGACCCCCGGCGTGTTAGATTTCTGAACGTCAGGAGCACCGGTTGACTCCGCCGTACAATCTTTTTTTTTACAA
>OTU1762
AATTCTCAACCACATCAGTTTAATTATTGATATGGCTTGGATTGTGGGGGTTGCGGGCTTCATGACGAGGTCGGCTCTCC
TTAAATGCATTAGCGGAACTTTTGTGGACCGTCTATTGGTGTGATAATTATCTACGCCGTGGATGTGAAGCAGCTTTATG
AGGTTCAGCTTCTAACCGTCCATTGACTTGGACAAATTTTGACA
>OTU1763
CAACCCTCACTCCTGCGATGTTAAAGTCGCAGTAGTGGATTTGGACCGTGCCGTAATCGGCTCGTCCTGAAATGCATTAG
CTCGTGCTTTTAGAGTGCGGGGCATCGGTGTGATAATTATCTGCGCCAACGCCCTTACGCCTCTTCAGCGGTGCGGCTTC
CAATCGTCCCTCGAGGACAATTTTAAAG
>OTU1764
TCATATATTCTTATTTGCTTCCTTTCACATTCTTTGTGATTTGATTCAAGTAATACTTAATTGGACTTTTATCATTAATT
GTCTTGAATCTTGAAAATGAGAAACTGTTGTGATATAATCATTTGGTTATTTTTAACAGATCTTCAAATATATCCATC
>OTU1765
ATCTCTCAACATAACCAAGTTTATTCTTGAGTTGTGCTTGGATGTTGAAGGCTGCTGGCGTCATTGTCAGCTCCTTTTAA
ATATATTAGTGGAACTATGAAGGACCAGCCTCGGTTTGATAATCCTATCTATGCTGTCGCTGAGAATCGTTTGATCCGCT
TATAACTGTCCCTTTGGGACTGTCTCTTTTGAGGCATACACTTGAC
>OTU1766
CAACCCTCAAGCTCTGCTTGGCCTTGAGCCCCGCCGGCAACGGCAGGCTTTAAAATCAGTGGCGGCGCCGCCTGGCTCTC
AGCGTAGTAATACACCCCGCTACGGAGCTCTGGTGGATGCTTGCCAGCAACCCTTAACTTCTAA
>OTU1767
AAATCTCAACTCCCCTACGTTTTGTAAAAAGCAAGGGTGAGCTTGGACTTGGGGATTGCTGGTTTCTAATCAGCTTCCCT
TGAATGCATTAGCTGGAGTACGATTTGCAGCATATATGCGGTGTGATAATGTCTTCACTGTGTAGCTCAAGTTTGTCTGG
CTTCCAATCGTCCTTTGGGACAATTCTTGACA
>OTU1768
TCACCCCTCAAGCCCCGCGCTTGGTGTTGGACGGCTTGGTCGAGTCCCCCTCGACCCCTCCCAAAGACAATGACGGCGGC
CTGTGGTTCCCCCGGCACACTGAGCTTTTCACCGAGCACGTGTCGGATCGAGGGTACCCGGGCCACGGTCCTCTCCTTGT
ACTAGGAAACTCCACGCAA
>OTU1769
AAACCCTCATACCTTCTTTAAGGCGGTATGGAATTGAATGTTTCCGGTTGCAGCTGCGATAGCGGCAAGTCACCGGTCAT
TTGAAATGGAGCGTGCGCTGTGTTTGTCACTGCTCTCGGTTTAAAGGCGTACCCAGTTCTCTTCGGAGATCCACTTGCGC
CGGTGAAAAGCCGTGGAGCCTCGTGCTGGCTCTCAGTCACGTCAAAGCATTTTCCGAGTCGCCGCGCGGTATGTAACGCG
ACTTGA
>OTU1770
AGTAATCTCAACTAACACCTTGTGTGTGAGTTGGATATGGGGGTCTGCCGTCGACTTGTTCACGGCTCCTCCCAAATGTG
TTAGCTGTTTGGTGATGAACCACTGTTGGCTTGATATCATATCTGTGCTGCGGTTGTACATGTGCCCTGCTGATAATCGT
CTTCGGACAACTTTCTGAC
>OTU1771
ATATATCAACCTCTTCAGCTTTGTTTGTCGAGTGGTTGGATGTGGGGGTATTTTGCTGGCCTTGGAGGTCAGCTCCCCTG
AAATGCATTAGCGGAACATTTTGTTGACCGTTCATTGGTGTGATAACTATCTACGCTACTGACGTGAAACAGGTTCAGCT
TCTAACAGTCCATTGAATTGGACAAATATTCATTA
>OTU1772
CGACCTCTCCAGCTCTGCTGGGTCTTGGGGCTTGCCTTCCTGGGCATCCCTTAAAACTAGATGCGGCGCCGCGTTGGCTC
TAAGCGTAGTACTCCTCTCGCTTGTGGGTCCGTCGCGGCGTTAGCTAGCAAAGCCTAACTTTCTAT
>OTU1773
TAATATATCAACCTCTCGAGTTTTTGCTTGCTGAGTGTTGGATGTGGGGGGTTTTGCCGGCCTCTTTCTCTGAGGTCGGC
TCCCCTGAAATTCATTAGCGGAACAATTTGTGGACCCGTTCATTGGTGTGATAACTATCTACGCTATTGACGGTGAAGCA
GTTCTGCTTCTAATAGTCCATTGACTTGGACAAACTTTTATTA
>OTU1774
TCACCCCTCAAGCCCCCGGTTTGGTGTTGGACGGTCGGTCGGTGGCCTCGCCCCGACCCCTCCCAAAGATAATGACGGCG
GCCTCGTGGGACCCCCGGTACACTGAGTTCTTCATTGAGCACGTACTGGATCTAGGGTCGCCGAGCCCCGGTCGACGACA
CCTCCAGGTGTCTTCTCTCTA
>OTU1775
AATTCTCAACCTCTCTAGTTTTTTGACTAGTAGATGGCTTGGATTTGGGAGTAATTTTTGCAGGCTTTCACAAGTCAGCT
CTCCTTAAATGTATTAGCCGGTGCCCTCTAACCGTCTATTGGTGTGATAATTATCTACGCCGTGGACTATTAGACTTTGG
TTGCGCTGCTTATAATCGTCCTATGGACAATCTCATGACA
>OTU1776
AACTCTCAACCCCCCTGTTTTGTAATGAGACGGGAGATAGGGCTTGGATCTGACTGTTGTCGGACCTTCGGGTTCGACTC
GGTTGAAATACACGAGTGCATCCAGCTTCTGAATAGCGGCGGCTTGACTCGGCGTAATAATCCTATTCGCTGAGGACGTT
GCATCACATTTAGAACCGTGAGCGCTTCTAACGCGACTTGTCCCTTAAGC
>OTU1777
CATCCCTCAAGCTCAGCTTGGTCATGGGCCGTCGCCCTCCGGGGCGGGCCTGAAAAGCATGGGCGGCCTGGCGTGGACCC
GAGCGTAGTAATGCTCCCCGCTTCCGGCGAAGCGTCTGGCTGGCCCGCAACCATTTTACATCAAAA
>OTU1778
ATACCTCAACCTCTACATTTTCTTGCAAGATGTAGCGTTGGATGTTGAGCGTCTGCTGTCTTGTGACAGCTCGCTTCAAA
TGTATAAGCAATCTTGTACCTGTTCGGATTGACTTGACGTGATAAAATCTTCGTCGAGGATGCTTCTTGAGCAGCCGAAT
CTATACGAGTAGCTTCCAAACCTGCTGCGACCTGGTCGCACTAAACCCCTTTAA
>OTU1779
GTACCCTCCAGCCTTGCTGGGTGCTGGGTGTTTGTTCCGCTGCGCGCGTGAACTCGCCTTAAATACATTGGCAGCCAGCC
GTCCCGCGTGGGAGCGCAGCACATTTTGCGCTTTCCGCTGTGTTCGGCGGCGTCCACAAGCCTATACCTTTAC
>OTU1780
AAACCCTCAAGCTCTGCTTGGTTTTGGGTCCGGGTCTACCGAAGACCCGCCCGTAACTCGTCGGTGGTCGGTACCAGCTC
CAAGCGTAGCAGAAACCTTTCGCTTGGGAGGCCGGTGCCTTCCCGCCCAGGAACCCCAACTTCTAAA
>OTU1781
ATATATCAATCTCCTCAGCTTTTGCTGTTGAGTTTGGATGTGGGGGTCTTTTTTTTGCTGGCCTCTTGAGGTCAGCTCCC
CCGAAATACATTAGCAGAACAACTTGTTTGACTGTTCATTAGTGTGATAACTATCTACGCTATTGACGGGAAGCAGTTCA
GCTTCTAATGGTCCATTGACTTGGACAAATTTTTATTA
>OTU1782
TTAATTCTCACACCCATTAGTGGGTAACTACTAATAGGTGTGGATTTGGGACTTGTTGAAAGAAATTTCGACAGACCTTA
AAAGAATCTTTGCCTTGAATAATGAATAGCTAAATCTGGAAGGCATGACCAATGGACTACAACGAAAGTTGTTCGTTCTA
AGATTGCTGATAAAAGTATTAGTTTTAGTAATTATTCTTTCGGGTAAAATAAACTGACACGAAGTTAACTTGTTAACTTT
AAG
>OTU1783
CAACCCTCAAGCCCAAGCTTGGTGTTGGGGCATTGCCATCCCTTCCCTTCGGAAGCGGCAAGCCCTGAAATCTAGTGGCG
AGCTCGCCAGGACTCCGAGCGTAGTAGTTTTACCACCTCGCTTAGGACGGACTGGCGGTGCCCTGCCGTAAAACCCCCCA
AATTTTTACCAAA
>OTU1784
ACATCATCCACCTTTACTTTGGGCTTTTGTCTGAGGTCTTGGCTGGGAGTTGGGTGTGTGCGCGTGATGAACCCGCTCGC
CTTAAAACGATTGAACTAGACGTGAACCTTTGGTTGGTTTGACTAGGCGTTATAAGTTATTTCGCTTAGGACATCCTTTG
GGGTGGCCAACTAAGGACTTGTCTTTTTGCTTTTGCATTTTTTGAC
>OTU1785
TAAGGCTTTGCCTTGCGTTGAGATTTCCTGCAAAGGAACTCTCCAAACACCTGGGCGTCTGTCGTGCCTGAACCGCAACA
CAATGCGACTAAAGGACTTCGGCGAACGCCAAAAACCGTCAA
>OTU1786
CAACCCTCAAGCCTAGCTTGGTATTGGGTGCCGTCCCCCCGGGGGCGCACCTGGAAATTAGCGGCGGTGCGGCCGGTGAT
CAAGCGTAGTAACTACTTCCGCTTCGAGACACCCGGGCGTGCCAGCCGGATAACCCCCAATTTTTCTAT
>OTU1787
GTATTTTTTCAACTTTGTTTACTCAAAGCTGAAGTTTTGTGATTGCTGATTTTGGTCAGCTTTTATTAATTCTATAGCCT
TTTAATGATGATCAATGCTTGACATTTGTTCTCGACTGAAAAGTTTATGAATGAAATAAGTAGATTGGTAAGTTTTTGTC
TCGGCAATTATTTACCTAACGAACAATTCTTTTTTTACTTATTAGGTTTATGGAATGGATTTAGTTGATTTGTTTTAAGA
GGTTCATAACTCTATATAGATTGGGAATTCTTTGAGAGTTCCTAGACTATGCA
>OTU1788
TAGACCTTCACCCAACTGTTTTTGAATAAGCTAGTTGTCGGTGCTTTGGACGTTTTTGCCATTAAGCCTGGCTCGTCTTA
AATGTCTAAGTGGAACGGCGTGATAAGTCTTCGCCTCCTCTCCACTCTAATCTCTATATAACAAG
>OTU1789
AAACCTTCAAGCTCAGCTTGGTGTTGGGTGACTGTCCGCCGCCCCCGGGCGCGTGGACTCGCCTCAAAATTATTGGCGGC
CGGTACATTGGCTTCGAGCGCAGCAGAAACGCGAACTCGGGCCCGTCGTATTGGCTCCCAGAAGCTATCTTCACAA
>OTU1790
CAAAGTCAAACTTCCTTTTTTTTAAGGGGGGATTGGTATTGGAGATGACGTTGGAGTCTCTCTGAAAAATATCTATAAAA
GTTATCATATTTGACTGCAACCGAGTTTTGTGGTTTTTGATATAATTTTATAAATGGTGTCTTTTGATACAATTTTTTAC
A
>OTU1791
CACCCCTCAAGCCTGGCTTGGTGTTGGGCTCCGCCGTTTATTCGGCGGGCCTTAAAATCAGTGGCGGTGCCACCGCGGCC
CTGAGCGTAGTAAATCTCCTCGCTTTTGGACCCGGCGGTCGCTAGCCAGCAACCCCCCAACTTTCTTAA
>OTU1792
CTCAACATCTCGTTTAGCACGAGTAATGCTAGAGTCGCACAAGTCTCTATAGAGAACGAATGGTGAACTGCGATGCTGCA
TCCTATTCAATGATTTATTTATGAATCATGACACGATAGACATGCAACCCATGGTAGACAAATTCATCAACTTATCAT
>OTU1793
AGACTCATCCCTTCGGGTTTCCGATTGAGATGGATTTGGGCGTTTTTGCCAGACAGCTTTAGTGCTTGATGGCTCGCCTT
AAATGTAGTGTGAGTCGGAACGTAATATGTTTCGCTCTGAGACTCAGCGCTCTTGTGAGCCACCCCAACTTTATG
>OTU1794
TCAACCCTCAAGCCTGGCTTGCTGTTGGACCCCCGTCGGTGAAACGACGGGCCCCAAAGACAATGACGGCGTCGTCGGAC
CCCAAGTGCAACGAGCTTTCACGAGCACGCATGGACGGGCTGGCCGACCCGGTCTTAACTATTAGTTTTTTTCTAA
>OTU1795
TCAACCCTCAAGCTTGGCTTGTTATTGGGTCTTATTGCCGGTAAAATGGCAGGCCTGAAAGATAATGACGGTGTCGAGTT
GACCCGGAGTGCAGCGAGCTTATAGCACGCACTATCCAGGGGCTCTCGGGACCGGTCTTAACCCTATAACTCTAA
>OTU1796
GACGCCTAAAGCTTTGCTTTGTGTTGAACTTTCTGAATAATATCAGATGTTTCAAATGCGTTTGCCTAATCAAAAAGCGA
AAAGCAATCAACTGCAGACCGCCTATGATGATGGCATTGTCAACGACC
>OTU1797
CATAATTCAAGCTTCTGCTTGGTGTTGAGTGGTATCGCCAGATACTTCTTGAAACTCTTTGGCGGTGTCTAGCCAGATCT
ACAGCGTGACAGAATCTCGCTTTTGGTCTACTAGTAACCAGCCAGTTACCGAAAC
>OTU1798
ATACCTCAACCTCTGCCCTTTCTTGTGAAGAGCAGCTGCGTTGGATGCTGAGCGCTGCTGTCATCACACAGCTCGCTTCA
AATGTATAAGCAATCTTTGTACTTCCTGGATTGACTCGACGTGATAAGATCTTCGTTGAGGACGCTTCTCCAGCGGCCAG
CCTGTACACAAGTCGCTACCAAACCTGCACTTGTGCACCCCTTTAAA
>OTU1799
AACACCCCTCGAAAAATCGTTTGTTAAAAAAGATTTTTCGGATTTGAGTGATCCCAACGTGTCCTTTCGCGGGACATGGC
GGGCCACTTGAAATGCAGGTGCAGCTGGATTTTCTTCTGAGCTATAAGCATATTTATTTAGTCCTGTCAACCTTGTGTTG
CGGATTATTACTTCTGCTGCAGCTAATATAAAGGTTGAAAGTTCAAATGCTGACTGATGCAGGAATTTCTCAGAAGGCGC
AAGCTCTCTGTTAA
>OTU1800
AACATTATCTCAACCTCTTTTTGTTTCAACAGAAACAATTGGAGTAGTTGGAGAATGAGCGTCTAAGCTTTTTGTTTTAC
GAAAAGCTCAGTCGCTTGAAAAATTTTGTGAGATGAGCATTTTTGCTTGGAAGACTATTGCGATGTGGGTGATAAATCAA
CGTTACGGTTGTCTGAATCGACATTGTCCTTAGCTTTTAAGCGTTTTGCTTACTCTTTTTTTGTTTGTGCAAAAAAGAAC
CATTTTAAT
>OTU1801
AATTCTCAATCCCCTTCAATTTTATATTGTTGGGTGATGGACTATGGGAGCCTGCTGGCATTGTTCAGCTCTCCTCAAAT
GCATTAGCAGGGTAATATGCCATTTGTGCTTGGTATGATATTTATCTATACCTCATGTGCTCATGTCTTACTTGCTTCAA
ACTGTCGCTTCAAGCAACACTTTTTGACC
>OTU1802
AATTCTCAACTGAAGCCTTTGGGCCTCAGCTTGGACTTGGAGGCTTTGCCGGTCCGCCCTCGAGGCGGTCGGCTCCTCTT
GAATGCATTAGTGGGACCCTCTGTGGTGTCGCCTTTGGTGTGATAATTGTCTACGCCGTCGGTGGTGCCGCTATCTCATG
GGGGGCTCGCTTCCAACCGTCTCCCTCGGGAGACACTTCATCGAA
>OTU1803
TCACCCCTCAAGCCCAGCTTGGTGTTGGACGGTCGGTCGCGGCCCCGCGACCCCTCCTAAAATCAATGACGGCGGCCTGT
TGCACCCCCGGTACACTGAGCTTCTTAACCGAGCACGTACTGGTCTCAAGGGTGGCGGGACCCGGTCTTCTTCCTTCACC
GGAAAATTTTTCAA
>OTU1804
CAACCATCAAACTTTAAGTTTGGAGATGAATGTATGTTGAAAGACACATTCAAAACATATTAGCAGTCCTGAAATGGTCT
CAAGTGAATTTATGCTATTGCATCTCTTGAAGATTATTCATGGGTACTTTTGACTTCTTTAC
>OTU1805
AGAAGTAATCTCGACCAACATCTTGTATGGTGGTCGGACTTGGGGGTTCTGCCGTTGACTGGTTCACGGCTCCTCCTAAA
TGTCTTAGCTAGTTGGTGATGGACCGCTGTTAGCTTGATATCAAAGTCTATGCTGCAACTGTTCATGTTCCATGGCTTAC
AGTCGTCTTCGGACAAACTCACTCTGAC
>OTU1806
TCACCTCTCAAGCCTGGCTTGCTGTTGGACTCTGGGTCTAGTTTTAACTATACCAGTCCCAAAGATAATGACGGCGTCTG
TGAGGACCCCAGTACATTGAGCTTTTATAGCACGTATTAGGTGGAAGTCCAGGCCCGGTCTTAACTATTTTATTACTAA
>OTU1807
ATATATCAACCTCTTCAGCTTTTGCATGTTGAGTGTTGGATGTGGGGGGTTTTTTTTGCTGGACTCTTTTTCCGAGCTCA
GCTCCCCTAAAATGCATTAGCGAAACAATTTGTTGATCGTTCATTGGTGTGATAACTATCTACGCTATTGACGTGAGGCA
GGTTTAGCTTCCAACAGTCTATTAACTTGGACAAACTTTTATTA
>OTU1808
TCCTCCCTCAAACCCTCGTGTTTGGTGTTGGACCACGTTGGGAGGGGTTTACTCCCCCCCCGAACGGGTCTCAAAGACAA
TGACGGCGTCCGCGGGACCCTCTTCGCACTGAGCTTCTCGGAGCACGCGTCGAGTATCAAGGCCCCGGGGACCCGGTCCT
CCTACAAATTTTTTTCA
>OTU1809
CTACCTCATCTCGACAGCTCTCTGTGAATAACGGATTGTTGACGGATAATGAGAGTCTTATTCGAAATGAGTAAGTCTCT
TTAAGAAGCGTGAGTTCCTAAACTCCTAGTATTAAGAATTATATTTCGGTATAGTTCGCCCTCTTCTGGGTTTCTCTTTA
CTAGTGATGTGGATAAATTTATTTTTCTAACGTCATTGGTGATCTGAGACTCGGTTCTGTGGTCAAGGTACATAAGGAAA
CTTGGTTCTCAATGGAAATTAAATTCTTTTTGA
>OTU1810
ACACCCTCAAGCTCTGCTTGGTGTTGGGCGTCTGTCCCGCCTCTGCGCGCGGACTCGCCCCAAATTCATTGGCAGCGGTC
CTTGCCTCCTCTCGCGCAGCACATTGCGCTTCTCGAGGTGCGCGGGCCGCGTCCACGAAGCAACATTACCGT
>OTU1811
TTATTCTCAATTCAACTTCACTTTGTGAAGCTGACTTGGATTTGGGGATTGCTGGCTTCTGAAGTCGGCTTCCCTTGAAT
GTATTAGTTGAACTGACTTGCAACGCTATGTGTGGTGTGATAATATCTTCACTGCATAGTTGTGATGAAGTCTAGCTTCT
AACCGTCCTTGTGGACACTATTTGACT
>OTU1812
AAAACCTCAAGCTATGCTTGGTGTTGGGTGTTTGTCCGCGCATGCGCGGACTTGCCTCAAATACATTGGCAATTGCTATG
CCGGCCTCCTACGCAGCAGTTTGCGCTCCCAAGGAGCTTCCGGCAGGCTTTCCCAACAAGACCATCAAA
>OTU1813
AAACTATCAAGTTAAACTTGGTTATGAGAATTATCATTGATATTCTTTTATTTAATTGACTTGATAACTTTAAGAAAAAC
TTTGCAATGTAACAGTTTTATTTTAAAGCTTGTCAACGTCCAAAAAACTTTTAATATAA
>OTU1814
TCAATCTCAAGCTCTAGCTTGGTGTTGAGTTGGAATCGTCTAGATTCTACTCCAAACTCATTGGCAATAGTGGGTCAAAA
AGTCATAGCTTGACAAAACTCTCGCTATACTTATGTCTCGGTTTGCCTGTAATTCGAAAA
>OTU1815
CACTATTCAAGCAAACTACTTGTTATGAGTTTTTGGTTTGGTTTTGGAATTGGTTGTCATTTGTGTGATGTCTGTTCTGT
AATGTATTGGCCTGTACAATGTCTTTGCCTTTAGTTGTAGCAAGATTTGTCTTTCAACTTTAAGGGTGGGAATGGATGTA
CTGTTGTTTTAAAGTTATTGCAGAGAAGTTATCTTCAATGTGGTATATCTTTGA
>OTU1816
ACACCTATCAAGCCTGGCTTGGTATTGGGCGACGGGACCTCCCCGCGCCCCGATTTCGCCGGCTGGACGATTCTGATCTC
TCAAGCGTTTGTGTAAAATCTCGGTTGTGAGACGTTCGCCCGGGCCGTTAAACCCTTAATCAATCA
>OTU1817
AATTCTCAACCTTACTAGCTTTTACAAGCTTGGTAATGGATTGGATATGGGGGTATTTTGCTGGTTGTTTAACAATGAAC
AGCTCCCCTTAAATTGATTAGCTGGTACCCTGCGCGGACTGTCTATTGGTGTGATAATTATCTACGCCGTTGACTGCTGC
CTTAAATAGGTTGTACTGCTTCTAATCGTCCTCTTGGACATTACATGACT
>OTU1818
TCACCCTCCACTCCCTTTCTGGGTTGTGGGACCTGGCTGTCTCAGCTCCAGAGCTGGGTCCGCCGAAGAGCAGAGGCCCG
AGCAGGACCCTCTAACAAAGGGCAACAGTCTGGTAGGCGACTCGTCGCATGCCGCTGGTGCCCCGGGACTGCTGCACGGC
CCGCAGGAAGAGCTCCAAACAAAGGAACTCAACTCACT
>OTU1819
TCGACCATCCAGCCTGGCTGGGTCTTGGGCGCCGCTCCTGAGCGGGCCTTAAAGGCAGTAGCGGTGCCGTTAGGTCCTGA
GCGTAGCAAGTATCCTCGCTATAGGAGTCTGGTAGGCACTAGCTAGTTACCCCCATTTTATTTA
>OTU1820
CACCCTCAAGCCTTGCTTGGTGTTGGGAGCTGCCTGCGCACTCCTCAAAAACAGTGGTGACGGCTGATCAACTCACGCGT
AGTACTTACTCCACGACGATGAGATCAGTCTCCCCCAGAAAGCCTCTT
>OTU1821
ACCCCACAACTAAGATTTTTTTCTATAGTTGGAAGTGAGGGTTGGTTTTGCGACCGACTCTTTAAACTTATTAGGCCTGA
AATTTTAGTTTTCTGCCGGAAACCTTTTTTAACATAAAAGAAGGCCAAGGAAAAACTGTTCTCGGGGGCCTTCCAAATAA
AACTTTTTTTAA
>OTU1822
CTCCCTCAAACCTCTGGTTTGGCGTTGAGTGATACTCGGTTTACTTGAAAAGGATGAAACGCACAACTACTAGGTTTTAC
CAACTCGTTGTGGCGCGATCTACAA
>OTU1823
CCACAACAGCTCGAAGGCGTATTGCTTTGCGGCGTACGCTGACGGATACTGAGCGCTCTCGCTGACGCGAGACGCTTGAA
ACTGAGCGAGTGGCACGATTTCTAATTCGACGCTGCGAGTCGCCAGTGACGAGGATAACTTCACATTCAGTTGTGGACCC
TTCCATCGTGACTAGCAGACGAGCGTGCGTTCGGTTTAGCGATCAATGTGTGCACGGCCCTTCCTTGGCTCTGATCGGCT
AGGGAAACGCTTTGA
>OTU1824
CAACCCTCAAGCTCTGCTTGGTATTGGCCCATACCTCTTCAGGGAGGTTGGTCTCAAAGTAATTGGCAGTGTCTATTGGT
CTCTGAGCGCAGTAATTATATCTCGCTTCCCGAGTCAGTATTGACCTCTTGCCACACAAATAATCTTATCA
>OTU1825
TCACCCCTCAAGCCCCGGGCTTGGTGTTGGGCGGCTGGTCTCCTCCCCGGCGACCCCCTCCAAAGTGAATGACGGCGGCC
TGTTGAACCCCTGGTACATGGAGCTTGGTTTCTGAGCACGTATCGGTCAAGCGGTGAGCAGGCCCTGGTCGACTCCCCCT
CGGGGGAACCCCCTTTCTA
>OTU1826
TCAACCCTCAAGCCCCCGGCTTGGTTTTGGACGGTCTTGGTTTAGGCTTCGCCTAGACCCCTCCTAAAGACAATGACGGT
GGGCTGTTTGCACCCCCGGTACACTGAGCTTCTTAACTGAGCACGTATCGGATCTCGGGTCGACGGCGCCCGGTCTACAC
CTAAATTTTTCTCA
>OTU1827
TCACTAATCAAGCTTGGCTTGCTGTTGGACCTCTTGTCGTTAAAAACCGACAGGCTCTAAAAATAATGACGGCGTTATTT
GGACCCTAGATGCAACGAGCTTTCATTAGCACGCGTTTAGTTGGACCTTTTAACCCGGTCTTTTTTAACCAATTTTCTAA
>OTU1828
ATCTTGAGGCTCCGCCTTGCGTTGAGATTTCCTGCAAAGGAACTCTCCAAACCCATGGGCGTCTGTCGTGCCTGAACCGC
AACACACTGCGTCTAAAGGACTTCGGCAAGCGCCAAACAACCGTCTA
>OTU1829
CAAGCCTTCAAGCCTTGCTTGGTGTTGGGTGCTGTCTCAGTTGTAATTTCTGTAGACTTGCCTTGAATTTATTGGCAGCC
AGCAATTGGGTGTTGGAACGCAGCACATTTCGCGTTCTCAGCCGCAATTATTGGCGTCCAAGAAGCTTATTTTAAC
>OTU1830
AATTCTCAATCTCTACAAACTTGTGTTGTTAGTAGATTGGATGTGGGGGTTTTGTGGGCATATCTATTATATCCACTCCT
CTGAAAATTATTAGCTGGAATGCCTTTGCAAAACCAACTATCAGTATGATAATTATCTACTCTGATGTTGTTGTGAAGGG
AATCTGCTTTCAAACCGTCATTTTGACAATTTGAATCT
>OTU1831
ATATATCAACCTCCTCAAGTTTTGCTTGTTGAGTGTTTGGATGTGGGGGTCTTTTGCTGGTCTCTTTTGAGGTCGGCTCC
CCTGAAATGCATTAGCGGAACAATTTGTTGACCGTTCATTGGTGTGATAACTATCTACGCTATTGACGTGAAGCAGTTCA
GCTTATAACAGTCCATTTACTTGGACAATTTCTATTA
>OTU1832
CAAACCTCAAGCTCGCGCTTGGTGCTGGGCGTCGTCCGCTAGGACGTGCCTGAAACTCGTAGGCAGCGGTGCCCGTCTCC
CAGCGTAGTCAAGTTACCCGCTCCGGAGCACGCGGTGCCGCCCGCCAGACGAACAATCATATTCTTCTATG
>OTU1833
AATCCAATCAAGCCTGGCTTGGTGTTGGGCGCCGGGGTTCTCCCGCGCCTCAATTTCGTCGGCAGCCCGTTGGCCCAATA
TAACCGTGTTGTGACCTTTGTATTTCACGCTTGAGGGGCGGGCCACGCCGTTAAACGTTTAATTAAATTGATTAA
>OTU1834
CACCAATCAAGCCTGGCTTGGTATTGGGCCACGGGGGCGACCCGGGCCCCAAAGTCGCCGGCTGGAAAGCTCTAATCTCA
GCGTCGTGGAATCCATTCGCCGACGAGAGGAGCGATTCGTGCCGTTAACACTTACTCAAA
>OTU1835
ATTTCTCAAACCCTATGGTATTGTATTCTATTGAATACCTTAGTGGTTTGGATTTTGGGTGTTGCTGTTGCTGTCATTGG
CCTTCAGCTCACTTCAAAGACATTGGTCAGTACTTTGTATAATGGACAGACTCAACATGATAAGTCATTTTTGTTGAGAA
TGCTCTATGCATCCAGTATATCAATTAGATATTGACCTCTAAATAGCCTCAGTGCACATACAAGT
>OTU1836
ATAAAATCCTCAACCTTTCCTAGGTTAAGGGATATGGGCATTCCGTGTTTACCGCGGTGGCCTAAAATAGATGGTTAGTC
TCATCAAGTTGAGATGCGTAATAATTATTATTTCGTAAAACATTTTGATAAGCTACCACGTTTTGATACATTCAACTCTG
TTGGGTGTGGTTAAAACAAATATTTTTTTG
>OTU1837
ATATATCAATCCTCTTCCGGCTTTTGCTTGTTGAGGAATTGGATATGGGGGTTTTCTTTGCCGGTCTCTTTTCTGAGATC
AGCTCCCCTAAAATGTATTAGCAGAACAATTTGTTGACCGTTCATTGGTGTGATAACTATCTACGCTACTGACGTGCAGC
AAGTCCAGCTTCTAACAGTCCATTGAATTGGACAAATATTCATTA
>OTU1838
GAAACTAAGGCATTGCCTTGTGTTGATAATACCCGCCAAGGGTTTGTCAAAATTCATCGGCGTCGTCTCTCGACCTGAAT
TGCAGCAAAATGTAATAATGGCGAAAAGATGGCAGCCAGTCTTCCGACA
>OTU1839
ACTACCCCACATCTATAATTTTTTTGTTGTAGATGGCCATTGAGAGTTTTTACCGGTGGATCTTTTTCCATGGGTTCTCT
TTAATATCACCTGGCAGAAGGAATTGACTGTATGTTCGTGGATGCCCATTAAACCTTTTAATTAAAAGATTTTTTTGGGC
ACTTAAAGTCTACGGGCAACTACACAGTTGAAACTAGAGGCCTCCAAAATAAAATTTTAAA
>OTU1840
CAACCCTCAAGCTCTGCTTGGTATTAGGCCTCACCTGCTATAGGCGGGCCATAAAATCAGTGGTGGTGCCATTCGGCTTC
AAGCGTAGTAATTCTTCTCGCTTAGGAGTACCGGTTGCGTGCCTGCTAGAAAACCCAATTTTATCAAA
>OTU1841
TATTCTCAAATCTCAATCAGTTTACTGATCTTGAGACTTTGGATGTGGGAGTTGCAGGCTTCTCAGAAGTCTGCTCTCCT
TAAATGTATTAGTGGTTACTGATTGACCATATCCTGGTGTGATAATATCTACTCCATGGGTTGGTTAGTATTTTTAAAGT
AGCTGCTTCAAACAGTCCATTAACTTGGACAATTTTGAACT
>OTU1842
ATACCTCAGCCACGCTATTTGCCACCTAGCGAGTAATTTGGTTGGATGTTGAACGCTGCTGCTTTCACCGCAGCTCGTTC
CAAATGCATAAGCAATCTGCGTATGACTCGGATTGACCCAATGTGATAATCTTTTTCGTTGGGGATGCCCTTTTGAGGCA
GCCGAATTATATGTTGTAGCTTCAAACCACAATCTTTAAAT
>OTU1843
AATTCTCAAATCTCATCAGTTTTATTATTGACTGAGACTTTGGATGTGGGAGCTGCAGGCTTCTTAGAAGTCTGCTCTTC
TTAAATGTATTAGTGGTTACTGATTGACCATATCCTGGTGTGATAATATCTACTCCAAGGGTTGGTTAATATTTAAAGGT
AGCTGCTTCAAACAGTCCATTAACTTGGACAACTTTGAACC
>OTU1844
AATTCTCAAACCTACTGGTCTTTATTGACTATGTAGGCTTTGGATGTGGGGGTTGCTGGCCTAACAGTCGGCTCTCCTTA
AATGTATTAGTGGCTTGTCGATCCCCATTCACTTGGTGTGATAGTAATATCTACATTGAGGATGGCTAGGTCATGCTATG
ACAACTGCTTTCTAACTGTCCTTTACTGGACAACTTGAACC
>OTU1845
ATATATCAACCTCCTCAGCTTTTGCTTGTTGAGTGTTGGATTGTGGGGGTTTTTTGCTGGTCTCTCACCGAGATCAGCTC
CCCTGAAATACATTAGCAGAACAATTTGTTTATCGTTCATTGGTGTGATAACTATCTACGCTATTGATGGTAAAGCAGGT
TCAGCTTCTAATAGTCTATTGACTTGGACAAATTTTCATTA
>OTU1846
TACCCCTCAAGCTCTGCTTGGTATTAGGTATCACCTGCTAGGTGAGCCTTAAAATCAGTGGCGGTGCCACCTGGCTTCAA
GCATAGTAATACTTCTTGCTTAGGAGAACAGGCGGTTTACCTGCCAATAATCCCAACTATTCTAAA
>OTU1847
AAATTCTCAAAGTAAATCTTTCGTTAACTCGATCGGCTTTGCTTTGGACTTGGAGGTCTGCAGGTCTTTCACAGTCTGCT
CCTCTTAAACGCATTAGCTGGATCTCGGTGAACTTGGTTCCACTCGGCGTGATAAGTATCACTCGCTGAGGACACTCGTA
AAAAAGGTGGCCAGGGTCGCGGACGAACCGCTTCTAACGGTCTATTCGTTTAGACAATAAACTTATG
>OTU1848
AATTATCAACCTCAATAGCTTTATTGTCTATTGATGGCTTGGACTTGAGGCGTGCTGGACTTTTATTAGTTCGGCTCCCT
TTTAAATGCATCAGCGGAGCCACTCGCTTCCGGCTAACATCGACGTGATAATTATCTTCGTCGTTGTCTTACCGGTCCCA
GAGTCCGCTTATAATGGTCTTTGGACAATATATAATGACA
>OTU1849
ACAATCTTTACACAATATTCGTGTGTAGATTTGGCTATTCCCCTCATGGGGTTGGCTTAAATGTAGTAAGCTATGGGCTG
GGCATGGCGCCTAGACATTGTGTGATAGAGGCACCTCGTGTCTACTCACAATGCGTCTGGGCGGTCAAACCTGCTAGGTA
CCGGCTTAACAGGCCTCACGGCCACCTTCTGAA
>OTU1850
CAACCCTCAAGCACTGCTTGGTGTTGGAGCTCGTACGGCCTAACGGCTGTACGCTCCCAAAAACAGTGGCGGACTCTCCT
TGACTCCGGGCGCAGTAGAGATGCGACGCCTTGGAAGTCTAGGTGGGCTCTTGCCGTTAAACCCCATCTTTTAAAA
>OTU1851
AATTCTCAACCTCACCAGTTTTCTGAACTGTTCTCGAGGCTTGGATGTGGGGGTTTGTGCAGGCTGCCTCAGCGCGGTCT
GCTCCCCTGAAATGCATTAGCGAGTTCATACTGAACCTCCGTCTATTGGTGTGATAATTATCTACGCCGTGGATCGGGTT
TAGACTTGCTTCTAACCGTCCGCAAGGACAATACCTTTGACA
>OTU1852
CAACCCTCAAGCTCTGCTTGGTATTAAGCCTCACCTGTAAAGGCGGGTTATAAAATCAATGGCGGTGCCATCTGGCTTCA
AGCGTAGTAATTTTTCTCGCTTTGGGGACCTGCTGCGTACCTGCTAAATCTCAAAATATATCAAA
>OTU1853
CAAACCTCAAGCCTAGCTTGGTATTGGGCCTCGCCGCTAACCCGGCGGGCCCTAAAATCATTGGCGGTGCCATTGAGCCC
TGAGCGTAGTAAATCTCCTCGCTATAGGGTCTCGAGAAGCAGTAGCCACCAACCCCCACATCTACA
>OTU1854
CAACCCTTAAGCTCAGCTTAGTATTGAGAATCTACTGTGAGCGGTGCTACCCTGTAGCTACCCTGTAGTTCTTCAAATCT
AACGGCGGAGTTATAGTTACCTCTGAGCGCAGTAATACTTATCACGCTTTGGAAGGTGCTATAGCTTTAGCCGCTAAACC
CCCCAATTTTTAAT
>OTU1855
GAAAACTCCAGCCGTAAGGGTGGGTATTGGGCGTGAGCGACTGCTCTCGGCTGAAATGCATGGGCGACGCAGTCTGGGTG
TTGCTTTGCGTAATAGGTTCAGCCAATTCGCAAGCCGCCCGCGACAACTATGCGGCCGCCAGCCTGCTGACTTGGGACGT
AAAAACTCCCAGTCACCACTTGACA
>OTU1856
ACACCCCTCAAGCGCTTGGCTTGGTCTTGGAGTCCGCCGTGACGGCGTCTCCTAAATCCAGTGGCGACCCTGCTGGGGCT
TCAGCGTAGTAACCTCTCGCTCCAAGTCCCTGCAGCGTCCTCCATAATCTTTGTGCCCCGCGCACCTCA
>OTU1857
AACTCTCAACCCCGCTCCAATCTCACGACTGGAGTTGCTTGGGCTTGGATCCTGACTGGCTTGCGGTTCCGCATGGAAGC
GCCCGGTTGAATTACAACAAGCTGAATCGGCATACGTGCGGCTTGACCTGTCGTTGTAACCATTTCAACCTCGATGGGGA
CGCACGAAAGCCTTACGAGCTTTTCAAACGAAACGCAACACTGTCACCGGTGCTTGTGCA
>OTU1858
AATTCTCAACCTTACAAGCTTTTGGCAAAGTAAGGCTTGGATATGGGGGTTGTGCTGGCTTGTAACAAGTCAGCTCCCCT
GAAATGCATTAGCGGTACATTCTTGCTATCCAGTGTGATAATTATCTATGCTGTTTAACAAGGTTATGGTGCTGCTTCCA
ACTGCTTGTTCAACAAGCACTATAGACCA
>OTU1859
AACCTCTCAAGCACTGCTTGGTATTGGGCGCAGGTCTCCAGAGGCCCGTCCGCAACCCGTCGGCGGTGGTTACCGGCTCC
GAGCGTAGCAGAAATATTTCGCTCCGGGGACCGGCAGTCGCCAGTCGGAAATCACATAACATCATAA
>OTU1860
AAAATCCTCACGCTAGGAATAGGGGTTAATTCTCCTTTGTTTCCCAAGAGTGGTATTGAGTTGTGGGAAGCATTTCTTTT
TGAATTGCTTCGCTAACTTGAAATTGATTGGTGTATTACTATGTGGTACCTTGGTGTGATAGGTAATTTCCAACTCGCTG
AAACCATGTAGTGATTGCCTTTTTTTATATTATATTTTCATTTTGCGATTGATTTGTCTTTTGGCAAAAGATCCGAAAAG
GAAAAACATATAAAACACTGAAC
>OTU1861
CAACAACCTCTCAGCAGCGTATGCAAATGCGTGTTGGCTGGAAAATGAGAGTCTGTAGATTCGTTCTGCAGTCTCTTTAA
ATCTATCGAGTGAGTGCATCAGACCAATCAGCTTAAGCTTCGGCTTAATAGTTGACTCTGACTGTCGCGCTTAAGTGACG
TGAATACTGGCCCTTGTGGTCTCCTTTTACGTGAAACTTAAGACGATATCAAGTCGGAGTCGGCGAACGTTTGGTACGAT
CATTCATGTGCCGTAGCGTCATGCTACAATCGGCGAGCGTGCGAAAGTACGACGTCTGAA
>OTU1862
ACTCTTCAACCCACCAGTTTCTAGTAGATTGTTGTGGTGTTTGGATTTTGAGCGTTGCTAGTCTGACTAGCTCGTTCGTA
ATATATTAGCATCTCTAATTCGAATTCGGATTGACTCAGTGTAATAGACTATTCGCTGAGGACACTTTTATTAGTGGCCG
TACGAGAAACAGTAGACGCTTCCAACTCTAGTAGTCACTTTGA
>OTU1863
GTATTTATTTTTGGTTATTTCGCAAGAGGTAACCAAGAGATTTGAGATGTCTCGTCTTGCGAGTATCTTTAAACTTATAG
CCTCTTTTGTGGTAAAACAACTCTGCAGAACAGTATTTGAATGGAACTTTGGTTTCTTTAATGCCCAATACGCAGACTTA
CCTATTGAAAAGGGGGTCCATAAACTTAAAGTGGTACCTTTGGGTGCTACTTGAA
>OTU1864
AGTTCTCAAACCGCACTAATTTTTATTATTGGTGTGGCTTGGATATGGGGGTTTGCAGGCTTTAGAAATGAAGTCAGCTC
TCCTGAAATGCATTAGTGGTATCTGAAGTGGTAACTACTACCAGGTGTGATAATTATCTATGCCTTGGTGGACCATGAGA
AACAGATTGCACTGCTTCTAACAACACAATTTGAAAC
>OTU1865
TCAAACCTCAAGCTATGGCTTGCTATTGAGTTGATCCGGTAAAAGGATCTTCTCCAAAGATCGTGGCAAGGTTGTTAAAT
CCTAAATGCAATGAGCTGTTTTAATACTGCACGCATTGATGGAAATGATAATCTTCAGTCTCAAAAAACCATTTTCTAA
>OTU1866
TAATCTCACACCTACGACTTTGTTGTCGGAGGACCGTGGACTTGGACTGTGGCCGTCGAGGCCCGTCTGAAATGCATAGG
CTATGGGACTAGTGCCATCAGCGACGGATTGTAGACATATCTTGTATACCTCGTCGTGGCCGCAATCTCTGCGCCTTCAA
ACACACCTTGAGACTCTTCACCGTGTCTCTGGACTCTTGACA
>OTU1867
TATTCTCAACCTTCATAACTTTTGTTATCGAAGGCTTGGACTTGGAGGTCGTGCTGGCTCTCGTTAGTCGGCTCCTCTTA
AATGCATTAGCGTGAACGTTTACGGATCGCTATCAGTGTGATAATTATCTGCGCTGTTAGTGTTGAAGTATGCATAGTGT
CTCGCTTCTAATCGTCCTTCAGTTGGACAACAACACCTGAC
>OTU1868
AATTCTCAACTGTTGTCAACTTTTGCTGATAATGGCTTGGATGTGGGGGTCTATTTTGCTGGCTTCTTCTCAGATAGTCA
GCTCCCCTTAAATGCATTAGCTGGTGCCCCGCGTGGACTGTCTATTGGTGTGATAATTATCTACGCTATTGATGTGAAGC
AGTTCAGCTTACAACAGTCCATTGAATTGGACAAAATTTCTATTA
>OTU1869
AATTCTCAACCCCCCTATTTTGTAATGAGATAGGAGTTAGGGCTTGGATTATGGCTGTTGCAGGTCCTTTAAGTAGGGCC
AGCTCAGCTGAAATACATGAGCAGCGTACTTTTAAAAGACGGCTTGACTCGGCGTAATAGCTTATTCGCTGAGGACGTCA
TTTAGAAAAAAGCAGCTTCTAATGCAGTACTATCTTAAGC
>OTU1870
TCACCAATCAAGCCCGGCTTGCTGTTGGACCACTTGTCTCGTTGAACAGACAGGCCCCAAAGATAATGACGGTGTCAGTT
GGACCCTAAATGCAACGAGCTTTCGTTAGCACGCATGTTAGTTGGCCCTTTTGACCCGGTCTTTTATAACCGATTTTACA
A
>OTU1871
CAACCCTCAAGCTCTGCTTGGTCTTGGGCCGCGCCGGCAACGGCGGGCCTCAAAAACAGTGGCGGCGCCATCGTGTTCCT
CAGCGTAGTAATTCTTCTCGCTGTTGGGTCCCGGTGGCCGCTGGCCAGCAACCCCCAATTTTCTAT
>OTU1872
TCACCCCTCAGGCCCCTACGGCTTGGTGTTGGACGGTTTAGTGAAGACTCGGTCTCACCCCTCCCAAAGACAATGACGGC
GGCCTCGCTGGACCCCCGGCACACTGAGTTCTTAACTGAGCACGTGCTGGATCAGGGCCCGCGGGACACGGTCTACCTCC
CCTTCAGGGAGAACTTTATTTACAA
>OTU1873
AACTCTCAGTATTGGTTGTGGAGGAGGCAGCGCCCCTCTGAAAGGTCTCAGCATTGTGCAACGGCGAAACGTGAAGCATT
GCTGCATCATACTTTAC
>OTU1874
TAACCCTCAAGCCTAGCTTGGTGTTGGAGCATGCTGCGTAGCAGCTCTTAAAATCAGTGGCAGTGCCCTTCGGCTCTAAG
CGTAGTAACTTTTCTCGCTACAGAGCCCGGAGGGTCCGCGCCAGAACCCCCAACTTTCTAT
>OTU1875
AATTCTCAACTTCAAAGAGTTTATCTTTTTTTGAAGCTTGGATTATGGAGGCTTGCCGGCAAAAAATATAGTCAGCTCCT
CTTAAATGTATTAGCAGAACCTTTATAAAGGACTAGCTCCAGTTTGATAATTCTATCTATGCTGTTGCTTGTTAACCTTT
CTGTGTTCAGCTTCTAATAGTCTTTTGTTAGACTGTCTCCATGAGGCATACACTTTTAA
>OTU1876
TGAAACCTCAAGCCTGGCTTGCTGTTGGACCTCACGTCCTCACCGACGGGTCTCAAAGATAATGACGGAGTCGTGTTGGA
CCCGAGATGCAACGAGCTTTATAGCACGCATTGACGGGCCGGGCGCTCTCGTCTCAACCCAATTTTAACAA
>OTU1877
CAACCTTCAAGGCCTTCTCCTCCCGGAGAAGCCCTTGGCGTTGGGGTTTTCTCTACAGCGGGTTCACTCCCCCGTAGGCC
CTTAAAGTCAGTGGCGGGCTTGCTTAGTGCTCCGAGCGTAGTAGCTTCTGTTAATCCTCGCTTAGGAAGCCTAGCAGGTT
GCTAGCCGTTAAACCCCTTTTTTTATTACAA
>OTU1878
AAGGAATCAAGCCTAGGCTTGGCGTTGGATGTCATCGCGAGCTTTCTCGCGCATCCTAAATCAATTGGCGGCAAAGCCGA
GCCCCGAGCGCACCAGAGTTACAAACTTTTTCGCATCGGTATTGGCGTAGGCTTTTTGCTAGAGCCTCTTAACCCCCCCT
TTATATTCTTTA
>OTU1879
CAACCCTCAAGCTCTGCTTGGTCTTGGGCGTCACCGGTCCCCGGTGTGCCTTAAACTCAGTGGCGGCGCCATCTGGCTCT
AAGCGTAGTACATACTCTCGCTACAGACGCCCGGTGGACGCTGGCCAGCAACCCCCAACTTACTAA
>OTU1880
CAACCCTCAAGCATAGCTTGGTCTTGGGCTCTGCCGGCAACGGCTTGCCTTAAAATCAGTGGCGGTGCCCTGGAGCTCTA
CGCGTAGTAATAAAACCCTCGCTTCTGAGTCTCTGTGGACGCTAGCCAACAACCCCCAATTTCTAT
>OTU1881
AATTATCAACTTCTACGGCTTTATTGACGTACGAAGCTTGGATGTGAGGGCTGTCGGCTCCCTAGCAGAGTCGACTCCCT
TTAAATGCATTAGCGTGTCTTGAGTTGGACCGCCCTTTGGTGTGATAATTATCTATGCCATTGGACAATCCGGCGCATGA
ATGAGCTCGCTCATAACTGTCCTTCCGGACTATTATATATGACA
>OTU1882
ACTCTTCAACCCACTAGTTTCTTGTAGACTAGCTGGTGTTTGGATTTTGAACGTTGCTGGTCTTCGGACGTAGCTCGTTC
GTAATACATTAGCATCTCTAATTCGAATTCGGATTGACTCAGTGTAATAGACTATTCGCTGAGGACACTTTTATTAGTGG
CCGAACAAGATCATTGTAGAAGCTTCGAACCTCTATAGTCAATTTTAG
>OTU1883
TCAACCCTCAAGCCTGGCTTGTTGTTGGACTCTGTCTGTCAAGACTGGTCCCAAAGACAATGGCGGCGTCGGTTCGACCC
GAAATGCAACGAGCTTCACAGCACGCATGGAAGGGAGAACGGGCCCGGTCTCAACCATCAATTTTCAAA
>OTU1884
ACTCTTCAACCCTCCGGTTTCTTGTGAACTGCGAGGCGTTTGGATTTTGAGTGTCTGCTGGTCTATTTCTCTCGGGAAAG
AAGATGTAGCTCGCTCGTAATACATTAGCAAATCTCCAATTTCGAATTGTTCGGATTGACTCGGCGTAATAGACTTATAT
TCGCTGAGGACACCTTTTCATTAAGGTGGCCGAACTTCGAGGTAGAAGCTTCTAATACTCAATTTGAAGTCAAATTCTAA
G
>OTU1885
AGTCATCAACCCCGATCGTTTTGCGACGGTCGTGGGTTGGAGCTGGGGGATTTGCCGACCTATCTGGGCCGGCTCCCCTC
AAATGCGTCGGTTGGGCCTGTGGGTCAAACTCGGTCGGGCGTTGTATCATCCTCGCTCTCGATTGGGACCCGCTGTATCG
TGCCCCTCCTCGACCTCGCCCGCCTTTTTACAAAGGGTTACGGGGGCGGGTCAATCATCATTTGAA
>OTU1886
ACACCCTCAAGCTTTGCTTGGTGTTGGGCGTCTGTCCTCGCTTCGTGCGACGACTCGCCCCAAATCCATTGGCAGCGACT
TCGCCGGCTTCTCGCGCAGCACAATGCGCTAGGGAAGGCTCCCGGCGGGATCTCGTCCATTAAGATACCACCCA
>OTU1887
CAACCCTCAAGCTTTGCTTGGTATTGGGCGCGGTCGATTTTCTTTCGAAATCGGCCCGTCTGGAAATCAGCGGCGGTACG
GCCGGCGAACGAGCGTAGTAAAACTACTTTTCGCTTCGATAATTCGCCCGGACGTGCCCGCCGGACAACCACCCAATTTT
TTTCAAT
>OTU1888
AACACCTCACAATCAATTTTTATTTGTTTAAAGATTGAAAGTGGATTTGAGTAATCCGTACTTTTTGTTAACACAAAAGG
GCCGGTTACTTGAAATGCAGGTGCAGCTGGATTTACAACTGAGCTATAAGCATATCTATTTAGTCTCGTAAAACAGATTA
TTCATTTTGCTAAAGCTACTCTAAGGTTGAATCTCCATATGGCTGACTGATGCAGATTAACAGAATGGATTTAAAAACCC
CACTTTGTAA
>OTU1889
ACACCTCAACTCTCGTGGTTTGCCCATGATGAGCTTGGAATCTGGAGGTCTGCAGGCCTGTGGTCAGCTCCTCTAAAACG
AATCAGCTTACCAGTGTTTGGTGGCATCGCAGGTGTGATAACTATCTACGCTTGTGGTTCGCCCACTAAGTAACCTTCAG
CGATGGAGGTTTGCTGGAGCTCATAAATGTCTCTCCTCAGCGAGGACAGCTTTTGAAC
>OTU1890
CACCAATCAAGCCTGGCTTGGTATTGGGTCCACGGGGGCGACCCGGACCTCAAAGTGTCGGCGAGACGGCCTGAATCTCA
GCGTTGTGGCAATCAATTCCGCTGGCGAGAAGGGGTGTCTGTGCCGTTAAACATTCATCAA
>OTU1891
CAACCCTCAAGCTCTGCTTGGTTTTGGGTCTTGCCCCTGGGCAGGCCTCAAAAATAGTGGCGGCACCTATAGGTCCTAAG
CGTAGTACATTTTCCGCTATAGGTATCCGTAGGCTGTTGGCCAATAACCCAAAATTTATAAA
>OTU1892
TTAAATCTCACCCCCATAGTTGGAAACAGCATGGGAGTGGTTCTGGGTTCTTCACTAACACTGAAATTCCTGAATTCCAA
GTTGCCTGGCTTACTTTTGATAACGTAACCGGAAAGCATGACTAATGGCTTCGGCCTTTTTGTTGAATGCTGATAATGGC
CGTAGGAGACTGTATTTTGGGTAATAACTTTTATACGAAAGTAGCAATACTTTTAAG
>OTU1893
TCACCCCTCAAGCCCTCGGCTTGGTGTTGGACGGTTTGGTGGAGACCCCCCTCGGGTGGGCTTCTACCCCTCCCAAAGAC
AATGACGGCGGCCTCGTTGGACCCCCGGTACACTGAGTTCTTCACGGGACACGTATCGGACACATGGGTTTACGGGACAC
GGTCTGCCTCCCCTCAGGGAGAATCTTTTTTTATCAA
>OTU1894
AAATCTCTCAATTTTTTGTATGTTTTTGCATACTGAAAATTGGAATTTGGATGTTTGCAAATGTCAAGTTTGCTCAACTA
AAATACATTAGCAAGACAGTAAAGTGTAACAAGCTTGGCTATCAGTATGATAATTATCTTTACTGGGTTGCTCGTAAGTT
TGACTTTTTGTCTGCTTCTAATTTGTTTGCTGGTTTATCAATCAGTGAACGTGTTTTCAA
>OTU1895
AGAAGTACACTCAACCCAATATCTTGTTGTAGCGGGTTGGATTGGTGGGGGTTTTTGCTGCAGTCTCCTGACCACAGCTC
CCTCTGAATACATTAGCTTGCCCATAAAGGTCTTGCCCTTGGCTTGATAATTACGTCGACGCCGTGTGGTAAAACCTGTG
AGGCTGCTTCCAGCCGTCTGCTTGTCAGACAAC
>OTU1896
CTATCATCATCTCAGCATCTTTTTGCTGGAAAATGAGTTGTCTCGAGGTGTAAAAACCTGGAGTCACTTGAAGCTTATCT
GGGATTTCTTTTCCTTTCGGCTCTGTTTCAACTCCTTTTCTCGCAAGAGAAAATAGGAAAGAAAGAGACGTGGATAATTA
TCTAACGTCTTCTTTTTCTCTTAAGTGGGTTAGAATGGGGTATTCCAAACGTTAGGAGAAAGACCAGCTCCTTTCTTTTC
TCTCCTAGTAGCAGAAAGAAAACCATAACCAAACCGAA
>OTU1897
TCACCCCTCAAGCCCCGTGCTTGATGTTGGACGGCTTGGTCGCGCGACGTCGACCCCTCCTAAAGACAATGACGGCGGCC
TGCGGATCCCCCGGTACACTGAGCTTTTAACTAGGCACGTATCGGATGAGGGCGCCCAGGACACGGTCCCCTCCTTGAAT
TAGGATATTTCTCAA
>OTU1898
TCATCCCCACTTCTTTGCACTCGCTTGTGAAGACAGAGTCGGCCGTTTGTTGCACGCCAGATCAAAATGGCGAAGGACAA
GCGAGCCTAGATGAGACACCACCGATCAACCGAACTCGCCCCTGCTTCGGGACAACTTGTTGTCTTGAAAAGCTCGGTCG
ACGCGACGTGAAAGCTTTAAGTAGCTCCCATAACGCGTCTTCACTCCAAACGAGCCGAAAGAAGCCCCGGCAATCAAAGA
GTTCATCCG
>OTU1899
TAACCCCTCATTCCCCTCACGGGCGTTTACTCGCTTTGTGTCGGGCAATGGACTTGAGTGTCTGGCGCGCTCTGAAACGT
GTACGCATTTATGTGTTATCCTCTCAAAGCTCTAGCTTCAGTCGCTTAAAATGCAGCGTGGTTGTGTTTGACTGACATTC
CATTGGCGTATTAGTTCTCGTCAGAGATTCCTTACGCATCAACGGTGGAATTACTGGTCTGCAGCCGCGACTCTAACAAC
CGCAGTGTGCTTACAGTCTGTAAGCGTGCTCGAAT
>OTU1900
CCATCATCTTCTCGACTGCGTGGGGGTGAAATGTTACTATTTTACCCGCGTGCAGATTCGGAGATTGAGCCTTGTGGGCC
CTTCTTGATTGAAGATCCTACTGGCTTGAAGTGTAAAGACCACTCCTTCTCTGTTCAAATAGAGTGATCTAAGTTGCAGC
GTGGATAAACTATCTTACGCTGTGCTGCTTGGATTACCCGAACTGAAGGGCTTATAAAAAGTGGGACCGAGTTTGTTTGT
AGGACTTCATAATAATGAAATTCTAGAACACAAACCCAACCTATATACCCAACCCGT
>OTU1901
ATATCTCAACCCTTATATTTGGTTATAAGGGCTTGGATGCTGAGCGTTGCTGTTACCTTGTATCAGCTCGTTTTAAATAC
ATAAGCCAACCCTTTACAATTCGGATTGACTCGGCGTAATAGATATTCGTCGAGGACGCTTACAGCGGCCGATGTGTATA
AGAGTAGCTGCTAATTTGCCTTGTGCTCTTGC
>OTU1902
ACTCTTCAACCCACCGGTTTCTTGTAAACTGCCGTGGTGCTTGGATTTTGAGTGCTGCTGGCTCCTCGGAGCGAAGCTCA
TTCGTAATACATTAGCATTTCTCAATCGATTTCGGATTGACTCGGTGTAATAGACTATTCGCTGAGGACACTAGTAAAAT
AGTGGCCGTTTTCAATAAAGGGAAGCTCCTAGCTCCTCTAGTCAATTTTGA
>OTU1903
CAACCCTCAAGCCTAGCTTGGTCTTGGGCTCTGCCGGTAACGGCTTGCCTTAAAATCAGTGGCGGTGCCATCGAGCTCTA
CGCGTAGTAATTTTATCCTCGCGTTTGGGTCTTGGTGAACACTAGCCAGCAACCCCTAATTTTTTAT
>OTU1904
ATCTATCAATCTCTTCAGCTTTTGCTTGTCGAGTTTGGATGTGGGGGTAATTTTTTTTGCTGGCTTCTTTCCTGAGGTCG
GCTCCCCTGAAATGCATTAGCGGAACCATTTGTTGACCGTTCATTAGTGTGATAACTATCTACGCTATTGATGGGGAAGC
ATGTTCAGCTTCTAACAGTCCATTGACTTGGATAATTTTTCATTA
>OTU1905
AATCATCAACTTCATAATTTTATTACTATGAAGCTTGGATTTGGAAGTTGCTGGCTCTGTCAGCTCTTCTTAAATATATT
AGCTGCTTGTCCGTGGGTTGGCTCAGAGTGTGATAAGTATCTGCACTTGGTGGCTGCTCGCTTTGGATGTGGCTTCTAAT
CGTCTTCGGACAATTTTTAAG
>OTU1906
ACCCCCCTCAAGCGTAGCTTGGTCTTGGGCCACGCCTGCAAAGGCCAGCCCGAAAACGAGCGGCAGTCCGGGTCGACTTC
AAGCGCAGTATATTTTCTCCCGCTTTGGAAGCTCGCTCCGGGCCAGCCGATAACCCCCAAATCTTCAAT
>OTU1907
TAACCACTCAAGCCTACGCTTGGTCTTGGGGCTCGCACTTTGCGGCTCCTAAAATCAGTGGCGGTGCTTGCAAGCTCTAC
GCGTAGTAAACTTCTCGCGATGGACCCTTGCAGGCGACTTGCCAGCGACCCCTCATTTTTTTCA
>OTU1908
CCATCACTGATCCGATTGCATCCACGTGCAGTCGGTCGACATGGGCCTTCAGCACTGATCGCCTCGAATTGCTCGCGATC
GTCGTGGTAGACAGGGGGTGGCAGCGATGCCGTCCAGTGTTGTCGACGATCAGCCCGTGC
>OTU1909
CACCTCTCAAGCTTACGCTTGGTATTGGATATTATCGTTGACAAACGATATTTCCGAAAACGAGTGGCAGATTGATGAAC
TTCAGCGAAGTGAAATATTATCGCGATGAAGTCTCATCATATCTTGCCAAAAAACCTTTCAAAA
>OTU1910
GTATCAATTCTACCATAGTCTCTAGGGATTATGATAGAGATATGATTTTCCTAGCTTTCGGGCTGGGTTAATTCAAATAG
ATTGCCCTTATCAGTGATAGGCCACGGCAAGAAAAGTATGTGTATCTTCTCTCACGAGTAGTCACTATGCCTAATACTGC
TACTATTACAATATGTTGGGGGTTCATAACCTATAAGTTGTAGCACTTGTGCTATGACTTGAA
>OTU1911
TAACCCTCACAAGTAGGTTAGAGTAATCTAACTTGCAAGTGGAATTGAGACATCTCTATTATTAGAGTATCTTTAAACTG
ATACCCACCTTTTTAGTAGACTGACAAGTTTAAAGGCAATATGACTGGACAGTTTCTGTTCTTTATTTGCCCGGTTGCTA
GTTAAGAAAGCTAATCTAGGAAGGGAGACAAAACCAAAACACAAGGGTTTCATTAGAAACCTTTAAG
>OTU1912
AAAACTATCAAGCCTAGCTTGGTCTTGGGCGCGGTCTAGGGACCCGCTCGCAACCCGTCGGCGGTGCCGTCTCGGCCCTG
AGCGTAGCAGAAATACTCGTTCGGGGGCCGCGGCGGTGCCCGCCAGCAAGTTTTTACCTACA
>OTU1913
ATTAAAGATAATTTATCTGAATAAGATAAGATATTGACTGTCTCTCTTTGATCATTTGAAAGAAGTGAGATGGTTGAAAT
GAATATAACAAAAAAAATAATACTTTTGGTATGAAATTAAGAGTATTGTTGATTTTATCA
>OTU1914
TCACCACTCAAGCCCGGCTTGCTGTTGGTGGCAGCGTAACTGGTCAACCGGCTACGCTCCACCCAAAGATAATGACGGCG
TCTGCGAGGACTCCTGTACACTGAGCTTTCGGGCACGTACATGGCTAGAAGTCCAGGCGCCGGTCTTCGTCCTTCGGGAC
ACTTTTTACCAA
>OTU1915
ACTCTTCAACCTGCCGGTTCCTTGTTGAATCGTGTCAGAGTTTGGATTTTGAGTGTTGCTGAACTTTGGTCAGCTCATTC
GTAATATATTAGCATCTCAATTTTGTAATCGGATTGACTCAGCGTAATAGACTATTCGCTGAGGACACTGTAAAAAGTGG
CCGAGAATGAAGAGCAGAAGCTTCAAACACTTTTAGTCAATTTTCA
>OTU1916
TGGATAAATCACAATAATTTTTTTGTTGTGGAGTTGAGGCGTCACATTGGCAACAATGGGTCCCTTTAAATATAGTTAGG
TGAAGAGGATTAGCGTCCTTGTAACCACTAGTGTGTCAATTGTCCTTTGGGCATCATACGCTATGTCGGTTCTTGGGCAT
CAAAGCTAGTATCTCTAAGCTTTACATTTTATTCTTTTGAAA
>OTU1917
ACACATCAAACCTCTGGTTTCTAACTGCAAAAGGTTGAGCCTTTGGCGAAAGCGTCCAACGGGGCGCCGTCGTAGCTGAA
GCTTGATCTGGAAGCCTAGATGGCGTTGGATTTGAGCGCCCCCTCTCAATGCCGGTCCCTTGGGATCGGCTCGCTCAAAG
TGCATTAGCTGGCGACCTTGCCAAACGGTTACCACCCGGCGTGATAAGCATCATTCGTCGGGGACACCTGCAAAGGTGGC
CGGTGGGTGGATCGGGAGCCGCTCCTAATCGTCCCAGGACAAACATCTCACATC
>OTU1918
CAACCATCAAGCCCTAGGCTTGCGTTGGAGCCCTGCGGCCGCCGCAGCCTCCCAAATACAGTGGCGGACTCGCTATCACA
CCGAGTGCAGTAGTTTACTCTTCGCTCAGGGCGTGTGGCGGGTGCTAGCCGTAAAACCCCCCTATATCTAAA
>OTU1919
TACTCTCACACCCTCTAATTCGAATTAGGGAGTGGTGGACTTGGGTGTTGCCGCTTCACTGTCAGGCTCACCTCAAATGC
GTTAGTGTACCTCCTGGTTAGACATAGTACAGCGTGATAAGCGTCTTCGTTGTGCCTCAGAAGAGGGTGGCTGATTGGGA
GCTCTGCGCTTCAAACTGTCTTCGGACAATCTCTGAAA
>OTU1920
AATCATCCACCTCTACTTTGGGCTTTTGTCTGAGGTCTTGGCTGGGACTTGGGCGTCTGCGCGTGATGAACTCGCTCGCC
TTAAAACGATTGATCTAGACTTTGGCCCTTGGCTGGTTTGACTAGGCGTTATAAGTTATTTCGCTTGGGACATCCCTCGG
GATGGCCGTCTGAAGGACTCGGTCTCGCTTCCGAGCGCTCCACGCTCTATGAAGCATATTCTTGAC
>OTU1921
AAACTAAATCCTTGATTGGATTTGTGTTGGGCCTCGCCGTTCGGCGTCGCCTCAAAGTCATCTGTCTAAACAGCGGACGA
GATCCTTTAGGACTGACCGTTTTCGGACATTAAACATCTCTG
>OTU1922
CAACCCTCAGAACTCCCTTTCGGGGGAGGACTGGTGTTGGGGATCAGCGTAGGCGCGGGGCTTCGGTCCCGCCTGCTGTC
CCTCAAATACAGTGGCGGTCTCGCTGTGGACTCCCATGCGTAGTAACATACCTCGCACGTGGAAACCTGGCTTGGCCACG
CCGTGAAACCCCCTATTTTTTTGT
>OTU1923
ATATATCAACCTCCTCAGCTTTTGCATGTCGAGTGTTGGATGTGGGGGTATTTTTTTGCTGGACTCTTTTCTGAGGTCAG
CTCCCCTAAAATGCATTAGCGAAACAATTTATTTACCGCTCATTGGTGTGATAACTATCTACGCTATTGACGGTGAAGCA
GGTTTAGCTTCTAACAGTCCATTAACTTGAACAAATTCTTATTA
>OTU1924
CAACCCTCGAACCCCTCCGGGGGATCGGCGTTGGGGATCGGGACCCCTCACCGGGTGCCGGCCCTGAAATACAGTGGCGG
TCTCGCCGCAGCCTCTCCTGCGCAGTAGTTTGCACAACTCGCACCGGGAGCGCGGCGCGTCCACGTCCGTAAAACACCCA
ACTTTCTGAAA
>OTU1925
CACCACTCAAGCCTGGCTTGGTATTGGGCCCCCGGGGGCGACCCGGACCCAAATGTCGTCGGCTGGAAAGTCTTGATCTC
AGCGTTGTGACACAAGTTCGCTGGCGAGAGGGATGTTTCCGGGCCGTGAAATACTTTCATTAAA
>OTU1926
AATTCTCAACCCCTCTTGGCTTTTTGTCGAGTGGAGGATTGGACTTTGGAGGCTGCTGGCGTGAGTCGGCTCCTCTCAAA
AGCATTAGCGAGAGCGCGAAGCTTCTTGCGGTCGGTGTGATAGCATATCTACGCCGTTCCATCCGCACAGAGACGCGCTC
GCTTCGAACCGTCTTCGGACAATCGTGTTAACTCATTGA
>OTU1927
TCACCCCTCAAGCCCGGCTTGCTGTTGGGCTGGGTCGTGGTCCAGCCACGACCGGCCCCAAAGATAATGACGGCGTCTGT
GAGGACTCCAGTACACTGAGCTTCTTTAACGAGCACGTATTGGCGAGAAGTCCAGGCCCGGTCTTACTTGTTTTACCTAA
>OTU1928
CACCCCTCAAGCCCGGCTTGTGTGATGGGCGACCGTCCCTCCTCTCTAGGCGGGACGCGCCCCAAAGGCAGTGGCTAGGC
CGCGAATCCGGTCCTGAGCGAATGGGATACACCTAAGCTCCAGGGACGGCCGGTTGAGCCTTTAACCAGAAGTGGACCCC
GTGGAAGATGGACCCCTAAAAACGGCCCCTCGGAGACGGACCCTTTAAC
>OTU1929
CAACCCTCAAGCCTAGCTTGGTATTGGGCTTCGCCGTTCACACGGCGGGCCTTAAAATTAGTGGCAGTGCTATAGTGGCC
CTGAGCGTAGTAAATATCCTCGCTATAGGGACATGGTAGATACCGGCCAGCAACCCCCAACTTTCTAA
>OTU1930
TCACCCCTCAAGCCCAGCTTGATGTTGGATGGCTGGTCGTCCGTTTCCACGGACGACCCCTCCCAAAGATAACGACGGCG
GCTTGTTCACCCCCGGTACACTGAGCTTCTTAACTGAGCACGTATCGGTTCTTTAACGGTGACGAGACCCGGTCTTCTTC
CTTTATTGGAAAATCCTTCTCAA
>OTU1931
CACCACTCAAGCCTCGCTTGGTATTGGGCGACGCGGTCCGCCGCGCGCCTCAAATCGACCGGCTGGGTCTTCTGTCCCCT
CAGCGTTGTGGAAACTATTCGCTAAAGGGTGCCACGGGAGGCTACGCCGTTAAACAAGCCCATTTCTAA
>OTU1932
CAACCCTCAAGCCCCGCTTGGTGATGGGTCCCGCCCGCGCGGCGGGCCCGAAACTCGTGGGCGTCGTCGTTCGGCTCCAA
GCGTAGCAAAACCCTCGCTTGGTCGGTCGGATGGCGGCTGCCCGGAACGAATTTTTCTAAA
>OTU1933
GAAGACTCAAGCTAAGCTTGGTTTTGAACGTGATTGTTAAAATCTGTTCGCAACTTAACGGCATCTTAACCCGACGTCAG
ACCTGTCAAACCACGGCCTCGTCGAAGGGTTGGGCTCGCCAAGTTAATTTTGACAATCAAGA
>OTU1934
CAACCCTCCAGCCTCGCTGGGTCTTGGGCTCTGCCGGCAACGGCTTGCCTTAAAATCAGTGGCGGTGCCGACGAGCTCTA
CGCGTAGTAATCAAACCCTCGCGTCTGAGTCTCGGCGGTCGCTGGCCAGCAACCCCCATTTCTAT
>OTU1935
AACACCTCAAAGTCCTTTTTTGATTAAAAAGACTTTGGACTTGAGCAATCCCAACACCAATCTTTCGAGATCGGGGGCGG
GTTGCTTGAAATGCAGGTGCAGCTGGACTTTCTCCTGAGCTAAAAGCATATTCATTTAGTCCCGTCAAACGGATTATTAC
TTTTGCTGCAGCTAACATAAAGGGAGTTTGACCATTTTGGCTGACTGATGCAGGATTTTCACAAGAGTCTTCAAAAAACT
CTTGTTAA
>OTU1936
TCACCTCTCAAGCCTGGCTTGTTGTTGGATCACTGTCGTCAAAGACGGGTCCGAAAGGTAATGGCGGCGTCGTGATCGAC
CCTCGGTGCAACGAGCTTTTTAGCACGCATCGCAGCGGTCGGCCGGCCCGGTCTGAACCCTCTATTTTTTTAT
>OTU1937
ATATATCAACCTCTTCAGCTTTTGCATGTCGAGTGTTGGATGTGGGGGTTTATTTTGCTGGACTCTCTCTCTATAAGGTC
AGCTCCCCTAAAATGCATTAGCAAAACAATTTGTTGACCGTTCATTGGTGTGATAACTATCTACGCTGTTGACGTGAGGC
AGGTTTAGCTTCTAATAGTCCATTAACTTGGACAGACTTTTATTA
>OTU1938
AATTATCAACTCCTTTTCTTTATTGAAAAGTGAGATTGGACTTGGGGACTGCTGGTGCAAATCAGCTTCCCTTGAATGCA
TTAGCTGGAATTTGATTCGTAGCATATATGCGGTGTGATAATGTCGTCACTGTGTAGCTTGAATTGTCTAGCTTCTAATC
GTCCTTCACGGGACAATTTGATCT
>OTU1939
CAAACCCTCTACCGCCTCTGCTTTTTTGTAGAGACAGTAGGAACATTGGAAGTCTCCCTCGAGTTTTTTTTTAATTCTAG
GGAAGCCTCTGAAATTTATTAAGGCTTGAGCATGGTTCATTATGCCGAAACTTTTTTTTAATATAAAGGAAAGTTACAGC
GACCGAACCTAACGCAAGGGCCTCCCAAATAATATTTTTTTTAA
>OTU1940
CTTTTTTCAACTCATTTTTCTCTTTCTTTACAAAGAGAGAAATGGAAATTGAGATTCTTAAATCACACAAAAAAATTTAA
GTATCTTTAAGTGAATTTTCTTTTAGTGTTTGGTGTATATTAGAAGGTTAATCTCTAAGAATTGTTAGATTTTTTCAATA
AAATATTAACCTTTCTTTTTGTTTCTTTCTTTTTTTTTTATACCAATCTCACACACTAAATAAACCTATAAACAAAACAA
A
>OTU1941
GTAATTCTTGTCCTCTCTTGCTTCTCTCTTCTGGGCGAAGTGGGGGCGGGCAGATGTGGGGGTTTCTTGTGGTCTGTGGC
AACACAGACGCAGCAGGATCCCTTTAAATAGGTAGCTGGTTCTGGCAGCGCTGATTGTTTGAATGGGGCAACCCTTTTAC
TGGCAACGCAGCAAAGCCGTGCGAACTGGTCCATACACAATGTCTGTCAAGCTTTGGTAAAACAGAGGGAGACAGACGAA
>OTU1942
AACCTCACCCCACTTGGGTTTTTTGCCCGAGCGGTGGTGGATTGGGCGCCTGCCGTTATTGGCTCGCCTGAAAAGCATAA
GCACCTTGGATGTAATACGTTTCATCCTTATGGGTGGCTGATAACCCCACATATCTCATG
>OTU1943
AATTATCAACTTCATAGTTTTATTATATATTACTGTGAGGCTTGGATTTGGAAGTTGCAGGCTCTTAGTTAGTCTGCTCT
TCTTAAATGCATTAGCTGCTTGTCCGTGAGTTGGCTCAGAGTGTGATAAGTATCTACACTTGGTGGCTGCTTGCTTGGAT
GTGGCTTCTAATTAGTCCTTTGGGACAATTTGTTAAG
>OTU1944
TCACCCCTCAAGCTCAGCTTGGTATTGGGCCGCATCTTGACGATGGGCTTTCAAATTATGGGCGGTTATATTGTCTGTCA
AGCGTTGCAGTAACATTTTCGTCTTGATATGATCTTATACCTAGCCAATAACCAATCTCTTCGGAGAATATTATCTT
>OTU1945
CAAAACCCAAGCCCGGCTTGATGTTGGACGCAGTGCGGAAGCGCGCGTCTGAAACTCCTGAGGCGTCGTCCGCCGATCGC
AAACGTGGCAAAACTTCGTTCCTGTGATTCGTCTGACGGCATCCGCGACGATTGTACCCA
>OTU1946
CAACAACCTCTCAGCAGCGTATGCAAATACGTGTTGGCTGGATAATGAGAGTCTAATCCTCACAGATTAGTCTCTTGAAA
TACATTGAGTGAGCATCCATTTTCACACTTTTCTTTAATGAAAAGCTGGTCTCTGACTGGTTGTGTATGAGTGACGTGAA
TACTGAGCCTCGTGCTCTATCATTTACGTGTAACTTGTATATAGCTATTAAGGTCTAGGATTGGTGTGTAGAAATAATGT
TCATGTAACGCGGCTTCGGCTGCAATCGATTTTAATTAATTTTGAAATCTGTA
>OTU1947
TCACCCCTCAAGCTTTAGCTTGGTGTTGAGGCCTGCTGTGAAGGCAGCCTCTAAAATCAGTGGCAGTGCTGTCAGGCTCT
AAGCGTAGTAATCTTTCTCGCTACAGACACCTGATGGATACTCGCCAGAACCCCCCCATCTTTATAAT
>OTU1948
AACTCTCAAATCTTGTGTTTCCTTTGTTGGAAACGCAGGCTATTTTGGTCTTGAGCGTTTTTGCCAGTTTTATTGTCACC
GATACGAACTGGCTCGCTTTAAATGAATTAGCTGAGCTCTATTGTATAAACAGTCTCACACAAGCGTAATACATATTTCG
TTTGTTTTGTTGCTCCTTCACGGGAGCGCAAGGATCGTTAGAACAACCAAGCTTGTGCTGCCTTAATCTGCTCATCGCAA
GATGTACCATTTAACATATTC
>OTU1949
ATACCTCAAGTCGGATGCTTTATTGTCATCTTTAGGCTTGGACTTGGGCTTTGCCGCAGGCCTTGAATGGCGACGGCTGG
TCTTAAAAGCATTAGCTGCTCCATGTTTTGTACACTTGGTTCTACTCGGCGTGATAAGTTCATGACCGCTGAGGACATCT
CGTCTGCTGGGCGAGATGGCCGAGAGTGCCTTGGATCGCTGCCAATCGTCTTCACGGACAAACACTTTCAA
>OTU1950
CAACCCTCAAGCCCTGCTTGGTGTTGGGTCGCGCCGCTTGGCCGACCCCAAAGACAATGGTGGCGCCCCCCGACCCTCAG
CGTAGTAACTCTCTCGCTGTAGGGCCCGCGGTGGTGTCGACACCCTAAACTCTCAC
>OTU1951
TCACCCCTCAAGCTCAGCTTGGTGTTGAGGCCTGCTGTGAAGGCAACCTCTAAAATCAGTGGCAGTGCTGTCAGGCTCTA
AGCGTAGTAAAATTCATCGCTATAGACACCGGATGGACACTCGCCAGAACCCCCCATCTTTATAAT
>OTU1952
AGACCATAAGGCTTTGCCTTGCGTTGATTGTCTGGAGAAGTAAAATTTTCCAGCGATCTAAACATGTTGGCGTCGTAGTT
TGACCAAGACACAGCAAAATGTGACACTGACTCAAACGCAACGATTAGCTATTATCCAAAACAATCGTCTTTTCTAAACA
GAAAGACGTAG
>OTU1953
TCAACCCTCAAGCCCTGGCTTGCTGTTGGACGTGGGTGGCCGCAAGGTCAGCCAGTCCCAAAGACAATGACGGCGTCCGT
GGGACCCTCGGTACAATGAGCTTCTCCAAGCACGTATCGTAGGGGCTCTGCGGGCCCGGTCTTTACCTATTCTTTCTCA
>OTU1954
ATATATCAACCTCTTCAGCTTTTGCATGTTGAGTGTTGGATGTGGGGGTATTTTTGCTGGACTCTCTCTGAGAGGTCAGC
TCCCCTAAAATTCATTAGCGAAACACATGTGTTTATTGTTCATTGGTGTGATAACTATCTACGCTATTGACGTGAAAGCA
GTTTAGCTTCTAACAGTCCATTAACTTGGACAAACTTTATTA
>OTU1955
CAACACTCAAGCCTGGCTTGGTATTGGGCCCCGCCGGAGACGGCTGGCCTTAAAACTAGTGGCGGTGTCCGCTCGACCCT
ACGCGCAGTAATCTTCTCGCTACAGGGCTCGGGTAGGCGCTGGCCAGCAACCCCCAACTTTCTAA
>OTU1956
AATTCTCAACCTTTCCATCTTTTATTAGTTTGGTTAGGCTTGGATTGTGGGAGTTGCCGGCTTCTCAGATGTCGGCTCTT
CTTAAATGCATTAGCAAAACCTTTGGCTGACCCATCTTTGGTGTGATAATTATCTATGCCATTGAGAGTCTGCTTCCTTT
GAAGGGGGGGGGAGGGTTTAGCTTCGAACAGTCTCTTTCAGAGACAACTTGACAA
>OTU1957
CAAATTCAGGCTCTGCATCTTTGGATGCAAGAGGCTGGTGTTGGGCGAGCCCGCGCGGCCGCCCGTAAGAAAGCGGCTTG
TAGTCGTCGGTCACAGTTGACAGGAGTCACACTGCGCCGGCTGCAATGTCTTTTAAATCTTTGGAGCAAACTCTGACTTG
CCTTTTGGCTTGTTTTTGTTTTGTAACGAAATTTCT
>OTU1958
CAACCCTTAAGCCTCTGTTGCTTAGTGTTAGGAGCCTACGGTACCCGTAGCTCCCCAAAGTTAGTGGCGGAGTCGGTTCA
CACTCTAGACGTAGTAATTTTTTCTCGCCTATCAGTTGGACCGGTCCCTTGCCGTAAAACCCCCCAATTTTTAAA
>OTU1959
GTACTTTCAAGCTCTGCTTGGTGCTGGGTGTTTTGTCTTGCTTCGCTAGACTCATCTTGAATATATTGGCAGCTAGTTTT
TTGTTCGAGTAACGCGCAGCACATTTTGCGTATTTACTTCTAAATCTAGTATCCATAAGTATAACTCTCAC
>OTU1960
AATTCTCAACCTCATCGGCTTTGTTGTCGCATGATGGCTTGGACTTGAGGGTTGCGGGCTCGTAACGAGTCGGCTCCCTT
TAAATGCATTAGCAGATCATTCTGTGGATCGCTCTTGGTGTGATAATTATCTACGCCATAGGTGTGAAGCGAAGCGGGGC
GTTTACGCTCTTGGGATCGGCTTCTAACCGTCTTCATTGACAACTTTTTATTG
>OTU1961
TAAACCTATCAAACCTCCGGTTTGGGATTGGAGGATGCGCCCTTGGCTGGGCGCGTCTCCGAAAGATTTGGGCGGTAGCA
TCTGACGTCGAGCGTAACAAATTTACTTCCGCTCTGACGGTCCGGTGCGGCCGGCCCCTAAACATCCACATCTTAC
>OTU1962
CAACCCTCAAGCTTGGCTTGGTATTGGGTGCCGCCCTCTGGAGGGGTGCACCCGGAACATAAGGGCGGTCAGGCCGGACT
CTGAGTGTAGTAACTTCATTCTCTCGGGTGTTCCGGTGAGGCTTGCCAACCTATTTTACTCAAT
>OTU1963
ATACCTCAACCTCTACATTTTCTTGTAAGATGTAAGTAGCGTTGGATGTTGAGCGTCTGCTGTGCTGCAACACAGCTCGC
TTTAAATGCATAAGCAATCTTCTATCTGTTTGGATTGACTTGACGTGATAAGATCTTCGTCAAGGATGCTTCTTTAGCAG
CCGAACAATCTATGAGTAGCTTCCAAAACATGTTGTGGCCTCTGGTCGCAGCGCACCCATTAAA
>OTU1964
AACTACCTCTCTTACTACTCTTTTGGAGCAGTAGGGAATTGAGGCTCTAGTGGTGCAAGCCTCTAAGCCTTTAAACACGA
GCGATTCTAGTAGTAGGAACCACCTTCTCTCACTAAAGTGTGATGGTAAGCTGTGGCTTAACGCGCACTGTCAATGTAAG
GAAGAGGAACCGTCTGCATATGTAGAGCGCTAGCAGGAAAGTGCTGACCAAGCTCTGGCTTGGCTCGGCTTAAA
>OTU1965
AATTCTCAACCTTCCAGCTTTCATTAGCTTGGTTAGGCTTGGATGTGGGGGTTGCGGGCTTCACTATGAGGTCGGCTCTC
CTTAAATGCATTAGCGGAACTTTTGTGGACCGTCTATTGGTGTGATAATTATCTACGCCATGGATGTGAAGCAGTTTTAT
GAGGTTCAGCTTCTAACCGTCCATTGACTTGGACAATTTTGACA
>OTU1966
ATCTCTCAACCCCCCTGTTTTGTTATGAGATGGGCGTTTGGGCTTGAAATGTGGTTGCTGTCGGACCTGCAAAGAATCGA
CTCAGCTGAAAAACAAGAGCATACCCAGCTTCAGATAGCCACGGTTTGACTCGGCGTAATAATCATATTCGCTGAGGACG
TAGCACTTCAATATTTGAACCGTGGACGCTTCTAATGCGCGCTTTCGGGCGCAATGACCT
>OTU1967
ACACCTCAACTCTCATGGTTTGCCATGATGAGCTTGGAATCTGGAGGTCTTGCCGGCCTGTGGTCGGCTCCTCTGAAATG
AATCAGCTTACCAGTGTTTGGTGGCATCGCAGGTGTGATAAATATCTACGCTTGTGGTTCGCTGCTAAGTAACCTTCAGC
AATGGAGGTTTGCTGGGGCTCATAAACGTCTCTCCTCGGTGGGGACAGCTTTTGAAC
>OTU1968
CAACCTCAAGCCTCTGCTTGGTTTTGGGTGCGGTCCTTCGACCTACCCGTAACTCATTCGCGGTAACCCCTTCAGTCCCG
GCGTAGCAAGACACTTCGCCTTGGACCTGACTGGTTTCCTCGATACCAAAA
>OTU1969
AACATCAATCCCTCGGGTTTCTTACCTGTGCGGACTTGGACCTGGGCGTCTGCCTCACAAGGCTCGCCTCAAATGACTTA
GTGGGAACTTCTCGACCTACGCCTGACGTGATAAGTTTCGTCTCGGCCGGTCTCAAGGCCCGCTCACAACCCCCAATCCT
TTGA
>OTU1970
TAAACCTCAACTCATAAATTTATTTGTGATGTTGGACTTTGAATGTTGCATCTTAATGATGCTCGTTTGAAAATGAAATT
GTTTGGTGAAACAGCCACTCATTGTTGTAATTTCCTCATGAGTTGACTTTTCTCTACAATTACCTTGCCTTTGGCACTGA
TTT
>OTU1971
GCACCCTCAAGCCCAGCTTGGTGTTGGAGGCCGCCCCCGGGCGCCCCCGAAATACAGCGGCGACGTAGCCGGACTCCCTG
GCGTAGTGACTTTGCTGTCGCCCCGGAGTCGGTCGTGCGTCCGCCGGACAACGCCCCATTTTTCTA
>OTU1972
TCAACCCTCAAGCCCCGGCTTGCTGTTGGGCCCGTCGAATTCGACGGACCCCAAAGGCAGTGGCGGCGTTGGCTGGACCC
TAGGTACAACGAGCTCTCGGGCACGTATCTATGCGGACCGGTCGACCTGGCCTTAAACCCACATTTTTTCA
>OTU1973
ATATCTCAACCTCGACATTTGCGTGTCGCAGGCTTGGACTTGGAGGCTTTGCCGGCGCTTTGCTCGTCGGCTCCTCTCAA
ATGCATTAGCTGGAACCGTCGCGAAAATCGGTGTGATAATTTATCTACTCCGTACCAGTAGCGTCGTCGGGTCCGCTTCC
AACCGTCTTCGGACAATTTATTTAAG
>OTU1974
AACCTCTCAAGCACTGCTTGGCATTGGGCGCAGGCCTCCAGAGGCCCGCCCGCAACCCGTCGGCGGTGGTTACCGGCTCC
GAGCGTAGCAGAAATATTTCGCTCCGGGGACCGGCAGTCGCCAGTCGGAAACCACACAACATCAAAA
>OTU1975
AATCATCAAGCGCCGGTTTCGTCTCGCGACGGGGCCGGGGCTTGGACTTGGGGGCTTCTGCTGCGGCGACGCGGCTCCCC
TTAAATGAATCGGTCGGACCCCTCGGGGCCTCTTTCCTGGGCGTTGTAACATCCTCGTCCGTCGGGAGGGCACCTTGCCG
ACCCCGACCAGCCTCTGGAGCGGCTGGTCAAACACACTTTGAA
>OTU1976
CTCCTCATCCCCGTTGACTTTTTTTGTTTGTACAAAAGAGGCGATGGTGGGATGGATCTTCATCTGTTCCCATGCTCTTG
GGTGGATGTAAAGACACGGTCGGACGACGGTCGGTCGATCTAATGTAATACACATAACTTCATTAGGGACGTCTGGTTCG
TACCGACCTTAAACTGTATGCCATGA
>OTU1977
CTTATCTATCTCTAAACACTTCGTGTGTTTAACAGGTGAGAATGGGCGTTTCGCTTTTATCAGCGCATCGCCTCAAGTGT
ACGGTTACAGCTCTTTGTGCTGCTGTATGCGTGGAAAGATAGGCGGCCTCGTGCTGCTCTATTGCTGTCTTCGGATGGCT
ATCTTTTTCTCGCTGCAGCAGTCGCCGGGGAAACCTGGCGAGAGTTTTGTCTTCCGACGCGCAGTTTTCCGTGAACTTTT
AAGTGAGCGGCTGCGAGTCAACATAACAACCA
>OTU1978
TATTCTCAATCCCAATAACTTTTGTTGTCGGAATTGGACTTGGAGGTTTTTTGCCGGTGCTTCGGCGGCTGGCTCCTCTC
AAATGTATTAGTGTGAATCAAGTTACACGTTACTCAGTGTGATAATTATCTGCGCTGTGTTCAATGTTGACTTTACAAGT
GTTCATGCTTATAAACCCGTCTGTTGACTCAGACACTTTACTATGAA
>OTU1979
AATCTATCAACAGAACTTGCGTTTATTCGCGAGGGACGTTGGACTTGGACGTTTTGCCGGGACAGAACAATGTTCGGCTC
GTCTGAAATGAATTAGCCTTGGAACTTGTATGCTTTGAATGCTTTGGCGTGATAATTATCATTCGTCCACGAGATTGCAA
AGGTAACGAGACGCGAGGCTTCTAAATTTGCTTGCTGCATTGTCGCGATGTAACAAACAACTTTGAATC
>OTU1980
TTGTACTCACAGCAAATCTGCATTAATCTGCAGATTGTTTTGTGGTTTTGAATCTATGGGCATTGCTTTGTTTCTGCCCT
GGTTTGAAAAAGATTGCCATCTTGCTTTCAAGTGGATATTAGTAAAATAGGTTCATCCAACTCTACTAATTATCATTCAA
ACATTTATGTCAGCAAATCGGCCAAACAAACTTTTCCTATTGATCTGAGTTTTTAACTTGCTCAATGGAGAGAAAGACAT
TCTGAC
>OTU1981
AAATCCTCACTGATGAAATAGGGTTTCGAGTCAATTTCTGGATGTGGCTTTGAGGTTTGATTTGAGGTTCACTTTCAACT
TTCAGTTGTAATGTATTCTTCTATATCTTCCTTGAAATTTACAAGGTTGCAATATTCTAAGTGCAATTTTAGGAAATATG
TGTTATAGGTTTTACCAACTCGCTATTTCTGGCCTTTTCGTATATTTGCATCCTACAAATCTTGAGAATGGTGCTAAAAG
CGCCTTTTTCTTAACTATTGAAC
>OTU1982
AACATCAATCCCCCAGGGTTTTTCCCTGGTGGACTTGGACCTGGGTGTCTGCCTCCCAAGGCTCACCTGAAATGACTTAG
TGGGAACTTCTTGACCTACGCCTGACGTAATAAGTTTCGTCCTGGCTGGTCTTGAGGCCCGCTCACAACAACCCATATCT
TTAAA
>OTU1983
CAACCCTCAGGCCCTGGTTGCCTGGTGATGGGGCTATACAGCGCTGCTGTATGCCCTGAAATATAGTGGCGGTGTCTGCC
AGCACTCCGGGCGCAGTAGCATTACCTCGCCCTGGACGTCTGGCGGCCTACCAGCCGTGAAACCCCCAAGCTTAGAA
>OTU1984
AATTCTCAACCAATTATGCTTGCGCATGAATGGATTGGATGTGAGGGTTTGCGGGCTTCTGATAAAGTCGGCTCCCTTTA
AATGCATTAGCAGATCATTCTGTGGATCGCTCTTGGTGTGATAATTATCTACGCCTTGGGTGTGAAGCAAAGCAGAGCTT
TTTATTGCTCTTGGGATCAGCTTCTAACCGTCTTGATTGACAACAATTATTATTG
>OTU1985
CAAACCCTCAAGCTTTTGCTTGGTGTTGAGCTTCGTCTTTTTTTCTCTTTTTTTTTTTAATTAGAGACGTGCTTAAAACT
CATTGGCAGTAGCGCCTAACTCTTTAGCGTAGTTAACTTATTTCGTTCTAGTAGTTTAGGCATTACCCGCCAGATGAACC
CCCCAATTTTTCTATG
>OTU1986
AGTTCTCAACCACACTGAATCCTTTTGGTGTGGCTTGGATATTGGGGGTTTTATTATTTTTGCAGGCTTTTGAAGTCAGC
TCCCCTGAAATGCATTAGTGGTATCTGAGCAGAGAGGACTACTACTGGTGTGATAATTATCTACACCTTGGTACACTGCA
TGAAACAGATTACACTGCTTATAACAAAGTGTGTGGAAAAGCACATTTTTGATCA
>OTU1987
ATATATCAACATCTTCAGCTTTTGCTTTTGAGTGTTGGATGTGGGGGCAATCCTTTTTGCTGGCCTCTCTTCTGAGGTCA
GCTCCCCTGAAATACATTAGCGGAACAATTTGTTGACCGTTCATTGGTGTGATAATTATCTACGCTATTGACGTGAAGCA
GGTTCAGCTTCTAACAGTCCATTGACTTGGACAAATTTTCATTA
>OTU1988
ATATCTCAACTCAAGTTAGCTTTTGTTAATTTGAGCTTGGATGATGAAGGCTGCCGGCGTTATTGTCAGCTCCTTTTAAA
TACATTAGCAAAACTATGCTGGACCGGCTTCGGTTTGATAATTGCTTATCTATGCTGTCGCTGAGAAACAAAAGTTATGC
TTCAAATTGTCTTAGGACTGTCTCATTATGAGGCATTATTATCAA
>OTU1989
ACCTCCTCACTTACTTGTAAGTGGAGCTGTCGGCTTATGAGTAATCATATCTGATCAAATGGATTAGGTCTGGATCAGGC
TGGTGGCCTGGGACACTGTGTGCTAGAGACTAGCAGTCTTAACCGACTGGTCTGTCTTCTCACGGTGCGTCCCGGGTCAT
TCAAAGCTGGCCTGGTAAAGGACCTTAACTGCGCATAGCGATATGCTATGGCAACCCCCCT
>OTU1990
ATATATCAATCTCCTCAGCTTTTGCTGTTGAGTTTGGATGTGGGAGTCTTTTTTTTGCTGGCCTCTTGAGGTCAGCTCCC
CTGAAATACATTAGCAGAACAACTTGTTTGACTGTTCATTAGTGTGATAACTATCTACGCTTTTGACGTGAAGCAAGTTC
AGCTTCTAACAGTCCATTGACTTGGACAGATCTTCATTA
>OTU1991
CAACCCAAGCTCGGCTGCGTGCTTCTTTCTTGGAGTGTGTCAGCCGGAAAATGAGTTGTCTCTTTGACTTCGGGAAAAGA
GTCACTTTAAGTATGTGCTGAGATTACAAAAATACTTCCCTTGCTGGCAGAGATTGATTGCTTGCCTCTCTCGGGACCCT
GGATAAATTTCTTTTTCTTCGGTCTTCGGTATGGCTTGTCGTCGCTTTGCAATATTAAAGGCAAAGGATAAACAAACATT
TTTTAGTCTCGAGGAAATTAAAATTAAATTTTTTTTTGA
>OTU1992
AAACAATCAAGCCTTGCTTGGTCTTGGGTGTGGTCGAGCGACCCGTCCGTAACCCGTTGGCGGTACAGTCCGGCTTCAAG
CGTAGCAAAAATTTCGCTTCAGGAGTCCGCGGCGGTACCCGCCAGGTAACTTGCAATCTAAA
>OTU1993
CAACCCTCAAGCTCTGCTTGGTATTGGGCCTCCGCCTCCGGGCGGGCCTTAAAATCAGTGGCGGCGTCATCTGACTCTAA
GCGTAGTAAATTCTTCTCGCTCTGGAGCTTCGGTTGACGGCTTGCCATCGAACCCCAAATTTTTAAA
>OTU1994
CAACCCTCAAGCTAGACTTGGTCTTGGGCTTTTGTCTATTAGGCAAGCCTAAAAATCAGTGACGATGCTTTCCAGCTTCA
AGTGTAGTAAATATATCTTCATCTTGGTGGCTGGCTAGTATTTTCAGTCAAATCAATTATTTTTTTTT
>OTU1995
CAACCCTCAAGCTTTGCTTGGTATTGGGCTTCGCCTTACTGGCGTGTCCTAAAATCAGTGGCGATGCCTTCTGGCTTCAA
GCGTAGTAATATTTCTCGCTTTGGGACCAGGCTGCAATCTGCCAAAACCCCCAGATTTATCAAA
>OTU1996
AACCCTTCAAGCCTGGCTTGGTATTGAGCCCTCGCCTCCCCCGGGGGGCGGACTCGAAAATCAGTGGCGGTCCGGCGAGA
CTTCGAGCGTAGTAAATTTTTCCCGCTTTGGAAGCTCCCGTCCGACCCGCCAGAACCCAACAATTTGCCAAT
>OTU1997
CACCAATCAAGCCACGCTTGGTCTTGGGGGTTCGGCTTCCGTCTGACGGAGGCCCCCCTGAAATGCATCGGCGAGGAAAC
CGACCCCCGGCGTGTTAGAATTTCTCTACGTCAGGAGCACCGGTGGACTCCGCCGTGAAATCTTTTCGATCAAA
>OTU1998
GTACTCTCAAGCTATGCTTGGTGTTGGGTGTTTGTCCTCTCCTTGCGTTTGGACTCGCCTCAAAAAAATTGGCAACCAGT
GTATTGGTCTTAGAGCGCAGCACATTTTGCGCTTCTAGCTGATAATCATTGGCACCCATTAAGCCTATATTTAAC
>OTU1999
AAAATCTCAAAAGAAGTTTTTTTTTATTAAAGCTCTTCATTTGGTCTTGAATAGTATTCTGTCTTTGGACCGAATTCTGT
TTGAAATATATTAGTATAACATGCTTAGAGGAAAGTTCGAAAGCATTATGATAAACCTTTTATTGGTGTATTAAGATTTA
TTCTAAATCATTGAGAAAGGTATATCTAGTTTTCTGATCTTGCATATCTTCTATTGAAAGTTATTCTGTAATCTGCTTTT
GCTTATTTATAAGTAAAATCAATTTCTATAAT
>OTU2000
TGAACTCTCAAAGTTTCTTTCCTTTCATCGGGTCAGGATGCTTTGGATCATGGGTGTTTGCGAGCTTTGGCTTGCTCACT
TTAAATAGAATGTGGCATTCTTCTCTAAAGCTGCTGCTGGGTTTGACCTGGAGTGATAGAAGTCTTTCGAGATCTCTAGG
GAACTGTCTTTTGACGGTGCCTGCTGTAGTGGGAGTGAGTGTCTAGCAGACTCATCTGACGT
>OTU2001
TGACCAATCACGCCTGTCGTGGTATTGGGGCCTGCCTTGGGGCAGCCCTTAAACGCAGTGGCGGCGCCGCGTGGCTCTCA
GCGTAGTAACTTTTCTCGCTCCAGGGTCCGCGCGGAGGCTTGCCAGCAACCCCCAACTCTTAA
>OTU2002
TCAACCTTCAAAACTACTTTTGTGTTTTGGTATTGAGGGAAATAGGTTCTGATCTATTCCTTCCAAATGAAACGATTGAT
AAAGTTTGTGAACTGGTCATACGATGAGTTTTTTCATTAAAACATGTATGATTTTGAGTGAACAGATTTACACGATCAGA
CCCCCCAATTTTTTTAAT
>OTU2003
CAACCCTCAAGCTCTGCTTGGCATTGGGTGCCACCGCTTGGTGCGCCTTAAAATCAGTGGCGGTGCCATCTGGCTTCAAG
CGTAGTAATCTTCTCGCTATGGAGGCCCAGGTGTATGCGCTTGCCAAAACCCTCTATACATCAAA
>OTU2004
ACTTTTATGCAGCAATGCGATTTGACCAATGTCCCCGGACTTGACTTGGTCTAAACGTAGCCAGATAGTGGCCAGCGCTG
CTAGCCCGAGTGCTAAGCATTCTTGGGTCTAGCATCGCAGCCATGAAAGCTAACTAATTATTAT
>OTU2005
GTAACTAAGGCCTAGCCTTGTGTTGATGTTGCCCCGTAACTGGGGCTCGTCAAAATACATCGGCGTCTGATTCTAGCCCG
AACCGCAGTGAAATGCGATGAAGGAAAGAAGTAGACCGCCTGCTCTCTCTCTAAA
>OTU2006
AATTCTCAACCTTAGATTGGTTAACACCTTTCTTTGGCTTGGATTTGGACGTTTGCCGATGATAAGTCGGCTCGTCTTAA
AAGTAATAGCTGGATCTGTCTCGCGACATGGTTTGACTTGGCGTAATAAGTATTTCGCTAAGGACATCTTCGGATGGCCG
CGTTGCAAGACTAAAGACCGCTTTCTAATCCATTGATCTTCGGATTAATATTCTTGAC
>OTU2007
GTATATTCAAGCTCAGCTTGGTGTTGGGTGCTTGTCCCCCCCCCGCGGCGGACTCACCTCAAATGCATTGGCGGCCGGTA
TGTTGGCTTCGAGCGCAGTAGAAACGCGCCTGACGTCTTGACGTGCTGGTCCTCCACAAGATCATTTTTTA
>OTU2008
CTTTCTCAACATTATAATTTATTTTATAATGATTGGATCATGATTATTAGCATTTGTGCTTTAATCGAAATGTAATATAA
CTTGTGTCATTGCAAATGATTTTCAAAGTGTTGTACTACTTCACTACATGAAAAAATTTGTTTTGATTTACACTATAAA
>OTU2009
AATTCTCAACCTCACCATTTTTGTAATGAAATTGTGTGTTGGCTTGGATGTGGGGGTTGCAGGTCCACTTCTGTGGTCTG
CTCCTCTAAAATGTATTAGTGGGTTTGGTCCCCTATCTATTGGTGTGATAATTATCTACGCCGTGGATTGGAAGGCTATT
ATGAACCTGCTTCTAACCGTCCTTCACTGGACAATCATTGACAT
>OTU2010
CCTTCTCAACACCCCTACTTTTTTCTAAAGTGGCAAGGTGATTGGATCATGGTTGCCTCTGGCTTTTGACAAAGCCCAAC
CGAAATGACTTGAAAATTTGGCCGGTGACTTGGTCATACATGTTGTATCACTTCATGTCCGATCAGCACCATGGCTCAAA
TCACATTTTAT
>OTU2011
TTCATCACCTTTTGGTGGCAATGGGATTGCTTGCTTGCGAGCTCTCTTGAAGTCCATGAATCAGTGAGTGTGATAGTATC
AATCACTTGCTATTTTTAT
>OTU2012
AATTCTCAACCTTTACTAGTTTTTGCTATGTAATTGCTTGGATGTGGGGGTATTTTGCTGGTTTCGAAAGGAATCTGCTC
CCCTCAAATATATTAGCTGGCTCCCTTGTGGAACTGTCTATTGGCGTGATAATTATCTACGTCGTTAGATGTCTGCTATT
TAATGGGATATGCTGCTTCTAATCGTCCTTCTGGACAAATTATTGACC
>OTU2013
CACCAATCAAGCCCCGCTTGGTATTAGGCGTTTGGCCGGCGCTCAGCCGCCGGCCCGCCCGAAATGCATCGGCGAGGAAA
ACCGACCCCCGGCGTGTCAAGAACTTAACAATTCGTACGTCAGGAGCACCGGACTTCCAAGCCGCAACCTGGATTCTATC
CAAAATATCAA
>OTU2014
GAATTCTCAACTCCCAAGTTTCTTTGAAACATGGTGAGCTTGGACTTGGAGGATATGTGCTGGCTATTAATTTGGTCAGC
TCCTCTGAAATGCATTAGCATAGATTTTGCAATCATCTTCAGTGTGATAATTGTCTGCGCTGTGGATGTATAGCAATCTA
TATTTATGCTTATAGTCGTCTTTTAAAGACACTTCTTTGAC
>OTU2015
CTACCCTGGAGCCCTGCTCTGTGATGGGCCCCGTCCTCGCGGACGGGCCCGAAACCCGTGGGCGCCGTCGTCCGGCCCCG
AGCGTAGCAAGAGAAATCCCTCGCTCGGAGAGTCTGGCGGTGGCCGCCCCGACCCATTTTTACAA
>OTU2016
ACTTCTCAAACCCGCCTTTGTTTTAACTAACTTGGGTTGTTTTGGTTTGGATCATGGTCTCTGTCGGCGTAAAACCCGAC
TTGGCTGAAATGTAACAAGCTACATCAAAGTACTTGCGGCTTGAGCTATCGTTGTAGAACTTTAAAAGATTCGATAGTGA
CGTGAGATGTTTGAATAAGCTTCATAATTTAAACAAACGCTGTTGAAGGTTCAAACAGTGCA
>OTU2017
CACCACTCAAGCCTCGCTTGGTATTGGGGCCTGCGATGTAAAAGTCGCAGCCCTTGAATTCTTCCGGCTGGTACTTGTTT
TACCCTTTGCGTTGTGGAAACATTCTCGCTGATGGGTGGGCCGGTGCTGTCGCCGTTAAACATTCTTTTACAA
>OTU2018
CATTCATCTCAATCGTCTACTTTTTTAAAGTAAGGAAATTGGACCGTGAGTCGGGCGTTGTCACAAATGCCCACTTTAAT
GAGAGCAGGTTGACCACAAGCGCGGTTTGACCGGATGTTGTAATTTTCCTCATTCGGGACGCAATTGGGCGACTTTTTAA
GCTAAAATAACAC
>OTU2019
CAACCATCAAGCCCTAGGCTTGTGTTGGGGTCCTGCGGCCGTCCGCAGCCCCCGAAAAGCAGTGGCGGGCTCGCTATCAC
ACCGAGCGTAGTAGTATATCTTCGCTAGGACGTGGTTGTGGGTTCCGGCCGTGAAACACCCAAACTTATCAA
>OTU2020
ATTTCTCCAGGGGACAGCTTTTTTTCTTGAAAGGTTTGTCTTTCGGGTCCTTGGGCCTGGTCGCTCCGCGCGCACCTTGC
CTTAAATATATTAGCTGGACTTACCAGTTGGGTTGCTAAGTTTTCTTGAAGCCCATGTAATCGGTGTCCGCTACCAATCC
GGGATTTACTTCCCTACCAACTCACA
>OTU2021
AATACTCAAAAATTCACTTTTTTCTCGTTTTGAGAAGGGAGTGTGTTTTTGGATCATGAGCATGTTGCAGGGACAATCAG
GCCCCTGCTTGCTCGAAAATCATTGTGTGGCCTAATGTGCTCTGGCTGCTCAGCGTGATAGTATGTTTAAAACATTCTTG
GCTGGGTTTGCTGATGTGCGGGTGGCTTCCCCATCAAACAATCAATATCTGTTC
>OTU2022
ATCCTCTGCAGCAATGCGATTTGACTCTTGTCTTTGATGACCGAGTTTAAAGGAAGCTAGAGGATGGTCAGTTTAGACTA
GCCCGAGTGCTAAGCATTCTTGGGTCTAGGATGGATTGCTCATTTCATCTATTTTTA
>OTU2023
ACTCTTCAACCCACCGGTTCCTTGTTTGAACCGAGTTTTGGTGTTTGGATCCTGAGCGGTTTGCCATTGACTTGGCTCGT
TCGTAATACATTAGCATCTCAATTTCGTGATCGGATTGACTCAGCGTAATAGACTATTCGCTGAGGACACTTGTCTCTCT
AACTCGTTAGGGCGGTGGTGGCCGAGACTGAAGAGCGAGAAGCTTCGAACCCTTCTAGTCATTTTTTAAG
>OTU2024
AAAACCTCACACTTTCCGTGTTTAAACGCACGGCAAGCAGTGGATTTGAGTGGCTTGTCCTTTTGTGGCAGACACTTCAA
AATGATTGTGTGTGTACGCCGATCGACAGTCGGAATAACTCTCAGTGCAACAGATAAAAATGAAACACTTTGGGAATCCC
CGGTTGGACTGATGCCTACACACTTCCAATTCTACACAGTGCTGAATGCAAGTTTTGCAATCAATTCTGATA
>OTU2025
[truncated: 760,886 more chars]
