# Supplementary material for: Fungal diversity in canopy soil of silver beech, Nothofagus menziesii (Nothofagaceae)
Source: PLoS One. 2020 Jan 24;15(1):e0227860. doi: 10.1371/journal.pone.0227860 (PMC6980614; doi:10.1371/journal.pone.0227860)
Supplement: S2 Data — (XLSX) [file pone.0227860.s002.xlsx]

## Sheet: Sheet1
#OTU ID	SB1	SB2	SB3	SB4	SB5	SB6	SB7	SB8	SB9	SB10	SB11	SB12	SB13	SB14	SB15	SB16	SB17	SB18	SB19	SB20	SB21	SB22	SB23	SB25	SB26	SB27	SB28	SB29	SB30	SB32	SB33	count	relative	taxonomy	Taxon	Taxon Level	Trophic Mode	Guild	Growth Morphology	Trait	Confidence Ranking	Notes	Citation/Source
OTU1	1532	593	3250	14	1535	307	3161	226	645	876	171	708	22	409	13	44	17	1144	717	140	70	34	30	46	87	5999	4777	113	20	4587	205	31492	10.6934	k__Fungi; p__Basidiomycota; c__Agaricomycetes; o__Agaricales; f__Hydnangiaceae; g__Laccaria	Laccaria	13	Symbiotroph	Ectomycorrhizal	Agaricoid	NULL	Highly Probable	NULL	Rinaldi AC, et al. 2008. Fungal Diversity 33:1-45; Tedersoo L, et al. 2010. Mycorrhiza 20:217-263; http://mycorrhizas.info/ecmf.html
OTU2	15	1	3	1	2	3930	11	992	6	1	10	6	2928	1	5923	1	2850	1	4	7	0	0	0	0	0	0	7	0	0	0	0	16700	5.67063	k__Fungi; p__Basidiomycota; c__Agaricomycetes; o__Agaricales; f__Cortinariaceae; g__Cortinarius; s__Cortinarius_thaumastus_SH1504088.08FU	Cortinarius	13	Symbiotroph	Ectomycorrhizal	Agaricoid	NULL	Highly Probable	NULL	Rinaldi AC, et al. 2008. Fungal Diversity 33:1-45; Tedersoo L, et al. 2010. Mycorrhiza 20:217-263; http://mycorrhizas.info/ecmf.html
OTU3	15	2563	1819	16	1	1317	375	3538	955	1272	7	17	153	2	2	0	1	1	512	13	14	0	7	4	0	0	21	7	6	1	0	12639	4.29168	k__Fungi; p__Basidiomycota; c__Agaricomycetes; o__Thelephorales; f__Thelephoraceae; g__Tomentella	Tomentella	13	Symbiotroph	Ectomycorrhizal	Corticioid	NULL	Highly Probable	NULL	Rinaldi AC, et al. 2008. Fungal Diversity 33:1-45; Tedersoo L, et al. 2010. Mycorrhiza 20:217-263; http://mycorrhizas.info/ecmf.html
OTU5	2	0	0	0	0	12	1	0	0	1	0	0	0	0	0	0	0	0	0	0	1520	949	3551	5800	71	6	0	92	2	0	2	12009	4.07776	k__Fungi; p__Basidiomycota; c__Agaricomycetes; o__Cantharellales; f__Ceratobasidiaceae	Ceratobasidiaceae	9	Pathotroph-Saprotroph-Symbiotroph	Endomycorrhizal-Plant Pathogen-Undefined Saprotroph	Microfungus	NULL	Possible	Best known as plant pathogens, but also saprobic. Species are endomycorrhizal with a wide range of plant roots - especially of Orchidaceae but also even bryophytes (Cannon & Kirk 2007)	Cannon PF, Kirk PM. 2007. Fungal Families of the World. CAB International, Cambridge
OTU7	10	19	61	294	165	412	6	156	4144	4722	28	103	6	793	306	5	1	2	56	21	0	2	3	2	5	0	2	0	0	1	0	11325	3.8455	k__Fungi; p__Basidiomycota; c__Agaricomycetes; o__Cantharellales; f__Cantharellaceae	Cantharellaceae	9	Symbiotroph	Ectomycorrhizal	Agaricoid	NULL	Probable	Species form ectomycorrhizas with coniferous and broadleaved trees (Cannon & Kirk 2007)	Cannon PF, Kirk PM. 2007. Fungal Families of the World. CAB International, Cambridge
OTU4	7	2	11	6	1	525	98	969	575	752	17	91	1	10	65	4174	56	3014	130	17	6	1	5	3	0	3	12	8	3	0	0	10562	3.58642	k__Fungi	-	-	-	-	-	-	-	Unassigned	-
OTU4470	9	2	3	2	0	274	3	858	1	0	23	16	2604	0	1557	4	2814	0	6	13	0	0	0	0	0	0	0	0	0	0	0	8189	2.78065	k__Fungi; p__Basidiomycota; c__Agaricomycetes; o__Agaricales; f__Cortinariaceae; g__Cortinarius; s__Cortinarius_thaumastus_SH1504088.08FU	Cortinarius	13	Symbiotroph	Ectomycorrhizal	Agaricoid	NULL	Highly Probable	NULL	Rinaldi AC, et al. 2008. Fungal Diversity 33:1-45; Tedersoo L, et al. 2010. Mycorrhiza 20:217-263; http://mycorrhizas.info/ecmf.html
OTU6	2	15	17	4858	435	202	3	1	0	2	61	32	2017	3	4	15	0	0	35	19	0	0	0	0	4	0	3	3	0	0	0	7731	2.62513	k__Fungi; p__Basidiomycota; c__Agaricomycetes; o__Thelephorales; f__Thelephoraceae; g__Tomentella	Tomentella	13	Symbiotroph	Ectomycorrhizal	Corticioid	NULL	Highly Probable	NULL	Rinaldi AC, et al. 2008. Fungal Diversity 33:1-45; Tedersoo L, et al. 2010. Mycorrhiza 20:217-263; http://mycorrhizas.info/ecmf.html
OTU13	3958	11	6	3	1	192	1	0	3	0	4	14	0	289	1	4	0	1	9	13	0	1	0	3	0	2	4	5	2	0	1	4528	1.53752	k__Fungi; p__Basidiomycota; c__Agaricomycetes; o__Cantharellales; f__Clavulinaceae; g__Clavulina	Clavulina	13	Symbiotroph	Ectomycorrhizal	Clavarioid	NULL	Highly Probable	NULL	Tedersoo L, et al. 2014. Science 346:1256688 (doi:10.1126/science.1256688)
OTU14	2	1	4	0	1	1	0	0	2	0	20	205	2	3889	7	15	4	3	237	36	0	0	0	0	0	0	7	0	0	1	1	4438	1.50696	k__Fungi; p__Basidiomycota; c__Agaricomycetes; o__Agaricales; f__Inocybaceae; g__Inocybe	Inocybaceae	9	Symbiotroph	Ectomycorrhizal	Agaricoid	NULL	Probable	Sensu stricto with the exclusion of Crepidotaceae, Tubariaceae, and Chromocyphellaceae; Pharmacology: muscarine, psilocybin, aeruginascen, unclarified alkaloids, or none	Matheny PB. 2009. McIlvainea 18:11-21
OTU12	6	0	3	4	1	4	0	2	3	0	52	243	5	1221	6	41	2039	113	118	56	10	0	0	0	0	0	4	2	6	0	0	3939	1.33752	k__Fungi; p__Basidiomycota; c__Agaricomycetes; o__Russulales; f__Russulaceae; g__Russula; s__Russula_tricholomopsis_SH1558616.08FU	Russula	13	Symbiotroph	Ectomycorrhizal	Agaricoid	NULL	Highly Probable	NULL	Rinaldi AC, et al. 2008. Fungal Diversity 33:1-45; Tedersoo L, et al. 2010. Mycorrhiza 20:217-263; http://mycorrhizas.info/ecmf.html
OTU8	1	0	6	1	0	0	0	2	0	1	0	3	0	0	0	0	0	0	0	0	5	5	0	0	0	1	15	72	0	40	3772	3924	1.33243	k__Fungi; p__Basidiomycota; c__Agaricomycetes; o__Cantharellales; f__Clavulinaceae; g__Clavulina	Clavulina	13	Symbiotroph	Ectomycorrhizal	Clavarioid	NULL	Highly Probable	NULL	Tedersoo L, et al. 2014. Science 346:1256688 (doi:10.1126/science.1256688)
OTU11	42	1025	799	140	275	82	28	35	224	116	35	51	41	78	162	245	87	49	48	6	7	0	0	1	0	3	4	5	175	4	17	3784	1.28489	k__Fungi; p__Mortierellomycota; c__Mortierellomycetes; o__Mortierellales; f__Mortierellaceae; g__Mortierella; s__Mortierella_humilis_SH1607997.08FU	Mortierellaceae	9	Saprotroph-Symbiotroph	Endophyte-Litter Saprotroph-Soil Saprotroph-Undefined Saprotroph	Microfungus	NULL	Possible	Saprobic in soil and thus frequenctly isolated from soil and material contaminated with soil such as hay or rotten silage and spoil tips (Cannon & Kirk 2007)	Cannon PF, Kirk PM. 2007. Fungal Families of the World. CAB International, Cambridge; Purahong W, et al. 2016. Molecular Ecology 25:4059-4074
OTU10	103	23	55	0	2836	0	3	0	0	2	28	45	3	6	4	12	6	577	26	6	0	0	0	0	0	1	1	0	0	0	0	3737	1.26893	k__Fungi; p__Basidiomycota; c__Agaricomycetes; o__Cantharellales; f__Cantharellaceae	Cantharellaceae	9	Symbiotroph	Ectomycorrhizal	Agaricoid	NULL	Probable	Species form ectomycorrhizas with coniferous and broadleaved trees (Cannon & Kirk 2007)	Cannon PF, Kirk PM. 2007. Fungal Families of the World. CAB International, Cambridge
OTU15	3	4	10	0	1	2	0	0	0	0	0	0	0	1	1	1	0	0	4	9	16	4	35	209	51	196	354	893	67	1538	252	3651	1.23973	k__Fungi; p__Basidiomycota; c__Tremellomycetes; o__Filobasidiales; f__Filobasidiaceae; g__Naganishia	-	20	Symbiotroph	Endophyte	Yeast	NULL	Probable		-
OTU1127	2	0	13	0	2	62	4	1	0	2	0	2	0	2	0	0	0	2	4	0	58	1	0	0	1	2	5	111	3043	4	0	3321	1.12767	k__Fungi; p__Basidiomycota; c__Agaricomycetes; o__Agaricales; f__Hydnangiaceae	Hydnangiaceae	9	Symbiotroph	Ectomycorrhizal	Agaricoid-Gasteroid	NULL	Probable	Studied species are ectomycorrhizal, in soil of both conferees and deciduous forests (Cannon & Kirk 2007)	Cannon PF, Kirk PM. 2007. Fungal Families of the World. CAB International, Cambridge
OTU16	0	1	0	0	1	0	0	0	0	1	0	0	0	0	0	0	0	0	0	0	2	0	1	1	0	7	934	30	4	6	2122	3110	1.05603	k__Fungi; p__Basidiomycota; c__Agaricomycetes; o__Thelephorales; f__Thelephoraceae	Thelephoraceae	9	Saprotroph-Symbiotroph	Ectomycorrhizal-Undefined Saprotroph	Clavarioid	NULL	Probable	On the ground, on soil, a few on wood. At least some speices ectomycorrhizal (Cannon & Kirk 2007)	Cannon PF, Kirk PM. 2007. Fungal Families of the World. CAB International, Cambridge
OTU17	59	3	12	12	8	3	9	2	3	1	57	12	1	6	0	12	4	19	9	24	819	47	841	35	856	57	14	81	53	13	26	3098	1.05195	k__Fungi; p__Ascomycota; c__Sordariomycetes; o__Hypocreales; f__Hypocreaceae; g__Trichoderma	Hypocreales	7	Saprotroph	Undefined Saprotroph	Microfungus	NULL	Possible	NULL	Sterkenburg E, et al. 2015. New Phytologist 207:1145-1158
OTU19	1	0	1	0	0	206	6	4	5	5	2682	31	2	1	0	1	2	2	2	8	0	0	0	3	0	0	1	0	8	1	0	2972	1.00917	k__Fungi; p__Basidiomycota; c__Microbotryomycetes; o__Microbotryomycetes_ord_Incertae_sedis; f__Chrysozymaceae; g__Slooffia	-	-	-	Plant Pathogen	-	-	Possible	Unassigned	-
OTU9	0	0	0	0	0	0	0	0	0	0	0	0	0	0	0	0	0	0	0	0	0	2634	5	0	6	0	1	12	1	3	10	2672	0.907301	k__Fungi; p__Ascomycota; c__Leotiomycetes; o__Helotiales	-	-	-	-	-	-	-	Unassigned	-
OTU27	2	0	0	0	0	5	1	0	0	0	17	73	6	5	1	139	9	12	276	372	114	208	123	69	368	40	143	101	251	37	62	2434	0.826486	k__Fungi; p__Basidiomycota; c__Agaricomycetes; o__Agaricales; f__Cortinariaceae; g__Cortinarius	Cortinarius	13	Symbiotroph	Ectomycorrhizal	Agaricoid	NULL	Highly Probable	NULL	Rinaldi AC, et al. 2008. Fungal Diversity 33:1-45; Tedersoo L, et al. 2010. Mycorrhiza 20:217-263; http://mycorrhizas.info/ecmf.html
OTU38	0	0	0	0	0	1	0	0	6	7	0	5	0	0	2	210	0	1	1	0	54	11	396	8	0	235	84	1170	4	49	1	2245	0.762309	k__Fungi; p__Mortierellomycota; c__Mortierellomycetes; o__Mortierellales; f__Mortierellaceae; g__Mortierella; s__Mortierella_zonata_SH1557049.08FU	Mortierellaceae	9	Saprotroph-Symbiotroph	Endophyte-Litter Saprotroph-Soil Saprotroph-Undefined Saprotroph	Microfungus	NULL	Possible	Saprobic in soil and thus frequenctly isolated from soil and material contaminated with soil such as hay or rotten silage and spoil tips (Cannon & Kirk 2007)	Cannon PF, Kirk PM. 2007. Fungal Families of the World. CAB International, Cambridge; Purahong W, et al. 2016. Molecular Ecology 25:4059-4074
OTU28	0	0	0	0	0	0	0	0	0	0	2	3	0	0	0	4	0	1	1719	436	0	0	0	0	0	0	60	0	0	0	0	2225	0.755518	k__Fungi; p__Basidiomycota; c__Agaricomycetes; o__Thelephorales; f__Thelephoraceae	Thelephoraceae	9	Saprotroph-Symbiotroph	Ectomycorrhizal-Undefined Saprotroph	Clavarioid	NULL	Probable	On the ground, on soil, a few on wood. At least some speices ectomycorrhizal (Cannon & Kirk 2007)	Cannon PF, Kirk PM. 2007. Fungal Families of the World. CAB International, Cambridge
OTU387	10	109	40	783	7	13	1	10	13	8	31	90	9	4	1	14	65	912	36	9	0	5	1	0	0	1	3	0	0	0	0	2175	0.73854	k__Fungi; p__Basidiomycota; c__Agaricomycetes; o__Cantharellales; f__Clavulinaceae; g__Clavulina	Clavulina	13	Symbiotroph	Ectomycorrhizal	Clavarioid	NULL	Highly Probable	NULL	Tedersoo L, et al. 2014. Science 346:1256688 (doi:10.1126/science.1256688)
OTU52	6	1	0	1	2	2	31	0	0	0	5	2	0	3	1	0	0	0	0	0	292	163	124	4	115	63	73	925	27	13	202	2055	0.697793	k__Fungi; p__Ascomycota; c__Leotiomycetes; o__Helotiales	-	-	-	-	-	-	-	Unassigned	-
OTU5000	0	0	0	0	1	84	1	0	2	0	911	4	0	0	0	0	0	0	0	0	2	0	0	4	0	0	0	23	916	4	5	1957	0.664516	k__Fungi; p__Basidiomycota; c__Agaricomycetes; o__Thelephorales; f__Thelephoraceae; g__Tomentella	Tomentella	13	Symbiotroph	Ectomycorrhizal	Corticioid	NULL	Highly Probable	NULL	Rinaldi AC, et al. 2008. Fungal Diversity 33:1-45; Tedersoo L, et al. 2010. Mycorrhiza 20:217-263; http://mycorrhizas.info/ecmf.html
OTU43	0	1	1	0	0	2	1732	7	0	1	2	3	0	0	2	19	1	0	10	0	1	3	0	2	0	0	3	2	22	0	0	1814	0.615959	k__Fungi; p__Basidiomycota; c__Agaricomycetes; o__Russulales; f__Russulaceae; g__Lactarius	Lactarius	13	Symbiotroph	Ectomycorrhizal	Agaricoid	NULL	Highly Probable	Common name - milk-cap	Rinaldi AC, et al. 2008. Fungal Diversity 33:1-45; Tedersoo L, et al. 2010. Mycorrhiza 20:217-263; http://mycorrhizas.info/ecmf.html
OTU24	4	6	6	6	577	4	924	5	2	1	33	18	34	2	2	0	1	0	84	9	0	0	0	1	0	0	7	2	1	0	0	1729	0.587097	k__Fungi; p__Basidiomycota; c__Microbotryomycetes; o__Cantharellales; f__Clavulinaceae	Clavulinaceae	9	Saprotroph-Symbiotroph	Ectomycorrhizal	Clavarioid	NULL	Possible		-
OTU25	19	44	427	0	7	0	648	19	1	0	0	0	402	1	0	12	0	87	18	3	0	0	0	0	0	0	0	3	0	0	0	1691	0.574194	k__Fungi	-	-	-	-	-	-	-	Unassigned	-
OTU18	1	7	5	0	1	176	51	48	597	284	7	19	125	1	0	9	286	0	10	2	6	0	0	1	1	0	0	0	0	1	0	1638	0.556197	k__Fungi; p__Ascomycota; c__Pezizomycetes; o__Pezizales; f__Pyronemataceae; g__Tarzetta	Tarzetta	13	Symbiotroph	Ectomycorrhizal		NULL	Highly Probable	Unassigned	-
OTU32	6	11	17	15	16	23	18	15	26	12	145	142	10	4	27	99	24	21	36	49	179	16	112	83	177	77	22	117	118	17	0	1634	0.554839	k__Fungi; p__Basidiomycota; c__Agaricomycetes; o__Polyporales; f__Ganodermataceae; g__Ganoderma; s__Ganoderma_australe_SH1555639.08FU	Ganodermataceae	9	Pathotroph-Saprotroph	Plant Pathogen-Wood Saprotroph	Polyporoid	White Rot	Probable	Lignicolous, causing sometimes agressive white rots of timber (Cannon & Kirk 2007)	Cannon PF, Kirk PM. 2007. Fungal Families of the World. CAB International, Cambridge
OTU35	5	26	53	9	1285	4	2	1	1	3	33	35	0	0	5	52	4	0	36	32	0	0	0	0	1	0	1	5	1	0	0	1594	0.541256	k__Fungi; p__Basidiomycota; c__Agaricomycetes; o__Agaricales; f__Inocybaceae; g__Inocybe	Inocybaceae	9	Symbiotroph	Ectomycorrhizal	Agaricoid	NULL	Probable	Sensu stricto with the exclusion of Crepidotaceae, Tubariaceae, and Chromocyphellaceae; Pharmacology: muscarine, psilocybin, aeruginascen, unclarified alkaloids, or none	Matheny PB. 2009. McIlvainea 18:11-21
OTU20	9	1	8	0	0	33	0	3	1	0	21	70	0	5	62	18	8	1254	49	39	0	0	3	0	0	0	8	0	0	0	0	1592	0.540577	k__Fungi; p__Basidiomycota; c__Agaricomycetes; o__Agaricales; f__Inocybaceae	Inocybaceae	9	Symbiotroph	Ectomycorrhizal	Agaricoid	NULL	Probable	Sensu stricto with the exclusion of Crepidotaceae, Tubariaceae, and Chromocyphellaceae; Pharmacology: muscarine, psilocybin, aeruginascen, unclarified alkaloids, or none	Matheny PB. 2009. McIlvainea 18:11-21
OTU21	1	7	2	5	2	3	2	1	8	2	3	3	0	0	0	4	0	0	0	20	1141	0	96	28	31	22	11	67	8	13	6	1486	0.504584	k__Fungi; p__Ascomycota; c__Dothideomycetes; o__Pleosporales; f__Incertae sedis; g__Pyrenochaeta	-	-	-	Undefined Saprotroph-Wood Saprotroph	-	-	Highly Probable	Unassigned	-
OTU30	1	0	0	0	0	3	2	0	1	0	20	22	2	0	1	1	3	11	36	1360	1	0	0	0	0	0	2	0	0	0	0	1466	0.497793	k__Fungi; p__Ascomycota; c__Saccharomycetes; o__Saccharomycetales; f__Saccharomycetales_fam_Incertae_sedis; g__Nadsonia; s__Nadsonia_fulvescens_SH1570250.08FU	Saccharomycetales	7	Saprotroph	Undefined Saprotroph	Yeast	NULL	Possible	NULL	Sterkenburg E, et al. 2015. New Phytologist 207:1145-1158
OTU3274	0	0	2	0	0	0	21	0	0	0	0	0	0	0	0	0	0	0	0	0	95	150	1	24	74	7	0	668	344	1	0	1387	0.470968	k__Fungi	-	-	-	-	-	-	-	Unassigned	-
OTU51	5	676	86	187	4	9	143	9	27	17	33	47	95	6	5	0	1	0	0	0	0	0	0	2	0	0	0	0	0	0	0	1352	0.459083	k__Fungi; p__Mortierellomycota; c__Mortierellomycetes; o__Mortierellales; f__Mortierellaceae; g__Mortierella	Mortierellaceae	9	Saprotroph-Symbiotroph	Endophyte-Litter Saprotroph-Soil Saprotroph-Undefined Saprotroph	Microfungus	NULL	Possible	Saprobic in soil and thus frequenctly isolated from soil and material contaminated with soil such as hay or rotten silage and spoil tips (Cannon & Kirk 2007)	Cannon PF, Kirk PM. 2007. Fungal Families of the World. CAB International, Cambridge; Purahong W, et al. 2016. Molecular Ecology 25:4059-4074
OTU36	3	0	0	0	0	0	0	0	0	0	0	0	0	0	0	0	0	0	0	0	0	0	3	0	0	0	1	0	0	1336	5	1348	0.457725	k__Fungi; p__Basidiomycota; c__Agaricomycetes; o__Sebacinales; f__Sebacinaceae; g__Sebacina	Sebacina	13	Symbiotroph	Ectomycorrhizal-Orchid Mycorrhizal-Root Associated Biotroph	NULL	NULL	Possible	NULL	Rinaldi AC, et al. 2008. Fungal Diversity 33:1-45; Tedersoo L, et al. 2010. Mycorrhiza 20:217-263 (pro parte); http://mycorrhizas.info/ecmf.html; Weiss et al. doi: 10.1111/nph.13977 (many guilds)
OTU31	8	1	0	16	0	14	0	4	9	6	0	5	0	2	2	1141	46	0	4	6	0	2	0	0	1	10	3	4	61	0	0	1345	0.456706	k__Fungi; p__Ascomycota; c__Dothideomycetes; o__Mytilinidales; f__Gloniaceae; g__Cenococcum; s__Cenococcum_geophilum_SH1639590.08FU	Cenococcum	13	Symbiotroph	Ectomycorrhizal	NULL	NULL	Highly Probable	NULL	Tedersoo L, et al. 2014. Science 346:1256688
OTU80	3	0	2	0	0	3	0	0	0	0	6	46	6	7	1	61	6	6	130	202	67	126	64	131	184	34	48	62	90	28	14	1327	0.450594	k__Fungi; p__Basidiomycota; c__Agaricomycetes; o__Agaricales; f__Cortinariaceae	Cortinariaceae	9	Symbiotroph	Ectomycorrhizal	Agaricoid	NULL	Probable	Ectomycorrhizal with woody plants, especially Pinaceae, Fagaceae and Salicaceae (Cannon & Kirk 2007)	Cannon PF, Kirk PM. 2007. Fungal Families of the World. CAB International, Cambridge
OTU226	0	0	0	0	0	0	0	0	0	0	0	0	0	0	0	0	0	0	4	0	34	1125	0	4	32	0	88	32	4	0	0	1323	0.449236	k__Fungi; p__Basidiomycota; c__Agaricomycetes; o__Thelephorales; f__Thelephoraceae; g__Tomentella	Tomentella	13	Symbiotroph	Ectomycorrhizal	Corticioid	NULL	Highly Probable	NULL	Rinaldi AC, et al. 2008. Fungal Diversity 33:1-45; Tedersoo L, et al. 2010. Mycorrhiza 20:217-263; http://mycorrhizas.info/ecmf.html
OTU37	3	0	2	0	0	4	0	0	0	0	23	55	12	8	0	34	4	4	112	141	108	145	104	32	68	5	29	67	337	10	6	1313	0.44584	k__Fungi; p__Basidiomycota; c__Agaricomycetes; o__Boletales; f__Serpulaceae; g__Austropaxillus	Austropaxillus	13	Symbiotroph	Ectomycorrhizal	Agaricoid	NULL	Highly Probable	NULL	Rinaldi AC, et al. 2008. Fungal Diversity 33:1-45; Tedersoo L, et al. 2010. Mycorrhiza 20:217-263; http://mycorrhizas.info/ecmf.html
OTU59	0	1	2	0	1	2	0	0	0	0	4	38	3	5	1	61	6	4	112	144	39	62	51	39	146	11	68	88	379	18	18	1303	0.442445	k__Fungi; p__Basidiomycota; c__Agaricomycetes; o__Agaricales; f__Cortinariaceae; g__Cortinarius	Cortinarius	13	Symbiotroph	Ectomycorrhizal	Agaricoid	NULL	Highly Probable	NULL	Rinaldi AC, et al. 2008. Fungal Diversity 33:1-45; Tedersoo L, et al. 2010. Mycorrhiza 20:217-263; http://mycorrhizas.info/ecmf.html
OTU47	6	19	32	5	8	25	5	9	39	12	305	197	4	10	24	27	26	31	75	383	0	11	11	2	3	6	4	8	12	2	1	1302	0.442105	k__Fungi; p__Basidiomycota; c__Tremellomycetes; o__Filobasidiales; f__Piskurozymaceae; g__Solicoccozyma; s__Solicoccozyma_terricola_SH1649268.08FU		-	-	Pathogen-Endophyte-Epiphyte-Undefined Saprotroph	Yeast	NULL	Possible	Unassigned	-
OTU40	41	3	27	708	3	3	0	0	0	0	39	21	4	57	287	23	0	0	16	22	0	1	1	0	0	2	0	2	0	0	0	1260	0.427844	k__Fungi; p__Basidiomycota; c__Agaricomycetes; o__Russulales; f__Russulaceae; g__Russula; s__Russula_roseostipitata_SH1181764.08FU	Russula	13	Symbiotroph	Ectomycorrhizal	Agaricoid	NULL	Highly Probable	NULL	Rinaldi AC, et al. 2008. Fungal Diversity 33:1-45; Tedersoo L, et al. 2010. Mycorrhiza 20:217-263; http://mycorrhizas.info/ecmf.html
OTU55	1	0	0	0	0	8	0	0	0	0	19	37	3	2	1	12	3	5	71	86	80	134	146	18	73	10	24	41	431	9	9	1223	0.41528	k__Fungi; p__Basidiomycota; c__Agaricomycetes; o__Agaricales; f__Cortinariaceae; g__Cortinarius; s__Cortinarius_cucumeris_SH1504292.08FU	Cortinarius	13	Symbiotroph	Ectomycorrhizal	Agaricoid	NULL	Highly Probable	NULL	Rinaldi AC, et al. 2008. Fungal Diversity 33:1-45; Tedersoo L, et al. 2010. Mycorrhiza 20:217-263; http://mycorrhizas.info/ecmf.html
OTU23	2	1	1	0	3	231	181	2	476	193	22	25	32	1	0	0	0	1	5	6	3	0	0	5	0	0	0	0	0	0	0	1190	0.404075	k__Fungi	-	-	-	-	-	-	-	Unassigned	-
OTU26	0	1	20	1	1	6	0	1	0	0	38	121	1	5	5	23	154	665	46	17	0	0	0	0	0	0	1	0	0	0	0	1106	0.375552	k__Fungi; p__Basidiomycota; c__Agaricomycetes; o__Agaricales; f__Bolbitiaceae; g__Descolea; s__Descolea_gunnii_SH1514068.08FU	Descolea	13	Symbiotroph	Ectomycorrhizal	Agaricoid	NULL	Highly Probable	NULL	Rinaldi AC, et al. 2008. Fungal Diversity 33:1-45; Tedersoo L, et al. 2010. Mycorrhiza 20:217-263; http://mycorrhizas.info/ecmf.html
OTU29	5	22	4	0	8	19	1	179	5	2	9	80	1	630	3	12	5	2	81	17	0	1	0	0	0	0	2	0	0	0	0	1088	0.36944	k__Fungi; p__Basidiomycota; c__Agaricomycetes; o__Agaricales; f__Cortinariaceae; g__Cortinarius	Cortinarius	13	Symbiotroph	Ectomycorrhizal	Agaricoid	NULL	Highly Probable	NULL	Rinaldi AC, et al. 2008. Fungal Diversity 33:1-45; Tedersoo L, et al. 2010. Mycorrhiza 20:217-263; http://mycorrhizas.info/ecmf.html
OTU3083	3	961	9	6	3	2	1	0	1	0	0	15	2	0	3	2	0	0	7	5	0	0	0	0	0	0	0	0	0	0	0	1020	0.34635	k__Fungi; p__Basidiomycota; c__Agaricomycetes; o__Cantharellales; f__Clavulinaceae; g__Clavulina	Clavulina	13	Symbiotroph	Ectomycorrhizal	Clavarioid	NULL	Highly Probable	NULL	Tedersoo L, et al. 2014. Science 346:1256688 (doi:10.1126/science.1256688)
OTU22	811	2	0	0	0	117	0	42	0	0	0	0	0	0	0	0	14	0	0	0	0	0	0	3	0	0	0	3	1	0	0	993	0.337182	k__Fungi; p__Ascomycota; c__Dothideomycetes	-	-	-	-	-	-	-	Unassigned	-
OTU48	3	696	11	9	0	3	1	1	1	0	47	50	7	1	1	4	2	1	37	16	0	0	0	0	0	0	2	1	0	0	0	894	0.303565	k__Fungi; p__Basidiomycota; c__Agaricomycetes; o__Russulales; f__Russulaceae; g__Russula	Russula	13	Symbiotroph	Ectomycorrhizal	Agaricoid	NULL	Highly Probable	NULL	Rinaldi AC, et al. 2008. Fungal Diversity 33:1-45; Tedersoo L, et al. 2010. Mycorrhiza 20:217-263; http://mycorrhizas.info/ecmf.html
OTU66	10	23	33	369	7	18	1	0	4	11	101	105	23	3	10	10	4	5	51	77	3	1	0	0	1	0	6	0	0	0	0	876	0.297453	k__Fungi	-	-	-	-	-	-	-	Unassigned	-
OTU44	0	1	0	1	0	143	342	2	21	23	158	21	8	0	71	31	1	38	2	0	0	0	0	0	0	0	0	0	0	0	0	863	0.293039	k__Fungi; p__Mortierellomycota; c__Mortierellomycetes; o__Mortierellales; f__Mortierellaceae; g__Mortierella; s__Mortierella_sarnyensis_SH1557053.08FU	Mortierellaceae	9	Saprotroph-Symbiotroph	Endophyte-Litter Saprotroph-Soil Saprotroph-Undefined Saprotroph	Microfungus	NULL	Possible	Saprobic in soil and thus frequenctly isolated from soil and material contaminated with soil such as hay or rotten silage and spoil tips (Cannon & Kirk 2007)	Cannon PF, Kirk PM. 2007. Fungal Families of the World. CAB International, Cambridge; Purahong W, et al. 2016. Molecular Ecology 25:4059-4074
OTU45	0	0	0	0	0	0	0	0	0	0	0	0	0	0	0	0	0	0	0	0	0	794	25	0	4	0	0	15	1	0	0	839	0.28489	k__Fungi; p__Basidiomycota; c__Agaricomycetes; o__Atheliales; f__Atheliaceae	Atheliaceae	9	Pathotroph-Saprotroph-Symbiotroph	Ectomycorrhizal-Lichen Parasite-Lichenized-Plant Pathogen	Corticioid	NULL	Possible	Many species form ectomycorrhizal associations, often occupying a dominant position in mycorrhizal communities. Other species are pathogens of many different plants and even lichens, and one species has even been suggested to form a lichen association with cyanobacteria. Yet more species are sparse and active decomposers, and a few are aquatic (Cannon & Kirk 2007)	Cannon PF, Kirk PM. 2007. Fungal Families of the World. CAB International, Cambridge
OTU39	0	0	0	0	0	0	0	0	0	0	1	0	0	0	0	0	0	1	0	0	332	1	0	435	11	4	0	30	0	1	0	816	0.27708	k__Fungi; p__Basidiomycota; c__Agaricomycetes; o__Sebacinales	-	-	-	-	-	-	-	Unassigned	-
OTU75	0	0	0	1	0	4	0	0	1	0	5	46	2	1	0	55	2	1	71	144	46	92	23	49	79	26	37	37	52	13	14	801	0.271986	k__Fungi; p__Basidiomycota; c__Agaricomycetes; o__Agaricales; f__Tricholomataceae; g__Tricholoma; s__Tricholoma_viridiolivaceum_SH1647807.08FU	Tricholoma	13	Pathotroph-Symbiotroph	Ectomycorrhizal-Fungal Parasite	Agaricoid	NULL	Highly Probable	Tricholoma species are ectomycorrhizal, occurring in coniferous and broadleaved forests (Cannon & Kirk 2007); T. sclerotoideum is parasitic on Helvella spp.	Cannon PF, Kirk PM. 2007. Fungal Families of the World. CAB International, Cambridge; Rinaldi AC, et al. 2008. Fungal Diversity 33:1-45; Tedersoo L, et al. 2010. Mycorrhiza 20:217-263; http://mycorrhizas.info/ecmf.html
OTU49	26	22	189	76	41	5	2	3	24	27	43	113	1	3	4	10	3	110	53	32	0	0	0	0	0	1	3	0	0	0	0	791	0.268591	k__Fungi; p__Basidiomycota; c__Agaricomycetes; o__Agaricales; f__Bolbitiaceae; g__Descomyces	Descomyces	13	Symbiotroph	Ectomycorrhizal	Gasteroid	Hypogeous	Highly Probable	Common name - false truffle	Rinaldi AC, et al. 2008. Fungal Diversity 33:1-45; Tedersoo L, et al. 2010. Mycorrhiza 20:217-263; http://mycorrhizas.info/ecmf.html
OTU57	8	36	3	75	23	10	9	0	106	82	131	88	5	7	0	7	2	32	10	1	0	3	18	11	24	28	8	44	14	0	2	787	0.267233	k__Fungi; p__Ascomycota; c__Dothideomycetes; o__Pleosporales	-	-	-	-	-	-	-	Unassigned	-
OTU2006	0	0	0	0	0	0	0	0	0	0	0	0	0	0	0	0	0	0	2	4	0	0	4	22	11	46	66	241	4	259	94	753	0.255688	k__Fungi; p__Basidiomycota; c__Tremellomycetes	-	-	-	-	-	-	-	Unassigned	-
OTU33	0	0	0	0	0	0	0	0	0	0	0	2	0	0	0	0	0	0	0	4	0	2	0	6	0	701	6	25	0	0	4	750	0.254669	k__Fungi; p__Ascomycota; c__Leotiomycetes; o__Helotiales	-	-	-	-	-	-	-	Unassigned	-
OTU42	0	0	0	0	0	0	0	0	0	0	0	0	0	0	0	0	0	0	0	0	0	1	0	0	0	0	723	9	3	0	0	736	0.249915	k__Fungi	-	-	-	-	-	-	-	Unassigned	-
OTU41	0	0	0	0	0	0	0	0	0	0	0	0	0	0	0	0	0	0	0	0	11	0	0	0	0	1	0	0	0	7	711	730	0.247878	k__Fungi; p__Basidiomycota; c__Agaricomycetes; o__Agaricales; f__Cortinariaceae; g__Cortinarius	Cortinarius	13	Symbiotroph	Ectomycorrhizal	Agaricoid	NULL	Highly Probable	NULL	Rinaldi AC, et al. 2008. Fungal Diversity 33:1-45; Tedersoo L, et al. 2010. Mycorrhiza 20:217-263; http://mycorrhizas.info/ecmf.html
OTU62	1	0	0	0	1	0	0	0	0	0	3	535	0	173	0	0	0	1	12	3	0	0	0	0	0	0	1	0	0	0	0	730	0.247878	k__Fungi; p__Basidiomycota; c__Agaricomycetes; o__Thelephorales; f__Thelephoraceae; g__Tomentella	Tomentella	13	Symbiotroph	Ectomycorrhizal	Corticioid	NULL	Highly Probable	NULL	Rinaldi AC, et al. 2008. Fungal Diversity 33:1-45; Tedersoo L, et al. 2010. Mycorrhiza 20:217-263; http://mycorrhizas.info/ecmf.html
OTU105	1	10	8	408	1	2	0	5	1	0	6	52	1	2	10	26	9	117	36	12	0	0	0	0	0	0	5	0	1	0	0	713	0.242105	k__Fungi; p__Basidiomycota; c__Agaricomycetes; o__Agaricales; f__Inocybaceae; g__Inocybe	Inocybaceae	9	Symbiotroph	Ectomycorrhizal	Agaricoid	NULL	Probable	Sensu stricto with the exclusion of Crepidotaceae, Tubariaceae, and Chromocyphellaceae; Pharmacology: muscarine, psilocybin, aeruginascen, unclarified alkaloids, or none	Matheny PB. 2009. McIlvainea 18:11-21
OTU34	615	9	14	8	0	9	0	0	0	0	1	11	3	0	1	1	0	3	9	4	0	0	0	0	0	0	4	0	0	0	0	692	0.234975	k__Fungi; p__Basidiomycota; c__Agaricomycetes; o__Agaricales; f__Inocybaceae; g__Inocybe	Inocybaceae	9	Symbiotroph	Ectomycorrhizal	Agaricoid	NULL	Probable	Sensu stricto with the exclusion of Crepidotaceae, Tubariaceae, and Chromocyphellaceae; Pharmacology: muscarine, psilocybin, aeruginascen, unclarified alkaloids, or none	Matheny PB. 2009. McIlvainea 18:11-21
OTU56	0	0	0	0	0	0	0	0	0	0	6	14	3	3	4	8	6	6	40	52	27	188	37	86	25	3	5	29	126	10	12	690	0.234295	k__Fungi; p__Basidiomycota; c__Agaricomycetes; o__Agaricales; f__Cortinariaceae; g__Cortinarius; s__Cortinarius_veronicoides_SH1503791.08FU	Cortinarius	13	Symbiotroph	Ectomycorrhizal	Agaricoid	NULL	Highly Probable	NULL	Rinaldi AC, et al. 2008. Fungal Diversity 33:1-45; Tedersoo L, et al. 2010. Mycorrhiza 20:217-263; http://mycorrhizas.info/ecmf.html
OTU78	0	0	0	0	0	0	0	0	0	0	0	0	0	0	0	0	0	0	0	0	0	6	6	1	668	2	0	0	0	1	2	686	0.232937	k__Fungi; p__Ascomycota; c__Eurotiomycetes; o__Chaetothyriales	-	-	-	-	-	-	-	Unassigned	-
OTU76	28	86	104	1	37	7	15	7	4	0	85	40	180	10	3	2	4	0	21	16	0	0	0	0	0	0	1	1	0	0	0	652	0.221392	k__Fungi; p__Basidiomycota; c__Agaricomycetes; o__Agaricales; f__Inocybaceae; g__Inocybe	Inocybaceae	9	Symbiotroph	Ectomycorrhizal	Agaricoid	NULL	Probable	Sensu stricto with the exclusion of Crepidotaceae, Tubariaceae, and Chromocyphellaceae; Pharmacology: muscarine, psilocybin, aeruginascen, unclarified alkaloids, or none	Matheny PB. 2009. McIlvainea 18:11-21
OTU123	1	0	0	0	0	0	15	2	0	0	0	5	0	13	0	0	5	1	10	6	15	23	119	10	0	0	3	384	0	4	0	616	0.209168	k__Fungi; p__Mucoromycota; c__Mucoromycetes; o__Mucorales; f__Mucoraceae; g__Mucor	Mucor	13	Saprotroph	Undefined Saprotroph	NULL	NULL	Probable	NULL	Tedersoo L, et al. 2014. Science 346:1256688
OTU82	0	0	0	0	0	1	0	0	0	0	0	1	0	0	0	0	0	0	0	0	0	0	0	0	589	4	4	0	0	0	0	599	0.203396	k__Fungi; p__Basidiomycota; c__Tremellomycetes; o__Tremellales	Tremellales	7	Pathotroph-Saprotroph-Symbiotroph	Fungal Parasite-Undefined Saprotroph	Tremelloid-Yeast	NULL	Possible	The order contains both teleomorphic and anamorphic species, most of the latter being yeasts	Sterkenburg E, et al. 2015. New Phytologist 207:1145-1158
OTU58	0	5	2	3	7	3	5	1	2	5	44	40	0	3	2	11	2	4	49	9	21	10	36	12	105	111	10	47	27	16	0	592	0.201019	k__Fungi; p__Ascomycota; c__Sordariomycetes; o__Xylariales; f__Sporocadaceae; g__Pestalotiopsis	Pestalotiopsis	13	Pathotroph	Plant Pathogen	NULL	NULL	Probable	NULL	Tedersoo L, et al. 2014. Science 346:1256688
OTU50	0	0	0	0	0	4	0	0	0	0	0	0	0	0	0	0	0	0	0	0	0	91	11	0	0	7	2	3	0	9	463	590	0.20034	k__Fungi; p__Mortierellomycota; c__Mortierellomycetes; o__Mortierellales; f__Mortierellaceae; g__Mortierella; s__Mortierella_gemmifera_SH1557014.08FU	Mortierellaceae	9	Saprotroph-Symbiotroph	Endophyte-Litter Saprotroph-Soil Saprotroph-Undefined Saprotroph	Microfungus	NULL	Possible	Saprobic in soil and thus frequenctly isolated from soil and material contaminated with soil such as hay or rotten silage and spoil tips (Cannon & Kirk 2007)	Cannon PF, Kirk PM. 2007. Fungal Families of the World. CAB International, Cambridge; Purahong W, et al. 2016. Molecular Ecology 25:4059-4074
OTU67	0	1	3	0	0	16	7	0	5	10	94	49	17	0	0	0	0	1	205	166	0	0	0	0	0	0	10	0	0	0	0	584	0.198302	k__Fungi; p__Mortierellomycota; c__Mortierellomycetes; o__Mortierellales; f__Mortierellaceae; g__Mortierella	Mortierellaceae	9	Saprotroph-Symbiotroph	Endophyte-Litter Saprotroph-Soil Saprotroph-Undefined Saprotroph	Microfungus	NULL	Possible	Saprobic in soil and thus frequenctly isolated from soil and material contaminated with soil such as hay or rotten silage and spoil tips (Cannon & Kirk 2007)	Cannon PF, Kirk PM. 2007. Fungal Families of the World. CAB International, Cambridge; Purahong W, et al. 2016. Molecular Ecology 25:4059-4074
OTU60	0	0	7	0	0	28	2	0	21	8	109	52	1	0	4	1	18	7	17	299	0	0	0	0	0	0	0	0	0	0	0	574	0.194907	k__Fungi; p__Basidiomycota; c__Tremellomycetes; o__Trichosporonales; f__Trichosporonaceae; g__Apiotrichum	Apiotrichum	13	Saprotroph	Soil Saprotroph	Microfungus	NULL	Possible	From forest soil (Calduch et al. 2002)	Calduch M, et al. 2002. Mycologia 94:355-361
OTU3826	0	0	0	0	0	2	1	5	1	1	12	63	1	393	3	10	1	4	41	9	0	0	0	0	0	0	0	0	0	1	0	548	0.186078	k__Fungi; p__Basidiomycota; c__Agaricomycetes; o__Agaricales; f__Hydnangiaceae	Hydnangiaceae	9	Symbiotroph	Ectomycorrhizal	Agaricoid-Gasteroid	NULL	Probable	Studied species are ectomycorrhizal, in soil of both conferees and deciduous forests (Cannon & Kirk 2007)	Cannon PF, Kirk PM. 2007. Fungal Families of the World. CAB International, Cambridge
OTU53	364	3	4	1	1	12	0	0	0	0	26	37	2	34	4	1	0	0	25	16	0	0	0	0	0	0	2	0	0	0	0	532	0.180645	k__Fungi; p__Basidiomycota; c__Agaricomycetes; o__Agaricales; f__Cortinariaceae	Cortinariaceae	9	Symbiotroph	Ectomycorrhizal	Agaricoid	NULL	Probable	Ectomycorrhizal with woody plants, especially Pinaceae, Fagaceae and Salicaceae (Cannon & Kirk 2007)	Cannon PF, Kirk PM. 2007. Fungal Families of the World. CAB International, Cambridge
OTU106	3	3	16	0	0	0	0	0	0	0	223	152	29	1	5	2	4	0	56	35	0	1	0	0	0	0	0	0	0	0	0	530	0.179966	k__Fungi; p__Basidiomycota; c__Agaricomycetes; o__Agaricales; f__Inocybaceae; g__Inocybe	Inocybaceae	9	Symbiotroph	Ectomycorrhizal	Agaricoid	NULL	Probable	Sensu stricto with the exclusion of Crepidotaceae, Tubariaceae, and Chromocyphellaceae; Pharmacology: muscarine, psilocybin, aeruginascen, unclarified alkaloids, or none	Matheny PB. 2009. McIlvainea 18:11-21
OTU83	0	0	0	0	0	1	0	0	0	0	3	29	2	2	1	21	0	0	64	87	31	40	27	21	83	8	19	30	25	13	18	525	0.178268	k__Fungi; p__Basidiomycota; c__Agaricomycetes; o__Agaricales; f__Cortinariaceae; g__Cortinarius	Cortinarius	13	Symbiotroph	Ectomycorrhizal	Agaricoid	NULL	Highly Probable	NULL	Rinaldi AC, et al. 2008. Fungal Diversity 33:1-45; Tedersoo L, et al. 2010. Mycorrhiza 20:217-263; http://mycorrhizas.info/ecmf.html
OTU126	0	4	0	1	0	0	0	0	0	0	6	21	6	4	1	15	4	0	42	60	12	56	21	51	40	7	10	63	89	10	0	523	0.177589	k__Fungi; p__Basidiomycota; c__Agaricomycetes; o__Agaricales; f__Cortinariaceae; g__Cortinarius	Cortinarius	13	Symbiotroph	Ectomycorrhizal	Agaricoid	NULL	Highly Probable	NULL	Rinaldi AC, et al. 2008. Fungal Diversity 33:1-45; Tedersoo L, et al. 2010. Mycorrhiza 20:217-263; http://mycorrhizas.info/ecmf.html
OTU77	0	0	5	0	492	3	0	0	0	0	3	10	0	0	1	0	2	0	2	0	0	0	0	0	0	0	1	0	0	0	0	519	0.176231	k__Fungi; p__Basidiomycota; c__Agaricomycetes; o__Thelephorales; f__Thelephoraceae	Thelephoraceae	9	Saprotroph-Symbiotroph	Ectomycorrhizal-Undefined Saprotroph	Clavarioid	NULL	Probable	On the ground, on soil, a few on wood. At least some speices ectomycorrhizal (Cannon & Kirk 2007)	Cannon PF, Kirk PM. 2007. Fungal Families of the World. CAB International, Cambridge
OTU61	0	0	0	0	0	0	0	0	0	0	2	19	1	1	0	5	2	0	33	59	22	75	29	182	21	6	4	9	40	1	7	518	0.175891	k__Fungi; p__Basidiomycota; c__Agaricomycetes; o__Agaricales; f__Cortinariaceae; g__Cortinarius	Cortinarius	13	Symbiotroph	Ectomycorrhizal	Agaricoid	NULL	Highly Probable	NULL	Rinaldi AC, et al. 2008. Fungal Diversity 33:1-45; Tedersoo L, et al. 2010. Mycorrhiza 20:217-263; http://mycorrhizas.info/ecmf.html
OTU68	0	0	0	0	0	0	0	0	0	0	0	0	0	0	0	3	0	0	393	104	0	0	0	0	0	0	14	0	0	0	0	514	0.174533	k__Fungi	-	-	-	-	-	-	-	Unassigned	-
OTU72	5	24	3	0	1	0	9	2	1	0	3	9	1	1	3	2	0	1	5	19	29	100	48	18	104	3	7	27	47	3	15	490	0.166384	k__Fungi; p__Mortierellomycota; c__Mortierellomycetes; o__Mortierellales; f__Mortierellaceae; g__Mortierella	Mortierellaceae	9	Saprotroph-Symbiotroph	Endophyte-Litter Saprotroph-Soil Saprotroph-Undefined Saprotroph	Microfungus	NULL	Possible	Saprobic in soil and thus frequenctly isolated from soil and material contaminated with soil such as hay or rotten silage and spoil tips (Cannon & Kirk 2007)	Cannon PF, Kirk PM. 2007. Fungal Families of the World. CAB International, Cambridge; Purahong W, et al. 2016. Molecular Ecology 25:4059-4074
OTU234	1	7	3	1	1	26	8	12	51	29	58	34	10	4	1	178	5	3	15	26	0	0	0	0	0	0	2	0	0	0	3	478	0.162309	k__Fungi; p__Basidiomycota; c__Agaricomycetes; o__Agaricales; f__Hydnangiaceae; g__Laccaria	Laccaria	13	Symbiotroph	Ectomycorrhizal	Agaricoid	NULL	Highly Probable	NULL	Rinaldi AC, et al. 2008. Fungal Diversity 33:1-45; Tedersoo L, et al. 2010. Mycorrhiza 20:217-263; http://mycorrhizas.info/ecmf.html
OTU64	2	2	49	53	6	1	0	0	0	0	18	96	2	166	3	9	3	1	39	10	6	0	0	0	0	0	0	1	0	0	0	467	0.158574	k__Fungi; p__Basidiomycota; c__Agaricomycetes; o__Agaricales; f__Inocybaceae; g__Inocybe	Inocybaceae	9	Symbiotroph	Ectomycorrhizal	Agaricoid	NULL	Probable	Sensu stricto with the exclusion of Crepidotaceae, Tubariaceae, and Chromocyphellaceae; Pharmacology: muscarine, psilocybin, aeruginascen, unclarified alkaloids, or none	Matheny PB. 2009. McIlvainea 18:11-21
OTU91	1	0	0	0	1	11	0	0	1	1	287	135	2	0	0	0	0	0	0	0	0	0	0	0	0	0	0	0	0	0	0	439	0.149066	k__Fungi; p__Basidiomycota; c__Agaricomycetes; o__Agaricales; f__Psathyrellaceae; g__Coprinopsis; s__Coprinopsis_semitalis_SH1566158.08FU	Psathyrellaceae	9	Saprotroph	Dung Saprotroph-Plant Saprotroph-Wood Saprotroph	Agaricoid	NULL	Probable	Saprobic, in grass, on dung, rotten wood and similar substrata (Cannon & Kirk 2007)	Cannon PF, Kirk PM. 2007. Fungal Families of the World. CAB International, Cambridge
OTU74	0	66	0	0	0	0	10	8	3	4	3	206	79	0	0	8	5	0	44	0	0	0	0	0	0	0	1	0	0	0	0	437	0.148387	k__Fungi	-	-	-	-	-	-	-	Unassigned	-
OTU107	28	33	31	210	9	10	1	19	1	0	9	8	1	24	17	15	0	9	5	2	0	0	0	0	1	1	0	0	0	0	0	434	0.147368	k__Fungi; p__Rozellomycota; c__Rozellomycotina_cls_Incertae_sedis; o__GS11	-	-	-	-	-	-	-	Unassigned	-
OTU87	0	1	0	0	272	12	6	79	11	1	0	6	0	1	0	0	0	0	37	0	0	0	0	0	0	0	1	0	0	0	0	427	0.144992	k__Fungi	-	-	-	-	-	-	-	Unassigned	-
OTU225	1	1	8	0	1	7	32	15	5	9	55	224	2	0	4	11	26	0	6	10	0	1	2	0	1	0	0	1	1	1	0	424	0.143973	k__Fungi; p__Basidiomycota; c__Agaricomycetes; o__Agaricales; f__Hydnangiaceae; g__Laccaria	Laccaria	13	Symbiotroph	Ectomycorrhizal	Agaricoid	NULL	Highly Probable	NULL	Rinaldi AC, et al. 2008. Fungal Diversity 33:1-45; Tedersoo L, et al. 2010. Mycorrhiza 20:217-263; http://mycorrhizas.info/ecmf.html
OTU115	59	2	1	45	0	2	0	2	2	1	0	113	0	0	0	0	0	183	13	0	0	0	0	0	0	0	0	0	0	0	0	423	0.143633	k__Fungi	-	-	-	-	-	-	-	Unassigned	-
OTU86	0	15	1	8	0	0	1	0	1	0	7	7	2	1	0	6	2	0	1	13	272	0	64	0	0	0	0	1	16	0	0	418	0.141935	k__Fungi; p__Chytridiomycota; c__Rhizophydiomycetes; o__Rhizophydiales; f__Terramycetaceae; g__Terramyces	Terramyces	13	Saprotroph	Undefined Saprotroph	NULL	NULL	Probable	NULL	Tedersoo L, et al. 2014. Science 346:1256688
OTU131	0	0	0	0	0	4	0	0	0	0	3	0	0	0	0	0	0	0	0	0	0	5	3	0	317	5	0	20	8	3	28	396	0.134465	k__Fungi; p__Mortierellomycota; c__Mortierellomycetes; o__Mortierellales	-	-	-	-	-	-	-	Unassigned	-
OTU149	5	23	1	3	4	1	9	3	5	2	13	37	9	1	1	11	2	0	14	33	88	8	7	2	39	3	11	20	20	6	0	381	0.129372	k__Fungi; p__Ascomycota; c__Leotiomycetes; o__Helotiales; f__Sclerotiniaceae	Sclerotiniaceae	9	Pathotroph	Plant Pathogen	Microfungus	NULL	Probable	Primarily necrotrophs, infecting roots, leaves, fruits, seeds, etc. and causing moulds, damping off etc. Sclerotia often overwinter and can survive for long periods in soil (Cannon & Kirk 2007)	Cannon PF, Kirk PM. 2007. Fungal Families of the World. CAB International, Cambridge
OTU73	4	1	3	16	0	8	0	0	41	27	36	6	1	1	0	10	5	72	25	37	8	3	4	0	24	1	9	8	18	0	2	370	0.125637	k__Fungi; p__Ascomycota; c__Sordariomycetes; o__Hypocreales; f__Hypocreaceae; g__Trichoderma	Hypocreales	7	Saprotroph	Undefined Saprotroph	Microfungus	NULL	Possible	NULL	Sterkenburg E, et al. 2015. New Phytologist 207:1145-1158
OTU121	5	2	2	1	5	2	11	0	0	0	1	7	0	2	7	16	5	5	4	2	50	0	11	10	105	23	13	33	40	2	3	367	0.124618	k__Fungi; p__Ascomycota; c__Dothideomycetes; o__Pleosporales; f__Didymellaceae; g__Didymella	Didymella	13	Pathotroph-Saprotroph	Animal Pathogen-Plant Pathogen-Undefined Saprotroph	Microfungus	NULL	Probable	NULL	Tedersoo L, et al. 2014. Science 346:1256688 (doi:10.1126/science.1256688)
OTU88	0	7	0	1	0	5	0	1	0	0	0	0	0	0	1	44	0	1	10	168	18	0	25	4	66	1	4	11	0	0	0	367	0.124618	k__Fungi; p__Ascomycota; c__Leotiomycetes; o__Helotiales; f__Chaetomellaceae; g__Pilidium	Pilidium	13	Pathotroph	Plant Pathogen	NULL	NULL	Probable	NULL	Tedersoo L, et al. 2014. Science 346:1256688
OTU70	0	239	23	3	1	0	3	33	1	0	1	29	0	0	5	0	2	0	5	20	0	0	0	0	0	0	1	0	0	0	0	366	0.124278	k__Fungi; p__Ascomycota; c__Sordariomycetes; o__Xylariales	-	-	-	-	-	-	-	Unassigned	-
OTU125	0	3	199	2	3	0	0	0	0	0	11	25	1	1	0	4	0	101	9	1	0	0	4	0	0	0	1	0	0	0	0	365	0.123939	k__Fungi; p__Basidiomycota; c__Agaricomycetes; o__Agaricales; f__Stephanosporaceae; g__Stephanospora; s__Stephanospora_redolens_SH1211200.08FU	Stephanospora	13	Symbiotroph	Ectomycorrhizal	NULL	NULL	Possible	NULL	Rinaldi AC, et al. 2008. Fungal Diversity 33:1-45 (ECM); Tedersoo L, et al. 2010. Mycorrhiza 20:217-263 (not ECM); http://mycorrhizas.info/ecmf.html (ECM)
OTU133	0	0	0	0	0	0	0	0	0	0	19	8	1	0	0	0	0	0	22	43	0	0	8	0	13	0	17	230	0	2	0	363	0.12326	k__Fungi; p__Ascomycota; c__Leotiomycetes; o__Helotiales; f__Helotiaceae	Helotiaceae	9	Saprotroph-Symbiotroph	Ectomycorrhizal-Fungal Parasite-Plant Pathogen-Wood Saprotroph	Microfungus	NULL	Probable	Usually saprobic on herbaceous or woody tissues, some species fungicolous. A few species are known to form mycorrhizae (Cannon & Kirk 2007)	Cannon PF, Kirk PM. 2007. Fungal Families of the World. CAB International, Cambridge
OTU93	0	19	0	0	265	2	64	1	0	0	7	0	0	0	0	0	1	0	3	1	0	0	0	0	0	0	0	0	0	0	0	363	0.12326	k__Fungi; p__Basidiomycota; c__Agaricomycetes; o__Thelephorales; f__Thelephoraceae	Thelephoraceae	9	Saprotroph-Symbiotroph	Ectomycorrhizal-Undefined Saprotroph	Clavarioid	NULL	Probable	On the ground, on soil, a few on wood. At least some speices ectomycorrhizal (Cannon & Kirk 2007)	Cannon PF, Kirk PM. 2007. Fungal Families of the World. CAB International, Cambridge
OTU71	3	38	9	0	6	52	12	113	12	2	13	55	1	1	7	23	2	2	7	1	0	0	0	4	0	0	0	0	0	0	0	363	0.12326	k__Fungi	-	-	-	-	-	-	-	Unassigned	-
OTU69	0	2	66	5	0	2	2	3	113	143	6	9	1	1	1	2	0	0	5	0	0	0	0	0	0	0	0	0	1	0	0	362	0.12292	k__Fungi; p__Basidiomycota; c__Agaricomycetes; o__Russulales; f__Russulaceae; g__Russula	Russula	13	Symbiotroph	Ectomycorrhizal	Agaricoid	NULL	Highly Probable	NULL	Rinaldi AC, et al. 2008. Fungal Diversity 33:1-45; Tedersoo L, et al. 2010. Mycorrhiza 20:217-263; http://mycorrhizas.info/ecmf.html
OTU136	0	0	0	0	0	0	0	1	0	0	2	11	0	0	0	13	1	3	30	50	11	57	33	21	46	2	9	25	38	6	0	359	0.121902	k__Fungi; p__Basidiomycota; c__Agaricomycetes; o__Agaricales; f__Cortinariaceae; g__Cortinarius	Cortinarius	13	Symbiotroph	Ectomycorrhizal	Agaricoid	NULL	Highly Probable	NULL	Rinaldi AC, et al. 2008. Fungal Diversity 33:1-45; Tedersoo L, et al. 2010. Mycorrhiza 20:217-263; http://mycorrhizas.info/ecmf.html
OTU147	1	0	0	0	1	1	0	0	0	0	2	14	2	0	0	3	2	1	39	52	7	27	37	3	12	2	4	18	105	6	9	348	0.118166	k__Fungi; p__Basidiomycota; c__Agaricomycetes; o__Agaricales; f__Cortinariaceae; g__Dermocybe; s__Dermocybe_cardinalis_SH1503804.08FU	Dermocybe	13	Symbiotroph	Ectomycorrhizal	Agaricoid	NULL	Highly Probable	NULL	Rinaldi AC, et al. 2008. Fungal Diversity 33:1-45; Tedersoo L, et al. 2010. Mycorrhiza 20:217-263; http://mycorrhizas.info/ecmf.html
OTU100	2	3	4	20	2	7	9	28	11	5	2	24	1	0	1	0	0	2	7	5	108	0	43	1	29	0	0	13	3	4	5	339	0.11511	k__Fungi; p__Ascomycota; c__Sordariomycetes; o__Hypocreales; f__Hypocreales_fam_Incertae_sedis; g__Cylindrium	Hypocreales	7	Saprotroph	Undefined Saprotroph	Microfungus	NULL	Possible	NULL	Sterkenburg E, et al. 2015. New Phytologist 207:1145-1158
OTU117	2	3	3	0	2	0	0	0	0	0	0	4	0	303	0	1	0	0	17	0	0	0	0	0	0	0	1	0	0	0	0	336	0.114092	k__Fungi; p__Basidiomycota; c__Agaricomycetes; o__Agaricales; f__Inocybaceae; g__Inocybe	Inocybaceae	9	Symbiotroph	Ectomycorrhizal	Agaricoid	NULL	Probable	Sensu stricto with the exclusion of Crepidotaceae, Tubariaceae, and Chromocyphellaceae; Pharmacology: muscarine, psilocybin, aeruginascen, unclarified alkaloids, or none	Matheny PB. 2009. McIlvainea 18:11-21
OTU79	0	0	18	0	0	0	269	2	3	0	5	25	1	0	2	6	0	0	1	2	0	2	0	0	0	0	0	0	0	0	0	336	0.114092	k__Fungi; p__Ascomycota; c__Leotiomycetes; o__Helotiales; f__Helotiaceae; g__Ascocoryne	Ascocoryne	13	Saprotroph	Undefined Saprotroph	Tremelloid-Microfungus	NULL	Probable	NULL	Tedersoo L, et al. 2014. Science 346:1256688
OTU132	0	0	0	0	0	1	1	0	0	0	0	0	0	0	0	0	0	0	0	0	0	5	137	0	22	7	0	127	30	0	1	331	0.112394	k__Fungi	-	-	-	-	-	-	-	Unassigned	-
OTU119	6	1	12	3	0	7	91	3	23	16	33	40	9	0	10	23	0	1	12	21	7	2	1	1	1	0	0	7	0	0	0	330	0.112054	k__Fungi; p__Mortierellomycota; c__Mortierellomycetes; o__Mortierellales; f__Mortierellaceae; g__Mortierella	Mortierellaceae	9	Saprotroph-Symbiotroph	Endophyte-Litter Saprotroph-Soil Saprotroph-Undefined Saprotroph	Microfungus	NULL	Possible	Saprobic in soil and thus frequenctly isolated from soil and material contaminated with soil such as hay or rotten silage and spoil tips (Cannon & Kirk 2007)	Cannon PF, Kirk PM. 2007. Fungal Families of the World. CAB International, Cambridge; Purahong W, et al. 2016. Molecular Ecology 25:4059-4074
OTU63	0	0	0	0	0	0	0	0	0	0	0	0	0	0	0	0	0	0	0	0	0	36	0	260	0	0	0	9	0	5	0	310	0.105263	k__Fungi	-	-	-	-	-	-	-	Unassigned	-
OTU108	6	6	5	4	0	2	0	2	0	4	9	6	1	3	8	10	3	3	5	11	20	0	21	22	64	36	4	25	10	9	6	305	0.103565	k__Fungi; p__Basidiomycota; c__Agaricomycetes; o__Polyporales; f__Ganodermataceae; g__Ganoderma	Ganodermataceae	9	Pathotroph-Saprotroph	Plant Pathogen-Wood Saprotroph	Polyporoid	White Rot	Probable	Lignicolous, causing sometimes agressive white rots of timber (Cannon & Kirk 2007)	Cannon PF, Kirk PM. 2007. Fungal Families of the World. CAB International, Cambridge
OTU85	1	1	4	8	3	5	1	7	30	14	20	45	7	1	0	6	0	2	0	0	17	0	62	0	8	45	10	3	4	0	0	304	0.103226	k__Fungi; p__Ascomycota; c__Dothideomycetes; o__Pleosporales	-	-	-	-	-	-	-	Unassigned	-
OTU140	1	1	1	1	17	2	0	0	0	0	1	17	0	1	0	10	72	0	14	13	19	22	7	24	14	0	2	14	43	1	0	297	0.100849	k__Fungi; p__Basidiomycota; c__Agaricomycetes; o__Agaricales; f__Cortinariaceae; g__Cortinarius	Cortinarius	13	Symbiotroph	Ectomycorrhizal	Agaricoid	NULL	Highly Probable	NULL	Rinaldi AC, et al. 2008. Fungal Diversity 33:1-45; Tedersoo L, et al. 2010. Mycorrhiza 20:217-263; http://mycorrhizas.info/ecmf.html
OTU81	0	0	0	1	0	0	0	0	0	0	0	0	0	0	1	0	0	0	0	7	12	0	0	3	0	6	8	31	5	183	35	292	0.0991511	k__Fungi; p__Basidiomycota; c__Microbotryomycetes; o__Sporidiobolales; f__Sporidiobolaceae; g__Rhodotorula	Rhodotorula	13	Pathotroph-Saprotroph	Animal Endosymbiont-Animal Pathogen-Endophyte-Plant Pathogen-Undefined Saprotroph	Yeast	NULL	Probable	Opportunistic human pathogen	http://www.cdc.gov
OTU144	2	25	14	4	11	16	8	14	26	16	5	22	17	26	4	11	5	10	46	4	0	0	1	0	0	0	0	0	0	3	0	290	0.098472	k__Fungi; p__Mortierellomycota; c__Mortierellomycetes; o__Mortierellales; f__Mortierellaceae; g__Mortierella; s__Mortierella_gamsii_SH1557011.08FU	Mortierellaceae	9	Saprotroph-Symbiotroph	Endophyte-Litter Saprotroph-Soil Saprotroph-Undefined Saprotroph	Microfungus	NULL	Possible	Saprobic in soil and thus frequenctly isolated from soil and material contaminated with soil such as hay or rotten silage and spoil tips (Cannon & Kirk 2007)	Cannon PF, Kirk PM. 2007. Fungal Families of the World. CAB International, Cambridge; Purahong W, et al. 2016. Molecular Ecology 25:4059-4074
OTU122	0	0	11	0	0	0	0	1	1	3	2	4	1	0	0	256	0	0	7	0	0	0	0	0	0	0	0	0	0	0	0	286	0.0971138	k__Fungi	-	-	-	-	-	-	-	Unassigned	-
OTU92	3	46	5	8	0	6	12	49	19	6	10	30	8	2	12	19	7	4	1	27	0	1	0	6	0	0	0	0	2	2	0	285	0.0967742	k__Fungi; p__Basidiomycota; c__Tremellomycetes; o__Cystofilobasidiales; f__Mrakiaceae; g__Krasilnikovozyma; s__Krasilnikovozyma_tahquamenonensis_SH1565682.08FU	-	-	-	-	-	-	-	Unassigned	-
OTU215	2	2	0	0	3	1	1	5	6	3	32	23	2	1	3	82	15	22	41	21	0	0	0	2	4	5	1	2	5	0	0	284	0.0964346	k__Fungi; p__Basidiomycota; c__Agaricomycetes; o__Agaricales; f__Physalacriaceae; g__Armillaria	Physalacriaceae	9	Pathotroph-Saprotroph	Algal Parasite--Leaf Saprotroph-Wood Saprotroph	Agaricoid-Microfungus	NULL	Probable	Presumably saprobic, found on decaying leaves and wood. One genus is a parasite of marine algae (Cannon & Kirk 2007)	Cannon PF, Kirk PM. 2007. Fungal Families of the World. CAB International, Cambridge
OTU4551	13	19	68	19	9	0	17	12	1	0	1	47	11	1	17	28	4	8	0	3	0	0	0	0	0	0	1	0	0	0	0	279	0.0947368	k__Fungi	-	-	-	-	-	-	-	Unassigned	-
OTU103	0	0	0	0	0	0	0	0	0	0	0	0	0	0	0	0	0	0	0	4	17	34	2	50	142	7	0	12	0	2	0	270	0.0916808	k__Fungi; p__Ascomycota; c__Leotiomycetes; o__Helotiales	-	-	-	-	-	-	-	Unassigned	-
OTU96	10	27	72	35	38	6	5	9	3	3	0	6	0	9	2	9	0	12	17	0	0	0	0	0	0	0	2	0	0	0	0	265	0.089983	k__Fungi; p__Mortierellomycota; c__Mortierellomycetes; o__Mortierellales; f__Mortierellaceae; g__Mortierella; s__Mortierella_globulifera_SH1557569.08FU	Mortierellaceae	9	Saprotroph-Symbiotroph	Endophyte-Litter Saprotroph-Soil Saprotroph-Undefined Saprotroph	Microfungus	NULL	Possible	Saprobic in soil and thus frequenctly isolated from soil and material contaminated with soil such as hay or rotten silage and spoil tips (Cannon & Kirk 2007)	Cannon PF, Kirk PM. 2007. Fungal Families of the World. CAB International, Cambridge; Purahong W, et al. 2016. Molecular Ecology 25:4059-4074
OTU129	3	7	2	6	1	1	5	10	7	2	12	37	11	0	20	28	6	18	15	64	0	3	3	0	0	0	3	0	0	0	0	264	0.0896435	k__Fungi; p__Ascomycota; c__Leotiomycetes; o__Helotiales; f__Helotiales_fam_Incertae_sedis; g__Chalara	Chalara	13	Pathotroph-Saprotroph-Symbiotroph	Endophyte-Plant Pathogen-Wood Saprotroph	NULL	Soft Rot	Probable	NULL	Duncan CG, Eslyn WE. 1966. Mycologia 58:642-645; Tedersoo L, et al. 2014. Science 346:1256688
OTU97	0	2	169	3	0	7	1	2	2	1	7	7	0	1	2	1	4	1	2	8	0	0	0	2	0	0	0	9	0	26	0	257	0.0872666	k__Fungi; p__Ascomycota; c__Sordariomycetes; o__Hypocreales; f__Clavicipitaceae; g__Metarhizium; s__Metarhizium_anisopliae_SH2399728.08FU	Metarhizium	13	Pathotroph	Animal Pathogen	NULL	NULL	Probable	NULL	Tedersoo L, et al. 2014. Science 346:1256688
OTU112	0	0	0	0	0	1	0	0	0	0	0	11	0	0	0	5	1	3	7	9	8	19	15	3	3	0	2	19	137	4	0	247	0.083871	k__Fungi; p__Basidiomycota; c__Agaricomycetes; o__Agaricales; f__Hymenogastraceae; g__Hebeloma; s__Hebeloma_hiemale_SH1563785.08FU	Hebeloma	13	Symbiotroph	Ectomycorrhizal	Agaricoid	NULL	Highly Probable	NULL	Rinaldi AC, et al. 2008. Fungal Diversity 33:1-45; Tedersoo L, et al. 2010. Mycorrhiza 20:217-263; http://mycorrhizas.info/ecmf.html
OTU110	2	0	4	7	0	2	0	0	1	2	4	13	0	1	0	0	0	6	14	152	0	6	0	0	0	0	5	21	0	0	0	240	0.0814941	k__Fungi; p__Basidiomycota; c__Tremellomycetes; o__Trichosporonales; f__Trichosporonaceae; g__Apiotrichum; s__Apiotrichum_xylopini_SH1802139.08FU	Apiotrichum	13	Saprotroph	Soil Saprotroph	Microfungus	NULL	Possible	From forest soil (Calduch et al. 2002)	Calduch M, et al. 2002. Mycologia 94:355-361
OTU4389	0	47	124	33	0	0	0	0	3	3	0	0	0	0	0	16	9	1	0	0	0	0	0	0	0	0	0	0	0	0	0	236	0.0801358	k__Fungi	-	-	-	-	-	-	-	Unassigned	-
OTU65	0	0	0	0	0	0	0	0	0	0	0	0	0	0	0	0	0	0	0	0	4	230	0	0	0	0	0	0	0	1	1	236	0.0801358	k__Fungi; p__Ascomycota	-	-	-	-	-	-	-	Unassigned	-
OTU134	1	0	0	0	0	0	0	0	0	0	3	12	1	0	0	5	1	0	18	33	18	27	15	7	29	10	7	18	24	1	3	233	0.0791171	k__Fungi; p__Basidiomycota; c__Agaricomycetes; o__Agaricales; f__Cortinariaceae; g__Cortinarius	Cortinarius	13	Symbiotroph	Ectomycorrhizal	Agaricoid	NULL	Highly Probable	NULL	Rinaldi AC, et al. 2008. Fungal Diversity 33:1-45; Tedersoo L, et al. 2010. Mycorrhiza 20:217-263; http://mycorrhizas.info/ecmf.html
OTU265	0	2	0	0	0	0	1	0	1	0	0	8	0	0	0	2	0	0	2	0	12	6	42	9	66	9	8	47	1	2	11	229	0.0777589	k__Fungi; p__Basidiomycota; c__Exobasidiomycetes; o__Exobasidiales; f__Exobasidiaceae; g__Exobasidium	Exobasidium	13	Pathotroph	Plant Pathogen	NULL	NULL	Probable	NULL	Tedersoo L, et al. 2014. Science 346:1256688
OTU3825	0	0	0	0	0	0	0	0	0	0	0	0	0	0	0	0	0	0	0	227	0	0	0	0	0	0	0	0	0	0	0	227	0.0770798	k__Fungi	-	-	-	-	-	-	-	Unassigned	-
OTU130	6	0	1	0	0	18	1	116	21	28	1	5	0	0	12	0	0	3	5	2	0	0	4	0	1	0	0	0	0	2	0	226	0.0767402	k__Fungi; p__Basidiomycota; c__Agaricomycetes; o__Russulales; f__Russulaceae; g__Russula	Russula	13	Symbiotroph	Ectomycorrhizal	Agaricoid	NULL	Highly Probable	NULL	Rinaldi AC, et al. 2008. Fungal Diversity 33:1-45; Tedersoo L, et al. 2010. Mycorrhiza 20:217-263; http://mycorrhizas.info/ecmf.html
OTU156	0	1	0	7	0	3	0	201	1	0	1	6	0	0	0	0	0	0	2	0	0	0	3	0	0	0	0	0	0	0	0	225	0.0764007	k__Fungi; p__Ascomycota; c__Archaeorhizomycetes; o__Archaeorhizomycetales; f__Archaeorhizomycetaceae; g__Archaeorhizomyces	Archaeorhizomyces	13	Saprotroph	Soil Saprotroph	Microfungus	NULL	Probable	From rhizosphere soil and coniferous ectomycorrhizal root tips (Rosling et al. 2011)	Rosling A, et al. 2011. Science 333:876-879
OTU89	0	0	0	0	1	0	0	0	0	0	0	0	0	0	0	0	0	0	0	0	0	0	1	0	0	0	0	6	0	24	191	223	0.0757216	k__Fungi; p__Basidiomycota; c__Agaricomycetes; o__Cantharellales; f__Clavulinaceae	Clavulinaceae	9	Saprotroph-Symbiotroph	Ectomycorrhizal-Lichenized-Wood Saprotroph	Clavarioid	NULL	Possible	Some species form ectomycorrhizas, with fruit bodies in leaf litter and on soil. Others are probably saprobes associated with rotten wood (Cannon & Kirk 2007)	Cannon PF, Kirk PM. 2007. Fungal Families of the World. CAB International, Cambridge; Nelsen MP, et al. 2007. American Journal of Botany 94:1289-1296 (doi:10.3732/ajb.94.8.1289)
OTU90	1	0	0	0	0	0	0	0	0	0	0	0	0	0	0	1	0	0	0	0	0	11	1	0	0	0	114	0	0	94	1	223	0.0757216	k__Fungi; p__Basidiomycota; c__Agaricomycetes; o__Sebacinales; f__Sebacinaceae; g__Sebacina	Sebacina	13	Symbiotroph	Ectomycorrhizal-Orchid Mycorrhizal-Root Associated Biotroph	NULL	NULL	Possible	NULL	Rinaldi AC, et al. 2008. Fungal Diversity 33:1-45; Tedersoo L, et al. 2010. Mycorrhiza 20:217-263 (pro parte); http://mycorrhizas.info/ecmf.html; Weiss et al. doi: 10.1111/nph.13977 (many guilds)
OTU102	2	1	0	2	1	0	4	1	0	0	0	0	0	0	0	6	0	0	5	0	200	0	0	0	0	0	0	0	0	0	0	222	0.075382	k__Fungi	-	-	-	-	-	-	-	Unassigned	-
OTU104	105	0	3	0	1	10	2	0	0	0	6	17	3	0	48	1	0	0	7	4	0	0	0	0	0	4	0	0	0	0	0	211	0.0716469	k__Fungi; p__Basidiomycota; c__Agaricomycetes; o__Agaricales; f__Cortinariaceae; g__Cortinarius; s__Cortinarius_lubricanescens_SH1503898.08FU	Cortinarius	13	Symbiotroph	Ectomycorrhizal	Agaricoid	NULL	Highly Probable	NULL	Rinaldi AC, et al. 2008. Fungal Diversity 33:1-45; Tedersoo L, et al. 2010. Mycorrhiza 20:217-263; http://mycorrhizas.info/ecmf.html
OTU94	0	0	0	0	0	0	0	0	0	0	0	2	0	0	0	0	0	0	0	0	0	0	0	201	6	1	0	1	0	0	0	211	0.0716469	k__Fungi; p__Basidiomycota; c__Agaricomycetes; o__Sebacinales	-	-	-	-	-	-	-	Unassigned	-
OTU98	12	5	2	2	15	0	3	0	1	2	3	8	0	34	1	20	2	16	4	11	35	3	21	0	0	0	1	8	2	0	0	211	0.0716469	k__Fungi; p__Ascomycota	-	-	-	-	-	-	-	Unassigned	-
OTU99	0	0	0	0	0	0	0	0	0	0	0	0	0	0	0	0	0	0	0	0	0	5	0	0	0	108	73	17	1	4	1	209	0.0709677	k__Fungi; p__Chytridiomycota	-	-	-	-	-	-	-	Unassigned	-
OTU114	2	4	4	4	0	26	4	1	84	34	8	13	0	0	0	1	0	1	3	5	0	0	8	0	0	0	0	4	0	0	0	206	0.0699491	k__Fungi; p__Basidiomycota; c__Agaricomycetes; o__Sebacinales; f__Sebacinaceae; g__Sebacina	Sebacina	13	Symbiotroph	Ectomycorrhizal-Orchid Mycorrhizal-Root Associated Biotroph	NULL	NULL	Possible	NULL	Rinaldi AC, et al. 2008. Fungal Diversity 33:1-45; Tedersoo L, et al. 2010. Mycorrhiza 20:217-263 (pro parte); http://mycorrhizas.info/ecmf.html; Weiss et al. doi: 10.1111/nph.13977 (many guilds)
OTU171	1	9	62	64	9	17	4	0	0	0	0	1	1	3	0	1	1	1	0	4	0	0	0	0	0	1	0	1	26	0	0	206	0.0699491	k__Fungi; p__Mortierellomycota; c__Mortierellomycetes; o__Mortierellales; f__Mortierellaceae; g__Mortierella	Mortierellaceae	9	Saprotroph-Symbiotroph	Endophyte-Litter Saprotroph-Soil Saprotroph-Undefined Saprotroph	Microfungus	NULL	Possible	Saprobic in soil and thus frequenctly isolated from soil and material contaminated with soil such as hay or rotten silage and spoil tips (Cannon & Kirk 2007)	Cannon PF, Kirk PM. 2007. Fungal Families of the World. CAB International, Cambridge; Purahong W, et al. 2016. Molecular Ecology 25:4059-4074
OTU206	0	1	0	1	1	0	0	0	0	0	3	1	0	0	0	1	0	0	2	1	9	2	16	1	58	3	24	10	0	3	69	206	0.0699491	k__Fungi; p__Ascomycota	-	-	-	-	-	-	-	Unassigned	-
OTU84	196	0	0	0	0	2	0	0	0	0	0	0	0	7	0	0	0	0	0	0	0	0	0	0	0	0	0	0	0	0	0	205	0.0696095	k__Fungi; p__Mortierellomycota; c__Mortierellomycetes; o__Mortierellales; f__Mortierellaceae; g__Mortierella	Mortierellaceae	9	Saprotroph-Symbiotroph	Endophyte-Litter Saprotroph-Soil Saprotroph-Undefined Saprotroph	Microfungus	NULL	Possible	Saprobic in soil and thus frequenctly isolated from soil and material contaminated with soil such as hay or rotten silage and spoil tips (Cannon & Kirk 2007)	Cannon PF, Kirk PM. 2007. Fungal Families of the World. CAB International, Cambridge; Purahong W, et al. 2016. Molecular Ecology 25:4059-4074
OTU194	0	0	8	0	0	2	2	0	2	3	74	97	3	0	1	1	0	0	7	4	0	0	0	0	0	0	1	0	0	0	0	205	0.0696095	k__Fungi	-	-	-	-	-	-	-	Unassigned	-
OTU120	1	19	0	0	3	2	21	9	7	7	27	49	0	0	2	4	3	3	6	40	0	0	0	0	0	0	0	0	0	0	0	203	0.0689304	k__Fungi; p__Ascomycota; c__Leotiomycetes; o__Helotiales	-	-	-	-	-	-	-	Unassigned	-
OTU205	0	0	0	1	0	1	2	2	10	3	11	8	0	0	0	1	11	1	28	105	0	0	1	0	0	0	1	0	5	4	7	202	0.0685908	k__Fungi; p__Mucoromycota; c__Mucoromycetes; o__Mucorales; f__Mucoraceae; g__Mucor; s__Mucor_hiemalis_SH1584792.08FU	Mucor	13	Saprotroph	Undefined Saprotroph	NULL	NULL	Probable	NULL	Tedersoo L, et al. 2014. Science 346:1256688
OTU313	0	0	0	0	0	0	0	0	0	0	0	0	0	0	0	0	0	0	0	0	0	0	0	0	200	0	0	2	0	0	0	202	0.0685908	k__Fungi; p__Basidiomycota; c__Agaricomycetes; o__Auriculariales	-	-	-	-	-	-	-	Unassigned	-
OTU178	5	11	1	0	6	9	7	18	9	0	2	14	4	2	1	3	1	0	20	3	2	0	0	8	45	11	0	2	2	10	2	198	0.0672326	k__Fungi; p__Ascomycota; c__Sordariomycetes; o__Xylariales; f__Amphisphaeriaceae; g__Monochaetia; s__Monochaetia_dimorphospora_SH1648933.08FU	Monochaetia	13	Pathotroph	Plant Pathogen	NULL	NULL	Probable	NULL	Tedersoo L, et al. 2014. Science 346:1256688
OTU113	0	0	0	0	0	2	0	0	0	0	5	3	2	0	2	9	1	0	4	14	7	8	2	12	0	0	2	5	111	2	6	197	0.066893	k__Fungi; p__Basidiomycota; c__Agaricomycetes; o__Agaricales; f__Cortinariaceae; g__Cortinarius; s__Cortinarius_subcastanellus_SH1503876.08FU	Cortinarius	13	Symbiotroph	Ectomycorrhizal	Agaricoid	NULL	Highly Probable	NULL	Rinaldi AC, et al. 2008. Fungal Diversity 33:1-45; Tedersoo L, et al. 2010. Mycorrhiza 20:217-263; http://mycorrhizas.info/ecmf.html
OTU116	0	0	0	0	0	9	1	186	0	0	0	0	0	0	0	0	0	0	1	0	0	0	0	0	0	0	0	0	0	0	0	197	0.066893	k__Fungi; p__Basidiomycota; c__Agaricomycetes	-	-	-	-	-	-	-	Unassigned	-
OTU172	0	0	0	0	0	0	0	0	0	0	2	7	2	0	0	3	0	0	16	25	9	13	12	52	7	0	3	0	39	5	0	195	0.0662139	k__Fungi; p__Basidiomycota; c__Agaricomycetes; o__Agaricales; f__Cortinariaceae; g__Cortinarius; s__Cortinarius_subcastanellus_SH1503790.08FU	Cortinarius	13	Symbiotroph	Ectomycorrhizal	Agaricoid	NULL	Highly Probable	NULL	Rinaldi AC, et al. 2008. Fungal Diversity 33:1-45; Tedersoo L, et al. 2010. Mycorrhiza 20:217-263; http://mycorrhizas.info/ecmf.html
OTU160	0	0	0	0	0	0	0	0	1	0	0	0	0	0	1	0	0	0	0	0	113	0	0	74	0	1	0	1	0	0	0	191	0.0648557	k__Fungi	-	-	-	-	-	-	-	Unassigned	-
OTU137	0	18	3	20	1	4	0	0	32	22	2	6	21	0	6	15	0	0	0	27	0	0	1	1	0	0	1	8	2	0	0	190	0.0645161	k__Fungi; p__Mortierellomycota; c__Mortierellomycetes; o__Mortierellales; f__Mortierellaceae; g__Mortierella	Mortierellaceae	9	Saprotroph-Symbiotroph	Endophyte-Litter Saprotroph-Soil Saprotroph-Undefined Saprotroph	Microfungus	NULL	Possible	Saprobic in soil and thus frequenctly isolated from soil and material contaminated with soil such as hay or rotten silage and spoil tips (Cannon & Kirk 2007)	Cannon PF, Kirk PM. 2007. Fungal Families of the World. CAB International, Cambridge; Purahong W, et al. 2016. Molecular Ecology 25:4059-4074
OTU251	1	9	6	1	0	0	0	0	1	0	16	13	0	0	0	1	0	0	4	14	29	6	17	6	5	4	17	36	1	0	2	189	0.0641766	k__Fungi; p__Ascomycota	-	-	-	-	-	-	-	Unassigned	-
OTU138	0	0	0	0	1	0	0	0	0	0	1	2	0	2	0	10	0	2	27	19	8	24	2	9	14	1	23	19	14	1	7	186	0.0631579	k__Fungi; p__Basidiomycota; c__Agaricomycetes; o__Agaricales; f__Inocybaceae; g__Inocybe; s__Inocybe_calamistratoides_SH1145489.08FU	Inocybaceae	9	Symbiotroph	Ectomycorrhizal	Agaricoid	NULL	Probable	Sensu stricto with the exclusion of Crepidotaceae, Tubariaceae, and Chromocyphellaceae; Pharmacology: muscarine, psilocybin, aeruginascen, unclarified alkaloids, or none	Matheny PB. 2009. McIlvainea 18:11-21
OTU200	1	0	0	0	0	0	0	0	0	0	0	7	0	0	1	6	0	3	21	25	7	20	5	7	37	3	15	1	24	1	0	184	0.0624788	k__Fungi; p__Basidiomycota; c__Agaricomycetes; o__Agaricales; f__Cortinariaceae; g__Cortinarius; s__Cortinarius_elaiochrous_SH1503872.08FU	Cortinarius	13	Symbiotroph	Ectomycorrhizal	Agaricoid	NULL	Highly Probable	NULL	Rinaldi AC, et al. 2008. Fungal Diversity 33:1-45; Tedersoo L, et al. 2010. Mycorrhiza 20:217-263; http://mycorrhizas.info/ecmf.html
OTU142	0	0	0	0	0	0	0	0	0	0	0	0	0	0	0	0	0	0	0	0	11	0	173	0	0	0	0	0	0	0	0	184	0.0624788	k__Fungi	-	-	-	-	-	-	-	Unassigned	-
OTU173	3	3	7	4	2	2	0	4	2	1	3	18	3	2	0	11	0	1	21	6	16	0	13	0	22	13	9	0	10	7	0	183	0.0621392	k__Fungi; p__Basidiomycota; c__Agaricomycetes; o__Agaricales; f__Strophariaceae; g__Hypholoma; s__Hypholoma_brunneum_SH1639455.08FU	Hypholoma	13	Saprotroph	Undefined Saprotroph	Agaricoid	White Rot	Probable	NULL	Tedersoo L, et al. 2014. Science 346:1256688
OTU155	141	0	2	0	0	2	0	2	0	0	12	1	0	0	0	2	0	0	17	3	0	1	0	0	0	0	0	0	0	0	0	183	0.0621392	k__Fungi	-	-	-	-	-	-	-	Unassigned	-
OTU163	1	0	0	0	0	0	0	0	0	0	0	0	0	0	0	0	0	0	0	2	12	26	29	9	52	4	12	25	7	1	3	183	0.0621392	k__Fungi; p__Ascomycota; c__Lecanoromycetes	-	-	-	-	-	-	-	Unassigned	-
OTU191	0	0	0	0	0	0	0	0	0	0	0	0	0	0	0	0	0	0	0	0	93	0	14	0	69	0	4	1	2	0	0	183	0.0621392	k__Fungi; p__Ascomycota; c__Leotiomycetes; o__Helotiales	-	-	-	-	-	-	-	Unassigned	-
OTU157	0	2	0	1	0	7	0	1	5	2	2	15	0	0	116	8	0	1	8	9	0	0	3	0	0	0	0	0	0	1	0	181	0.0614601	k__Fungi; p__Basidiomycota; c__Agaricomycetes; o__Sebacinales; f__Sebacinaceae; g__Sebacina	Sebacina	13	Symbiotroph	Ectomycorrhizal-Orchid Mycorrhizal-Root Associated Biotroph	NULL	NULL	Possible	NULL	Rinaldi AC, et al. 2008. Fungal Diversity 33:1-45; Tedersoo L, et al. 2010. Mycorrhiza 20:217-263 (pro parte); http://mycorrhizas.info/ecmf.html; Weiss et al. doi: 10.1111/nph.13977 (many guilds)
OTU245	0	0	16	2	1	0	2	6	0	0	0	6	1	10	1	0	2	1	3	0	0	0	47	0	26	11	13	24	4	5	0	181	0.0614601	k__Fungi; p__Chytridiomycota	-	-	-	-	-	-	-	Unassigned	-
OTU95	0	0	0	0	0	0	0	0	0	0	0	0	0	0	0	0	0	0	0	0	0	166	0	0	3	5	0	6	0	1	0	181	0.0614601	k__Fungi	-	-	-	-	-	-	-	Unassigned	-
OTU241	0	0	1	2	0	0	3	0	2	1	13	10	1	36	8	15	1	1	2	0	6	0	0	0	0	26	37	1	13	0	0	179	0.060781	k__Fungi; p__Basidiomycota; c__Agaricomycetes; o__Cantharellales; f__Ceratobasidiaceae	Ceratobasidiaceae	9	Pathotroph-Saprotroph-Symbiotroph	Endomycorrhizal-Plant Pathogen-Undefined Saprotroph	Microfungus	NULL	Possible	Best known as plant pathogens, but also saprobic. Species are endomycorrhizal with a wide range of plant roots - especially of Orchidaceae but also even bryophytes (Cannon & Kirk 2007)	Cannon PF, Kirk PM. 2007. Fungal Families of the World. CAB International, Cambridge
OTU143	0	0	0	0	1	0	1	0	0	0	0	2	4	1	0	11	0	3	28	127	0	0	0	0	0	0	0	0	0	0	0	178	0.0604414	k__Fungi	-	-	-	-	-	-	-	Unassigned	-
OTU127	1	27	9	0	0	4	5	26	13	4	1	9	2	0	0	15	0	3	11	44	0	0	0	0	0	0	0	0	0	0	0	174	0.0590832	k__Fungi; p__Ascomycota; c__Sordariomycetes; o__Hypocreales; f__Nectriaceae; g__Cylindrocladiella	Cylindrocladiella	13	Pathotroph	Plant Pathogen	NULL	NULL	Probable	NULL	Tedersoo L, et al. 2014. Science 346:1256688
OTU101	0	0	0	0	0	0	0	0	0	0	0	0	0	0	0	0	0	0	0	0	1	41	15	0	0	0	0	0	0	111	4	172	0.0584041	k__Fungi	-	-	-	-	-	-	-	Unassigned	-
OTU5285	0	0	0	0	0	0	0	0	0	0	0	0	0	0	0	0	0	0	0	0	0	0	0	0	0	120	42	0	0	0	10	172	0.0584041	k__Fungi	-	-	-	-	-	-	-	Unassigned	-
OTU148	1	0	0	0	0	1	0	0	0	0	2	2	0	0	0	0	0	1	6	12	0	11	9	0	0	4	7	15	93	2	3	169	0.0573854	k__Fungi; p__Basidiomycota; c__Agaricomycetes; o__Agaricales; f__Cortinariaceae; g__Cortinarius; s__Cortinarius_vitreopileatus_SH1651256.08FU	Cortinarius	13	Symbiotroph	Ectomycorrhizal	Agaricoid	NULL	Highly Probable	NULL	Rinaldi AC, et al. 2008. Fungal Diversity 33:1-45; Tedersoo L, et al. 2010. Mycorrhiza 20:217-263; http://mycorrhizas.info/ecmf.html
OTU263	0	0	1	0	1	0	0	0	0	0	0	0	0	0	1	0	0	0	0	0	7	3	25	0	116	2	0	5	5	0	3	169	0.0573854	k__Fungi; p__Mucoromycota; c__Umbelopsidomycetes; o__Umbelopsidales; f__Umbelopsidaceae; g__Umbelopsis; s__Umbelopsis_isabellina_SH1522258.08FU	Umbelopsis	13	Saprotroph	Undefined Saprotroph	NULL	NULL	Probable	NULL	Tedersoo L, et al. 2014. Science 346:1256688 (doi:10.1126/science.1256688)
OTU182	19	0	0	1	0	0	0	0	2	4	0	1	0	7	3	116	0	0	2	5	0	0	0	0	0	0	0	8	0	0	0	168	0.0570458	k__Fungi; p__Basidiomycota; c__Agaricomycetes	-	-	-	-	-	-	-	Unassigned	-
OTU139	0	0	0	0	0	0	0	0	0	0	0	0	0	0	0	0	0	0	0	0	0	0	0	4	0	3	20	63	3	54	19	166	0.0563667	k__Fungi	-	-	-	-	-	-	-	Unassigned	-
OTU175	1	7	0	1	1	1	0	0	0	0	0	0	0	1	0	3	0	0	0	2	12	0	31	3	55	5	3	29	9	2	0	166	0.0563667	k__Fungi; p__Ascomycota; c__Leotiomycetes; o__Helotiales	-	-	-	-	-	-	-	Unassigned	-
OTU203	0	0	0	0	0	7	0	0	0	0	144	0	0	2	0	0	9	3	0	0	0	0	0	0	0	0	0	0	0	0	0	165	0.0560272	k__Fungi; p__Ascomycota; c__Pezizomycetes; o__Pezizales; f__Pyronemataceae	Pyronemataceae	9	Saprotroph-Symbiotroph	Dung Saprotroph-Ectomycorrhizal-Soil Saprotroph-Wood Saprotroph	Gasteroid-Pezizoid	NULL	Possible	Saprobic on soil, dung or rotten wood or mycorrhizal, some species hypogeous, others associated with fire sites (Cannon & Kirk 2007)	Cannon PF, Kirk PM. 2007. Fungal Families of the World. CAB International, Cambridge
OTU1919	0	0	0	0	0	0	0	0	0	0	0	1	0	0	0	4	0	1	2	1	3	77	10	0	0	0	0	65	0	0	0	164	0.0556876	k__Fungi; p__Basidiomycota; c__Agaricomycetes; o__Sebacinales; f__Sebacinaceae; g__Sebacina	Sebacina	13	Symbiotroph	Ectomycorrhizal-Orchid Mycorrhizal-Root Associated Biotroph	NULL	NULL	Possible	NULL	Rinaldi AC, et al. 2008. Fungal Diversity 33:1-45; Tedersoo L, et al. 2010. Mycorrhiza 20:217-263 (pro parte); http://mycorrhizas.info/ecmf.html; Weiss et al. doi: 10.1111/nph.13977 (many guilds)
OTU216	0	0	0	0	0	0	0	0	0	0	0	0	0	0	0	0	0	0	0	0	0	0	0	0	0	0	163	0	0	0	0	163	0.055348	k__Fungi	-	-	-	-	-	-	-	Unassigned	-
OTU264	0	0	0	0	0	0	0	0	2	0	2	0	3	0	0	1	3	0	3	149	0	0	0	0	0	0	0	0	0	0	0	163	0.055348	k__Fungi	-	-	-	-	-	-	-	Unassigned	-
OTU170	0	5	0	0	2	0	0	0	0	1	0	1	1	0	3	0	0	0	0	0	20	6	0	2	39	23	12	45	0	0	0	160	0.0543294	k__Fungi	-	-	-	-	-	-	-	Unassigned	-
OTU218	0	0	0	11	0	1	1	5	0	0	2	1	0	4	0	14	0	2	2	0	9	4	9	0	0	4	33	13	9	22	13	159	0.0539898	k__Fungi; p__Mortierellomycota; c__Mortierellomycetes; o__Mortierellales; f__Mortierellaceae; g__Mortierella	Mortierellaceae	9	Saprotroph-Symbiotroph	Endophyte-Litter Saprotroph-Soil Saprotroph-Undefined Saprotroph	Microfungus	NULL	Possible	Saprobic in soil and thus frequenctly isolated from soil and material contaminated with soil such as hay or rotten silage and spoil tips (Cannon & Kirk 2007)	Cannon PF, Kirk PM. 2007. Fungal Families of the World. CAB International, Cambridge; Purahong W, et al. 2016. Molecular Ecology 25:4059-4074
OTU111	0	0	0	0	0	0	0	0	0	0	0	0	0	0	0	0	0	0	0	0	16	0	0	0	0	0	0	4	138	0	0	158	0.0536503	k__Fungi; p__Basidiomycota; c__Agaricomycetes; o__Agaricales; f__Cortinariaceae; g__Cortinarius	Cortinarius	13	Symbiotroph	Ectomycorrhizal	Agaricoid	NULL	Highly Probable	NULL	Rinaldi AC, et al. 2008. Fungal Diversity 33:1-45; Tedersoo L, et al. 2010. Mycorrhiza 20:217-263; http://mycorrhizas.info/ecmf.html
OTU118	4	27	13	16	11	7	5	10	3	3	10	12	2	1	4	12	7	4	4	0	0	0	0	0	0	2	0	0	1	0	0	158	0.0536503	k__Fungi; p__Ascomycota	-	-	-	-	-	-	-	Unassigned	-
OTU141	4	0	0	1	0	9	0	0	35	36	0	0	0	0	0	0	0	0	69	0	0	0	0	0	0	0	2	0	0	0	0	156	0.0529711	k__Fungi; p__Basidiomycota; c__Agaricomycetes; o__Thelephorales; f__Thelephoraceae	Thelephoraceae	9	Saprotroph-Symbiotroph	Ectomycorrhizal-Undefined Saprotroph	Clavarioid	NULL	Probable	On the ground, on soil, a few on wood. At least some speices ectomycorrhizal (Cannon & Kirk 2007)	Cannon PF, Kirk PM. 2007. Fungal Families of the World. CAB International, Cambridge
OTU193	0	0	0	0	0	0	0	0	0	0	2	11	1	0	0	8	0	2	18	43	2	10	0	10	7	7	11	11	4	4	5	156	0.0529711	k__Fungi; p__Basidiomycota; c__Agaricomycetes; o__Agaricales; f__Cortinariaceae; g__Cortinarius; s__Cortinarius_alboaggregatus_SH1503942.08FU	Cortinarius	13	Symbiotroph	Ectomycorrhizal	Agaricoid	NULL	Highly Probable	NULL	Rinaldi AC, et al. 2008. Fungal Diversity 33:1-45; Tedersoo L, et al. 2010. Mycorrhiza 20:217-263; http://mycorrhizas.info/ecmf.html
OTU568	1	3	2	1	2	0	1	3	2	1	10	7	1	0	0	22	11	12	36	10	0	0	12	0	13	3	1	0	0	0	0	154	0.052292	k__Fungi; p__Basidiomycota; c__Agaricomycetes; o__Agaricales; f__Physalacriaceae; g__Armillaria	Physalacriaceae	9	Pathotroph-Saprotroph	Algal Parasite--Leaf Saprotroph-Wood Saprotroph	Agaricoid-Microfungus	NULL	Probable	Presumably saprobic, found on decaying leaves and wood. One genus is a parasite of marine algae (Cannon & Kirk 2007)	Cannon PF, Kirk PM. 2007. Fungal Families of the World. CAB International, Cambridge
OTU196	0	0	0	0	0	0	0	0	0	0	0	0	0	0	0	0	0	0	0	0	78	2	15	0	38	0	1	16	3	0	0	153	0.0519525	k__Fungi; p__Ascomycota; c__Sordariomycetes; o__Hypocreales; f__Bionectriaceae	Hypocreales	7	Saprotroph	Undefined Saprotroph	Microfungus	NULL	Possible	NULL	Sterkenburg E, et al. 2015. New Phytologist 207:1145-1158
OTU168	1	4	6	1	38	0	0	1	2	0	6	3	0	2	1	3	1	1	0	4	35	4	3	0	0	0	14	5	14	0	2	151	0.0512733	k__Fungi; p__Basidiomycota; c__Microbotryomycetes; o__Microbotryomycetes_ord_Incertae_sedis; f__Microbotryomycetes_fam_Incertae_sedis; g__Curvibasidium; s__Curvibasidium_cygneicollum_SH1651362.08FU	Curvibasidium	13	Saprotroph	Undefined Saprotroph	Microfungus	NULL	Possible	NULL	Sampaio JP, et al. 2004. International Journal of Systematic and Evolutionary Microbiology 54:1401-1407 (https://doi.org/10.1099/ijs.0.03037-0)
OTU747	10	7	16	1	13	4	44	3	6	8	5	5	0	5	0	1	0	11	9	0	0	0	0	0	0	0	0	2	0	0	0	150	0.0509338	k__Fungi; p__Basidiomycota; c__Agaricomycetes; o__Agaricales; f__Hydnangiaceae	Hydnangiaceae	9	Symbiotroph	Ectomycorrhizal	Agaricoid-Gasteroid	NULL	Probable	Studied species are ectomycorrhizal, in soil of both conferees and deciduous forests (Cannon & Kirk 2007)	Cannon PF, Kirk PM. 2007. Fungal Families of the World. CAB International, Cambridge
OTU223	2	16	14	5	8	0	1	13	3	3	0	0	4	3	13	38	22	4	0	0	0	0	0	0	0	0	0	0	0	0	0	149	0.0505942	k__Fungi	-	-	-	-	-	-	-	Unassigned	-
OTU166	1	0	0	0	2	1	0	0	0	0	0	0	0	0	0	0	0	0	0	0	0	0	119	0	7	10	0	0	4	0	3	147	0.0499151	k__Fungi; p__Ascomycota; c__Leotiomycetes; o__Helotiales	-	-	-	-	-	-	-	Unassigned	-
OTU158	0	0	0	0	0	0	0	0	0	0	0	8	4	0	0	4	0	1	17	29	10	21	9	11	10	2	2	5	7	5	1	146	0.0495756	k__Fungi; p__Basidiomycota; c__Agaricomycetes; o__Agaricales; f__Cortinariaceae; g__Cortinarius; s__Cortinarius_comptulus_SH1545229.08FU	Cortinarius	13	Symbiotroph	Ectomycorrhizal	Agaricoid	NULL	Highly Probable	NULL	Rinaldi AC, et al. 2008. Fungal Diversity 33:1-45; Tedersoo L, et al. 2010. Mycorrhiza 20:217-263; http://mycorrhizas.info/ecmf.html
OTU165	3	8	7	0	84	2	0	0	0	0	12	14	2	0	3	0	0	0	2	2	0	2	1	0	0	0	4	0	0	0	0	146	0.0495756	k__Fungi; p__Basidiomycota; c__Agaricomycetes; o__Agaricales; f__Stephanosporaceae; g__Stephanospora; s__Stephanospora_redolens_SH1211200.08FU	Stephanospora	13	Symbiotroph	Ectomycorrhizal	NULL	NULL	Possible	NULL	Rinaldi AC, et al. 2008. Fungal Diversity 33:1-45 (ECM); Tedersoo L, et al. 2010. Mycorrhiza 20:217-263 (not ECM); http://mycorrhizas.info/ecmf.html (ECM)
OTU262	0	0	0	0	0	0	0	0	0	0	1	0	0	0	0	0	0	0	0	0	29	1	1	0	112	0	0	1	0	0	0	145	0.049236	k__Fungi; p__Ascomycota; c__Leotiomycetes; o__Helotiales; f__Hyaloscyphaceae	Hyaloscyphaceae	9	Saprotroph	Plant Saprotroph-Wood Saprotroph	Microfungus	NULL	Probable	Saprobic on woody and herbaceous material (Cannon & Kirk 2007)	Cannon PF, Kirk PM. 2007. Fungal Families of the World. CAB International, Cambridge
OTU152	0	0	0	0	2	3	0	19	7	2	8	2	1	0	1	0	0	0	5	3	17	0	6	19	22	4	5	5	0	3	7	141	0.0478778	k__Fungi; p__Ascomycota; c__Dothideomycetes; o__Capnodiales; f__Mycosphaerellaceae	Mycosphaerellaceae	9	Pathotroph-Saprotroph	Plant Pathogen-Undefined Saprotroph	Microfungus	NULL	Probable	Biotrophic, necrotrophic or saprobic on various plant tissues (Cannon & Kirk 2007)	Cannon PF, Kirk PM. 2007. Fungal Families of the World. CAB International, Cambridge
OTU153	0	0	0	0	1	1	3	2	0	0	0	10	0	114	1	1	5	0	2	0	0	0	0	0	0	0	0	0	0	0	0	140	0.0475382	k__Fungi; p__Basidiomycota	-	-	-	-	-	-	-	Unassigned	-
OTU252	1	2	1	0	0	16	3	2	0	0	45	42	3	0	2	1	4	1	9	7	1	0	0	0	0	0	0	0	0	0	0	140	0.0475382	k__Fungi; p__Rozellomycota; c__Rozellomycotina_cls_Incertae_sedis; o__GS11	-	-	-	-	-	-	-	Unassigned	-
OTU273	0	0	0	6	0	0	0	16	4	1	52	19	1	0	1	1	0	1	24	10	0	0	0	0	0	0	0	0	0	0	0	136	0.04618	k__Fungi; p__Ascomycota	-	-	-	-	-	-	-	Unassigned	-
OTU235	2	13	0	2	2	4	0	2	6	3	19	19	1	0	0	12	8	2	21	13	0	0	0	0	0	0	1	5	0	0	0	135	0.0458404	k__Fungi; p__Ascomycota; c__Dothideomycetes	-	-	-	-	-	-	-	Unassigned	-
OTU150	0	1	0	0	0	2	2	0	0	0	0	0	0	1	9	68	36	9	2	2	0	0	0	0	0	0	0	0	0	0	0	132	0.0448217	k__Fungi; p__Basidiomycota; c__Agaricomycetes; o__Agaricales; f__Inocybaceae	Inocybaceae	9	Symbiotroph	Ectomycorrhizal	Agaricoid	NULL	Probable	Sensu stricto with the exclusion of Crepidotaceae, Tubariaceae, and Chromocyphellaceae; Pharmacology: muscarine, psilocybin, aeruginascen, unclarified alkaloids, or none	Matheny PB. 2009. McIlvainea 18:11-21
OTU258	2	5	9	1	3	6	10	4	0	4	7	12	0	1	2	2	1	0	9	27	0	0	0	0	0	0	0	3	22	1	1	132	0.0448217	k__Fungi; p__Ascomycota; c__Leotiomycetes; o__Helotiales	-	-	-	-	-	-	-	Unassigned	-
OTU4560	0	0	0	0	0	0	0	0	0	0	0	0	0	0	0	0	0	0	0	0	131	0	0	0	0	0	0	0	0	0	0	131	0.0444822	k__Fungi	-	-	-	-	-	-	-	Unassigned	-
OTU167	0	0	0	0	0	0	0	0	0	0	0	6	1	0	0	3	2	0	12	15	7	34	5	20	0	0	0	4	21	0	0	130	0.0441426	k__Fungi; p__Basidiomycota; c__Agaricomycetes; o__Agaricales; f__Cortinariaceae; g__Cortinarius	Cortinarius	13	Symbiotroph	Ectomycorrhizal	Agaricoid	NULL	Highly Probable	NULL	Rinaldi AC, et al. 2008. Fungal Diversity 33:1-45; Tedersoo L, et al. 2010. Mycorrhiza 20:217-263; http://mycorrhizas.info/ecmf.html
OTU278	0	0	0	0	0	3	0	92	2	0	4	4	0	7	2	0	0	12	3	0	0	0	0	0	0	0	1	0	0	0	0	130	0.0441426	k__Fungi; p__Basidiomycota; c__Agaricomycetes; o__Agaricales; f__Clavariaceae; g__Clavaria	Clavaria	13	Saprotroph	Undefined Saprotroph	Clavarioid	NULL	Probable	NULL	Tedersoo L, et al. 2014. Science 346:1256688
OTU154	0	0	0	0	0	0	0	0	0	0	0	1	0	0	0	0	0	0	0	0	127	0	0	0	0	0	0	0	0	0	0	128	0.0434635	k__Fungi; p__Ascomycota; c__Leotiomycetes; o__Helotiales; f__Hyaloscyphaceae; g__Arachnopeziza	Arachnopeziza	13	Saprotroph	Undefined Saprotroph	Microfungus	NULL	Probable	NULL	Tedersoo L, et al. 2014. Science 346:1256688
OTU169	0	0	0	0	0	0	0	0	5	5	2	10	1	0	7	23	5	3	6	6	0	0	6	0	0	2	0	6	3	4	34	128	0.0434635	k__Fungi; p__Mortierellomycota; c__Mortierellomycetes; o__Mortierellales; f__Mortierellaceae; g__Mortierella	Mortierellaceae	9	Saprotroph-Symbiotroph	Endophyte-Litter Saprotroph-Soil Saprotroph-Undefined Saprotroph	Microfungus	NULL	Possible	Saprobic in soil and thus frequenctly isolated from soil and material contaminated with soil such as hay or rotten silage and spoil tips (Cannon & Kirk 2007)	Cannon PF, Kirk PM. 2007. Fungal Families of the World. CAB International, Cambridge; Purahong W, et al. 2016. Molecular Ecology 25:4059-4074
OTU190	2	6	14	38	24	1	0	5	2	1	8	13	0	0	2	2	2	2	2	2	0	2	0	0	0	0	0	0	0	0	0	128	0.0434635	k__Fungi; p__Basidiomycota; c__Agaricomycetes; o__Agaricales; f__Inocybaceae; g__Inocybe	Inocybaceae	9	Symbiotroph	Ectomycorrhizal	Agaricoid	NULL	Probable	Sensu stricto with the exclusion of Crepidotaceae, Tubariaceae, and Chromocyphellaceae; Pharmacology: muscarine, psilocybin, aeruginascen, unclarified alkaloids, or none	Matheny PB. 2009. McIlvainea 18:11-21
OTU4648	2	2	9	21	0	1	24	0	0	0	17	6	14	0	0	0	0	0	28	3	0	0	0	0	0	0	1	0	0	0	0	128	0.0434635	k__Fungi; p__Mortierellomycota; c__Mortierellomycetes; o__Mortierellales; f__Mortierellaceae; g__Mortierella	Mortierellaceae	9	Saprotroph-Symbiotroph	Endophyte-Litter Saprotroph-Soil Saprotroph-Undefined Saprotroph	Microfungus	NULL	Possible	Saprobic in soil and thus frequenctly isolated from soil and material contaminated with soil such as hay or rotten silage and spoil tips (Cannon & Kirk 2007)	Cannon PF, Kirk PM. 2007. Fungal Families of the World. CAB International, Cambridge; Purahong W, et al. 2016. Molecular Ecology 25:4059-4074
OTU177	0	3	1	0	0	0	0	2	0	0	3	0	0	0	0	0	0	0	0	0	76	5	32	5	0	0	0	0	0	0	0	127	0.0431239	k__Fungi; p__Ascomycota	-	-	-	-	-	-	-	Unassigned	-
OTU244	1	103	0	4	1	0	0	0	0	0	2	4	4	0	0	0	0	0	2	5	0	0	0	0	0	0	0	0	0	0	0	126	0.0427844	k__Fungi; p__Basidiomycota; c__Agaricomycetes; o__Agaricales; f__Inocybaceae; g__Inocybe	Inocybaceae	9	Symbiotroph	Ectomycorrhizal	Agaricoid	NULL	Probable	Sensu stricto with the exclusion of Crepidotaceae, Tubariaceae, and Chromocyphellaceae; Pharmacology: muscarine, psilocybin, aeruginascen, unclarified alkaloids, or none	Matheny PB. 2009. McIlvainea 18:11-21
OTU240	0	1	0	0	3	2	0	2	0	0	17	6	0	0	0	1	0	0	0	9	8	0	27	1	13	6	13	12	0	5	0	126	0.0427844	k__Fungi; p__Ascomycota	-	-	-	-	-	-	-	Unassigned	-
OTU162	0	0	0	0	0	0	0	0	0	0	0	0	0	0	0	0	0	0	0	0	0	0	0	0	0	0	0	0	0	2	120	122	0.0414261	k__Fungi; p__Mortierellomycota; c__Mortierellomycetes; o__Mortierellales; f__Mortierellaceae; g__Mortierella	Mortierellaceae	9	Saprotroph-Symbiotroph	Endophyte-Litter Saprotroph-Soil Saprotroph-Undefined Saprotroph	Microfungus	NULL	Possible	Saprobic in soil and thus frequenctly isolated from soil and material contaminated with soil such as hay or rotten silage and spoil tips (Cannon & Kirk 2007)	Cannon PF, Kirk PM. 2007. Fungal Families of the World. CAB International, Cambridge; Purahong W, et al. 2016. Molecular Ecology 25:4059-4074
OTU146	0	1	8	0	107	1	0	0	0	0	2	0	0	0	0	0	0	0	0	3	0	0	0	0	0	0	0	0	0	0	0	122	0.0414261	k__Fungi	-	-	-	-	-	-	-	Unassigned	-
OTU208	1	0	1	1	0	0	0	0	0	0	2	2	0	0	0	0	0	0	0	4	15	10	27	0	32	4	0	18	2	2	0	121	0.0410866	k__Fungi; p__Ascomycota; c__Sordariomycetes; o__Chaetosphaeriales; f__Chaetosphaeriaceae	Chaetosphaeriaceae	9	Saprotroph	Plant Saprotroph-Wood Saprotroph	Microfungus	NULL	Probable	Saprobes associated with decaying woody and herbaceous plant material, including timber and timber products in damp buildings (Cannon & Kirk 2007)	Cannon PF, Kirk PM. 2007. Fungal Families of the World. CAB International, Cambridge
OTU159	0	0	0	0	0	0	121	0	0	0	0	0	0	0	0	0	0	0	0	0	0	0	0	0	0	0	0	0	0	0	0	121	0.0410866	k__Fungi; p__Ascomycota; c__Orbiliomycetes	-	-	-	-	-	-	-	Unassigned	-
OTU269	0	0	0	0	0	1	0	0	0	0	0	0	0	0	0	0	0	0	0	0	75	0	5	0	0	0	0	39	0	0	0	120	0.040747	k__Fungi; p__Basidiomycota	-	-	-	-	-	-	-	Unassigned	-
OTU161	0	0	0	0	0	0	0	0	0	0	0	8	0	0	0	1	0	1	15	13	0	7	0	31	0	0	1	0	39	2	0	118	0.0400679	k__Fungi; p__Basidiomycota; c__Agaricomycetes; o__Agaricales; f__Cortinariaceae; g__Cortinarius	Cortinarius	13	Symbiotroph	Ectomycorrhizal	Agaricoid	NULL	Highly Probable	NULL	Rinaldi AC, et al. 2008. Fungal Diversity 33:1-45; Tedersoo L, et al. 2010. Mycorrhiza 20:217-263; http://mycorrhizas.info/ecmf.html
OTU151	0	0	0	0	0	0	0	0	1	0	0	6	0	0	0	4	2	1	6	7	16	17	7	28	0	0	3	0	17	0	1	116	0.0393888	k__Fungi; p__Basidiomycota; c__Agaricomycetes; o__Agaricales; f__Cortinariaceae; g__Cortinarius; s__Cortinarius_taylorianus_SH1141955.08FU	Cortinarius	13	Symbiotroph	Ectomycorrhizal	Agaricoid	NULL	Highly Probable	NULL	Rinaldi AC, et al. 2008. Fungal Diversity 33:1-45; Tedersoo L, et al. 2010. Mycorrhiza 20:217-263; http://mycorrhizas.info/ecmf.html
OTU135	114	0	0	0	0	0	0	0	0	0	0	0	0	0	0	0	0	0	0	0	0	0	0	0	0	0	0	0	0	0	0	114	0.0387097	k__Fungi	-	-	-	-	-	-	-	Unassigned	-
OTU320	2	5	2	0	2	0	0	0	10	8	0	2	27	1	2	34	5	12	1	0	0	0	0	0	0	0	0	0	0	0	0	113	0.0383701	k__Fungi	-	-	-	-	-	-	-	Unassigned	-
OTU211	1	0	0	0	0	0	0	0	0	0	1	1	0	0	0	0	0	0	2	105	0	0	0	0	0	0	0	0	0	0	0	110	0.0373514	k__Fungi; p__Ascomycota; c__Sordariomycetes; o__Sordariales; f__Lasiosphaeriaceae	Lasiosphaeriaceae	9	Saprotroph	Undefined Saprotroph	Microfungus	NULL	Probable	Saprobes found dung, soil and rotting vegetation (Cannon & Kirk 2007)	Cannon PF, Kirk PM. 2007. Fungal Families of the World. CAB International, Cambridge
OTU124	0	0	0	0	0	0	0	0	0	0	0	0	0	0	0	0	0	0	0	0	0	18	10	82	0	0	0	0	0	0	0	110	0.0373514	k__Fungi	-	-	-	-	-	-	-	Unassigned	-
OTU231	0	0	0	0	0	0	1	0	0	0	0	0	0	0	0	1	0	0	0	0	0	27	34	15	0	0	0	32	0	0	0	110	0.0373514	k__Fungi; p__Rozellomycota	-	-	-	-	-	-	-	Unassigned	-
OTU2650	0	3	4	0	0	1	0	0	10	5	9	3	0	0	1	0	71	0	3	0	0	0	0	0	0	0	0	0	0	0	0	110	0.0373514	k__Fungi; p__Rozellomycota; c__Rozellomycotina_cls_Incertae_sedis	-	-	-	-	-	-	-	Unassigned	-
OTU204	0	0	0	0	0	1	0	0	0	0	2	6	0	0	0	0	0	0	0	0	0	0	0	0	0	94	4	2	0	0	0	109	0.0370119	k__Fungi; p__Ascomycota; c__Sordariomycetes; o__Sordariales; f__Cephalothecaceae; g__Cephalotheca	Cephalotheca	13	Saprotroph	Undefined Saprotroph	NULL	NULL	Probable	NULL	http://www.apsnet.org/publications/commonnames/Pages/default.aspx
OTU229	3	2	3	1	2	0	1	0	3	0	0	6	2	0	0	0	0	1	8	32	9	0	1	2	17	0	1	11	2	0	0	107	0.0363328	k__Fungi; p__Ascomycota; c__Dothideomycetes	-	-	-	-	-	-	-	Unassigned	-
OTU181	0	0	0	0	0	4	1	11	24	43	0	4	0	0	0	5	0	11	0	1	0	0	0	0	0	0	0	0	0	0	0	104	0.0353141	k__Fungi; p__Basidiomycota; c__Agaricomycetes; o__Agaricales; f__Inocybaceae; g__Inocybe	Inocybaceae	9	Symbiotroph	Ectomycorrhizal	Agaricoid	NULL	Probable	Sensu stricto with the exclusion of Crepidotaceae, Tubariaceae, and Chromocyphellaceae; Pharmacology: muscarine, psilocybin, aeruginascen, unclarified alkaloids, or none	Matheny PB. 2009. McIlvainea 18:11-21
OTU219	1	0	0	0	0	1	1	0	0	0	5	7	0	52	0	1	0	0	30	3	0	0	0	0	0	0	3	0	0	0	0	104	0.0353141	k__Fungi; p__Basidiomycota; c__Agaricomycetes; o__Cantharellales; f__Ceratobasidiaceae	Ceratobasidiaceae	9	Pathotroph-Saprotroph-Symbiotroph	Endomycorrhizal-Plant Pathogen-Undefined Saprotroph	Microfungus	NULL	Possible	Best known as plant pathogens, but also saprobic. Species are endomycorrhizal with a wide range of plant roots - especially of Orchidaceae but also even bryophytes (Cannon & Kirk 2007)	Cannon PF, Kirk PM. 2007. Fungal Families of the World. CAB International, Cambridge
OTU4999	0	0	0	0	0	0	0	0	0	0	15	7	0	1	2	16	1	6	4	4	8	3	12	1	0	3	3	0	16	2	0	104	0.0353141	k__Fungi; p__Ascomycota; c__Sordariomycetes; o__Xylariales; f__Sporocadaceae; g__Pestalotiopsis	Pestalotiopsis	13	Pathotroph	Plant Pathogen	NULL	NULL	Probable	NULL	Tedersoo L, et al. 2014. Science 346:1256688
OTU1308	0	0	0	0	0	0	0	0	0	0	0	3	0	0	2	4	0	1	6	15	0	3	9	1	31	0	3	17	4	4	0	103	0.0349745	k__Fungi; p__Basidiomycota; c__Agaricomycetes; o__Agaricales; f__Cortinariaceae; g__Cortinarius	Cortinarius	13	Symbiotroph	Ectomycorrhizal	Agaricoid	NULL	Highly Probable	NULL	Rinaldi AC, et al. 2008. Fungal Diversity 33:1-45; Tedersoo L, et al. 2010. Mycorrhiza 20:217-263; http://mycorrhizas.info/ecmf.html
OTU355	0	0	0	0	0	2	0	0	0	0	0	0	0	0	0	0	0	0	0	0	0	0	3	8	84	0	5	0	0	1	0	103	0.0349745	k__Fungi; p__Mortierellomycota; c__Mortierellomycetes; o__Mortierellales; f__Mortierellaceae; g__Mortierella	Mortierellaceae	9	Saprotroph-Symbiotroph	Endophyte-Litter Saprotroph-Soil Saprotroph-Undefined Saprotroph	Microfungus	NULL	Possible	Saprobic in soil and thus frequenctly isolated from soil and material contaminated with soil such as hay or rotten silage and spoil tips (Cannon & Kirk 2007)	Cannon PF, Kirk PM. 2007. Fungal Families of the World. CAB International, Cambridge; Purahong W, et al. 2016. Molecular Ecology 25:4059-4074
OTU426	6	7	0	0	0	1	4	3	3	0	34	17	0	0	0	5	1	2	3	3	0	0	6	0	0	0	0	0	5	3	0	103	0.0349745	k__Fungi; p__Ascomycota; c__Leotiomycetes; o__Helotiales; f__Rutstroemiaceae; g__Rutstroemia	Rutstroemiaceae	9	Saprotroph	Plant Saprotroph	Microfungus	NULL	Probable	Essentially saprobic on various plant parts, especially seeds and fruits, though initial infection may take place in living tissue (Cannon & Kirk 2007)	Cannon PF, Kirk PM. 2007. Fungal Families of the World. CAB International, Cambridge
OTU283	0	0	22	0	6	0	0	0	0	0	0	5	0	0	0	0	0	0	12	56	0	0	0	0	0	0	0	0	0	0	0	101	0.0342954	k__Fungi; p__Basidiomycota; c__Agaricomycetes; o__Thelephorales; f__Thelephoraceae	Thelephoraceae	9	Saprotroph-Symbiotroph	Ectomycorrhizal-Undefined Saprotroph	Clavarioid	NULL	Probable	On the ground, on soil, a few on wood. At least some speices ectomycorrhizal (Cannon & Kirk 2007)	Cannon PF, Kirk PM. 2007. Fungal Families of the World. CAB International, Cambridge
OTU315	2	3	13	3	0	0	0	0	0	0	0	0	0	0	0	0	0	0	0	0	8	25	47	0	0	0	0	0	0	0	0	101	0.0342954	k__Fungi	-	-	-	-	-	-	-	Unassigned	-
OTU243	1	0	0	0	0	0	0	1	4	5	1	47	0	1	0	4	0	17	10	0	0	0	0	0	0	4	3	0	2	0	0	100	0.0339559	k__Fungi; p__Ascomycota; c__Pezizomycetes; o__Pezizales; f__Pezizaceae; g__Ruhlandiella	Ruhlandiella	13	Symbiotroph	Ectomycorrhizal	NULL	NULL	Highly Probable	NULL	Rinaldi AC, et al. 2008. Fungal Diversity 33:1-45; Tedersoo L, et al. 2010. Mycorrhiza 20:217-263
OTU186	0	0	0	0	0	0	0	0	0	0	0	0	0	0	0	0	0	0	0	0	0	0	6	1	0	0	71	19	0	0	1	98	0.0332767	k__Fungi; p__Basidiomycota; c__Agaricomycetes; o__Agaricales; f__Cortinariaceae; g__Cortinarius	Cortinarius	13	Symbiotroph	Ectomycorrhizal	Agaricoid	NULL	Highly Probable	NULL	Rinaldi AC, et al. 2008. Fungal Diversity 33:1-45; Tedersoo L, et al. 2010. Mycorrhiza 20:217-263; http://mycorrhizas.info/ecmf.html
OTU230	0	0	0	0	0	0	0	0	0	0	6	3	0	1	0	1	1	0	10	6	1	25	15	3	2	0	5	5	3	3	6	96	0.0325976	k__Fungi; p__Basidiomycota; c__Agaricomycetes; o__Cantharellales; f__Hydnaceae; g__Hydnum	Hydnum	13	Symbiotroph	Ectomycorrhizal	Hydnoid	NULL	Highly Probable	NULL	Rinaldi AC, et al. 2008. Fungal Diversity 33:1-45; Tedersoo L, et al. 2010. Mycorrhiza 20:217-263; http://mycorrhizas.info/ecmf.html
OTU174	0	0	0	0	0	0	0	0	0	0	0	0	0	0	1	0	0	3	1	0	15	0	0	3	0	35	0	0	37	0	0	95	0.0322581	k__Fungi; p__Ascomycota; c__Saccharomycetes; o__Saccharomycetales; f__Saccharomycetaceae; g__Vanderwaltozyma	Saccharomycetales	7	Saprotroph	Undefined Saprotroph	Yeast	NULL	Possible	NULL	Sterkenburg E, et al. 2015. New Phytologist 207:1145-1158
OTU284	0	0	4	2	0	1	1	0	0	0	26	27	4	0	0	5	0	0	8	9	0	0	0	0	8	0	0	0	0	0	0	95	0.0322581	k__Fungi	-	-	-	-	-	-	-	Unassigned	-
OTU210	1	92	0	0	0	0	0	0	0	0	0	0	0	0	0	0	0	0	0	1	0	0	0	0	0	0	0	0	0	0	0	94	0.0319185	k__Fungi; p__Ascomycota; c__Sordariomycetes; o__Hypocreales; f__Nectriaceae; g__Cosmospora	Cosmospora	13	Pathotroph	Fungal Parasite	NULL	NULL	Highly Probable	NULL	List compiled by John Plischke III (http://home.comcast.net/~grifola/fungionfungi.pdf); Samuels GJ. 2007, self-published.
OTU327	0	0	0	0	0	0	0	0	0	0	0	1	0	0	1	0	0	0	0	5	0	4	5	3	19	1	3	38	14	0	0	94	0.0319185	k__Fungi; p__Basidiomycota; c__Agaricomycetes; o__Agaricales; f__Cortinariaceae; g__Cortinarius; s__Cortinarius_porphyrophaeus_SH1141989.08FU	Cortinarius	13	Symbiotroph	Ectomycorrhizal	Agaricoid	NULL	Highly Probable	NULL	Rinaldi AC, et al. 2008. Fungal Diversity 33:1-45; Tedersoo L, et al. 2010. Mycorrhiza 20:217-263; http://mycorrhizas.info/ecmf.html
OTU183	0	0	0	0	0	5	30	8	19	4	0	4	11	0	2	4	0	0	6	0	0	0	0	0	0	0	0	0	0	0	0	93	0.0315789	k__Fungi; p__Rozellomycota	-	-	-	-	-	-	-	Unassigned	-
OTU199	0	1	0	90	0	0	0	0	0	0	0	2	0	0	0	0	0	0	0	0	0	0	0	0	0	0	0	0	0	0	0	93	0.0315789	k__Fungi	-	-	-	-	-	-	-	Unassigned	-
OTU214	0	0	0	1	0	3	5	34	1	0	1	0	0	0	0	4	0	0	1	19	0	0	0	14	9	0	0	0	1	0	0	93	0.0315789	k__Fungi; p__Ascomycota; c__Sordariomycetes	-	-	-	-	-	-	-	Unassigned	-
OTU260	0	0	0	2	0	0	35	5	0	0	0	11	0	0	0	3	17	1	2	17	0	0	0	0	0	0	0	0	0	0	0	93	0.0315789	k__Fungi; p__Rozellomycota	-	-	-	-	-	-	-	Unassigned	-
OTU336	0	2	0	3	1	0	0	0	0	0	0	0	0	0	0	3	0	0	2	0	4	4	7	0	19	0	3	43	0	1	0	92	0.0312394	k__Fungi; p__Ascomycota	-	-	-	-	-	-	-	Unassigned	-
OTU280	0	0	0	0	0	0	8	0	0	0	1	2	0	0	0	0	0	0	2	36	0	0	0	0	35	1	0	0	5	0	1	91	0.0308998	k__Fungi; p__Ascomycota; c__Leotiomycetes; o__Helotiales; f__Hyaloscyphaceae	Hyaloscyphaceae	9	Saprotroph	Plant Saprotroph-Wood Saprotroph	Microfungus	NULL	Probable	Saprobic on woody and herbaceous material (Cannon & Kirk 2007)	Cannon PF, Kirk PM. 2007. Fungal Families of the World. CAB International, Cambridge
OTU285	3	4	1	1	0	0	3	1	6	2	12	8	0	0	0	3	2	2	5	5	0	0	2	2	10	6	4	9	0	0	0	91	0.0308998	k__Fungi; p__Basidiomycota; c__Agaricomycetes; o__Agaricales; f__Strophariaceae; g__Hypholoma	Hypholoma	13	Saprotroph	Undefined Saprotroph	Agaricoid	White Rot	Probable	NULL	Tedersoo L, et al. 2014. Science 346:1256688
OTU404	0	0	0	0	0	2	0	0	0	0	48	0	0	0	1	0	0	0	0	40	0	0	0	0	0	0	0	0	0	0	0	91	0.0308998	k__Fungi; p__Ascomycota; c__Pezizomycetes; o__Pezizales; f__Pyronemataceae; g__Byssonectria; s__Byssonectria_deformis_SH1529947.08FU	Byssonectria	13	Saprotroph	Undefined Saprotroph	NULL	NULL	Probable	NULL	Tedersoo L, et al. 2014. Science 346:1256688
OTU145	88	1	0	0	0	2	0	0	0	0	0	0	0	0	0	0	0	0	0	0	0	0	0	0	0	0	0	0	0	0	0	91	0.0308998	k__Fungi	-	-	-	-	-	-	-	Unassigned	-
OTU309	0	9	0	0	1	0	3	6	4	2	0	2	0	1	2	2	0	1	2	1	4	0	0	1	14	0	0	28	0	8	0	91	0.0308998	k__Fungi; p__Basidiomycota	-	-	-	-	-	-	-	Unassigned	-
OTU198	0	0	0	0	0	2	0	0	0	0	0	0	0	0	0	0	0	0	0	0	0	0	0	0	0	0	0	3	85	0	0	90	0.0305603	k__Fungi; p__Ascomycota; c__Eurotiomycetes; o__Eurotiales; f__Elaphomycetaceae	Eurotiales	7	Saprotroph	Undefined Saprotroph	Microfungus	NULL	Possible	NULL	Sterkenburg E, et al. 2015. New Phytologist 207:1145-1158
OTU227	6	13	1	1	0	0	0	3	5	3	6	22	1	0	2	4	0	1	5	16	0	0	0	0	0	0	1	0	0	0	0	90	0.0305603	k__Fungi; p__Ascomycota; c__Sordariomycetes; o__Sordariales; f__Sordariales_fam_Incertae_sedis; g__Dendrosporium	Dendrosporium	13	Saprotroph	Undefined Saprotroph	NULL	NULL	Probable	NULL	Tedersoo L, et al. 2014. Science 346:1256688
OTU222	0	0	0	0	0	0	0	0	0	0	0	0	0	0	0	0	0	0	0	0	74	0	16	0	0	0	0	0	0	0	0	90	0.0305603	k__Fungi	-	-	-	-	-	-	-	Unassigned	-
OTU328	0	0	0	0	0	0	0	0	0	0	0	6	0	0	0	0	0	1	3	7	10	13	0	8	10	0	3	0	29	0	0	90	0.0305603	k__Fungi; p__Basidiomycota; c__Agaricomycetes; o__Agaricales	-	-	-	-	-	-	-	Unassigned	-
OTU207	1	2	0	0	2	0	2	1	1	0	0	0	0	0	0	0	0	3	2	1	0	0	57	0	0	0	0	0	17	0	0	89	0.0302207	k__Fungi; p__Ascomycota; c__Dothideomycetes; o__Pleosporales; f__Cucurbitariaceae; g__Pyrenochaetopsis; s__Pyrenochaetopsis_leptospora_SH1525086.08FU	Pyrenochaetopsis	13	Pathotroph-Saprotroph-Symbiotroph	Endophyte-Lichen Parasite-Undefined Saprotroph	Microfungus	NULL	Possible	NULL	Tedersoo L, et al. 2014. Science 346:1256688; Massimo NC, et al. 2015. Microbial Ecology 70:61-76; Lawrey JD, Diederich P. 2016. URL: http://www.lichenicolous.net [24 May 2017]
OTU189	0	0	0	0	0	0	0	0	0	0	0	0	0	0	0	0	0	0	0	0	74	0	14	0	0	0	0	0	0	1	0	89	0.0302207	k__Fungi; p__Ascomycota	-	-	-	-	-	-	-	Unassigned	-
OTU424	2	0	1	1	1	0	0	1	1	2	8	4	1	1	0	2	0	0	3	0	0	0	6	10	16	17	0	11	0	0	1	89	0.0302207	k__Fungi	-	-	-	-	-	-	-	Unassigned	-
OTU201	0	0	0	0	0	0	0	0	0	0	0	3	0	0	0	2	1	0	1	0	0	4	5	68	0	0	0	1	1	0	0	86	0.029202	k__Fungi; p__Basidiomycota; c__Agaricomycetes; o__Agaricales; f__Cortinariaceae; g__Cortinarius; s__Cortinarius_dulciolens_SH1504058.08FU	Cortinarius	13	Symbiotroph	Ectomycorrhizal	Agaricoid	NULL	Highly Probable	NULL	Rinaldi AC, et al. 2008. Fungal Diversity 33:1-45; Tedersoo L, et al. 2010. Mycorrhiza 20:217-263; http://mycorrhizas.info/ecmf.html
OTU303	2	0	0	0	0	0	0	0	0	0	0	7	0	0	0	2	0	0	7	26	0	8	13	0	10	2	0	8	1	0	0	86	0.029202	k__Fungi; p__Basidiomycota; c__Agaricomycetes; o__Agaricales; f__Cortinariaceae; g__Phaeocollybia; s__Phaeocollybia_ratticauda_SH1574249.08FU	Phaeocollybia	13	Symbiotroph	Ectomycorrhizal	NULL	NULL	Possible	NULL	http://mycorrhizas.info/ecmf.html
OTU221	0	0	3	0	0	0	0	1	0	0	3	14	0	2	2	2	0	40	13	5	0	0	0	0	0	0	0	0	0	0	0	85	0.0288625	k__Fungi; p__Basidiomycota; c__Agaricomycetes; o__Thelephorales; f__Thelephoraceae	Thelephoraceae	9	Saprotroph-Symbiotroph	Ectomycorrhizal-Undefined Saprotroph	Clavarioid	NULL	Probable	On the ground, on soil, a few on wood. At least some speices ectomycorrhizal (Cannon & Kirk 2007)	Cannon PF, Kirk PM. 2007. Fungal Families of the World. CAB International, Cambridge
OTU250	0	0	0	0	0	0	0	0	0	0	0	0	0	0	0	0	0	0	0	0	0	28	0	0	19	0	5	33	0	0	0	85	0.0288625	k__Fungi	-	-	-	-	-	-	-	Unassigned	-
OTU184	0	0	83	0	0	0	0	0	0	0	0	0	0	0	0	0	0	0	1	0	0	0	0	0	0	0	0	0	0	0	0	84	0.0285229	k__Fungi; p__Mortierellomycota; c__Mortierellomycetes; o__Mortierellales; f__Mortierellaceae	Mortierellaceae	9	Saprotroph-Symbiotroph	Endophyte-Litter Saprotroph-Soil Saprotroph-Undefined Saprotroph	Microfungus	NULL	Possible	Saprobic in soil and thus frequenctly isolated from soil and material contaminated with soil such as hay or rotten silage and spoil tips (Cannon & Kirk 2007)	Cannon PF, Kirk PM. 2007. Fungal Families of the World. CAB International, Cambridge; Purahong W, et al. 2016. Molecular Ecology 25:4059-4074
OTU306	6	1	0	0	5	4	1	1	5	4	1	5	1	0	0	2	2	3	6	1	33	0	2	0	1	0	0	0	0	0	0	84	0.0285229	k__Fungi; p__Ascomycota; c__Leotiomycetes; o__Helotiales; f__Helotiales_fam_Incertae_sedis; g__Chalara; s__Chalara_pseudoaffinis_SH1684468.08FU	Chalara	13	Pathotroph-Saprotroph-Symbiotroph	Endophyte-Plant Pathogen-Wood Saprotroph	NULL	Soft Rot	Probable	NULL	Duncan CG, Eslyn WE. 1966. Mycologia 58:642-645; Tedersoo L, et al. 2014. Science 346:1256688
OTU295	0	0	0	0	0	0	0	0	0	0	0	5	0	0	1	0	0	0	0	0	0	0	0	1	57	10	2	5	2	0	0	83	0.0281834	k__Fungi	-	-	-	-	-	-	-	Unassigned	-
OTU334	0	0	0	0	0	5	2	7	18	14	3	1	0	4	19	0	3	1	4	0	0	0	0	2	0	0	0	0	0	0	0	83	0.0281834	k__Fungi; p__Basidiomycota	-	-	-	-	-	-	-	Unassigned	-
OTU180	1	1	0	0	0	2	76	0	1	0	0	1	0	0	0	0	0	0	0	0	0	0	0	0	0	0	0	0	0	0	0	82	0.0278438	k__Fungi; p__Ascomycota; c__Sordariomycetes; o__Hypocreales; f__Hypocreaceae; g__Trichoderma	Hypocreales	7	Saprotroph	Undefined Saprotroph	Microfungus	NULL	Possible	NULL	Sterkenburg E, et al. 2015. New Phytologist 207:1145-1158
OTU353	0	0	0	0	0	0	0	0	0	0	2	0	0	0	0	4	0	0	3	16	16	5	11	6	2	2	5	0	3	4	3	82	0.0278438	k__Fungi; p__Basidiomycota; c__Agaricomycetes; o__Agaricales; f__Tricholomataceae; g__Tricholoma; s__Tricholoma_elegans_SH1520338.08FU	Tricholoma	13	Pathotroph-Symbiotroph	Ectomycorrhizal-Fungal Parasite	Agaricoid	NULL	Highly Probable	Tricholoma species are ectomycorrhizal, occurring in coniferous and broadleaved forests (Cannon & Kirk 2007); T. sclerotoideum is parasitic on Helvella spp.	Cannon PF, Kirk PM. 2007. Fungal Families of the World. CAB International, Cambridge; Rinaldi AC, et al. 2008. Fungal Diversity 33:1-45; Tedersoo L, et al. 2010. Mycorrhiza 20:217-263; http://mycorrhizas.info/ecmf.html
OTU176	0	0	0	0	0	0	0	0	0	0	0	0	0	0	0	0	0	0	0	0	8	53	10	0	0	1	0	10	0	0	0	82	0.0278438	k__Fungi; p__Ascomycota	-	-	-	-	-	-	-	Unassigned	-
OTU212	0	0	5	0	1	0	0	68	1	0	0	0	0	1	0	4	0	1	0	0	0	0	0	0	0	0	0	0	0	0	0	81	0.0275042	k__Fungi; p__Basidiomycota; c__Agaricomycetes; o__Agaricales; f__Inocybaceae; g__Inocybe; s__Inocybe_fulvilubrica_SH1516388.08FU	Inocybaceae	9	Symbiotroph	Ectomycorrhizal	Agaricoid	NULL	Probable	Sensu stricto with the exclusion of Crepidotaceae, Tubariaceae, and Chromocyphellaceae; Pharmacology: muscarine, psilocybin, aeruginascen, unclarified alkaloids, or none	Matheny PB. 2009. McIlvainea 18:11-21
OTU179	0	0	0	0	0	0	0	0	0	0	0	0	0	0	0	0	0	0	0	0	0	0	0	0	0	0	0	0	0	81	0	81	0.0275042	k__Fungi	-	-	-	-	-	-	-	Unassigned	-
OTU185	0	0	0	2	0	2	0	0	7	3	0	0	0	0	0	0	0	0	0	0	0	0	0	0	0	0	0	2	65	0	0	81	0.0275042	k__Fungi; p__Ascomycota; c__Leotiomycetes; o__Helotiales	-	-	-	-	-	-	-	Unassigned	-
OTU253	0	0	1	0	0	2	0	0	1	0	24	45	0	0	0	0	0	0	2	5	0	0	0	0	0	0	1	0	0	0	0	81	0.0275042	k__Fungi; p__Ascomycota	-	-	-	-	-	-	-	Unassigned	-
OTU247	0	1	2	0	0	11	0	1	41	12	10	1	0	0	0	0	0	0	1	0	0	0	0	0	0	0	0	0	0	0	0	80	0.0271647	k__Fungi; p__Basidiomycota; c__Agaricomycetes; o__Agaricales; f__Inocybaceae; g__Inocybe	Inocybaceae	9	Symbiotroph	Ectomycorrhizal	Agaricoid	NULL	Probable	Sensu stricto with the exclusion of Crepidotaceae, Tubariaceae, and Chromocyphellaceae; Pharmacology: muscarine, psilocybin, aeruginascen, unclarified alkaloids, or none	Matheny PB. 2009. McIlvainea 18:11-21
OTU383	0	0	0	0	0	0	0	0	0	0	0	0	0	0	0	0	1	0	0	0	0	0	0	0	79	0	0	0	0	0	0	80	0.0271647	k__Fungi; p__Basidiomycota; c__Agaricomycetes; o__Agaricales; f__Tricholomataceae; g__Mycena; s__Mycena_metata_SH1542296.08FU	Mycena	13	Pathotroph-Saprotroph	Leaf Saprotroph-Plant Pathogen-Undefined Saprotroph-Wood Saprotroph	Agaricoid	NULL	Probable	NULL	Grgurinovic CA, Simpson JA. 2001. Fungal Diversity 8:97-127; Tedersoo L, et al. 2014. Science 346:1256688; http://www.apsnet.org/publications/commonnames/Pages/default.aspx
OTU382	0	2	2	4	2	0	3	0	3	1	0	0	0	0	0	2	1	0	9	10	6	0	0	0	24	0	1	0	0	7	3	80	0.0271647	k__Fungi; p__Basidiomycota; c__Tremellomycetes	-	-	-	-	-	-	-	Unassigned	-
OTU255	0	2	0	0	0	1	0	0	1	0	0	4	2	0	0	1	0	0	6	11	2	14	8	5	0	17	0	0	1	4	0	79	0.0268251	k__Fungi; p__Basidiomycota; c__Agaricomycetes; o__Agaricales; f__Amanitaceae; g__Amanita	Amanita	13	Symbiotroph	Ectomycorrhizal	Agaricoid	NULL	Highly Probable	NULL	Rinaldi AC, et al. 2008. Fungal Diversity 33:1-45; Tedersoo L, et al. 2010. Mycorrhiza 20:217-263; http://mycorrhizas.info/ecmf.html
OTU286	5	1	0	8	12	6	2	5	11	5	0	7	0	6	3	0	1	1	0	0	0	0	6	0	0	0	0	0	0	0	0	79	0.0268251	k__Fungi; p__Ascomycota; c__Orbiliomycetes; o__Orbiliales	-	-	-	-	-	-	-	Unassigned	-
OTU217	0	0	0	0	0	0	0	0	0	0	0	8	0	0	0	0	3	0	1	2	0	17	4	21	0	0	3	2	13	4	0	78	0.0264856	k__Fungi; p__Basidiomycota; c__Agaricomycetes; o__Agaricales; f__Cortinariaceae	Cortinariaceae	9	Symbiotroph	Ectomycorrhizal	Agaricoid	NULL	Probable	Ectomycorrhizal with woody plants, especially Pinaceae, Fagaceae and Salicaceae (Cannon & Kirk 2007)	Cannon PF, Kirk PM. 2007. Fungal Families of the World. CAB International, Cambridge
OTU331	2	0	3	0	0	1	1	0	1	1	2	6	0	0	2	1	2	0	8	10	2	0	4	0	3	3	0	22	0	0	4	78	0.0264856	k__Fungi; p__Ascomycota; c__Taphrinomycetes; o__Taphrinales; f__Taphrinaceae; g__Taphrina	Taphrina	13	Pathotroph	Plant Pathogen	NULL	NULL	Probable	NULL	http://www.apsnet.org/publications/commonnames/Pages/default.aspx
OTU209	0	0	0	0	0	0	0	0	0	0	0	0	0	0	0	0	0	0	0	0	0	0	0	0	0	0	77	0	0	1	0	78	0.0264856	k__Fungi	-	-	-	-	-	-	-	Unassigned	-
OTU657	0	0	0	0	0	2	1	2	1	0	31	10	0	0	0	3	0	1	2	23	0	0	0	0	0	0	0	0	2	0	0	78	0.0264856	k__Fungi; p__Chytridiomycota; c__Spizellomycetes	-	-	-	-	-	-	-	Unassigned	-
OTU188	3	0	0	0	6	0	0	0	0	0	0	0	0	0	0	0	0	2	0	0	21	32	11	0	0	0	0	0	0	2	0	77	0.026146	k__Fungi; p__Ascomycota; c__Saccharomycetes; o__Saccharomycetales; f__Saccharomycetaceae; g__Lachancea	Saccharomycetales	7	Saprotroph	Undefined Saprotroph	Yeast	NULL	Possible	NULL	Sterkenburg E, et al. 2015. New Phytologist 207:1145-1158
OTU228	1	18	0	0	0	4	10	7	7	2	3	6	6	0	6	5	0	2	0	0	0	0	0	0	0	0	0	0	0	0	0	77	0.026146	k__Fungi; p__Basidiomycota	-	-	-	-	-	-	-	Unassigned	-
OTU233	0	9	1	1	0	5	4	3	9	7	0	13	2	0	4	6	0	0	0	0	7	0	0	2	0	0	0	4	0	0	0	77	0.026146	k__Fungi; p__Basidiomycota; c__Microbotryomycetes; o__Microbotryomycetes_ord_Incertae_sedis; f__Chrysozymaceae; g__Pseudohyphozyma	-	-	-	-	-	-	-	Unassigned	-
OTU380	0	0	0	0	0	0	1	0	0	0	0	76	0	0	0	0	0	0	0	0	0	0	0	0	0	0	0	0	0	0	0	77	0.026146	k__Fungi	-	-	-	-	-	-	-	Unassigned	-
OTU232	0	0	0	0	0	0	0	0	22	49	0	0	0	4	0	0	0	0	1	0	0	0	0	0	0	0	0	0	0	0	0	76	0.0258065	k__Fungi; p__Basidiomycota; c__Agaricomycetes; o__Cantharellales; f__Cantharellaceae	Cantharellaceae	9	Symbiotroph	Ectomycorrhizal	Agaricoid	NULL	Probable	Species form ectomycorrhizas with coniferous and broadleaved trees (Cannon & Kirk 2007)	Cannon PF, Kirk PM. 2007. Fungal Families of the World. CAB International, Cambridge
OTU236	2	17	3	0	5	1	1	1	0	0	2	20	1	0	1	2	0	2	7	6	0	0	0	0	0	0	1	2	2	0	0	76	0.0258065	k__Fungi; p__Basidiomycota; c__Agaricomycetes; o__Thelephorales; f__Thelephoraceae	Thelephoraceae	9	Saprotroph-Symbiotroph	Ectomycorrhizal-Undefined Saprotroph	Clavarioid	NULL	Probable	On the ground, on soil, a few on wood. At least some speices ectomycorrhizal (Cannon & Kirk 2007)	Cannon PF, Kirk PM. 2007. Fungal Families of the World. CAB International, Cambridge
OTU345	0	0	0	0	0	0	0	0	0	0	0	0	0	0	0	4	0	0	0	0	2	0	22	3	0	0	2	31	0	12	0	76	0.0258065	k__Fungi; p__Ascomycota; c__Sordariomycetes; o__Hypocreales; f__Nectriaceae	Hypocreales	7	Saprotroph	Undefined Saprotroph	Microfungus	NULL	Possible	NULL	Sterkenburg E, et al. 2015. New Phytologist 207:1145-1158
OTU220	6	0	1	0	0	0	5	0	4	5	0	2	0	0	0	50	2	1	0	0	0	0	0	0	0	0	0	0	0	0	0	76	0.0258065	k__Fungi	-	-	-	-	-	-	-	Unassigned	-
OTU197	0	0	72	0	0	0	0	0	0	0	0	0	0	0	0	0	0	0	0	3	0	0	0	0	0	0	0	0	0	0	0	75	0.0254669	k__Fungi; p__Ascomycota; c__Sordariomycetes; o__Sordariales; f__Lasiosphaeriaceae; g__Podospora	Podospora	13	Saprotroph-Symbiotroph	Dung Saprotroph-Endophyte-Litter Saprotroph-Undefined Saprotroph	Microfungus	NULL	Possible	Endophyte detection method-culture (David et al. 2016)	Bell A. 1983. Dung Fungi: An Illustrated Guide to Coprophilous Fungi in New Zealand. Victoria University Press, Wellington; Tedersoo L, et al. 2014. Science 346:1256688; David AS, et al. 2016. Microbial Ecology 71:912-926; Purahong W, et al. 2016. Molecular Ecology 25:4059-4074 (as litter saprotroph)
OTU647	0	0	2	0	0	0	0	1	2	0	3	13	0	1	0	5	0	1	5	22	0	0	0	0	18	0	0	0	0	0	2	75	0.0254669	k__Fungi; p__Mucoromycota; c__Mucoromycetes; o__Mucorales; f__Mucoraceae; g__Mucor	Mucor	13	Saprotroph	Undefined Saprotroph	NULL	NULL	Probable	NULL	Tedersoo L, et al. 2014. Science 346:1256688
OTU307	0	1	0	0	4	1	0	3	0	0	1	6	1	0	0	0	0	0	0	5	7	4	17	1	0	0	0	24	0	0	0	75	0.0254669	k__Fungi; p__Ascomycota; c__Eurotiomycetes; o__Chaetothyriales	-	-	-	-	-	-	-	Unassigned	-
OTU310	2	6	0	4	6	0	0	2	6	2	11	18	4	2	0	5	0	2	4	1	0	0	0	0	0	0	0	0	0	0	0	75	0.0254669	k__Fungi	-	-	-	-	-	-	-	Unassigned	-
OTU346	0	0	0	0	0	0	0	0	0	0	0	0	0	0	0	1	0	0	0	0	16	2	50	1	1	0	0	1	0	1	2	75	0.0254669	k__Fungi; p__Ascomycota	-	-	-	-	-	-	-	Unassigned	-
OTU411	0	0	0	0	0	0	0	0	0	0	0	1	0	0	0	0	0	0	0	0	1	0	2	0	29	0	1	9	2	2	27	74	0.0251273	k__Fungi; p__Ascomycota; c__Eurotiomycetes; o__Eurotiales; f__Aspergillaceae; g__Penicillium	Eurotiales	7	Saprotroph	Undefined Saprotroph	Microfungus	NULL	Possible	NULL	Sterkenburg E, et al. 2015. New Phytologist 207:1145-1158
OTU187	0	0	0	0	0	0	0	0	0	0	0	0	0	0	0	0	0	0	0	0	11	0	0	0	0	63	0	0	0	0	0	74	0.0251273	k__Fungi	-	-	-	-	-	-	-	Unassigned	-
OTU317	0	0	1	0	0	0	0	0	4	3	0	33	1	0	0	21	0	0	11	0	0	0	0	0	0	0	0	0	0	0	0	74	0.0251273	k__Fungi	-	-	-	-	-	-	-	Unassigned	-
OTU584	0	0	0	0	0	0	0	0	0	0	0	0	0	0	0	0	0	0	0	0	0	0	8	0	0	0	0	66	0	0	0	74	0.0251273	k__Fungi; p__Ascomycota; c__Leotiomycetes; o__Helotiales	-	-	-	-	-	-	-	Unassigned	-
OTU270	1	0	0	0	0	0	0	0	0	0	0	0	0	0	0	1	0	0	0	2	10	6	39	0	7	1	1	3	0	1	1	73	0.0247878	k__Fungi; p__Ascomycota; c__Eurotiomycetes; o__Eurotiales; f__Aspergillaceae; g__Penicillium	Eurotiales	7	Saprotroph	Undefined Saprotroph	Microfungus	NULL	Possible	NULL	Sterkenburg E, et al. 2015. New Phytologist 207:1145-1158
OTU290	0	1	0	1	0	0	0	0	0	0	11	30	0	2	2	9	3	7	4	3	0	0	0	0	0	0	0	0	0	0	0	73	0.0247878	k__Fungi; p__Basidiomycota; c__Agaricomycetes; o__Sebacinales; f__Sebacinaceae; g__Sebacina	Sebacina	13	Symbiotroph	Ectomycorrhizal-Orchid Mycorrhizal-Root Associated Biotroph	NULL	NULL	Possible	NULL	Rinaldi AC, et al. 2008. Fungal Diversity 33:1-45; Tedersoo L, et al. 2010. Mycorrhiza 20:217-263 (pro parte); http://mycorrhizas.info/ecmf.html; Weiss et al. doi: 10.1111/nph.13977 (many guilds)
OTU316	0	0	0	0	0	0	0	0	0	0	0	72	1	0	0	0	0	0	0	0	0	0	0	0	0	0	0	0	0	0	0	73	0.0247878	k__Fungi; p__Basidiomycota; c__Agaricomycetes; o__Sebacinales; f__Sebacinaceae; g__Sebacina	Sebacina	13	Symbiotroph	Ectomycorrhizal-Orchid Mycorrhizal-Root Associated Biotroph	NULL	NULL	Possible	NULL	Rinaldi AC, et al. 2008. Fungal Diversity 33:1-45; Tedersoo L, et al. 2010. Mycorrhiza 20:217-263 (pro parte); http://mycorrhizas.info/ecmf.html; Weiss et al. doi: 10.1111/nph.13977 (many guilds)
OTU385	0	0	0	0	0	0	0	0	0	0	2	0	0	0	0	0	0	0	3	0	0	0	4	18	0	19	1	17	6	0	3	73	0.0247878	k__Fungi; p__Mucoromycota; c__Umbelopsidomycetes; o__Umbelopsidales; f__Umbelopsidaceae; g__Umbelopsis	Umbelopsis	13	Saprotroph	Undefined Saprotroph	NULL	NULL	Probable	NULL	Tedersoo L, et al. 2014. Science 346:1256688 (doi:10.1126/science.1256688)
OTU213	0	46	0	0	3	0	0	0	12	7	0	1	3	0	0	0	0	1	0	0	0	0	0	0	0	0	0	0	0	0	0	73	0.0247878	k__Fungi	-	-	-	-	-	-	-	Unassigned	-
OTU246	2	14	5	0	1	2	0	2	1	2	10	7	1	0	5	0	0	2	1	9	0	0	0	0	0	0	0	0	0	0	8	72	0.0244482	k__Fungi	-	-	-	-	-	-	-	Unassigned	-
OTU298	0	0	0	0	0	0	0	0	0	0	0	0	0	0	0	0	0	0	0	0	0	0	0	0	0	0	0	0	0	0	72	72	0.0244482	k__Fungi	-	-	-	-	-	-	-	Unassigned	-
OTU841	0	2	0	0	1	4	6	0	1	0	14	10	0	0	0	7	0	6	2	5	0	0	0	0	8	1	1	0	3	0	0	71	0.0241087	k__Fungi; p__Ascomycota; c__Leotiomycetes; o__Helotiales; f__Rutstroemiaceae	Rutstroemiaceae	9	Saprotroph	Plant Saprotroph	Microfungus	NULL	Probable	Essentially saprobic on various plant parts, especially seeds and fruits, though initial infection may take place in living tissue (Cannon & Kirk 2007)	Cannon PF, Kirk PM. 2007. Fungal Families of the World. CAB International, Cambridge
OTU192	0	0	0	6	0	0	0	0	0	0	0	0	0	5	9	3	48	0	0	0	0	0	0	0	0	0	0	0	0	0	0	71	0.0241087	k__Fungi	-	-	-	-	-	-	-	Unassigned	-
OTU342	0	0	0	0	0	4	3	0	0	0	0	0	0	0	0	0	0	0	0	0	24	0	37	0	0	2	0	0	1	0	0	71	0.0241087	k__Fungi	-	-	-	-	-	-	-	Unassigned	-
OTU249	5	14	1	3	3	1	1	4	2	0	0	4	0	4	2	21	0	0	0	0	0	0	4	0	0	0	0	0	0	1	0	70	0.0237691	k__Fungi; p__Mortierellomycota; c__Mortierellomycetes; o__Mortierellales; f__Mortierellaceae; g__Mortierella	Mortierellaceae	9	Saprotroph-Symbiotroph	Endophyte-Litter Saprotroph-Soil Saprotroph-Undefined Saprotroph	Microfungus	NULL	Possible	Saprobic in soil and thus frequenctly isolated from soil and material contaminated with soil such as hay or rotten silage and spoil tips (Cannon & Kirk 2007)	Cannon PF, Kirk PM. 2007. Fungal Families of the World. CAB International, Cambridge; Purahong W, et al. 2016. Molecular Ecology 25:4059-4074
OTU164	67	0	0	0	0	0	0	0	0	0	0	0	0	1	2	0	0	0	0	0	0	0	0	0	0	0	0	0	0	0	0	70	0.0237691	k__Fungi; p__Ascomycota	-	-	-	-	-	-	-	Unassigned	-
OTU369	0	0	0	0	0	0	9	0	0	0	31	13	0	0	3	0	0	0	8	5	0	0	0	0	0	0	1	0	0	0	0	70	0.0237691	k__Fungi; p__Rozellomycota; c__Rozellomycotina_cls_Incertae_sedis; o__GS11	-	-	-	-	-	-	-	Unassigned	-
OTU195	0	0	0	0	0	0	0	0	0	0	0	1	0	0	0	0	0	0	0	0	0	0	0	67	0	1	0	0	0	0	0	69	0.0234295	k__Fungi; p__Basidiomycota; c__Agaricomycetes; o__Cantharellales; f__Clavulinaceae	Clavulinaceae	9	Saprotroph-Symbiotroph	Ectomycorrhizal-Lichenized-Wood Saprotroph	Clavarioid	NULL	Possible	Some species form ectomycorrhizas, with fruit bodies in leaf litter and on soil. Others are probably saprobes associated with rotten wood (Cannon & Kirk 2007)	Cannon PF, Kirk PM. 2007. Fungal Families of the World. CAB International, Cambridge; Nelsen MP, et al. 2007. American Journal of Botany 94:1289-1296 (doi:10.3732/ajb.94.8.1289)
OTU352	0	0	0	0	2	0	0	0	0	0	1	2	0	1	0	0	0	0	1	1	6	0	0	18	21	5	4	5	0	2	0	69	0.0234295	k__Fungi; p__Ascomycota; c__Eurotiomycetes; o__Chaetothyriales; f__Herpotrichiellaceae	Herpotrichiellaceae	9	Pathotroph-Saprotroph	Animal Pathogen-Fungal Parasite-Undefined Saprotroph	Facultative Yeast-Microfungus	NULL	Probable	Mostly saprobic on plants or other fungi, isolated from soil etc., and from medical sources (Cannon & Kirk 2007)	Cannon PF, Kirk PM. 2007. Fungal Families of the World. CAB International, Cambridge
OTU314	1	7	0	3	1	5	2	0	4	1	1	7	1	2	2	13	1	3	4	3	0	0	1	0	0	0	0	0	3	3	0	68	0.02309	k__Fungi; p__Ascomycota; c__Sordariomycetes; o__Hypocreales; f__Nectriaceae	Hypocreales	7	Saprotroph	Undefined Saprotroph	Microfungus	NULL	Possible	NULL	Sterkenburg E, et al. 2015. New Phytologist 207:1145-1158
OTU256	5	5	1	0	7	1	0	0	0	1	2	4	1	0	2	3	2	1	2	5	7	3	2	0	8	2	1	1	1	0	0	67	0.0227504	k__Fungi; p__Ascomycota; c__Leotiomycetes; o__Helotiales	-	-	-	-	-	-	-	Unassigned	-
OTU267	2	3	1	0	0	1	1	0	1	0	20	5	0	0	0	0	2	3	6	6	3	0	4	0	3	1	0	2	0	3	0	67	0.0227504	k__Fungi; p__Ascomycota; c__Leotiomycetes; o__Helotiales	-	-	-	-	-	-	-	Unassigned	-
OTU417	0	0	0	0	0	0	0	0	0	0	0	0	0	0	0	0	0	0	0	0	0	0	0	0	67	0	0	0	0	0	0	67	0.0227504	k__Fungi; p__Ascomycota; c__Leotiomycetes; o__Helotiales	-	-	-	-	-	-	-	Unassigned	-
OTU224	6	0	5	0	1	0	0	0	3	0	7	7	0	0	2	0	2	0	1	0	0	0	0	0	0	27	5	0	0	0	0	66	0.0224109	k__Fungi; p__Chytridiomycota	-	-	-	-	-	-	-	Unassigned	-
OTU248	1	2	4	0	1	7	5	6	7	4	0	1	0	0	4	3	1	3	1	1	0	0	0	10	0	0	0	3	2	0	0	66	0.0224109	k__Fungi; p__Basidiomycota; c__Microbotryomycetes	-	-	-	-	-	-	-	Unassigned	-
OTU416	0	0	0	0	0	0	0	0	0	0	0	0	0	0	0	0	0	0	0	0	0	0	0	0	63	3	0	0	0	0	0	66	0.0224109	k__Fungi; p__Ascomycota; c__Dothideomycetes	-	-	-	-	-	-	-	Unassigned	-
OTU454	0	0	0	0	0	0	0	0	0	0	0	1	1	0	0	0	0	2	0	1	17	0	0	0	7	1	3	30	3	0	0	66	0.0224109	k__Fungi; p__Ascomycota; c__Dothideomycetes; o__Pleosporales	-	-	-	-	-	-	-	Unassigned	-
OTU570	5	3	3	3	1	0	0	19	5	2	2	5	6	0	0	6	0	0	6	0	0	0	0	0	0	0	0	0	0	0	0	66	0.0224109	k__Fungi	-	-	-	-	-	-	-	Unassigned	-
OTU254	0	0	0	0	0	0	0	6	1	0	6	0	0	0	1	4	2	3	3	35	0	0	0	0	0	1	1	0	2	0	0	65	0.0220713	k__Fungi; p__Basidiomycota; c__Tremellomycetes	-	-	-	-	-	-	-	Unassigned	-
OTU299	0	0	0	0	0	0	2	0	0	0	0	0	0	0	0	0	0	0	0	0	0	0	59	0	0	0	0	0	4	0	0	65	0.0220713	k__Fungi	-	-	-	-	-	-	-	Unassigned	-
OTU308	0	0	0	0	0	0	4	0	0	0	0	15	0	0	0	0	0	0	44	2	0	0	0	0	0	0	0	0	0	0	0	65	0.0220713	k__Fungi; p__Rozellomycota	-	-	-	-	-	-	-	Unassigned	-
OTU341	0	0	0	0	0	0	0	0	0	1	4	0	0	0	0	3	0	1	5	23	13	0	3	0	6	1	0	3	0	1	0	64	0.0217317	k__Fungi; p__Basidiomycota; c__Agaricomycetes; o__Agaricales; f__Inocybaceae; g__Inocybe; s__Inocybe_fulvilubrica_SH1516388.08FU	Inocybaceae	9	Symbiotroph	Ectomycorrhizal	Agaricoid	NULL	Probable	Sensu stricto with the exclusion of Crepidotaceae, Tubariaceae, and Chromocyphellaceae; Pharmacology: muscarine, psilocybin, aeruginascen, unclarified alkaloids, or none	Matheny PB. 2009. McIlvainea 18:11-21
OTU288	0	3	0	1	16	1	2	0	0	0	9	6	2	0	0	0	0	0	10	10	0	0	0	0	0	0	2	0	1	0	1	64	0.0217317	k__Fungi	-	-	-	-	-	-	-	Unassigned	-
OTU294	0	0	0	0	0	0	2	16	5	4	6	1	0	0	7	1	0	0	10	12	0	0	0	0	0	0	0	0	0	0	0	64	0.0217317	k__Fungi; p__Basidiomycota	-	-	-	-	-	-	-	Unassigned	-
OTU312	0	0	0	0	0	0	0	0	0	0	0	0	0	0	0	0	0	0	0	0	42	0	0	0	12	1	3	0	5	1	0	64	0.0217317	k__Fungi	-	-	-	-	-	-	-	Unassigned	-
OTU332	1	19	14	3	2	0	2	0	1	1	1	0	0	0	0	0	0	0	0	5	13	0	0	1	0	0	0	0	0	1	0	64	0.0217317	k__Fungi	-	-	-	-	-	-	-	Unassigned	-
OTU367	0	2	0	0	0	0	0	0	0	0	0	0	0	0	0	0	0	0	0	0	4	0	0	9	0	0	3	45	1	0	0	64	0.0217317	k__Fungi	-	-	-	-	-	-	-	Unassigned	-
OTU304	0	6	3	0	0	2	0	0	2	0	0	2	2	0	1	3	0	0	2	5	0	0	29	0	0	0	0	0	6	0	0	63	0.0213922	k__Fungi; p__Chytridiomycota; c__Rhizophydiomycetes; o__Rhizophydiales; f__Terramycetaceae; g__Terramyces; s__Terramyces_subangulosum_SH1511111.08FU	Terramyces	13	Saprotroph	Undefined Saprotroph	NULL	NULL	Probable	NULL	Tedersoo L, et al. 2014. Science 346:1256688
OTU672	0	0	2	0	0	0	0	0	0	0	0	2	2	0	1	2	1	0	1	0	11	0	7	2	2	0	2	26	1	1	0	63	0.0213922	k__Fungi; p__Ascomycota; c__Leotiomycetes; o__Helotiales; f__Helotiaceae; g__Hymenoscyphus; s__Hymenoscyphus_waikaia_SH1646653.08FU	Hymenoscyphus	13	Pathotroph-Saprotroph-Symbiotroph	Bryophyte Parasite-Ectomycorrhizal-Ericoid Mycorrhizal-Undefined Saprotroph	Microfungus; Dark Septate Microfungus	NULL	Possible	Syn.: Pezoloma among other (see e.g., Pezoloma ericae)	Baral and Krieglsteiner 2006. Acta Mycologica 41:11-20 (as a bryophyte parasite); Huhtinen et al. 2010. Nova Hedwigia 90:413-431, Bent et al. 2011. Applied and Environmental Microbiology 77:3351-3359 (as ectomycorrhizae); Tedersoo L, et al. 2014. Science 346:1256688 (as saprotroph)
OTU239	0	0	0	0	0	0	0	0	0	0	0	0	0	0	1	2	0	0	0	0	0	0	0	2	0	1	0	4	53	0	0	63	0.0213922	k__Fungi	-	-	-	-	-	-	-	Unassigned	-
OTU266	2	0	0	0	0	0	1	0	38	20	0	0	0	0	0	0	0	1	0	0	0	0	0	0	0	0	0	0	0	0	0	62	0.0210526	k__Fungi; p__Mucoromycota; c__Mucoromycetes; o__Mucorales; f__Mucoraceae; g__Mucor; s__Mucor_aligarensis_SH1616090.08FU	Mucor	13	Saprotroph	Undefined Saprotroph	NULL	NULL	Probable	NULL	Tedersoo L, et al. 2014. Science 346:1256688
OTU287	0	0	0	0	0	0	0	0	0	1	3	0	0	0	1	0	4	0	0	0	18	0	0	0	28	0	0	0	7	0	0	62	0.0210526	k__Fungi; p__Ascomycota; c__Saccharomycetes; o__Saccharomycetales; f__Saccharomycetaceae	Saccharomycetales	7	Saprotroph	Undefined Saprotroph	Yeast	NULL	Possible	NULL	Sterkenburg E, et al. 2015. New Phytologist 207:1145-1158
OTU949	0	0	0	0	0	1	0	0	0	0	0	4	1	0	0	3	0	3	6	4	2	6	1	1	4	2	6	7	8	3	0	62	0.0210526	k__Fungi; p__Basidiomycota; c__Agaricomycetes; o__Agaricales; f__Cortinariaceae	Cortinariaceae	9	Symbiotroph	Ectomycorrhizal	Agaricoid	NULL	Probable	Ectomycorrhizal with woody plants, especially Pinaceae, Fagaceae and Salicaceae (Cannon & Kirk 2007)	Cannon PF, Kirk PM. 2007. Fungal Families of the World. CAB International, Cambridge
OTU277	0	0	0	0	0	0	0	3	2	2	7	0	0	0	2	7	3	0	32	0	0	0	0	0	0	0	4	0	0	0	0	62	0.0210526	k__Fungi; p__Ascomycota; c__Leotiomycetes; o__Helotiales	-	-	-	-	-	-	-	Unassigned	-
OTU463	0	0	0	0	0	0	0	0	0	0	0	0	0	0	0	0	0	0	0	0	0	0	0	7	47	0	0	8	0	0	0	62	0.0210526	k__Fungi; p__Chytridiomycota	-	-	-	-	-	-	-	Unassigned	-
OTU323	0	1	0	0	0	0	0	0	0	0	0	5	0	0	0	1	1	1	1	18	0	8	12	0	0	0	4	0	7	2	0	61	0.0207131	k__Fungi; p__Basidiomycota; c__Agaricomycetes; o__Agaricales; f__Cortinariaceae; g__Cortinarius; s__Cortinarius_caryotis_SH1503893.08FU	Cortinarius	13	Symbiotroph	Ectomycorrhizal	Agaricoid	NULL	Highly Probable	NULL	Rinaldi AC, et al. 2008. Fungal Diversity 33:1-45; Tedersoo L, et al. 2010. Mycorrhiza 20:217-263; http://mycorrhizas.info/ecmf.html
OTU279	0	5	2	2	1	2	0	14	1	1	0	13	0	0	5	12	0	3	0	0	0	0	0	0	0	0	0	0	0	0	0	61	0.0207131	k__Fungi; p__Ascomycota	-	-	-	-	-	-	-	Unassigned	-
OTU291	0	0	0	0	0	0	0	0	0	0	0	0	0	0	0	0	0	0	0	0	6	13	0	2	0	0	0	40	0	0	0	61	0.0207131	k__Fungi	-	-	-	-	-	-	-	Unassigned	-
OTU495	0	1	0	0	0	0	0	0	0	0	3	3	1	0	0	0	0	0	2	0	0	1	0	0	22	0	0	26	0	2	0	61	0.0207131	k__Fungi	-	-	-	-	-	-	-	Unassigned	-
OTU2227	4	3	11	0	10	4	9	0	3	3	1	2	0	2	0	0	0	3	3	2	0	0	0	0	0	0	0	0	0	0	0	60	0.0203735	k__Fungi; p__Basidiomycota; c__Agaricomycetes; o__Agaricales; f__Hydnangiaceae; g__Laccaria	Laccaria	13	Symbiotroph	Ectomycorrhizal	Agaricoid	NULL	Highly Probable	NULL	Rinaldi AC, et al. 2008. Fungal Diversity 33:1-45; Tedersoo L, et al. 2010. Mycorrhiza 20:217-263; http://mycorrhizas.info/ecmf.html
OTU281	0	1	0	1	1	2	0	0	2	0	0	3	1	0	2	4	1	0	5	2	12	0	9	4	0	2	1	0	6	1	0	60	0.0203735	k__Fungi; p__Ascomycota; c__Eurotiomycetes; o__Chaetothyriales; f__Herpotrichiellaceae; g__Cladophialophora	Cladophialophora	13	Saprotroph	Undefined Saprotroph	Facultative Yeast	NULL	Probable	NULL	James TY, et al. 2006. Nature 443:818-822
OTU274	0	0	0	0	0	4	0	0	0	0	0	0	0	0	0	2	53	0	0	0	0	0	0	0	0	0	0	0	0	0	0	59	0.020034	k__Fungi; p__Basidiomycota; c__Agaricomycetes; o__Thelephorales; f__Thelephoraceae	Thelephoraceae	9	Saprotroph-Symbiotroph	Ectomycorrhizal-Undefined Saprotroph	Clavarioid	NULL	Probable	On the ground, on soil, a few on wood. At least some speices ectomycorrhizal (Cannon & Kirk 2007)	Cannon PF, Kirk PM. 2007. Fungal Families of the World. CAB International, Cambridge
OTU282	1	0	0	0	0	0	0	0	0	0	0	3	0	1	0	3	0	0	4	3	6	10	0	1	13	0	0	0	14	0	0	59	0.020034	k__Fungi; p__Basidiomycota; c__Agaricomycetes; o__Agaricales; f__Cortinariaceae; g__Cortinarius; s__Cortinarius_rotundisporus_SH1504094.08FU	Cortinarius	13	Symbiotroph	Ectomycorrhizal	Agaricoid	NULL	Highly Probable	NULL	Rinaldi AC, et al. 2008. Fungal Diversity 33:1-45; Tedersoo L, et al. 2010. Mycorrhiza 20:217-263; http://mycorrhizas.info/ecmf.html
OTU293	0	0	0	0	0	0	0	0	0	0	0	1	0	1	0	1	3	0	10	2	4	2	4	8	0	0	4	1	12	1	5	59	0.020034	k__Fungi; p__Basidiomycota; c__Agaricomycetes; o__Agaricales; f__Cortinariaceae; g__Cortinarius	Cortinarius	13	Symbiotroph	Ectomycorrhizal	Agaricoid	NULL	Highly Probable	NULL	Rinaldi AC, et al. 2008. Fungal Diversity 33:1-45; Tedersoo L, et al. 2010. Mycorrhiza 20:217-263; http://mycorrhizas.info/ecmf.html
OTU4697	0	0	0	2	1	0	0	0	20	33	0	1	0	2	0	0	0	0	0	0	0	0	0	0	0	0	0	0	0	0	0	59	0.020034	k__Fungi; p__Basidiomycota; c__Agaricomycetes; o__Cantharellales; f__Cantharellaceae	Cantharellaceae	9	Symbiotroph	Ectomycorrhizal	Agaricoid	NULL	Probable	Species form ectomycorrhizas with coniferous and broadleaved trees (Cannon & Kirk 2007)	Cannon PF, Kirk PM. 2007. Fungal Families of the World. CAB International, Cambridge
OTU475	0	0	0	0	0	0	0	0	0	0	0	0	0	0	0	0	0	13	9	4	0	9	3	15	0	0	0	0	6	0	0	59	0.020034	k__Fungi; p__Basidiomycota; c__Agaricomycetes; o__Agaricales; f__Cortinariaceae; g__Cortinarius; s__Cortinarius_indotatus_SH1504093.08FU	Cortinarius	13	Symbiotroph	Ectomycorrhizal	Agaricoid	NULL	Highly Probable	NULL	Rinaldi AC, et al. 2008. Fungal Diversity 33:1-45; Tedersoo L, et al. 2010. Mycorrhiza 20:217-263; http://mycorrhizas.info/ecmf.html
OTU1181	1	1	1	0	3	0	0	1	0	0	1	6	0	1	0	3	1	0	1	1	29	0	3	0	0	0	1	3	1	1	0	59	0.020034	k__Fungi; p__Ascomycota	-	-	-	-	-	-	-	Unassigned	-
OTU300	2	1	1	10	1	6	0	0	4	1	4	0	0	0	0	0	0	1	4	19	0	0	0	0	0	0	2	0	3	0	0	59	0.020034	k__Fungi; p__Basidiomycota; c__Tremellomycetes; o__Trichosporonales; f__Trichosporonaceae	-	-	-	-	-	-	-	Unassigned	-
OTU425	0	0	0	0	0	0	0	0	0	0	0	2	0	0	0	0	0	0	0	0	0	0	5	1	13	12	0	26	0	0	0	59	0.020034	k__Fungi; p__Ascomycota; c__Eurotiomycetes; o__Chaetothyriales	-	-	-	-	-	-	-	Unassigned	-
OTU1023	1	0	4	1	0	1	9	1	2	2	6	3	0	0	0	1	0	0	3	0	0	0	2	8	14	0	0	0	0	0	0	58	0.0196944	k__Fungi; p__Basidiomycota; c__Pucciniomycetes; o__Septobasidiales; f__Septobasidiaceae; g__Septobasidium	Septobasidium	13	Pathotroph	Animal Pathogen	Facultative Yeast	NULL	Probable	NULL	Tedersoo L, et al. 2014. Science 346:1256688
OTU319	0	0	0	0	0	0	0	0	0	0	14	17	0	0	0	0	0	0	0	27	0	0	0	0	0	0	0	0	0	0	0	58	0.0196944	k__Fungi; p__Ascomycota; c__Leotiomycetes; o__Helotiales; f__Vibrisseaceae	Vibrisseaceae	9	Saprotroph-Symbiotroph	Endophyte-Undefined Saprotroph-Wood Saprotroph	Microfungus	NULL	Possible	Saprobic, usually on wood and bark immersed in fresh water. Some species may be root endophytes (Cannon & Kirk 2007)	Cannon PF, Kirk PM. 2007. Fungal Families of the World. CAB International, Cambridge
OTU343	0	0	2	0	0	0	0	0	0	0	0	0	0	0	0	0	0	1	0	0	0	0	38	0	7	0	7	0	0	3	0	58	0.0196944	k__Fungi	-	-	-	-	-	-	-	Unassigned	-
OTU374	5	0	0	2	0	0	1	45	0	0	0	3	0	0	0	0	0	0	1	0	0	0	0	0	0	0	0	0	1	0	0	58	0.0196944	k__Fungi	-	-	-	-	-	-	-	Unassigned	-
OTU430	2	2	1	6	1	0	10	14	0	0	0	0	0	6	5	4	2	3	2	0	0	0	0	0	0	0	0	0	0	0	0	58	0.0196944	k__Fungi	-	-	-	-	-	-	-	Unassigned	-
OTU485	0	0	6	0	0	6	4	6	5	2	8	9	0	1	1	1	2	7	0	0	0	0	0	0	0	0	0	0	0	0	0	58	0.0196944	k__Fungi; p__Mortierellomycota; c__Mortierellomycetes; o__Mortierellales	-	-	-	-	-	-	-	Unassigned	-
OTU350	1	1	3	0	0	1	0	0	0	0	0	0	0	0	0	0	0	0	1	0	7	4	5	0	29	2	0	2	0	0	1	57	0.0193548	k__Fungi; p__Ascomycota; c__Eurotiomycetes; o__Chaetothyriales; f__Herpotrichiellaceae; g__Exophiala; s__Exophiala_moniliae_SH1529603.08FU	Exophiala	13	Pathotroph-Saprotroph	Animal Pathogen-Undefined Saprotroph	Facultative Yeast	NULL	Probable	NULL	Tedersoo L, et al. 2014. Science 346:1256688, Nagy GL, et al. 2014. Nature Communications 5:4471
OTU356	1	1	6	0	2	1	0	0	0	0	2	10	0	0	2	3	2	0	7	5	1	0	0	0	0	0	4	10	0	0	0	57	0.0193548	k__Fungi; p__Basidiomycota; c__Agaricomycetes; o__Polyporales; f__Ganodermataceae	Ganodermataceae	9	Pathotroph-Saprotroph	Plant Pathogen-Wood Saprotroph	Polyporoid	White Rot	Probable	Lignicolous, causing sometimes agressive white rots of timber (Cannon & Kirk 2007)	Cannon PF, Kirk PM. 2007. Fungal Families of the World. CAB International, Cambridge
OTU237	0	0	0	0	0	2	2	4	17	2	0	1	0	0	1	0	7	0	18	1	0	0	0	0	0	0	2	0	0	0	0	57	0.0193548	k__Fungi; p__Chytridiomycota	-	-	-	-	-	-	-	Unassigned	-
OTU362	0	0	0	0	0	0	0	0	0	0	0	0	0	0	0	0	0	0	0	0	0	0	0	0	0	0	0	0	0	1	56	57	0.0193548	k__Fungi	-	-	-	-	-	-	-	Unassigned	-
OTU523	0	51	5	0	0	0	0	1	0	0	0	0	0	0	0	0	0	0	0	0	0	0	0	0	0	0	0	0	0	0	0	57	0.0193548	k__Fungi	-	-	-	-	-	-	-	Unassigned	-
OTU560	0	0	0	0	0	0	0	0	2	0	1	54	0	0	0	0	0	0	0	0	0	0	0	0	0	0	0	0	0	0	0	57	0.0193548	k__Fungi	-	-	-	-	-	-	-	Unassigned	-
OTU259	0	0	0	0	0	0	0	0	0	0	0	1	0	52	0	1	0	0	2	0	0	0	0	0	0	0	0	0	0	0	0	56	0.0190153	k__Fungi; p__Basidiomycota; c__Agaricomycetes; o__Agaricales; f__Cortinariaceae	Cortinariaceae	9	Symbiotroph	Ectomycorrhizal	Agaricoid	NULL	Probable	Ectomycorrhizal with woody plants, especially Pinaceae, Fagaceae and Salicaceae (Cannon & Kirk 2007)	Cannon PF, Kirk PM. 2007. Fungal Families of the World. CAB International, Cambridge
OTU361	0	0	0	0	0	1	0	0	0	0	0	0	0	52	0	0	0	0	3	0	0	0	0	0	0	0	0	0	0	0	0	56	0.0190153	k__Fungi; p__Basidiomycota; c__Agaricomycetes; o__Thelephorales; f__Thelephoraceae; g__Tomentellopsis	Tomentellopsis	13	Symbiotroph	Ectomycorrhizal	Corticioid	NULL	Highly Probable	NULL	Rinaldi AC, et al. 2008. Fungal Diversity 33:1-45; Tedersoo L, et al. 2010. Mycorrhiza 20:217-263; http://mycorrhizas.info/ecmf.html
OTU537	1	0	0	0	0	0	0	0	0	0	0	1	0	0	0	2	1	1	3	4	5	4	16	5	0	0	2	0	3	8	0	56	0.0190153	k__Fungi; p__Basidiomycota; c__Agaricomycetes; o__Agaricales; f__Cortinariaceae; g__Dermocybe; s__Dermocybe_splendida_SH1503800.08FU	Dermocybe	13	Symbiotroph	Ectomycorrhizal	Agaricoid	NULL	Highly Probable	NULL	Rinaldi AC, et al. 2008. Fungal Diversity 33:1-45; Tedersoo L, et al. 2010. Mycorrhiza 20:217-263; http://mycorrhizas.info/ecmf.html
OTU289	1	0	0	1	4	0	0	0	0	0	0	0	0	0	0	0	0	0	0	0	0	6	42	0	0	0	0	0	0	2	0	56	0.0190153	k__Fungi; p__Ascomycota	-	-	-	-	-	-	-	Unassigned	-
OTU364	10	3	0	0	17	1	1	0	3	1	0	4	1	0	2	11	0	1	0	0	0	0	0	0	0	0	0	0	0	0	0	55	0.0186757	k__Fungi; p__Mortierellomycota; c__Mortierellomycetes; o__Mortierellales; f__Mortierellaceae; g__Mortierella; s__Mortierella_fimbricystis_SH1608140.08FU	Mortierellaceae	9	Saprotroph-Symbiotroph	Endophyte-Litter Saprotroph-Soil Saprotroph-Undefined Saprotroph	Microfungus	NULL	Possible	Saprobic in soil and thus frequenctly isolated from soil and material contaminated with soil such as hay or rotten silage and spoil tips (Cannon & Kirk 2007)	Cannon PF, Kirk PM. 2007. Fungal Families of the World. CAB International, Cambridge; Purahong W, et al. 2016. Molecular Ecology 25:4059-4074
OTU580	0	0	0	0	0	1	0	0	0	0	30	24	0	0	0	0	0	0	0	0	0	0	0	0	0	0	0	0	0	0	0	55	0.0186757	k__Fungi; p__Ascomycota; c__Pezizomycetes; o__Pezizales; f__Pyronemataceae; g__Scutellinia; s__Scutellinia_scutellata_SH1556387.08FU	Scutellinia	13	Saprotroph	Undefined Saprotroph	Pezizoid	NULL	Probable	Common name - eye lash cup	Tedersoo L, et al. 2014. Science 346:1256688
OTU271	3	2	0	5	0	0	0	0	1	0	1	0	0	2	0	0	0	0	2	0	14	0	22	0	0	0	1	0	2	0	0	55	0.0186757	k__Fungi; p__Ascomycota; c__Dothideomycetes; o__Pleosporales	-	-	-	-	-	-	-	Unassigned	-
OTU547	0	0	0	0	0	0	0	11	2	4	1	8	0	0	1	0	0	3	2	21	0	0	0	0	0	0	0	0	2	0	0	55	0.0186757	k__Fungi	-	-	-	-	-	-	-	Unassigned	-
OTU275	0	0	0	0	0	5	0	46	0	0	0	0	0	0	0	0	0	0	3	0	0	0	0	0	0	0	0	0	0	0	0	54	0.0183362	k__Fungi; p__Basidiomycota; c__Agaricomycetes; o__Agaricales; f__Cortinariaceae; g__Cortinarius	Cortinarius	13	Symbiotroph	Ectomycorrhizal	Agaricoid	NULL	Highly Probable	NULL	Rinaldi AC, et al. 2008. Fungal Diversity 33:1-45; Tedersoo L, et al. 2010. Mycorrhiza 20:217-263; http://mycorrhizas.info/ecmf.html
OTU321	0	0	0	0	0	0	0	0	0	0	0	0	0	0	0	0	0	0	0	0	0	0	0	0	0	0	43	11	0	0	0	54	0.0183362	k__Fungi; p__Ascomycota; c__Leotiomycetes; o__Helotiales	-	-	-	-	-	-	-	Unassigned	-
OTU360	0	17	0	1	3	0	2	1	0	1	0	0	6	0	5	3	0	0	0	0	0	0	0	9	0	0	0	0	3	3	0	54	0.0183362	k__Fungi	-	-	-	-	-	-	-	Unassigned	-
OTU722	0	0	0	0	0	0	0	0	0	0	0	0	0	0	0	0	0	0	0	0	0	0	0	0	54	0	0	0	0	0	0	54	0.0183362	k__Fungi; p__Ascomycota; c__Dothideomycetes; o__Capnodiales	-	-	-	-	-	-	-	Unassigned	-
OTU324	0	5	7	6	2	1	2	0	3	8	1	1	6	2	3	2	0	0	3	0	0	0	0	0	0	0	1	0	0	0	0	53	0.0179966	k__Fungi; p__Mortierellomycota; c__Mortierellomycetes; o__Mortierellales; f__Mortierellaceae; g__Mortierella	Mortierellaceae	9	Saprotroph-Symbiotroph	Endophyte-Litter Saprotroph-Soil Saprotroph-Undefined Saprotroph	Microfungus	NULL	Possible	Saprobic in soil and thus frequenctly isolated from soil and material contaminated with soil such as hay or rotten silage and spoil tips (Cannon & Kirk 2007)	Cannon PF, Kirk PM. 2007. Fungal Families of the World. CAB International, Cambridge; Purahong W, et al. 2016. Molecular Ecology 25:4059-4074
OTU365	0	0	0	0	0	0	1	4	0	0	6	24	0	0	0	2	0	2	10	4	0	0	0	0	0	0	0	0	0	0	0	53	0.0179966	k__Fungi	-	-	-	-	-	-	-	Unassigned	-
OTU435	0	6	0	0	2	0	0	0	0	0	0	45	0	0	0	0	0	0	0	0	0	0	0	0	0	0	0	0	0	0	0	53	0.0179966	k__Fungi	-	-	-	-	-	-	-	Unassigned	-
OTU452	0	2	4	10	0	1	1	0	0	0	6	4	0	0	1	12	0	1	8	2	0	0	0	0	0	0	0	0	0	0	0	52	0.017657	k__Fungi; p__Basidiomycota; c__Agaricomycetes; o__Thelephorales; f__Thelephoraceae	Thelephoraceae	9	Saprotroph-Symbiotroph	Ectomycorrhizal-Undefined Saprotroph	Clavarioid	NULL	Probable	On the ground, on soil, a few on wood. At least some speices ectomycorrhizal (Cannon & Kirk 2007)	Cannon PF, Kirk PM. 2007. Fungal Families of the World. CAB International, Cambridge
OTU1871	0	0	0	0	0	0	0	0	0	0	1	1	0	0	0	0	0	0	2	8	0	0	0	0	40	0	0	0	0	0	0	52	0.017657	k__Fungi; p__Ascomycota; c__Leotiomycetes	-	-	-	-	-	-	-	Unassigned	-
OTU238	1	0	0	0	0	6	0	0	0	0	13	0	0	0	0	1	4	27	0	0	0	0	0	0	0	0	0	0	0	0	0	52	0.017657	k__Fungi	-	-	-	-	-	-	-	Unassigned	-
OTU339	1	11	1	11	1	0	1	1	1	1	0	7	0	2	0	14	0	0	0	0	0	0	0	0	0	0	0	0	0	0	0	52	0.017657	k__Fungi; p__Ascomycota; c__Leotiomycetes	-	-	-	-	-	-	-	Unassigned	-
OTU453	0	1	4	0	0	0	2	0	0	0	0	11	1	0	0	0	0	0	25	8	0	0	0	0	0	0	0	0	0	0	0	52	0.017657	k__Fungi	-	-	-	-	-	-	-	Unassigned	-
OTU357	0	0	0	0	0	0	0	0	0	0	0	0	0	0	0	0	0	0	3	3	11	6	0	10	9	0	1	5	3	0	0	51	0.0173175	k__Fungi; p__Basidiomycota; c__Agaricomycetes; o__Agaricales; f__Cortinariaceae; g__Cortinarius	Cortinarius	13	Symbiotroph	Ectomycorrhizal	Agaricoid	NULL	Highly Probable	NULL	Rinaldi AC, et al. 2008. Fungal Diversity 33:1-45; Tedersoo L, et al. 2010. Mycorrhiza 20:217-263; http://mycorrhizas.info/ecmf.html
OTU242	0	0	0	0	0	0	0	0	0	0	0	0	0	0	0	0	0	0	0	0	0	0	0	0	0	0	0	0	0	0	51	51	0.0173175	k__Fungi	-	-	-	-	-	-	-	Unassigned	-
OTU261	0	0	0	0	0	1	0	0	1	0	3	4	0	2	28	4	2	3	0	3	0	0	0	0	0	0	0	0	0	0	0	51	0.0173175	k__Fungi; p__Ascomycota; c__Dothideomycetes; o__Pleosporales	-	-	-	-	-	-	-	Unassigned	-
OTU378	0	0	0	0	0	0	0	0	0	0	0	0	0	0	0	0	0	0	0	0	51	0	0	0	0	0	0	0	0	0	0	51	0.0173175	k__Fungi; p__Ascomycota; c__Leotiomycetes; o__Helotiales	-	-	-	-	-	-	-	Unassigned	-
OTU464	0	30	0	0	3	2	1	0	0	0	4	2	0	0	0	0	0	0	0	0	0	0	0	0	0	8	0	1	0	0	0	51	0.0173175	k__Fungi; p__Rozellomycota	-	-	-	-	-	-	-	Unassigned	-
OTU305	4	0	0	0	2	0	2	0	1	1	0	2	0	9	0	6	1	0	22	0	0	0	0	0	0	0	0	0	0	0	0	50	0.0169779	k__Fungi; p__Basidiomycota; c__Agaricomycetes; o__Agaricales; f__Cortinariaceae; g__Cortinarius; s__Cortinarius_pectochelis_SH1142056.08FU	Cortinarius	13	Symbiotroph	Ectomycorrhizal	Agaricoid	NULL	Highly Probable	NULL	Rinaldi AC, et al. 2008. Fungal Diversity 33:1-45; Tedersoo L, et al. 2010. Mycorrhiza 20:217-263; http://mycorrhizas.info/ecmf.html
OTU386	0	0	0	0	0	1	0	0	0	0	4	5	0	0	0	0	0	0	6	10	0	5	0	0	3	0	1	13	0	2	0	50	0.0169779	k__Fungi; p__Basidiomycota; c__Agaricomycetes; o__Agaricales; f__Cortinariaceae; g__Cortinarius; s__Cortinarius_collybianus_SH1556799.08FU	Cortinarius	13	Symbiotroph	Ectomycorrhizal	Agaricoid	NULL	Highly Probable	NULL	Rinaldi AC, et al. 2008. Fungal Diversity 33:1-45; Tedersoo L, et al. 2010. Mycorrhiza 20:217-263; http://mycorrhizas.info/ecmf.html
OTU268	1	2	4	11	0	1	7	0	0	1	0	3	0	13	0	4	0	0	2	0	0	0	0	0	0	0	0	0	0	0	0	49	0.0166384	k__Fungi; p__Mortierellomycota; c__Mortierellomycetes; o__Mortierellales; f__Mortierellaceae	Mortierellaceae	9	Saprotroph-Symbiotroph	Endophyte-Litter Saprotroph-Soil Saprotroph-Undefined Saprotroph	Microfungus	NULL	Possible	Saprobic in soil and thus frequenctly isolated from soil and material contaminated with soil such as hay or rotten silage and spoil tips (Cannon & Kirk 2007)	Cannon PF, Kirk PM. 2007. Fungal Families of the World. CAB International, Cambridge; Purahong W, et al. 2016. Molecular Ecology 25:4059-4074
OTU370	0	0	1	0	0	0	0	0	0	0	3	1	0	0	0	1	0	0	2	15	6	4	1	1	0	0	3	0	9	2	0	49	0.0166384	k__Fungi; p__Basidiomycota; c__Agaricomycetes; o__Agaricales; f__Cortinariaceae; g__Cortinarius; s__Cortinarius_peraureus_SH1504207.08FU	Cortinarius	13	Symbiotroph	Ectomycorrhizal	Agaricoid	NULL	Highly Probable	NULL	Rinaldi AC, et al. 2008. Fungal Diversity 33:1-45; Tedersoo L, et al. 2010. Mycorrhiza 20:217-263; http://mycorrhizas.info/ecmf.html
OTU375	1	23	1	0	0	0	2	1	3	1	1	13	1	0	0	2	0	0	0	0	0	0	0	0	0	0	0	0	0	0	0	49	0.0166384	k__Fungi; p__Ascomycota; c__Leotiomycetes; o__Helotiales; f__Hyaloscyphaceae; g__Lachnum	Lachnum	13	Saprotroph	Undefined Saprotroph	Microfungus	NULL	Probable	NULL	Tedersoo L, et al. 2014. Science 346:1256688
OTU349	0	0	1	0	0	4	0	28	0	0	1	6	1	0	0	2	0	2	0	0	0	0	0	0	0	4	0	0	0	0	0	49	0.0166384	k__Fungi; p__Ascomycota	-	-	-	-	-	-	-	Unassigned	-
OTU202	0	0	0	0	0	0	0	0	0	0	0	0	0	0	0	0	0	0	0	0	0	0	0	0	0	48	0	0	0	0	0	48	0.0162988	k__Fungi; p__Ascomycota; c__Leotiomycetes; o__Helotiales; f__Hyaloscyphaceae; g__Arachnopeziza	Arachnopeziza	13	Saprotroph	Undefined Saprotroph	Microfungus	NULL	Probable	NULL	Tedersoo L, et al. 2014. Science 346:1256688
OTU473	5	1	0	0	0	2	0	4	0	1	3	12	2	0	0	6	0	1	6	2	0	0	0	0	0	0	1	0	2	0	0	48	0.0162988	k__Fungi	-	-	-	-	-	-	-	Unassigned	-
OTU337	0	35	0	0	0	0	0	6	0	0	1	0	0	0	0	2	0	0	0	0	0	0	0	0	0	0	0	0	1	0	2	47	0.0159593	k__Fungi; p__Basidiomycota; c__Agaricomycetes; o__Agaricales; f__Cortinariaceae; g__Cortinarius	Cortinarius	13	Symbiotroph	Ectomycorrhizal	Agaricoid	NULL	Highly Probable	NULL	Rinaldi AC, et al. 2008. Fungal Diversity 33:1-45; Tedersoo L, et al. 2010. Mycorrhiza 20:217-263; http://mycorrhizas.info/ecmf.html
OTU354	1	0	0	0	0	0	1	38	0	0	3	0	0	2	0	2	0	0	0	0	0	0	0	0	0	0	0	0	0	0	0	47	0.0159593	k__Fungi; p__Ascomycota; c__Saccharomycetes; o__Saccharomycetales	Saccharomycetales	7	Saprotroph	Undefined Saprotroph	Yeast	NULL	Possible	NULL	Sterkenburg E, et al. 2015. New Phytologist 207:1145-1158
OTU398	0	0	1	0	0	0	17	0	0	0	5	0	0	0	0	0	0	0	24	0	0	0	0	0	0	0	0	0	0	0	0	47	0.0159593	k__Fungi; p__Basidiomycota; c__Agaricomycetes; o__Thelephorales; f__Thelephoraceae; g__Tomentella	Tomentella	13	Symbiotroph	Ectomycorrhizal	Corticioid	NULL	Highly Probable	NULL	Rinaldi AC, et al. 2008. Fungal Diversity 33:1-45; Tedersoo L, et al. 2010. Mycorrhiza 20:217-263; http://mycorrhizas.info/ecmf.html
OTU276	0	0	0	1	0	3	4	12	3	2	0	0	3	5	0	0	0	2	12	0	0	0	0	0	0	0	0	0	0	0	0	47	0.0159593	k__Fungi; p__Ascomycota; c__Sordariomycetes; o__Xylariales	-	-	-	-	-	-	-	Unassigned	-
OTU292	0	0	0	0	0	1	0	2	10	6	3	5	4	0	6	0	6	0	4	0	0	0	0	0	0	0	0	0	0	0	0	47	0.0159593	k__Fungi	-	-	-	-	-	-	-	Unassigned	-
OTU423	0	0	0	0	0	0	0	0	0	0	0	4	1	0	0	1	0	0	4	10	0	11	1	0	0	0	0	5	8	1	0	46	0.0156197	k__Fungi; p__Basidiomycota; c__Agaricomycetes; o__Agaricales; f__Cortinariaceae; g__Cortinarius; s__Cortinarius_ignotus_SH1504033.08FU	Cortinarius	13	Symbiotroph	Ectomycorrhizal	Agaricoid	NULL	Highly Probable	NULL	Rinaldi AC, et al. 2008. Fungal Diversity 33:1-45; Tedersoo L, et al. 2010. Mycorrhiza 20:217-263; http://mycorrhizas.info/ecmf.html
OTU376	0	0	0	0	0	0	0	0	0	0	0	0	0	0	0	0	0	0	1	45	0	0	0	0	0	0	0	0	0	0	0	46	0.0156197	k__Fungi; p__Basidiomycota; c__Agaricomycetes; o__Agaricales	-	-	-	-	-	-	-	Unassigned	-
OTU521	0	0	1	1	0	2	0	4	0	0	2	2	0	3	0	2	0	0	0	0	9	7	0	3	0	2	4	4	0	0	0	46	0.0156197	k__Fungi; p__Basidiomycota; c__Microbotryomycetes	-	-	-	-	-	-	-	Unassigned	-
OTU257	3	0	0	9	2	4	0	20	3	1	0	0	0	0	0	0	0	1	1	1	0	0	0	0	0	0	0	0	0	0	0	45	0.0152801	k__Fungi; p__Basidiomycota; c__Agaricomycetes; o__Thelephorales; f__Thelephoraceae	Thelephoraceae	9	Saprotroph-Symbiotroph	Ectomycorrhizal-Undefined Saprotroph	Clavarioid	NULL	Probable	On the ground, on soil, a few on wood. At least some speices ectomycorrhizal (Cannon & Kirk 2007)	Cannon PF, Kirk PM. 2007. Fungal Families of the World. CAB International, Cambridge
OTU400	0	1	2	0	0	0	1	0	2	4	10	12	0	0	0	0	3	1	1	7	0	0	0	0	0	0	1	0	0	0	0	45	0.0152801	k__Fungi; p__Ascomycota; c__Leotiomycetes; o__Helotiales; f__Helotiaceae	Helotiaceae	9	Saprotroph-Symbiotroph	Ectomycorrhizal-Fungal Parasite-Plant Pathogen-Wood Saprotroph	Microfungus	NULL	Probable	Usually saprobic on herbaceous or woody tissues, some species fungicolous. A few species are known to form mycorrhizae (Cannon & Kirk 2007)	Cannon PF, Kirk PM. 2007. Fungal Families of the World. CAB International, Cambridge
OTU459	0	0	0	0	0	0	0	0	0	0	0	37	0	0	0	0	0	0	6	0	0	0	0	0	0	0	2	0	0	0	0	45	0.0152801	k__Fungi; p__Mucoromycota; c__Mucoromycetes; o__Mucorales; f__Pilobolaceae; g__Pilobolus; s__Pilobolus_kleinii_SH1544904.08FU	Mucorales	7	Saprotroph	Undefined Saprotroph	Microfungus	NULL	Possible	NULL	Sterkenburg E, et al. 2015. New Phytologist 207:1145-1158
OTU492	0	0	0	0	0	0	0	0	0	0	0	0	0	1	0	0	0	0	0	0	5	0	0	0	31	0	0	6	2	0	0	45	0.0152801	k__Fungi; p__Ascomycota; c__Sordariomycetes; o__Hypocreales; f__Hypocreales_fam_Incertae_sedis	Hypocreales	7	Saprotroph	Undefined Saprotroph	Microfungus	NULL	Possible	NULL	Sterkenburg E, et al. 2015. New Phytologist 207:1145-1158
OTU540	0	0	0	0	0	0	0	0	0	0	0	0	0	0	0	0	0	0	0	0	0	0	0	0	44	0	0	0	1	0	0	45	0.0152801	k__Fungi; p__Ascomycota; c__Sordariomycetes; o__Hypocreales; f__Ophiocordycipitaceae; g__Tolypocladium	Tolypocladium	13	Pathotroph-Symbiotroph	Animal Pathogen-Clavicipitaceous Endophyte-Fungal Parasite	NULL	NULL	Possible	Endophyte detection method-culture (Gazis et al. 2014)	Gazis R, et al. 2014. Mycologia 106:1090-105; Tedersoo L, et al. 2014. Science 346:1256688; Quant CA. 2014. IMA Fungus. 5: 121-134
OTU659	0	0	0	0	0	2	0	16	0	0	0	2	4	15	0	1	0	0	2	3	0	0	0	0	0	0	0	0	0	0	0	45	0.0152801	k__Fungi; p__Basidiomycota; c__Agaricomycetes; o__Agaricales; f__Clavariaceae	Clavariaceae	9	Saprotroph-Symbiotroph	Lichenized-Undefined Saprotroph	Clavarioid	NULL	Probable	Most species are presumed saprobic on the ground or rotten wood, but many Multiclavula species are lichenized with green algae (Cannon & Kirk 2007)	Cannon PF, Kirk PM. 2007. Fungal Families of the World. CAB International, Cambridge
OTU427	0	1	2	0	2	1	0	0	0	0	11	4	0	13	1	3	0	1	0	2	0	0	0	0	1	0	0	0	2	0	0	44	0.0149406	k__Fungi; p__Basidiomycota; c__Agaricomycetes; o__Agaricales; f__Cortinariaceae; g__Cortinarius; s__Cortinarius_melimyxa_SH1504017.08FU	Cortinarius	13	Symbiotroph	Ectomycorrhizal	Agaricoid	NULL	Highly Probable	NULL	Rinaldi AC, et al. 2008. Fungal Diversity 33:1-45; Tedersoo L, et al. 2010. Mycorrhiza 20:217-263; http://mycorrhizas.info/ecmf.html
OTU5129	0	0	0	0	0	0	0	0	0	0	5	38	0	0	0	0	0	0	1	0	0	0	0	0	0	0	0	0	0	0	0	44	0.0149406	k__Fungi; p__Ascomycota; c__Leotiomycetes; o__Helotiales; f__Vibrisseaceae	Vibrisseaceae	9	Saprotroph-Symbiotroph	Endophyte-Undefined Saprotroph-Wood Saprotroph	Microfungus	NULL	Possible	Saprobic, usually on wood and bark immersed in fresh water. Some species may be root endophytes (Cannon & Kirk 2007)	Cannon PF, Kirk PM. 2007. Fungal Families of the World. CAB International, Cambridge
OTU359	0	0	0	0	0	2	1	2	3	5	8	3	2	0	2	8	0	2	6	0	0	0	0	0	0	0	0	0	0	0	0	44	0.0149406	k__Fungi; p__Ascomycota; c__Sordariomycetes	-	-	-	-	-	-	-	Unassigned	-
OTU394	0	1	0	0	2	0	0	0	0	0	0	3	2	0	0	0	0	0	3	4	7	0	0	0	11	1	1	9	0	0	0	44	0.0149406	k__Fungi	-	-	-	-	-	-	-	Unassigned	-
OTU302	0	5	1	0	1	0	0	1	0	0	0	2	0	0	0	0	0	0	0	0	26	0	0	0	0	0	0	7	0	0	0	43	0.014601	k__Fungi; p__Ascomycota; c__Eurotiomycetes; o__Coryneliales; f__Coryneliaceae; g__Corynelia; s__Corynelia_uberata_SH1517323.08FU	Corynelia	13	Pathotroph	Plant Pathogen	NULL	NULL	Probable	NULL	Tedersoo L, et al. 2014. Science 346:1256688
OTU601	4	0	0	0	2	0	0	1	0	0	4	2	0	0	1	1	0	0	4	2	0	0	0	0	15	1	0	6	0	0	0	43	0.014601	k__Fungi; p__Basidiomycota; c__Agaricomycetes; o__Polyporales; f__Meripilaceae	Meripilaceae	9	Pathotroph-Saprotroph	Plant Pathogen-Undefined Saprotroph	Polyporoid	NULL	Probable	Saprobic or parasitic on hardwood trees, often growing from buried roots and causing white rot (Cannon & Kirk 2007)	Cannon PF, Kirk PM. 2007. Fungal Families of the World. CAB International, Cambridge
OTU338	0	0	0	18	0	0	1	0	0	0	0	1	0	0	0	0	0	20	3	0	0	0	0	0	0	0	0	0	0	0	0	43	0.014601	k__Fungi	-	-	-	-	-	-	-	Unassigned	-
OTU348	0	0	9	0	0	2	0	7	1	0	8	3	1	0	3	0	0	4	0	2	0	3	0	0	0	0	0	0	0	0	0	43	0.014601	k__Fungi; p__Mortierellomycota; c__Mortierellomycetes; o__Mortierellales	-	-	-	-	-	-	-	Unassigned	-
OTU421	0	2	0	0	0	1	1	1	0	0	5	2	0	0	0	0	0	0	0	0	9	12	4	1	0	1	1	3	0	0	0	43	0.014601	k__Fungi	-	-	-	-	-	-	-	Unassigned	-
OTU358	0	0	0	0	0	0	0	2	0	0	0	0	0	0	0	0	0	0	0	0	0	0	0	3	0	27	1	6	0	0	3	42	0.0142615	k__Fungi; p__Basidiomycota; c__Agaricomycetes; o__Trechisporales; f__Hydnodontaceae; g__Trechispora; s__Trechispora_stevensonii_SH1517540.08FU	Trechispora	13	Saprotroph	Wood Saprotroph	Corticioid	White Rot	Highly Probable	NULL	Gilbertson RL, Ryvarden L. 1987-1987. North American Polypores. Fungiflora, Oslo; Rinaldi AC, et al. 2008. Fungal Diversity 33:1-45 Uncertain.; Tedersoo L, et al. 2010. Mycorrhiza 20:217-263 (not ECM).
OTU388	0	0	0	0	34	0	0	0	0	0	0	0	0	8	0	0	0	0	0	0	0	0	0	0	0	0	0	0	0	0	0	42	0.0142615	k__Fungi; p__Mortierellomycota; c__Mortierellomycetes; o__Mortierellales; f__Mortierellaceae; g__Mortierella	Mortierellaceae	9	Saprotroph-Symbiotroph	Endophyte-Litter Saprotroph-Soil Saprotroph-Undefined Saprotroph	Microfungus	NULL	Possible	Saprobic in soil and thus frequenctly isolated from soil and material contaminated with soil such as hay or rotten silage and spoil tips (Cannon & Kirk 2007)	Cannon PF, Kirk PM. 2007. Fungal Families of the World. CAB International, Cambridge; Purahong W, et al. 2016. Molecular Ecology 25:4059-4074
OTU296	0	1	0	0	0	0	0	0	0	0	0	1	0	0	0	0	0	0	0	0	0	19	15	0	0	3	0	0	3	0	0	42	0.0142615	k__Fungi; p__Ascomycota; c__Leotiomycetes; o__Helotiales	-	-	-	-	-	-	-	Unassigned	-
OTU3391	0	0	0	0	0	1	34	0	0	0	0	3	0	0	0	0	0	0	0	4	0	0	0	0	0	0	0	0	0	0	0	42	0.0142615	k__Fungi	-	-	-	-	-	-	-	Unassigned	-
OTU363	0	0	0	1	0	0	0	0	0	0	0	1	0	0	0	0	0	0	0	0	0	0	13	4	6	5	2	8	0	2	0	42	0.0142615	k__Fungi; p__Basidiomycota; c__Microbotryomycetes; o__Microbotryomycetes_ord_Incertae_sedis; f__Chrysozymaceae; g__Oberwinklerozyma	-	-	-	-	-	-	-	Unassigned	-
OTU389	0	0	0	0	0	0	0	0	0	0	0	0	0	0	0	0	0	0	0	0	0	0	12	3	2	3	4	10	2	5	1	42	0.0142615	k__Fungi	-	-	-	-	-	-	-	Unassigned	-
OTU399	1	0	0	0	0	0	0	0	0	0	0	0	0	0	0	0	0	0	0	0	37	0	0	3	0	0	0	0	1	0	0	42	0.0142615	k__Fungi	-	-	-	-	-	-	-	Unassigned	-
OTU450	0	0	0	0	0	0	1	0	0	0	0	1	0	0	0	0	0	1	5	0	0	0	0	5	24	1	0	4	0	0	0	42	0.0142615	k__Fungi	-	-	-	-	-	-	-	Unassigned	-
OTU5384	0	0	0	0	0	4	2	3	1	0	0	7	10	0	0	0	1	3	0	11	0	0	0	0	0	0	0	0	0	0	0	42	0.0142615	k__Fungi; p__Rozellomycota; c__Rozellomycotina_cls_Incertae_sedis; o__Branch02	-	-	-	-	-	-	-	Unassigned	-
OTU566	0	0	0	0	0	0	1	0	0	0	0	41	0	0	0	0	0	0	0	0	0	0	0	0	0	0	0	0	0	0	0	42	0.0142615	k__Fungi	-	-	-	-	-	-	-	Unassigned	-
OTU622	0	0	0	0	0	0	0	0	0	0	2	0	0	0	0	0	0	0	0	0	7	0	5	1	14	1	0	8	0	0	4	42	0.0142615	k__Fungi	-	-	-	-	-	-	-	Unassigned	-
OTU628	0	1	0	0	0	0	0	0	0	0	0	15	1	0	0	0	0	0	0	9	0	0	0	0	0	4	2	9	0	1	0	42	0.0142615	k__Fungi	-	-	-	-	-	-	-	Unassigned	-
OTU690	0	1	0	0	0	0	0	0	0	0	0	0	0	0	0	0	0	1	0	0	3	0	0	0	21	0	2	13	0	1	0	42	0.0142615	k__Fungi; p__Ascomycota; c__Dothideomycetes; o__Capnodiales	-	-	-	-	-	-	-	Unassigned	-
OTU371	1	0	1	0	1	0	0	0	0	0	1	0	0	0	0	2	0	0	3	4	0	8	2	11	0	0	3	1	3	0	0	41	0.0139219	k__Fungi; p__Basidiomycota; c__Agaricomycetes; o__Agaricales; f__Cortinariaceae; g__Cortinarius; s__Cortinarius_cycneus_SH1503923.08FU	Cortinarius	13	Symbiotroph	Ectomycorrhizal	Agaricoid	NULL	Highly Probable	NULL	Rinaldi AC, et al. 2008. Fungal Diversity 33:1-45; Tedersoo L, et al. 2010. Mycorrhiza 20:217-263; http://mycorrhizas.info/ecmf.html
OTU391	0	0	0	0	0	0	0	0	0	0	0	2	0	0	0	1	0	0	2	10	9	4	0	0	0	0	1	0	9	0	3	41	0.0139219	k__Fungi; p__Basidiomycota; c__Agaricomycetes; o__Agaricales; f__Cortinariaceae	Cortinariaceae	9	Symbiotroph	Ectomycorrhizal	Agaricoid	NULL	Probable	Ectomycorrhizal with woody plants, especially Pinaceae, Fagaceae and Salicaceae (Cannon & Kirk 2007)	Cannon PF, Kirk PM. 2007. Fungal Families of the World. CAB International, Cambridge
OTU442	1	1	0	0	0	1	2	1	0	0	7	2	0	0	0	5	0	0	0	0	0	5	3	0	0	0	0	11	2	0	0	41	0.0139219	k__Fungi; p__Basidiomycota; c__Agaricomycetes; o__Cantharellales; f__Clavulinaceae	Clavulinaceae	9	Saprotroph-Symbiotroph	Ectomycorrhizal-Lichenized-Wood Saprotroph	Clavarioid	NULL	Possible	Some species form ectomycorrhizas, with fruit bodies in leaf litter and on soil. Others are probably saprobes associated with rotten wood (Cannon & Kirk 2007)	Cannon PF, Kirk PM. 2007. Fungal Families of the World. CAB International, Cambridge; Nelsen MP, et al. 2007. American Journal of Botany 94:1289-1296 (doi:10.3732/ajb.94.8.1289)
OTU480	0	0	36	2	2	0	0	0	0	0	0	0	0	1	0	0	0	0	0	0	0	0	0	0	0	0	0	0	0	0	0	41	0.0139219	k__Fungi; p__Basidiomycota; c__Agaricomycetes; o__Agaricales; f__Cortinariaceae; g__Cortinarius	Cortinarius	13	Symbiotroph	Ectomycorrhizal	Agaricoid	NULL	Highly Probable	NULL	Rinaldi AC, et al. 2008. Fungal Diversity 33:1-45; Tedersoo L, et al. 2010. Mycorrhiza 20:217-263; http://mycorrhizas.info/ecmf.html
OTU603	3	0	1	0	0	0	2	0	1	0	10	7	1	0	1	0	0	1	1	0	0	0	0	0	0	0	0	13	0	0	0	41	0.0139219	k__Fungi; p__Basidiomycota; c__Agaricomycetes; o__Hymenochaetales; f__Schizoporaceae; g__Xylodon; s__Xylodon_raduloides_SH1517805.08FU	Xylodon	13	Saprotroph	Undefined Saprotroph	Corticioid	White Rot	Probable	NULL	Tedersoo L, et al. 2014. Science 346:1256688
OTU301	0	3	2	2	4	0	0	0	0	0	0	1	0	1	0	2	1	0	2	2	0	3	0	0	0	2	5	0	3	2	6	41	0.0139219	k__Fungi; p__Ascomycota	-	-	-	-	-	-	-	Unassigned	-
OTU447	1	2	1	2	5	1	1	4	0	0	0	3	1	0	1	5	3	1	5	5	0	0	0	0	0	0	0	0	0	0	0	41	0.0139219	k__Fungi; p__Ascomycota	-	-	-	-	-	-	-	Unassigned	-
OTU496	0	0	0	2	0	0	1	0	0	0	0	0	0	0	0	0	0	0	0	1	0	1	0	0	33	3	0	0	0	0	0	41	0.0139219	k__Fungi; p__Ascomycota; c__Leotiomycetes; o__Helotiales	-	-	-	-	-	-	-	Unassigned	-
OTU455	1	0	1	0	0	0	1	1	1	3	6	17	4	0	0	1	1	0	3	0	0	0	0	0	0	0	0	0	0	0	0	40	0.0135823	k__Fungi; p__Basidiomycota; c__Agaricomycetes; o__Polyporales; f__Steccherinaceae; g__Steccherinum; s__Steccherinum_ochraceum_SH1553181.08FU	Steccherinum	13	Saprotroph	Undefined Saprotroph	Corticioid	White Rot	Probable	NULL	Tedersoo L, et al. 2014. Science 346:1256688
OTU515	0	0	0	0	0	0	0	0	0	0	3	2	0	0	0	1	0	0	1	5	0	4	2	0	0	7	0	0	13	0	2	40	0.0135823	k__Fungi; p__Basidiomycota; c__Agaricomycetes; o__Agaricales; f__Cortinariaceae; g__Cortinarius	Cortinarius	13	Symbiotroph	Ectomycorrhizal	Agaricoid	NULL	Highly Probable	NULL	Rinaldi AC, et al. 2008. Fungal Diversity 33:1-45; Tedersoo L, et al. 2010. Mycorrhiza 20:217-263; http://mycorrhizas.info/ecmf.html
OTU588	0	0	0	0	0	0	0	0	0	0	0	0	0	0	0	0	0	0	0	0	5	0	8	0	0	0	0	27	0	0	0	40	0.0135823	k__Fungi; p__Ascomycota; c__Sordariomycetes; o__Hypocreales	Hypocreales	7	Saprotroph	Undefined Saprotroph	Microfungus	NULL	Possible	NULL	Sterkenburg E, et al. 2015. New Phytologist 207:1145-1158
OTU598	0	0	0	0	0	0	0	0	0	0	0	0	0	0	0	0	0	0	3	1	1	0	0	0	8	2	0	19	5	1	0	40	0.0135823	k__Fungi; p__Basidiomycota; c__Agaricomycetes; o__Hysterangiales; f__Hysterangiaceae	Hysterangiaceae	9	Saprotroph-Symbiotroph	Ectomycorrhizal-Undefined Saprotroph	Gasteroid	Hypogeous	Probable	Common name - false truffle; Ectomycorrhizal or saprobic, found in the surface layers of forest soil (Cannon & Kirk 2007)	Cannon PF, Kirk PM. 2007. Fungal Families of the World. CAB International, Cambridge
OTU662	0	0	0	0	0	2	0	0	0	0	0	3	0	0	0	0	1	0	2	0	1	0	5	0	0	2	0	4	20	0	0	40	0.0135823	k__Fungi; p__Basidiomycota; c__Agaricomycetes; o__Agaricales; f__Cortinariaceae; g__Cortinarius; s__Cortinarius_indolicus_SH1504336.08FU	Cortinarius	13	Symbiotroph	Ectomycorrhizal	Agaricoid	NULL	Highly Probable	NULL	Rinaldi AC, et al. 2008. Fungal Diversity 33:1-45; Tedersoo L, et al. 2010. Mycorrhiza 20:217-263; http://mycorrhizas.info/ecmf.html
OTU678	3	12	9	1	7	0	0	0	0	0	1	0	0	0	0	0	0	0	1	0	0	0	0	0	0	0	0	6	0	0	0	40	0.0135823	k__Fungi; p__Basidiomycota; c__Agaricomycetes; o__Cantharellales; f__Tulasnellaceae	Tulasnellaceae	9	Saprotroph-Symbiotroph	Ectomycorrhizal-Undefined Saprotroph	Corticioid	NULL	Probable	Typically found on decaying wood and other rotting vegetation, presumably saprobic in nutrition. Many anamorphic taxa have mycorrhizal associations with orchids. The linkages between teleomorph and anamorph need further study; some Epulorhiza species have associations with the Sebacinaceae rather than Tulasnellaceae (Cannon & Kirk 2007)	Cannon PF, Kirk PM. 2007. Fungal Families of the World. CAB International, Cambridge
OTU1835	0	0	0	0	0	0	0	0	0	0	0	0	0	0	0	0	0	0	0	0	0	0	0	0	0	0	0	40	0	0	0	40	0.0135823	k__Fungi	-	-	-	-	-	-	-	Unassigned	-
OTU330	0	0	0	0	0	0	0	0	0	0	0	0	0	0	0	0	0	0	0	0	8	4	4	0	0	0	7	16	0	1	0	40	0.0135823	k__Fungi	-	-	-	-	-	-	-	Unassigned	-
OTU373	0	0	0	0	0	0	0	0	0	0	1	0	0	0	0	0	0	22	5	3	0	0	0	0	0	0	0	0	9	0	0	40	0.0135823	k__Fungi; p__Rozellomycota	-	-	-	-	-	-	-	Unassigned	-
OTU3891	0	0	0	0	0	0	0	0	0	0	0	0	0	0	0	0	0	0	0	0	6	0	2	0	0	2	21	1	6	0	2	40	0.0135823	k__Fungi	-	-	-	-	-	-	-	Unassigned	-
OTU420	0	0	0	1	0	0	0	0	0	0	0	0	0	0	0	0	0	0	0	0	0	0	28	0	11	0	0	0	0	0	0	40	0.0135823	k__Fungi; p__Rozellomycota	-	-	-	-	-	-	-	Unassigned	-
OTU506	0	0	0	0	0	0	0	0	0	0	0	0	0	0	0	0	0	0	0	0	0	0	9	0	31	0	0	0	0	0	0	40	0.0135823	k__Fungi; p__Ascomycota; c__Dothideomycetes	-	-	-	-	-	-	-	Unassigned	-
OTU579	0	0	0	0	0	0	0	0	0	0	0	0	0	0	0	0	0	0	0	0	4	0	3	0	14	0	2	14	0	2	1	40	0.0135823	k__Fungi; p__Basidiomycota	-	-	-	-	-	-	-	Unassigned	-
OTU608	0	0	0	0	0	0	0	0	0	0	0	0	0	0	0	0	0	0	0	0	0	0	40	0	0	0	0	0	0	0	0	40	0.0135823	k__Fungi; p__Basidiomycota; c__Agaricomycetes; o__Atheliales	-	-	-	-	-	-	-	Unassigned	-
OTU344	0	0	2	3	0	5	0	1	7	6	0	0	0	0	1	0	2	0	1	0	0	0	0	4	5	2	0	0	0	0	0	39	0.0132428	k__Fungi; p__Ascomycota; c__Leotiomycetes; o__Helotiales; f__Hyaloscyphaceae; g__Calycina; s__Calycina_claroflava_SH1187599.08FU	Calycina	13	Saprotroph	Undefined Saprotroph	NULL	NULL	Probable	NULL	Tedersoo L, et al. 2014. Science 346:1256688
OTU372	0	1	0	0	0	0	0	1	0	1	0	3	0	0	0	0	1	0	0	0	18	0	0	0	0	0	0	6	0	1	7	39	0.0132428	k__Fungi; p__Ascomycota; c__Sordariomycetes; o__Glomerellales; f__Glomerellaceae; g__Colletotrichum; s__Colletotrichum_orchidophilum_SH1543735.08FU	Colletotrichum	13	Pathotroph-Symbiotroph	Endophyte-Plant Pathogen	Microfungus	NULL	Probable	NULL	Costa IPMW, et al. 2012. Mycotaxon 119:26; Tedersoo L, et al. 2014. Science 346:1256688; http://www.apsnet.org/publications/commonnames/Pages/default.aspx
OTU272	0	0	0	0	0	0	0	0	0	0	0	0	0	0	0	0	0	0	0	0	0	0	0	0	0	0	0	0	0	8	31	39	0.0132428	k__Fungi; p__Chytridiomycota; c__GS14	-	-	-	-	-	-	-	Unassigned	-
OTU329	6	0	0	33	0	0	0	0	0	0	0	0	0	0	0	0	0	0	0	0	0	0	0	0	0	0	0	0	0	0	0	39	0.0132428	k__Fungi	-	-	-	-	-	-	-	Unassigned	-
OTU428	0	0	0	0	1	0	0	0	0	0	0	1	0	1	2	22	2	2	2	0	0	0	0	0	0	0	0	1	5	0	0	39	0.0132428	k__Fungi; p__Ascomycota	-	-	-	-	-	-	-	Unassigned	-
OTU486	0	0	0	0	0	2	0	3	5	2	0	9	2	0	2	1	0	0	1	0	0	0	0	0	0	0	2	7	3	0	0	39	0.0132428	k__Fungi; p__Ascomycota; c__Lecanoromycetes; o__Lecanorales	-	-	-	-	-	-	-	Unassigned	-
OTU4875	23	0	0	0	0	0	0	7	7	0	0	0	0	0	0	0	0	2	0	0	0	0	0	0	0	0	0	0	0	0	0	39	0.0132428	k__Fungi	-	-	-	-	-	-	-	Unassigned	-
OTU499	0	0	0	0	0	0	0	0	0	0	0	0	0	0	0	0	0	0	0	0	18	2	10	0	0	4	0	0	5	0	0	39	0.0132428	k__Fungi; p__Ascomycota; c__Eurotiomycetes; o__Chaetothyriales	-	-	-	-	-	-	-	Unassigned	-
OTU502	0	0	0	0	0	0	0	0	0	0	0	0	0	0	0	0	0	0	0	0	0	1	10	0	25	0	0	0	0	3	0	39	0.0132428	k__Fungi; p__Basidiomycota; c__Agaricomycetes; o__Agaricales	-	-	-	-	-	-	-	Unassigned	-
OTU530	0	0	0	0	0	0	0	0	0	0	0	0	0	0	0	0	0	0	0	0	0	0	0	0	39	0	0	0	0	0	0	39	0.0132428	k__Fungi; p__Ascomycota; c__Leotiomycetes; o__Helotiales	-	-	-	-	-	-	-	Unassigned	-
OTU708	0	0	0	0	0	0	0	0	0	0	0	0	0	0	0	0	0	0	0	0	24	0	0	0	0	0	0	15	0	0	0	39	0.0132428	k__Fungi	-	-	-	-	-	-	-	Unassigned	-
OTU368	0	0	0	0	37	0	0	0	0	0	1	0	0	0	0	0	0	0	0	0	0	0	0	0	0	0	0	0	0	0	0	38	0.0129032	k__Fungi; p__Basidiomycota; c__Agaricomycetes; o__Agaricales; f__Inocybaceae; g__Inocybe; s__Inocybe_mendica_SH1171179.08FU	Inocybaceae	9	Symbiotroph	Ectomycorrhizal	Agaricoid	NULL	Probable	Sensu stricto with the exclusion of Crepidotaceae, Tubariaceae, and Chromocyphellaceae; Pharmacology: muscarine, psilocybin, aeruginascen, unclarified alkaloids, or none	Matheny PB. 2009. McIlvainea 18:11-21
OTU451	0	0	0	0	0	0	0	0	0	0	0	1	1	0	0	1	0	0	7	5	4	3	0	0	0	5	0	2	9	0	0	38	0.0129032	k__Fungi; p__Basidiomycota; c__Agaricomycetes; o__Agaricales; f__Cortinariaceae; g__Cortinarius; s__Cortinarius_cretax_SH1504010.08FU	Cortinarius	13	Symbiotroph	Ectomycorrhizal	Agaricoid	NULL	Highly Probable	NULL	Rinaldi AC, et al. 2008. Fungal Diversity 33:1-45; Tedersoo L, et al. 2010. Mycorrhiza 20:217-263; http://mycorrhizas.info/ecmf.html
OTU318	0	0	0	0	0	0	0	0	0	0	0	0	0	35	0	0	0	1	1	0	0	0	0	0	0	0	1	0	0	0	0	38	0.0129032	k__Fungi; p__Basidiomycota; c__Tremellomycetes	-	-	-	-	-	-	-	Unassigned	-
OTU335	1	1	0	0	0	0	0	0	0	0	11	1	0	0	0	1	0	0	10	2	0	0	2	0	0	0	1	0	8	0	0	38	0.0129032	k__Fungi; p__Ascomycota; c__Dothideomycetes	-	-	-	-	-	-	-	Unassigned	-
OTU340	1	3	0	9	3	0	0	0	0	0	0	0	0	0	0	0	0	0	2	11	9	0	0	0	0	0	0	0	0	0	0	38	0.0129032	k__Fungi; p__Ascomycota; c__Leotiomycetes; o__Helotiales; f__Leotiaceae	-	-	-	-	-	-	-	Unassigned	-
OTU366	0	0	0	0	0	0	0	0	0	0	0	0	0	0	0	0	0	0	0	0	38	0	0	0	0	0	0	0	0	0	0	38	0.0129032	k__Fungi; p__Ascomycota; c__Leotiomycetes; o__Helotiales	-	-	-	-	-	-	-	Unassigned	-
OTU384	0	0	0	15	0	1	1	0	3	1	0	2	0	0	1	0	0	14	0	0	0	0	0	0	0	0	0	0	0	0	0	38	0.0129032	k__Fungi; p__Rozellomycota	-	-	-	-	-	-	-	Unassigned	-
OTU462	0	0	0	0	0	0	0	0	0	0	0	0	0	0	0	0	0	0	0	0	0	0	38	0	0	0	0	0	0	0	0	38	0.0129032	k__Fungi; p__Ascomycota	-	-	-	-	-	-	-	Unassigned	-
OTU503	0	0	0	0	0	0	0	0	0	0	0	0	0	0	0	0	0	0	0	0	24	0	0	0	0	0	0	0	0	14	0	38	0.0129032	k__Fungi	-	-	-	-	-	-	-	Unassigned	-
OTU507	0	0	0	0	0	0	0	0	0	0	2	0	0	0	5	8	1	1	3	4	0	0	5	0	0	4	0	0	5	0	0	38	0.0129032	k__Fungi	-	-	-	-	-	-	-	Unassigned	-
OTU5052	0	0	0	0	0	2	0	0	19	13	0	0	0	2	0	0	0	0	1	0	0	0	0	0	0	0	0	0	0	0	0	37	0.0125637	k__Fungi; p__Basidiomycota; c__Agaricomycetes; o__Cantharellales; f__Cantharellaceae	Cantharellaceae	9	Symbiotroph	Ectomycorrhizal	Agaricoid	NULL	Probable	Species form ectomycorrhizas with coniferous and broadleaved trees (Cannon & Kirk 2007)	Cannon PF, Kirk PM. 2007. Fungal Families of the World. CAB International, Cambridge
OTU333	0	0	5	0	1	1	7	0	0	0	0	0	0	0	0	0	0	1	0	0	0	0	0	0	0	0	0	0	22	0	0	37	0.0125637	k__Fungi; p__Rozellomycota	-	-	-	-	-	-	-	Unassigned	-
OTU381	2	2	0	1	0	0	0	0	0	0	0	1	0	0	0	0	0	2	0	2	0	10	0	0	6	0	0	6	5	0	0	37	0.0125637	k__Fungi	-	-	-	-	-	-	-	Unassigned	-
OTU403	0	0	0	0	0	0	0	0	0	0	0	0	0	0	0	0	0	0	0	0	0	0	0	0	0	5	6	0	5	21	0	37	0.0125637	k__Fungi; p__Ascomycota; c__Leotiomycetes	-	-	-	-	-	-	-	Unassigned	-
OTU512	0	0	4	0	0	0	0	0	0	0	0	0	0	0	0	0	0	0	31	1	0	0	0	0	0	0	1	0	0	0	0	37	0.0125637	k__Fungi	-	-	-	-	-	-	-	Unassigned	-
OTU576	0	0	0	0	0	0	0	0	0	0	37	0	0	0	0	0	0	0	0	0	0	0	0	0	0	0	0	0	0	0	0	37	0.0125637	k__Fungi	-	-	-	-	-	-	-	Unassigned	-
OTU627	0	0	0	0	0	0	0	0	0	0	0	0	0	0	0	0	0	0	0	0	0	0	0	0	34	0	0	3	0	0	0	37	0.0125637	k__Fungi	-	-	-	-	-	-	-	Unassigned	-
OTU297	0	0	0	0	0	0	0	0	0	1	1	0	5	0	0	0	0	1	0	0	4	21	0	0	0	0	0	0	3	0	0	36	0.0122241	k__Fungi; p__Ascomycota; c__Eurotiomycetes; o__Chaetothyriales; f__Herpotrichiellaceae	Herpotrichiellaceae	9	Pathotroph-Saprotroph	Animal Pathogen-Fungal Parasite-Undefined Saprotroph	Facultative Yeast-Microfungus	NULL	Probable	Mostly saprobic on plants or other fungi, isolated from soil etc., and from medical sources (Cannon & Kirk 2007)	Cannon PF, Kirk PM. 2007. Fungal Families of the World. CAB International, Cambridge
OTU322	0	0	0	0	0	0	0	24	0	0	0	7	1	0	0	0	4	0	0	0	0	0	0	0	0	0	0	0	0	0	0	36	0.0122241	k__Fungi; p__Ascomycota; c__Geoglossomycetes; o__Geoglossales; f__Geoglossaceae; g__Glutinoglossum	Geoglossaceae	9	Saprotroph	Undefined Saprotroph	NULL	NULL	Probable	Probably saprobic on soil or rotten vegetation, especially in grassland ecosystems; little is known (Cannon & Kirk 2007)	Cannon PF, Kirk PM. 2007. Fungal Families of the World. CAB International, Cambridge
OTU461	4	17	3	1	0	0	0	0	0	0	9	2	0	0	0	0	0	0	0	0	0	0	0	0	0	0	0	0	0	0	0	36	0.0122241	k__Fungi; p__Basidiomycota; c__Agaricomycetes; o__Sebacinales; f__Sebacinaceae; g__Sebacina	Sebacina	13	Symbiotroph	Ectomycorrhizal-Orchid Mycorrhizal-Root Associated Biotroph	NULL	NULL	Possible	NULL	Rinaldi AC, et al. 2008. Fungal Diversity 33:1-45; Tedersoo L, et al. 2010. Mycorrhiza 20:217-263 (pro parte); http://mycorrhizas.info/ecmf.html; Weiss et al. doi: 10.1111/nph.13977 (many guilds)
OTU524	0	2	0	0	0	1	0	2	0	0	0	2	0	0	0	0	0	0	0	0	29	0	0	0	0	0	0	0	0	0	0	36	0.0122241	k__Fungi; p__Basidiomycota; c__Agaricomycetes; o__Agaricales; f__Tricholomataceae	Tricholomataceae	9	Pathotroph-Symbiotroph	Ectomycorrhizal-Fungal Parasite	Agaricoid	NULL	Probable	Tricholoma species are ectomycorrhizal, occurring in coniferous and broadleaved forests (Cannon & Kirk 2007); T. sclerotoideum is parasitic on Helvella spp.	Cannon PF, Kirk PM. 2007. Fungal Families of the World. CAB International, Cambridge
OTU643	0	0	0	0	0	0	0	0	1	0	2	5	1	0	0	2	0	0	0	0	0	0	0	3	0	0	0	22	0	0	0	36	0.0122241	k__Fungi; p__Ascomycota; c__Dothideomycetes; o__Pleosporales; f__Sporormiaceae; g__Preussia; s__Preussia_persica_SH1645865.08FU	Sporormiaceae	9	Saprotroph	Dung Saprotroph-Plant Saprotroph	Microfungus	NULL	Probable	Saprobic, associated with dung and rotting vegetation (Cannon & Kirk 2007)	Cannon PF, Kirk PM. 2007. Fungal Families of the World. CAB International, Cambridge
OTU581	0	31	4	1	0	0	0	0	0	0	0	0	0	0	0	0	0	0	0	0	0	0	0	0	0	0	0	0	0	0	0	36	0.0122241	k__Fungi	-	-	-	-	-	-	-	Unassigned	-
OTU3075	2	2	7	0	17	0	1	0	0	0	0	3	0	2	0	0	0	1	0	0	0	0	0	0	0	0	0	0	0	0	0	35	0.0118846	k__Fungi; p__Basidiomycota; c__Agaricomycetes; o__Agaricales; f__Cortinariaceae; g__Cortinarius	Cortinarius	13	Symbiotroph	Ectomycorrhizal	Agaricoid	NULL	Highly Probable	NULL	Rinaldi AC, et al. 2008. Fungal Diversity 33:1-45; Tedersoo L, et al. 2010. Mycorrhiza 20:217-263; http://mycorrhizas.info/ecmf.html
OTU325	0	0	1	0	0	0	0	0	0	0	4	0	0	1	0	2	0	0	0	0	0	0	0	0	0	24	3	0	0	0	0	35	0.0118846	k__Fungi; p__Ascomycota; c__Leotiomycetes; o__Helotiales; f__Hyaloscyphaceae; g__Cistella	Cistella	13	Saprotroph	Undefined Saprotroph	NULL	NULL	Probable	NULL	Tedersoo L, et al. 2014. Science 346:1256688
OTU711	0	0	7	0	0	0	0	0	0	0	2	0	0	0	0	1	0	0	5	1	0	1	6	2	5	0	1	3	0	1	0	35	0.0118846	k__Fungi; p__Basidiomycota; c__Malasseziomycetes; o__Malasseziales; f__Malasseziaceae; g__Malassezia; s__Malassezia_globosa_SH1565714.08FU	Malassezia	13	Pathotroph-Saprotroph	Animal Pathogen-Undefined Saprotroph	Facultative Yeast	NULL	Probable	A lipid-dependent fungus growing on the sebaceous areas of human skin that may cause or exacerbate several skin diseases (Pityrosporum is a synonym that has been used for the yeast forms)	Findley K, et al. 2013. Nature 498:367-370
OTU439	0	0	0	1	1	0	0	0	0	0	1	1	0	0	0	0	0	0	0	0	0	1	0	1	12	10	2	4	0	1	0	35	0.0118846	k__Fungi; p__Basidiomycota; c__Agaricomycetes	-	-	-	-	-	-	-	Unassigned	-
OTU613	0	0	0	0	0	0	0	0	0	0	5	30	0	0	0	0	0	0	0	0	0	0	0	0	0	0	0	0	0	0	0	35	0.0118846	k__Fungi	-	-	-	-	-	-	-	Unassigned	-
OTU695	0	0	4	4	0	1	1	0	0	0	0	0	1	9	1	9	0	4	1	0	0	0	0	0	0	0	0	0	0	0	0	35	0.0118846	k__Fungi; p__Mortierellomycota; c__Mortierellomycetes; o__Mortierellales	-	-	-	-	-	-	-	Unassigned	-
OTU429	0	0	0	1	0	0	0	1	0	0	0	0	0	0	0	31	0	0	0	1	0	0	0	0	0	0	0	0	0	0	0	34	0.011545	k__Fungi; p__Ascomycota; c__Sordariomycetes; o__Hypocreales; f__Nectriaceae; g__Mariannaea	Mariannaea	13	Saprotroph	Undefined Saprotroph	NULL	NULL	Probable	NULL	Tedersoo L, et al. 2014. Science 346:1256688
OTU562	0	0	0	0	0	0	0	0	0	0	0	3	0	0	0	0	0	0	6	1	0	11	6	0	0	0	2	0	3	0	2	34	0.011545	k__Fungi; p__Basidiomycota; c__Agaricomycetes; o__Agaricales; f__Cortinariaceae; g__Cortinarius; s__Cortinarius_carneipallidus_SH1503819.08FU	Cortinarius	13	Symbiotroph	Ectomycorrhizal	Agaricoid	NULL	Highly Probable	NULL	Rinaldi AC, et al. 2008. Fungal Diversity 33:1-45; Tedersoo L, et al. 2010. Mycorrhiza 20:217-263; http://mycorrhizas.info/ecmf.html
OTU815	0	0	0	0	0	0	4	0	2	0	4	0	0	0	1	5	8	1	9	0	0	0	0	0	0	0	0	0	0	0	0	34	0.011545	k__Fungi; p__Basidiomycota; c__Agaricomycetes; o__Agaricales; f__Cyphellaceae; g__Henningsomyces	Henningsomyces	13	Saprotroph	Undefined Saprotroph	NULL	NULL	Probable	NULL	Tedersoo L, et al. 2014. Science 346:1256688
OTU1898	0	0	0	0	0	0	0	0	0	0	23	10	0	0	0	0	0	0	1	0	0	0	0	0	0	0	0	0	0	0	0	34	0.011545	k__Fungi	-	-	-	-	-	-	-	Unassigned	-
OTU347	0	1	0	0	0	0	0	0	0	0	0	0	0	0	0	0	0	1	0	0	22	0	0	0	10	0	0	0	0	0	0	34	0.011545	k__Fungi; p__Basidiomycota; c__Microbotryomycetes	-	-	-	-	-	-	-	Unassigned	-
OTU494	0	1	0	2	0	2	0	0	0	0	0	3	0	15	2	0	7	0	2	0	0	0	0	0	0	0	0	0	0	0	0	34	0.011545	k__Fungi	-	-	-	-	-	-	-	Unassigned	-
OTU516	1	0	0	0	2	0	0	0	7	2	5	0	1	0	0	0	0	0	4	5	0	0	3	0	0	0	0	0	4	0	0	34	0.011545	k__Fungi; p__Ascomycota; c__Dothideomycetes; o__Pleosporales	-	-	-	-	-	-	-	Unassigned	-
OTU409	0	1	0	1	0	0	2	0	0	0	4	5	0	0	1	0	0	2	11	5	0	0	0	0	0	0	0	0	0	1	0	33	0.0112054	k__Fungi; p__Basidiomycota; c__Agaricomycetes; o__Agaricales; f__Inocybaceae; g__Inocybe; s__Inocybe_leptospermi_SH1568966.08FU	Inocybaceae	9	Symbiotroph	Ectomycorrhizal	Agaricoid	NULL	Probable	Sensu stricto with the exclusion of Crepidotaceae, Tubariaceae, and Chromocyphellaceae; Pharmacology: muscarine, psilocybin, aeruginascen, unclarified alkaloids, or none	Matheny PB. 2009. McIlvainea 18:11-21
OTU610	0	0	0	0	0	0	0	0	0	0	0	0	0	0	0	1	0	0	0	4	0	14	0	0	2	0	0	0	12	0	0	33	0.0112054	k__Fungi; p__Basidiomycota; c__Agaricomycetes; o__Agaricales; f__Cortinariaceae; g__Cortinarius	Cortinarius	13	Symbiotroph	Ectomycorrhizal	Agaricoid	NULL	Highly Probable	NULL	Rinaldi AC, et al. 2008. Fungal Diversity 33:1-45; Tedersoo L, et al. 2010. Mycorrhiza 20:217-263; http://mycorrhizas.info/ecmf.html
OTU816	0	0	0	0	0	0	0	0	0	0	1	2	0	0	0	0	0	0	0	0	0	2	0	0	0	2	0	26	0	0	0	33	0.0112054	k__Fungi; p__Ascomycota; c__Sordariomycetes; o__Chaetosphaeriales; f__Chaetosphaeriaceae	Chaetosphaeriaceae	9	Saprotroph	Plant Saprotroph-Wood Saprotroph	Microfungus	NULL	Probable	Saprobes associated with decaying woody and herbaceous plant material, including timber and timber products in damp buildings (Cannon & Kirk 2007)	Cannon PF, Kirk PM. 2007. Fungal Families of the World. CAB International, Cambridge
OTU831	2	3	1	1	0	1	0	0	0	0	10	8	0	0	0	0	0	0	2	0	0	0	0	0	0	1	0	0	0	4	0	33	0.0112054	k__Fungi; p__Ascomycota; c__Sordariomycetes; o__Xylariales; f__Xylariaceae; g__Annulohypoxylon; s__Annulohypoxylon_bovei_SH1178985.08FU	Annulohypoxylon	13	Saprotroph-Symbiotroph	Endophyte-Undefined Saprotroph	Microfungus	NULL	Probable	Endophyte detection method-culture (Del Olmo-Ruiz & Arnold 2014)	Del Olmo-Ruiz M, Arnold AE. 2014. Mycologia 106:8-21; Tedersoo L, et al. 2014. Science 346:1256688
OTU311	0	0	0	0	0	0	0	0	0	0	0	0	0	0	0	0	0	0	0	0	0	0	0	0	0	0	0	0	0	28	5	33	0.0112054	k__Fungi; p__Rozellomycota	-	-	-	-	-	-	-	Unassigned	-
OTU478	0	0	0	0	0	0	0	0	0	0	0	0	0	0	0	0	0	0	0	0	0	0	0	0	0	0	0	0	0	0	33	33	0.0112054	k__Fungi	-	-	-	-	-	-	-	Unassigned	-
OTU522	0	0	0	0	0	0	0	0	0	0	0	0	0	0	0	0	0	0	0	0	17	11	0	0	0	0	0	5	0	0	0	33	0.0112054	k__Fungi; p__Basidiomycota	-	-	-	-	-	-	-	Unassigned	-
OTU5246	0	0	0	0	0	0	0	0	0	0	0	0	0	0	0	0	0	0	0	0	0	0	33	0	0	0	0	0	0	0	0	33	0.0112054	k__Fungi; p__Ascomycota; c__Leotiomycetes; o__Helotiales	-	-	-	-	-	-	-	Unassigned	-
OTU531	2	0	0	1	0	0	1	2	0	0	0	4	0	0	0	1	0	0	0	2	0	11	4	0	0	5	0	0	0	0	0	33	0.0112054	k__Fungi; p__Ascomycota; c__Dothideomycetes	-	-	-	-	-	-	-	Unassigned	-
OTU550	0	0	0	0	0	0	0	0	0	0	0	0	0	0	0	0	0	0	0	0	0	0	33	0	0	0	0	0	0	0	0	33	0.0112054	k__Fungi; p__Ascomycota; c__Sordariomycetes	-	-	-	-	-	-	-	Unassigned	-
OTU412	0	0	2	0	0	0	0	0	0	0	0	0	0	0	0	0	0	0	0	0	0	8	15	0	0	1	0	0	6	0	0	32	0.0108659	k__Fungi; p__Ascomycota; c__Eurotiomycetes; o__Chaetothyriales; f__Herpotrichiellaceae; g__Capronia; s__Capronia_fungicola_SH1243114.08FU	Capronia	13	Symbiotroph	Endophyte	Facultative Yeast	NULL	Highly Probable	Dark Septate Endophyte, known from plant roots.	Tedersoo L, et al. 2014. Science 346:1256688
OTU443	0	0	1	0	0	0	0	0	0	0	2	19	1	2	0	1	3	1	0	2	0	0	0	0	0	0	0	0	0	0	0	32	0.0108659	k__Fungi; p__Ascomycota; c__Sordariomycetes; o__Sordariales; f__Chaetomiaceae; g__Trichocladium; s__Trichocladium_opacum_SH1645869.08FU	Trichocladium	13	Saprotroph	Undefined Saprotroph	NULL	NULL	Probable	NULL	Tedersoo L, et al. 2014. Science 346:1256688
OTU326	0	0	0	0	0	0	0	0	0	0	0	0	0	0	0	0	0	0	0	0	0	0	0	4	0	27	0	0	1	0	0	32	0.0108659	k__Fungi	-	-	-	-	-	-	-	Unassigned	-
OTU396	0	0	0	0	0	0	0	0	0	0	0	0	0	0	0	0	0	0	0	0	0	0	0	0	0	1	0	2	29	0	0	32	0.0108659	k__Fungi	-	-	-	-	-	-	-	Unassigned	-
OTU500	0	0	0	0	1	0	0	0	0	0	0	0	0	0	8	5	2	2	0	1	0	0	0	0	0	0	0	4	9	0	0	32	0.0108659	k__Fungi; p__Ascomycota; c__Sordariomycetes; o__Xylariales	-	-	-	-	-	-	-	Unassigned	-
OTU504	0	0	0	2	0	0	2	1	0	0	0	0	0	0	0	0	0	0	0	0	15	0	0	2	5	0	0	0	0	1	4	32	0.0108659	k__Fungi	-	-	-	-	-	-	-	Unassigned	-
OTU513	0	0	0	0	0	1	0	0	2	1	0	1	0	0	0	0	0	0	1	26	0	0	0	0	0	0	0	0	0	0	0	32	0.0108659	k__Fungi; p__Ascomycota; c__Sordariomycetes; o__Sordariales	-	-	-	-	-	-	-	Unassigned	-
OTU517	0	0	0	0	0	2	0	7	0	0	0	0	0	0	0	2	0	0	0	0	0	3	0	11	0	5	0	0	2	0	0	32	0.0108659	k__Fungi	-	-	-	-	-	-	-	Unassigned	-
OTU582	0	0	0	0	0	0	0	0	0	0	0	0	0	0	0	0	0	0	0	0	8	12	3	0	0	0	3	6	0	0	0	32	0.0108659	k__Fungi; p__Basidiomycota	-	-	-	-	-	-	-	Unassigned	-
OTU379	0	0	0	0	0	0	0	0	0	0	0	0	0	0	0	0	0	0	0	0	22	0	0	1	4	4	0	0	0	0	0	31	0.0105263	k__Fungi; p__Ascomycota; c__Sordariomycetes; o__Glomerellales; f__Glomerellaceae; g__Colletotrichum	Colletotrichum	13	Pathotroph-Symbiotroph	Endophyte-Plant Pathogen	Microfungus	NULL	Probable	NULL	Costa IPMW, et al. 2012. Mycotaxon 119:26; Tedersoo L, et al. 2014. Science 346:1256688; http://www.apsnet.org/publications/commonnames/Pages/default.aspx
OTU402	0	0	0	22	1	2	0	0	0	0	0	0	0	0	0	0	0	0	0	3	0	0	3	0	0	0	0	0	0	0	0	31	0.0105263	k__Fungi; p__Basidiomycota; c__Agaricomycetes; o__Agaricales; f__Cortinariaceae; g__Cortinarius	Cortinarius	13	Symbiotroph	Ectomycorrhizal	Agaricoid	NULL	Highly Probable	NULL	Rinaldi AC, et al. 2008. Fungal Diversity 33:1-45; Tedersoo L, et al. 2010. Mycorrhiza 20:217-263; http://mycorrhizas.info/ecmf.html
OTU407	0	1	0	0	0	0	1	0	0	0	3	4	1	0	0	0	0	0	0	1	8	0	0	2	5	1	0	0	3	0	1	31	0.0105263	k__Fungi; p__Ascomycota; c__Leotiomycetes; o__Helotiales; f__Dermateaceae	Dermateaceae	9	Pathotroph-Saprotroph	Plant Pathogen-Plant Saprotroph	Microfungus	NULL	Probable	Saprobic or parasitic on herbaceous and woody material (Cannon & Kirk 2007)	Cannon PF, Kirk PM. 2007. Fungal Families of the World. CAB International, Cambridge
OTU748	0	0	0	1	0	0	0	0	0	0	0	0	0	0	0	1	0	0	0	0	0	1	7	7	0	0	0	13	0	1	0	31	0.0105263	k__Fungi; p__Mucoromycota; c__Umbelopsidomycetes; o__Umbelopsidales; f__Umbelopsidaceae; g__Umbelopsis	Umbelopsis	13	Saprotroph	Undefined Saprotroph	NULL	NULL	Probable	NULL	Tedersoo L, et al. 2014. Science 346:1256688 (doi:10.1126/science.1256688)
OTU802	0	0	0	0	0	1	0	0	0	0	13	17	0	0	0	0	0	0	0	0	0	0	0	0	0	0	0	0	0	0	0	31	0.0105263	k__Fungi; p__Chytridiomycota; c__Rhizophydiomycetes; o__Rhizophydiales; f__Rhizophydiaceae; g__Rhizophydium	Rhizophydium	13	Pathotroph	Plant Pathogen	NULL	NULL	Probable	NULL	http://www.apsnet.org/publications/commonnames/Pages/default.aspx
OTU804	0	1	0	0	0	0	0	0	0	0	0	7	0	0	0	0	0	0	0	7	13	0	0	0	0	2	0	0	1	0	0	31	0.0105263	k__Fungi; p__Basidiomycota; c__Agaricomycetes; o__Agaricales; f__Psathyrellaceae; g__Psathyrella	Psathyrella	13	Saprotroph	Wood Saprotroph	Agaricoid	NULL	Probable	NULL	Tedersoo L, et al. 2014. Science 346:1256688
OTU901	0	0	0	0	0	1	0	0	0	0	0	8	0	0	16	2	0	0	1	1	0	0	0	0	0	0	0	0	2	0	0	31	0.0105263	k__Fungi; p__Ascomycota; c__Leotiomycetes; o__Helotiales; f__Helotiales_fam_Incertae_sedis; g__Leptodontidium; s__Leptodontidium_trabinellum_SH1564484.08FU	Leptodontidium	13	Symbiotroph	Endophyte	NULL	NULL	Highly Probable	Dark Septate Endophyte, known from plant roots.	Jumpponen A, Trappe J. 1998. New Phytologist 140:295-310 (as DSE); Taylor DL, et al. 2014. Ecological Monographs 84:3-20.
OTU467	1	0	1	0	0	0	0	0	0	0	1	0	0	0	0	4	0	0	1	3	4	0	7	0	9	0	0	0	0	0	0	31	0.0105263	k__Fungi; p__Ascomycota; c__Dothideomycetes; o__Capnodiales	-	-	-	-	-	-	-	Unassigned	-
OTU528	0	0	0	0	0	0	0	0	0	0	0	0	0	0	0	0	0	0	0	0	12	3	5	0	0	0	0	11	0	0	0	31	0.0105263	k__Fungi	-	-	-	-	-	-	-	Unassigned	-
OTU575	0	0	1	0	0	0	5	2	7	3	0	0	1	0	0	1	0	10	1	0	0	0	0	0	0	0	0	0	0	0	0	31	0.0105263	k__Fungi; p__Rozellomycota; c__Rozellomycotina_cls_Incertae_sedis; o__GS04	-	-	-	-	-	-	-	Unassigned	-
OTU616	0	0	2	0	0	0	0	3	0	0	3	1	0	0	1	0	0	0	1	0	0	0	4	0	0	2	3	0	1	9	1	31	0.0105263	k__Fungi; p__Basidiomycota; c__Agaricomycetes; o__Trechisporales	-	-	-	-	-	-	-	Unassigned	-
OTU653	0	2	2	0	3	2	0	1	0	0	0	2	0	0	1	2	0	1	0	0	11	2	0	0	0	0	0	1	0	1	0	31	0.0105263	k__Fungi	-	-	-	-	-	-	-	Unassigned	-
OTU799	0	0	0	0	0	0	0	1	0	0	0	0	0	0	0	0	0	0	0	0	0	0	0	0	17	13	0	0	0	0	0	31	0.0105263	k__Fungi	-	-	-	-	-	-	-	Unassigned	-
OTU896	0	0	3	0	2	1	3	2	0	1	0	0	0	0	0	3	0	0	0	1	0	0	0	0	7	6	0	1	0	1	0	31	0.0105263	k__Fungi; p__Basidiomycota; c__Microbotryomycetes	-	-	-	-	-	-	-	Unassigned	-
OTU1149	0	0	0	0	0	0	0	0	0	0	2	0	0	0	0	0	0	0	1	7	3	5	2	2	0	0	0	1	7	0	0	30	0.0101868	k__Fungi; p__Basidiomycota; c__Agaricomycetes; o__Agaricales; f__Cortinariaceae; g__Cortinarius; s__Cortinarius_mariae_SH1504115.08FU	Cortinarius	13	Symbiotroph	Ectomycorrhizal	Agaricoid	NULL	Highly Probable	NULL	Rinaldi AC, et al. 2008. Fungal Diversity 33:1-45; Tedersoo L, et al. 2010. Mycorrhiza 20:217-263; http://mycorrhizas.info/ecmf.html
OTU465	0	6	2	10	5	2	0	1	0	0	0	0	0	0	0	2	0	0	0	0	0	0	0	1	0	0	1	0	0	0	0	30	0.0101868	k__Fungi; p__Ascomycota; c__Dothideomycetes; o__Venturiales; f__Venturiaceae	Venturiaceae	9	Pathotroph-Saprotroph-Symbiotroph	Endophyte-Plant Pathogen-Undefined Saprotroph	Microfungus	NULL	Probable	Mostly endophytes and weak parasites of aerial plant parts, including bark and wood, leaf and fruit tissue; rarely biotrophic. Little is known except for the important pathogens (Cannon & Kirk 2007)	Cannon PF, Kirk PM. 2007. Fungal Families of the World. CAB International, Cambridge
OTU471	0	1	0	0	0	0	1	2	0	0	0	4	0	2	2	2	2	0	3	0	10	0	0	0	0	0	0	0	1	0	0	30	0.0101868	k__Fungi; p__Mortierellomycota; c__Mortierellomycetes; o__Mortierellales; f__Mortierellaceae; g__Mortierella	Mortierellaceae	9	Saprotroph-Symbiotroph	Endophyte-Litter Saprotroph-Soil Saprotroph-Undefined Saprotroph	Microfungus	NULL	Possible	Saprobic in soil and thus frequenctly isolated from soil and material contaminated with soil such as hay or rotten silage and spoil tips (Cannon & Kirk 2007)	Cannon PF, Kirk PM. 2007. Fungal Families of the World. CAB International, Cambridge; Purahong W, et al. 2016. Molecular Ecology 25:4059-4074
OTU489	0	0	0	0	0	0	0	0	0	0	0	1	0	0	0	0	0	26	3	0	0	0	0	0	0	0	0	0	0	0	0	30	0.0101868	k__Fungi; p__Ascomycota; c__Geoglossomycetes; o__Geoglossales; f__Geoglossaceae; g__Glutinoglossum; s__Glutinoglossum_glutinosum_SH1515668.08FU	Geoglossaceae	9	Saprotroph	Undefined Saprotroph	NULL	NULL	Probable	Probably saprobic on soil or rotten vegetation, especially in grassland ecosystems; little is known (Cannon & Kirk 2007)	Cannon PF, Kirk PM. 2007. Fungal Families of the World. CAB International, Cambridge
OTU592	0	0	4	0	0	0	0	0	0	0	11	5	0	0	0	7	0	0	0	0	0	0	0	0	0	0	0	0	0	1	2	30	0.0101868	k__Fungi; p__Basidiomycota; c__Agaricomycetes; o__Agaricales; f__Cortinariaceae; g__Cortinarius	Cortinarius	13	Symbiotroph	Ectomycorrhizal	Agaricoid	NULL	Highly Probable	NULL	Rinaldi AC, et al. 2008. Fungal Diversity 33:1-45; Tedersoo L, et al. 2010. Mycorrhiza 20:217-263; http://mycorrhizas.info/ecmf.html
OTU710	0	0	0	0	0	0	0	0	0	0	2	0	0	0	0	0	0	0	0	0	10	3	4	0	0	5	0	0	5	1	0	30	0.0101868	k__Fungi; p__Basidiomycota; c__Agaricomycetes; o__Agaricales; f__Omphalotaceae; g__Gymnopus	Omphalotaceae	9	Saprotroph	Wood Saprotroph	Agaricoid	White Rot	Probable	Saprobic, causing white rots of dead wood (Cannon & Kirk 2007)	Cannon PF, Kirk PM. 2007. Fungal Families of the World. CAB International, Cambridge
OTU405	0	0	0	0	0	0	0	0	0	0	0	0	0	0	0	0	0	0	0	0	30	0	0	0	0	0	0	0	0	0	0	30	0.0101868	k__Fungi	-	-	-	-	-	-	-	Unassigned	-
OTU422	0	10	0	0	0	1	0	0	1	0	0	7	0	0	3	3	0	5	0	0	0	0	0	0	0	0	0	0	0	0	0	30	0.0101868	k__Fungi; p__Basidiomycota	-	-	-	-	-	-	-	Unassigned	-
OTU469	0	0	0	2	0	3	0	0	1	0	15	1	1	0	1	0	0	3	1	0	0	0	0	0	0	0	0	0	2	0	0	30	0.0101868	k__Fungi; p__Ascomycota; c__Eurotiomycetes; o__Chaetothyriales	-	-	-	-	-	-	-	Unassigned	-
OTU505	0	0	6	0	0	1	0	1	0	0	3	5	0	0	3	5	0	0	0	0	0	0	0	0	0	0	0	2	4	0	0	30	0.0101868	k__Fungi; p__Ascomycota; c__Sordariomycetes; o__Chaetosphaeriales	-	-	-	-	-	-	-	Unassigned	-
OTU514	0	0	0	0	0	0	0	0	0	0	0	0	0	0	0	0	0	0	0	0	14	0	16	0	0	0	0	0	0	0	0	30	0.0101868	k__Fungi	-	-	-	-	-	-	-	Unassigned	-
OTU526	0	0	0	0	0	0	0	0	0	0	0	0	0	0	0	0	0	0	0	0	12	0	0	0	0	0	0	3	15	0	0	30	0.0101868	k__Fungi	-	-	-	-	-	-	-	Unassigned	-
OTU556	0	0	0	0	0	0	0	0	0	0	0	2	0	0	0	0	0	0	0	0	0	0	0	0	19	2	0	7	0	0	0	30	0.0101868	k__Fungi; p__Basidiomycota; c__Microbotryomycetes	-	-	-	-	-	-	-	Unassigned	-
OTU573	0	4	10	1	9	0	0	0	0	0	2	4	0	0	0	0	0	0	0	0	0	0	0	0	0	0	0	0	0	0	0	30	0.0101868	k__Fungi; p__Rozellomycota; c__Rozellomycotina_cls_Incertae_sedis; o__GS11	-	-	-	-	-	-	-	Unassigned	-
OTU596	0	0	0	0	0	0	0	0	0	0	0	0	0	0	0	0	0	0	0	0	7	0	4	0	18	0	0	0	0	1	0	30	0.0101868	k__Fungi; p__Ascomycota; c__Leotiomycetes; o__Helotiales	-	-	-	-	-	-	-	Unassigned	-
OTU642	0	0	0	0	0	0	0	0	0	0	0	0	0	0	0	0	0	0	0	0	0	6	23	0	0	1	0	0	0	0	0	30	0.0101868	k__Fungi	-	-	-	-	-	-	-	Unassigned	-
OTU645	0	0	0	0	0	0	0	0	0	0	0	0	0	0	0	0	0	0	29	0	0	0	0	0	0	0	1	0	0	0	0	30	0.0101868	k__Fungi	-	-	-	-	-	-	-	Unassigned	-
OTU390	0	0	0	0	0	2	2	0	0	0	3	1	0	0	0	1	7	0	9	4	0	0	0	0	0	0	0	0	0	0	0	29	0.0098472	k__Fungi; p__Basidiomycota; c__Agaricomycetes; o__Russulales; f__Russulaceae; g__Russula	Russula	13	Symbiotroph	Ectomycorrhizal	Agaricoid	NULL	Highly Probable	NULL	Rinaldi AC, et al. 2008. Fungal Diversity 33:1-45; Tedersoo L, et al. 2010. Mycorrhiza 20:217-263; http://mycorrhizas.info/ecmf.html
OTU393	0	0	0	0	0	0	0	0	0	0	0	2	0	0	0	1	0	0	4	2	6	5	0	4	0	0	1	0	4	0	0	29	0.0098472	k__Fungi; p__Basidiomycota; c__Agaricomycetes; o__Agaricales; f__Cortinariaceae; g__Cortinarius	Cortinarius	13	Symbiotroph	Ectomycorrhizal	Agaricoid	NULL	Highly Probable	NULL	Rinaldi AC, et al. 2008. Fungal Diversity 33:1-45; Tedersoo L, et al. 2010. Mycorrhiza 20:217-263; http://mycorrhizas.info/ecmf.html
OTU446	0	0	0	0	0	0	0	0	0	0	0	0	0	0	0	2	0	0	6	3	0	3	0	0	0	0	0	0	14	1	0	29	0.0098472	k__Fungi; p__Basidiomycota; c__Agaricomycetes; o__Agaricales; f__Cortinariaceae; g__Cortinarius; s__Cortinarius_perelegans_SH1504128.08FU	Cortinarius	13	Symbiotroph	Ectomycorrhizal	Agaricoid	NULL	Highly Probable	NULL	Rinaldi AC, et al. 2008. Fungal Diversity 33:1-45; Tedersoo L, et al. 2010. Mycorrhiza 20:217-263; http://mycorrhizas.info/ecmf.html
OTU667	0	4	1	0	1	0	1	0	1	0	2	4	0	0	0	1	1	0	1	2	0	0	0	0	7	0	3	0	0	0	0	29	0.0098472	k__Fungi; p__Basidiomycota; c__Agaricomycetes; o__Hymenochaetales; f__Hymenochaetaceae	Hymenochaetaceae	9	Saprotroph-Symbiotroph	Ectomycorrhizal-Wood Saprotroph	Corticioid-Polyporoid	NULL	Probable	Lignicolous, causing white rots, rarely ectomycorrhizal (Cannon & Kirk 2007)	Cannon PF, Kirk PM. 2007. Fungal Families of the World. CAB International, Cambridge
OTU752	0	0	0	0	0	0	0	0	0	0	0	23	0	0	0	0	0	0	6	0	0	0	0	0	0	0	0	0	0	0	0	29	0.0098472	k__Fungi; p__Basidiomycota; c__Agaricomycetes; o__Polyporales; f__Podoscyphaceae; g__Cotylidia; s__Cotylidia_carpatica_SH1192036.08FU	Cotylidia	13	Saprotroph	Undefined Saprotroph	Agaricoid	NULL	Possible	NULL	Kout J, Zibarova L. 2013. Czech Mycology 65:1-13
OTU813	0	0	0	0	0	0	0	0	0	0	0	0	0	0	0	0	0	0	0	0	2	0	7	0	0	0	0	19	0	1	0	29	0.0098472	k__Fungi; p__Mortierellomycota; c__Mortierellomycetes; o__Mortierellales; f__Mortierellaceae; g__Mortierella	Mortierellaceae	9	Saprotroph-Symbiotroph	Endophyte-Litter Saprotroph-Soil Saprotroph-Undefined Saprotroph	Microfungus	NULL	Possible	Saprobic in soil and thus frequenctly isolated from soil and material contaminated with soil such as hay or rotten silage and spoil tips (Cannon & Kirk 2007)	Cannon PF, Kirk PM. 2007. Fungal Families of the World. CAB International, Cambridge; Purahong W, et al. 2016. Molecular Ecology 25:4059-4074
OTU1050	0	0	0	0	0	0	0	0	0	0	0	0	0	0	0	0	0	0	0	0	3	5	2	0	0	0	0	19	0	0	0	29	0.0098472	k__Fungi; p__Chytridiomycota; c__Rhizophydiomycetes; o__Rhizophydiales; f__Terramycetaceae	-	-	-	-	-	-	-	Unassigned	-
OTU1064	0	0	0	0	0	0	1	0	0	0	0	0	0	0	0	0	0	0	0	0	0	0	0	4	24	0	0	0	0	0	0	29	0.0098472	k__Fungi; p__Rozellomycota	-	-	-	-	-	-	-	Unassigned	-
OTU392	0	5	4	0	0	0	0	0	0	0	0	3	0	0	0	0	0	0	0	3	6	1	1	0	0	0	5	0	0	0	1	29	0.0098472	k__Fungi	-	-	-	-	-	-	-	Unassigned	-
OTU415	0	0	0	0	0	4	0	10	6	3	2	3	1	0	0	0	0	0	0	0	0	0	0	0	0	0	0	0	0	0	0	29	0.0098472	k__Fungi; p__Rozellomycota	-	-	-	-	-	-	-	Unassigned	-
OTU457	0	4	2	1	3	0	1	0	0	0	6	4	2	0	0	2	0	1	0	3	0	0	0	0	0	0	0	0	0	0	0	29	0.0098472	k__Fungi; p__Ascomycota	-	-	-	-	-	-	-	Unassigned	-
OTU483	0	0	0	13	3	0	0	0	0	0	0	2	1	0	0	2	0	0	3	5	0	0	0	0	0	0	0	0	0	0	0	29	0.0098472	k__Fungi; p__Chytridiomycota	-	-	-	-	-	-	-	Unassigned	-
OTU498	0	1	7	2	1	0	0	0	1	0	0	1	0	0	0	1	1	0	8	1	0	0	0	0	0	0	1	0	4	0	0	29	0.0098472	k__Fungi; p__Ascomycota; c__Leotiomycetes; o__Helotiales	-	-	-	-	-	-	-	Unassigned	-
OTU595	0	0	0	0	0	0	0	0	0	0	0	29	0	0	0	0	0	0	0	0	0	0	0	0	0	0	0	0	0	0	0	29	0.0098472	k__Fungi	-	-	-	-	-	-	-	Unassigned	-
OTU638	0	0	0	0	0	0	0	0	0	0	0	0	0	0	0	0	0	0	0	0	5	6	2	0	0	7	0	9	0	0	0	29	0.0098472	k__Fungi; p__Basidiomycota	-	-	-	-	-	-	-	Unassigned	-
OTU351	0	0	1	1	5	3	0	15	0	0	0	0	0	0	0	0	0	0	1	2	0	0	0	0	0	0	0	0	0	0	0	28	0.00950764	k__Fungi; p__Ascomycota; c__Leotiomycetes; o__Helotiales; f__Helotiaceae	Helotiaceae	9	Saprotroph-Symbiotroph	Ectomycorrhizal-Fungal Parasite-Plant Pathogen-Wood Saprotroph	Microfungus	NULL	Probable	Usually saprobic on herbaceous or woody tissues, some species fungicolous. A few species are known to form mycorrhizae (Cannon & Kirk 2007)	Cannon PF, Kirk PM. 2007. Fungal Families of the World. CAB International, Cambridge
OTU408	0	7	3	1	2	0	0	0	1	0	0	5	0	0	1	4	0	2	2	0	0	0	0	0	0	0	0	0	0	0	0	28	0.00950764	k__Fungi; p__Basidiomycota; c__Agaricomycetes; o__Agaricales; f__Entolomataceae; g__Entoloma; s__Entoloma_conferendum_SH1569064.08FU	Entoloma	13	Pathotroph-Saprotroph-Symbiotroph	Ectomycorrhizal-Fungal Parasite-Soil Saprotroph-Undefined Saprotroph	Agaricoid	NULL	Possible	NULL	Rinaldi AC, et al. 2008. Fungal Diversity 33:1-45 (ECM/(not ECM); Tedersoo L, et al. 2010. Mycorrhiza 20:217-263 (sensu stricto); http://mycorrhizas.info/ecmf.html (ECM/(not ECM)
OTU5250	1	1	0	0	0	0	0	0	0	0	0	0	0	0	0	0	0	1	0	0	0	2	10	0	8	0	0	0	5	0	0	28	0.00950764	k__Fungi; p__Mucoromycota; c__Umbelopsidomycetes; o__Umbelopsidales; f__Umbelopsidaceae; g__Umbelopsis	Umbelopsis	13	Saprotroph	Undefined Saprotroph	NULL	NULL	Probable	NULL	Tedersoo L, et al. 2014. Science 346:1256688 (doi:10.1126/science.1256688)
OTU559	0	0	3	0	0	0	0	3	1	2	0	0	0	0	0	0	0	0	19	0	0	0	0	0	0	0	0	0	0	0	0	28	0.00950764	k__Fungi; p__Mortierellomycota; c__Mortierellomycetes; o__Mortierellales; f__Mortierellaceae; g__Mortierella; s__Mortierella_pseudozygospora_SH1529195.08FU	Mortierellaceae	9	Saprotroph-Symbiotroph	Endophyte-Litter Saprotroph-Soil Saprotroph-Undefined Saprotroph	Microfungus	NULL	Possible	Saprobic in soil and thus frequenctly isolated from soil and material contaminated with soil such as hay or rotten silage and spoil tips (Cannon & Kirk 2007)	Cannon PF, Kirk PM. 2007. Fungal Families of the World. CAB International, Cambridge; Purahong W, et al. 2016. Molecular Ecology 25:4059-4074
OTU674	0	0	0	0	0	2	0	0	0	0	0	0	9	1	0	0	0	0	1	15	0	0	0	0	0	0	0	0	0	0	0	28	0.00950764	k__Fungi; p__Basidiomycota; c__Agaricomycetes; o__Thelephorales; f__Thelephoraceae; g__Tomentella	Tomentella	13	Symbiotroph	Ectomycorrhizal	Corticioid	NULL	Highly Probable	NULL	Rinaldi AC, et al. 2008. Fungal Diversity 33:1-45; Tedersoo L, et al. 2010. Mycorrhiza 20:217-263; http://mycorrhizas.info/ecmf.html
OTU377	1	4	4	2	1	1	0	2	0	0	2	1	0	0	0	0	0	0	0	0	7	0	0	0	0	0	2	0	0	1	0	28	0.00950764	k__Fungi; p__Ascomycota; c__Leotiomycetes; o__Helotiales	-	-	-	-	-	-	-	Unassigned	-
OTU438	0	1	0	0	0	1	0	0	0	0	0	0	0	0	0	0	0	1	0	0	0	0	1	0	0	0	1	0	21	2	0	28	0.00950764	k__Fungi	-	-	-	-	-	-	-	Unassigned	-
OTU510	1	0	0	0	0	0	0	0	0	0	0	0	0	0	0	0	0	0	0	0	0	20	0	0	0	0	0	0	7	0	0	28	0.00950764	k__Fungi	-	-	-	-	-	-	-	Unassigned	-
OTU536	0	0	0	0	0	0	1	0	0	0	0	0	0	0	0	0	0	0	0	0	0	0	0	9	14	1	0	3	0	0	0	28	0.00950764	k__Fungi; p__Basidiomycota	-	-	-	-	-	-	-	Unassigned	-
OTU548	0	0	3	3	0	0	0	2	0	0	0	0	0	0	0	20	0	0	0	0	0	0	0	0	0	0	0	0	0	0	0	28	0.00950764	k__Fungi; p__Rozellomycota	-	-	-	-	-	-	-	Unassigned	-
OTU591	0	0	0	0	0	0	0	0	0	0	0	0	0	0	0	0	0	0	3	25	0	0	0	0	0	0	0	0	0	0	0	28	0.00950764	k__Fungi; p__Ascomycota	-	-	-	-	-	-	-	Unassigned	-
OTU631	0	0	0	1	0	0	0	0	0	0	0	0	0	0	0	0	0	0	0	0	0	0	0	0	24	0	0	0	0	3	0	28	0.00950764	k__Fungi	-	-	-	-	-	-	-	Unassigned	-
OTU636	0	0	0	0	0	1	0	0	0	0	13	14	0	0	0	0	0	0	0	0	0	0	0	0	0	0	0	0	0	0	0	28	0.00950764	k__Fungi	-	-	-	-	-	-	-	Unassigned	-
OTU741	0	0	0	0	0	0	0	0	0	0	24	0	0	0	0	0	0	0	1	3	0	0	0	0	0	0	0	0	0	0	0	28	0.00950764	k__Fungi	-	-	-	-	-	-	-	Unassigned	-
OTU842	0	0	0	0	0	0	1	0	0	0	7	0	1	0	0	0	2	0	16	0	0	0	0	0	0	0	1	0	0	0	0	28	0.00950764	k__Fungi; p__Rozellomycota	-	-	-	-	-	-	-	Unassigned	-
OTU933	0	0	0	0	0	0	0	0	0	0	0	0	0	0	0	0	0	0	0	0	0	0	0	0	28	0	0	0	0	0	0	28	0.00950764	k__Fungi; p__Ascomycota; c__Lecanoromycetes; o__Ostropales; f__Gomphillaceae; g__Taitaia; s__Taitaia_aurea_SH1539909.08FU	-	-	-	-	-	-	-	Unassigned	-
OTU1161	0	1	1	1	0	0	0	0	0	0	0	2	0	1	0	9	0	0	0	2	0	4	0	1	0	2	0	3	0	0	0	27	0.00916808	k__Fungi; p__Ascomycota; c__Eurotiomycetes; o__Chaetothyriales; f__Herpotrichiellaceae; g__Cladophialophora	Cladophialophora	13	Saprotroph	Undefined Saprotroph	Facultative Yeast	NULL	Probable	NULL	James TY, et al. 2006. Nature 443:818-822
OTU414	0	1	0	0	0	5	0	8	0	0	0	0	0	0	0	1	3	1	2	0	0	0	0	0	0	0	0	6	0	0	0	27	0.00916808	k__Fungi; p__Ascomycota; c__Leotiomycetes; o__Helotiales; f__Chaetomellaceae; g__Pilidium	Pilidium	13	Pathotroph	Plant Pathogen	NULL	NULL	Probable	NULL	Tedersoo L, et al. 2014. Science 346:1256688
OTU418	0	0	0	0	0	0	0	0	0	0	0	0	0	0	0	0	0	0	0	0	0	14	5	0	0	0	5	0	3	0	0	27	0.00916808	k__Fungi; p__Mortierellomycota; c__Mortierellomycetes; o__Mortierellales; f__Mortierellaceae; g__Mortierella	Mortierellaceae	9	Saprotroph-Symbiotroph	Endophyte-Litter Saprotroph-Soil Saprotroph-Undefined Saprotroph	Microfungus	NULL	Possible	Saprobic in soil and thus frequenctly isolated from soil and material contaminated with soil such as hay or rotten silage and spoil tips (Cannon & Kirk 2007)	Cannon PF, Kirk PM. 2007. Fungal Families of the World. CAB International, Cambridge; Purahong W, et al. 2016. Molecular Ecology 25:4059-4074
OTU444	0	0	0	0	0	1	0	0	0	0	0	0	0	0	0	0	0	0	1	8	3	0	6	0	0	4	0	0	4	0	0	27	0.00916808	k__Fungi; p__Basidiomycota; c__Agaricomycetes; o__Agaricales; f__Cortinariaceae; g__Cortinarius; s__Cortinarius_alboroseus_SH1503901.08FU	Cortinarius	13	Symbiotroph	Ectomycorrhizal	Agaricoid	NULL	Highly Probable	NULL	Rinaldi AC, et al. 2008. Fungal Diversity 33:1-45; Tedersoo L, et al. 2010. Mycorrhiza 20:217-263; http://mycorrhizas.info/ecmf.html
OTU445	0	0	1	0	0	0	0	0	0	0	0	0	0	0	0	0	0	0	0	0	0	0	0	0	0	0	1	13	12	0	0	27	0.00916808	k__Fungi; p__Ascomycota; c__Leotiomycetes; o__Helotiales; f__Hyaloscyphaceae; g__Arachnopeziza	Arachnopeziza	13	Saprotroph	Undefined Saprotroph	Microfungus	NULL	Probable	NULL	Tedersoo L, et al. 2014. Science 346:1256688
OTU5746	0	0	1	0	0	0	0	0	0	1	2	16	0	0	0	0	7	0	0	0	0	0	0	0	0	0	0	0	0	0	0	27	0.00916808	k__Fungi; p__Basidiomycota; c__Agaricomycetes; o__Agaricales; f__Inocybaceae	Inocybaceae	9	Symbiotroph	Ectomycorrhizal	Agaricoid	NULL	Probable	Sensu stricto with the exclusion of Crepidotaceae, Tubariaceae, and Chromocyphellaceae; Pharmacology: muscarine, psilocybin, aeruginascen, unclarified alkaloids, or none	Matheny PB. 2009. McIlvainea 18:11-21
OTU641	1	1	1	0	0	0	2	0	1	0	8	0	0	0	0	1	0	0	5	1	0	0	0	0	4	1	1	0	0	0	0	27	0.00916808	k__Fungi; p__Basidiomycota; c__Agaricomycetes; o__Polyporales; f__Meripilaceae	Meripilaceae	9	Pathotroph-Saprotroph	Plant Pathogen-Undefined Saprotroph	Polyporoid	NULL	Probable	Saprobic or parasitic on hardwood trees, often growing from buried roots and causing white rot (Cannon & Kirk 2007)	Cannon PF, Kirk PM. 2007. Fungal Families of the World. CAB International, Cambridge
OTU644	0	0	0	0	0	1	0	0	0	0	0	1	0	0	0	0	0	0	0	0	2	0	3	5	2	0	3	7	3	0	0	27	0.00916808	k__Fungi; p__Ascomycota; c__Dothideomycetes; o__Venturiales; f__Venturiaceae; g__Venturia	Venturia	13	Pathotroph	Plant Pathogen	NULL	NULL	Probable	NULL	Tedersoo L, et al. 2014. Science 346:1256688 (doi:10.1126/science.1256688)
OTU706	0	3	2	0	0	0	0	0	0	0	3	3	0	0	0	0	0	0	11	4	0	1	0	0	0	0	0	0	0	0	0	27	0.00916808	k__Fungi; p__Ascomycota; c__Dothideomycetes; o__Pleosporales; f__Didymellaceae	Didymellaceae	9	Pathotroph-Saprotroph	Animal Pathogen-Plant Pathogen-Undefined Saprotroph	Microfungus	NULL	Possible	NULL	Tedersoo L, et al. 2014. Science 346:1256688 (doi:10.1126/science.1256688)
OTU410	0	0	0	0	0	0	0	0	0	0	0	0	0	0	0	0	0	0	0	0	15	0	6	0	0	0	0	0	0	1	5	27	0.00916808	k__Fungi; p__Ascomycota; c__Eurotiomycetes; o__Chaetothyriales	-	-	-	-	-	-	-	Unassigned	-
OTU431	0	0	0	1	0	4	7	2	1	1	3	0	1	1	0	0	1	1	3	0	0	0	0	0	0	1	0	0	0	0	0	27	0.00916808	k__Fungi; p__Ascomycota	-	-	-	-	-	-	-	Unassigned	-
OTU538	1	2	0	0	0	0	1	2	0	0	0	2	0	0	0	0	0	0	0	0	5	0	0	0	11	0	0	1	0	2	0	27	0.00916808	k__Fungi; p__Ascomycota; c__Dothideomycetes; o__Dothideales	-	-	-	-	-	-	-	Unassigned	-
OTU542	4	1	2	4	0	0	0	0	1	0	0	0	0	0	0	0	0	0	0	2	0	2	2	0	0	0	1	3	0	0	5	27	0.00916808	k__Fungi; p__Ascomycota; c__Dothideomycetes	-	-	-	-	-	-	-	Unassigned	-
OTU756	0	22	0	0	0	0	0	0	0	0	2	1	0	0	1	0	0	0	0	0	0	0	0	0	0	0	1	0	0	0	0	27	0.00916808	k__Fungi	-	-	-	-	-	-	-	Unassigned	-
OTU827	0	1	2	0	0	1	0	2	6	0	0	0	0	0	1	8	1	2	0	0	0	0	0	0	0	0	2	0	0	1	0	27	0.00916808	k__Fungi; p__Basidiomycota; c__Microbotryomycetes	-	-	-	-	-	-	-	Unassigned	-
OTU854	0	0	0	0	0	0	0	0	0	0	0	0	0	0	0	0	0	0	0	0	0	0	0	0	23	0	0	0	0	0	4	27	0.00916808	k__Fungi; p__Ascomycota; c__Lecanoromycetes; o__Lecanorales	-	-	-	-	-	-	-	Unassigned	-
OTU401	0	0	0	0	0	0	0	0	0	0	0	0	0	0	0	0	0	0	0	0	0	15	0	0	0	0	2	0	0	6	3	26	0.00882852	k__Fungi; p__Ascomycota; c__Leotiomycetes; o__Helotiales; f__Hyaloscyphaceae	Hyaloscyphaceae	9	Saprotroph	Plant Saprotroph-Wood Saprotroph	Microfungus	NULL	Probable	Saprobic on woody and herbaceous material (Cannon & Kirk 2007)	Cannon PF, Kirk PM. 2007. Fungal Families of the World. CAB International, Cambridge
OTU440	0	1	0	0	0	0	0	0	0	0	0	0	0	0	0	0	0	0	0	0	0	21	3	1	0	0	0	0	0	0	0	26	0.00882852	k__Fungi; p__Mortierellomycota; c__Mortierellomycetes; o__Mortierellales; f__Mortierellaceae; g__Mortierella; s__Mortierella_parvispora_SH1629834.08FU	Mortierellaceae	9	Saprotroph-Symbiotroph	Endophyte-Litter Saprotroph-Soil Saprotroph-Undefined Saprotroph	Microfungus	NULL	Possible	Saprobic in soil and thus frequenctly isolated from soil and material contaminated with soil such as hay or rotten silage and spoil tips (Cannon & Kirk 2007)	Cannon PF, Kirk PM. 2007. Fungal Families of the World. CAB International, Cambridge; Purahong W, et al. 2016. Molecular Ecology 25:4059-4074
OTU490	0	0	0	0	7	0	0	0	0	0	0	1	0	7	0	0	2	0	1	3	0	0	0	0	0	0	5	0	0	0	0	26	0.00882852	k__Fungi; p__Basidiomycota; c__Agaricomycetes; o__Sebacinales; f__Sebacinaceae; g__Sebacina	Sebacina	13	Symbiotroph	Ectomycorrhizal-Orchid Mycorrhizal-Root Associated Biotroph	NULL	NULL	Possible	NULL	Rinaldi AC, et al. 2008. Fungal Diversity 33:1-45; Tedersoo L, et al. 2010. Mycorrhiza 20:217-263 (pro parte); http://mycorrhizas.info/ecmf.html; Weiss et al. doi: 10.1111/nph.13977 (many guilds)
OTU810	1	1	0	0	0	0	0	2	1	1	0	0	0	0	3	0	0	0	0	1	0	0	0	2	0	3	0	11	0	0	0	26	0.00882852	k__Fungi; p__Ascomycota; c__Pezizomycetes; o__Pezizales; f__Sarcosomataceae; g__Sarcosoma	Sarcosoma	13	Saprotroph	Undefined Saprotroph	NULL	NULL	Probable	NULL	Tedersoo L, et al. 2014. Science 346:1256688
OTU934	1	3	0	0	0	0	2	0	0	0	8	9	0	0	0	0	0	0	3	0	0	0	0	0	0	0	0	0	0	0	0	26	0.00882852	k__Fungi; p__Basidiomycota; c__Agaricomycetes; o__Agaricales; f__Inocybaceae; g__Inocybe; s__Inocybe_latericia_SH1646531.08FU	Inocybaceae	9	Symbiotroph	Ectomycorrhizal	Agaricoid	NULL	Probable	Sensu stricto with the exclusion of Crepidotaceae, Tubariaceae, and Chromocyphellaceae; Pharmacology: muscarine, psilocybin, aeruginascen, unclarified alkaloids, or none	Matheny PB. 2009. McIlvainea 18:11-21
OTU1190	0	0	0	0	0	0	0	0	0	0	11	15	0	0	0	0	0	0	0	0	0	0	0	0	0	0	0	0	0	0	0	26	0.00882852	k__Fungi	-	-	-	-	-	-	-	Unassigned	-
OTU1462	0	0	0	0	0	0	0	0	0	0	0	0	0	0	0	0	0	0	0	0	0	0	0	2	0	1	0	23	0	0	0	26	0.00882852	k__Fungi; p__Basidiomycota; c__Agaricomycetes	-	-	-	-	-	-	-	Unassigned	-
OTU493	0	0	0	0	0	0	0	0	3	1	0	8	0	0	0	0	0	0	1	0	0	0	0	0	0	0	0	2	11	0	0	26	0.00882852	k__Fungi	-	-	-	-	-	-	-	Unassigned	-
OTU508	0	0	0	12	0	0	0	0	0	1	0	5	1	0	0	7	0	0	0	0	0	0	0	0	0	0	0	0	0	0	0	26	0.00882852	k__Fungi	-	-	-	-	-	-	-	Unassigned	-
OTU527	0	0	0	0	0	0	0	0	0	0	0	0	0	0	0	0	0	0	0	0	0	2	9	0	15	0	0	0	0	0	0	26	0.00882852	k__Fungi; p__Ascomycota; c__Eurotiomycetes; o__Chaetothyriales	-	-	-	-	-	-	-	Unassigned	-
OTU544	0	0	2	0	0	1	0	0	0	0	0	6	0	0	0	0	0	0	0	0	0	2	9	0	0	0	0	6	0	0	0	26	0.00882852	k__Fungi	-	-	-	-	-	-	-	Unassigned	-
OTU652	0	6	3	2	0	0	0	0	0	0	0	0	0	0	0	0	0	0	0	8	0	0	2	0	5	0	0	0	0	0	0	26	0.00882852	k__Fungi; p__Ascomycota; c__Leotiomycetes; o__Helotiales	-	-	-	-	-	-	-	Unassigned	-
OTU683	0	1	0	0	0	0	0	0	1	0	0	0	0	0	2	0	0	0	0	0	0	0	0	0	0	0	17	0	5	0	0	26	0.00882852	k__Fungi	-	-	-	-	-	-	-	Unassigned	-
OTU731	2	0	0	0	0	0	1	0	3	0	0	2	0	0	0	0	1	0	0	0	1	0	0	0	16	0	0	0	0	0	0	26	0.00882852	k__Fungi	-	-	-	-	-	-	-	Unassigned	-
OTU738	0	0	0	0	0	0	0	1	0	1	4	0	0	0	0	0	0	0	0	0	0	2	18	0	0	0	0	0	0	0	0	26	0.00882852	k__Fungi	-	-	-	-	-	-	-	Unassigned	-
OTU773	0	0	0	0	0	0	0	0	0	0	0	0	0	0	0	0	0	0	0	0	1	0	0	0	13	0	0	12	0	0	0	26	0.00882852	k__Fungi	-	-	-	-	-	-	-	Unassigned	-
OTU577	0	0	2	0	0	0	0	0	0	0	0	0	1	0	0	0	0	0	9	9	0	0	0	0	0	0	0	0	0	4	0	25	0.00848896	k__Fungi; p__Ascomycota; c__Saccharomycetes; o__Saccharomycetales; f__Saccharomycetaceae; g__Vanderwaltozyma; s__Vanderwaltozyma_tropicalis_SH1578457.08FU	Saccharomycetales	7	Saprotroph	Undefined Saprotroph	Yeast	NULL	Possible	NULL	Sterkenburg E, et al. 2015. New Phytologist 207:1145-1158
OTU578	0	0	0	0	0	0	0	0	0	0	0	0	0	0	0	0	0	0	0	0	0	0	25	0	0	0	0	0	0	0	0	25	0.00848896	k__Fungi; p__Basidiobolomycota; c__Basidiobolomycetes; o__Basidiobolales; f__Basidiobolaceae; g__Basidiobolus; s__Basidiobolus_ranarum_SH1506198.08FU	Basidiobolaceae	9	Pathotroph-Saprotroph-Symbiotroph	Animal Endosymbiont-Animal Pathogen-Undefined Saprotroph	Microfungus	NULL	Probable	Basidiobolus ranarum is commonly present in decaying fruit and vegetable matter, and as a commensal in the intestinal tract of frogs, toads, and lizards - Cause of subcutaneous zygomycosis in humans (Cannon & Kirk 2007)	Cannon PF, Kirk PM. 2007. Fungal Families of the World. CAB International, Cambridge
OTU602	0	2	0	0	0	0	0	0	0	0	0	0	0	0	0	3	0	0	0	3	16	0	0	0	0	0	0	0	0	1	0	25	0.00848896	k__Fungi; p__Basidiomycota; c__Agaricomycetes; o__Russulales; f__Bondarzewiaceae; g__Bondarzewia	Bondarzewia	13	Saprotroph	Wood Saprotroph	Polyporoid	White Rot	Highly Probable	NULL	Gilbertson RL, Ryvarden L. 1987-1987. North American Polypores. Fungiflora, Oslo
OTU626	0	0	0	0	0	1	0	0	1	0	3	4	0	0	1	0	0	0	2	0	0	0	1	0	0	2	0	9	0	1	0	25	0.00848896	k__Fungi; p__Basidiomycota; c__Agaricomycetes; o__Agaricales; f__Psathyrellaceae; g__Psathyrella; s__Psathyrella_echinata_SH1144813.08FU	Psathyrella	13	Saprotroph	Wood Saprotroph	Agaricoid	NULL	Probable	NULL	Tedersoo L, et al. 2014. Science 346:1256688
OTU1049	0	0	0	0	0	1	0	1	2	0	0	1	0	0	1	12	1	0	5	0	0	0	0	0	0	0	1	0	0	0	0	25	0.00848896	k__Fungi; p__Basidiomycota; c__Agaricomycetes	-	-	-	-	-	-	-	Unassigned	-
OTU481	0	0	0	0	0	1	9	0	2	0	1	0	1	0	0	0	0	0	0	11	0	0	0	0	0	0	0	0	0	0	0	25	0.00848896	k__Fungi; p__Basidiomycota; c__Agaricomycetes	-	-	-	-	-	-	-	Unassigned	-
OTU488	0	7	13	1	0	0	0	1	0	0	0	3	0	0	0	0	0	0	0	0	0	0	0	0	0	0	0	0	0	0	0	25	0.00848896	k__Fungi	-	-	-	-	-	-	-	Unassigned	-
OTU511	0	0	1	3	0	0	0	0	0	0	0	2	0	0	11	0	2	2	0	4	0	0	0	0	0	0	0	0	0	0	0	25	0.00848896	k__Fungi; p__Ascomycota	-	-	-	-	-	-	-	Unassigned	-
OTU532	0	4	1	0	0	0	0	0	0	0	0	0	0	0	0	0	0	0	3	17	0	0	0	0	0	0	0	0	0	0	0	25	0.00848896	k__Fungi	-	-	-	-	-	-	-	Unassigned	-
OTU533	0	1	0	0	0	0	0	0	0	0	0	0	0	0	0	0	0	0	0	0	0	0	1	4	15	2	1	0	0	0	1	25	0.00848896	k__Fungi; p__Ascomycota	-	-	-	-	-	-	-	Unassigned	-
OTU541	0	1	0	0	0	1	0	0	0	0	0	0	0	0	0	0	0	0	0	0	14	6	0	1	2	0	0	0	0	0	0	25	0.00848896	k__Fungi; p__Ascomycota; c__Leotiomycetes	-	-	-	-	-	-	-	Unassigned	-
OTU552	4	0	4	0	0	0	0	0	0	0	0	0	0	1	0	0	0	0	0	10	6	0	0	0	0	0	0	0	0	0	0	25	0.00848896	k__Fungi; p__Ascomycota; c__Leotiomycetes	-	-	-	-	-	-	-	Unassigned	-
OTU604	0	0	0	0	0	0	0	0	0	0	0	0	0	0	0	0	0	0	0	0	0	0	0	0	0	0	0	0	0	5	20	25	0.00848896	k__Fungi	-	-	-	-	-	-	-	Unassigned	-
OTU609	0	0	0	20	5	0	0	0	0	0	0	0	0	0	0	0	0	0	0	0	0	0	0	0	0	0	0	0	0	0	0	25	0.00848896	k__Fungi; p__Ascomycota; c__Eurotiomycetes; o__Chaetothyriales	-	-	-	-	-	-	-	Unassigned	-
OTU630	0	0	0	0	0	0	0	0	0	0	0	0	0	0	0	0	0	0	0	0	0	0	0	0	25	0	0	0	0	0	0	25	0.00848896	k__Fungi; p__Ascomycota; c__Leotiomycetes	-	-	-	-	-	-	-	Unassigned	-
OTU886	0	0	0	0	0	0	0	0	0	0	0	0	0	0	0	0	0	0	0	0	0	0	2	6	16	1	0	0	0	0	0	25	0.00848896	k__Fungi; p__Chytridiomycota; c__Lobulomycetes; o__Lobulomycetales; f__Lobulomycetaceae; g__Lobulomyces; s__Lobulomyces_poculatus_SH1160020.08FU	-	-	-	-	-	-	-	Unassigned	-
OTU927	0	0	0	0	0	2	0	0	1	2	2	0	0	0	2	8	0	3	1	1	0	0	0	0	0	0	0	0	3	0	0	25	0.00848896	k__Fungi; p__Ascomycota; c__Leotiomycetes; o__Helotiales	-	-	-	-	-	-	-	Unassigned	-
OTU1033	1	0	0	0	0	0	0	0	0	0	0	0	0	0	0	0	0	0	0	0	0	0	0	1	0	4	0	18	0	0	0	24	0.00814941	k__Fungi; p__Ascomycota; c__Lecanoromycetes; o__Peltigerales; f__Lobariaceae; g__Pseudocyphellaria; s__Pseudocyphellaria_corbettii_SH1558307.08FU	Pseudocyphellaria	13	Symbiotroph	Lichenized	Thallus	NULL	Highly Probable	NULL	Esslinger TL. 2014. North Dakota State University (http://www.ndsu.edu/pubweb/~esslinge/chcklst/chcklst7.htm)
OTU734	0	0	0	0	0	3	2	1	1	0	0	0	0	0	0	0	0	0	0	0	0	0	0	0	0	0	1	15	0	1	0	24	0.00814941	k__Fungi; p__Mortierellomycota; c__Mortierellomycetes; o__Mortierellales; f__Mortierellaceae; g__Mortierella	Mortierellaceae	9	Saprotroph-Symbiotroph	Endophyte-Litter Saprotroph-Soil Saprotroph-Undefined Saprotroph	Microfungus	NULL	Possible	Saprobic in soil and thus frequenctly isolated from soil and material contaminated with soil such as hay or rotten silage and spoil tips (Cannon & Kirk 2007)	Cannon PF, Kirk PM. 2007. Fungal Families of the World. CAB International, Cambridge; Purahong W, et al. 2016. Molecular Ecology 25:4059-4074
OTU781	1	0	0	0	0	0	0	0	0	0	1	2	0	0	0	1	0	0	0	0	0	0	0	0	12	5	0	0	0	2	0	24	0.00814941	k__Fungi; p__Ascomycota; c__Eurotiomycetes; o__Chaetothyriales; f__Herpotrichiellaceae; g__Cladophialophora	Cladophialophora	13	Saprotroph	Undefined Saprotroph	Facultative Yeast	NULL	Probable	NULL	James TY, et al. 2006. Nature 443:818-822
OTU792	5	0	0	0	0	1	4	0	0	0	0	2	0	0	0	0	0	0	7	5	0	0	0	0	0	0	0	0	0	0	0	24	0.00814941	k__Fungi; p__Basidiomycota; c__Agaricomycetes; o__Agaricales; f__Cortinariaceae	Cortinariaceae	9	Symbiotroph	Ectomycorrhizal	Agaricoid	NULL	Probable	Ectomycorrhizal with woody plants, especially Pinaceae, Fagaceae and Salicaceae (Cannon & Kirk 2007)	Cannon PF, Kirk PM. 2007. Fungal Families of the World. CAB International, Cambridge
OTU794	0	0	0	0	0	0	0	0	0	0	0	0	0	0	0	0	0	0	0	0	11	0	0	2	0	1	4	6	0	0	0	24	0.00814941	k__Fungi; p__Ascomycota; c__Saccharomycetes; o__Saccharomycetales; f__Debaryomycetaceae; g__Debaryomyces	Saccharomycetales	7	Saprotroph	Undefined Saprotroph	Yeast	NULL	Possible	NULL	Sterkenburg E, et al. 2015. New Phytologist 207:1145-1158
OTU1371	0	0	0	0	0	0	0	0	0	0	0	0	0	0	0	0	0	0	0	0	0	0	0	0	23	0	0	0	1	0	0	24	0.00814941	k__Fungi; p__Ascomycota	-	-	-	-	-	-	-	Unassigned	-
OTU434	3	0	0	0	0	0	0	17	0	0	0	0	4	0	0	0	0	0	0	0	0	0	0	0	0	0	0	0	0	0	0	24	0.00814941	k__Fungi	-	-	-	-	-	-	-	Unassigned	-
OTU546	0	0	0	0	0	1	1	0	0	0	0	0	0	0	0	0	0	0	0	0	14	0	0	0	0	0	0	7	0	1	0	24	0.00814941	k__Fungi; p__Basidiomycota; c__Microbotryomycetes	-	-	-	-	-	-	-	Unassigned	-
OTU723	0	0	0	0	0	0	0	0	0	0	0	0	0	0	0	0	0	0	0	0	0	0	0	0	24	0	0	0	0	0	0	24	0.00814941	k__Fungi; p__Ascomycota	-	-	-	-	-	-	-	Unassigned	-
OTU769	0	0	2	1	0	1	0	1	0	1	3	1	0	0	0	0	0	0	1	7	0	0	0	0	0	0	1	0	5	0	0	24	0.00814941	k__Fungi; p__Ascomycota	-	-	-	-	-	-	-	Unassigned	-
OTU941	0	0	0	0	0	0	0	0	0	0	0	1	0	0	0	0	0	0	6	1	0	2	0	0	8	0	2	4	0	0	0	24	0.00814941	k__Fungi	-	-	-	-	-	-	-	Unassigned	-
OTU1091	0	0	0	0	3	0	0	18	0	0	0	2	0	0	0	0	0	0	0	0	0	0	0	0	0	0	0	0	0	0	0	23	0.00780985	k__Fungi; p__Basidiomycota; c__Agaricomycetes; o__Cantharellales; f__Ceratobasidiaceae	Ceratobasidiaceae	9	Pathotroph-Saprotroph-Symbiotroph	Endomycorrhizal-Plant Pathogen-Undefined Saprotroph	Microfungus	NULL	Possible	Best known as plant pathogens, but also saprobic. Species are endomycorrhizal with a wide range of plant roots - especially of Orchidaceae but also even bryophytes (Cannon & Kirk 2007)	Cannon PF, Kirk PM. 2007. Fungal Families of the World. CAB International, Cambridge
OTU539	0	8	5	0	5	0	0	2	0	0	2	0	0	0	0	1	0	0	0	0	0	0	0	0	0	0	0	0	0	0	0	23	0.00780985	k__Fungi; p__Basidiomycota; c__Agaricomycetes; o__Cantharellales; f__Clavulinaceae	Clavulinaceae	9	Saprotroph-Symbiotroph	Ectomycorrhizal-Lichenized-Wood Saprotroph	Clavarioid	NULL	Possible	Some species form ectomycorrhizas, with fruit bodies in leaf litter and on soil. Others are probably saprobes associated with rotten wood (Cannon & Kirk 2007)	Cannon PF, Kirk PM. 2007. Fungal Families of the World. CAB International, Cambridge; Nelsen MP, et al. 2007. American Journal of Botany 94:1289-1296 (doi:10.3732/ajb.94.8.1289)
OTU549	0	0	0	0	1	0	0	0	0	0	0	0	0	0	0	0	0	0	0	0	21	0	0	0	0	0	0	0	0	1	0	23	0.00780985	k__Fungi; p__Basidiomycota; c__Agaricomycetes; o__Trechisporales; f__Hydnodontaceae; g__Trechispora; s__Trechispora_stevensonii_SH1517540.08FU	Trechispora	13	Saprotroph	Wood Saprotroph	Corticioid	White Rot	Highly Probable	NULL	Gilbertson RL, Ryvarden L. 1987-1987. North American Polypores. Fungiflora, Oslo; Rinaldi AC, et al. 2008. Fungal Diversity 33:1-45 Uncertain.; Tedersoo L, et al. 2010. Mycorrhiza 20:217-263 (not ECM).
OTU675	0	1	1	0	0	0	0	0	0	0	0	1	0	0	3	5	0	1	5	2	3	0	0	0	0	0	1	0	0	0	0	23	0.00780985	k__Fungi; p__Ascomycota; c__Sordariomycetes; o__Chaetosphaeriales; f__Chaetosphaeriaceae; g__Chaetosphaeria	Chaetosphaeria	13	Saprotroph-Symbiotroph	Endophyte-Litter Saprotroph-Wood Saprotroph	NULL	NULL	Probable	NULL	R√©blov√° M et al. 2006. Mycological Research 110:104-109; Tedersoo L, et al. 2014. Science 346:1256688
OTU1564	0	0	0	0	0	0	0	0	0	0	0	0	0	0	0	0	0	0	0	0	0	0	0	0	23	0	0	0	0	0	0	23	0.00780985	k__Fungi	-	-	-	-	-	-	-	Unassigned	-
OTU558	0	0	0	0	0	0	0	0	0	0	0	0	0	0	0	0	0	0	0	0	0	0	0	0	0	0	0	0	0	0	23	23	0.00780985	k__Fungi; p__Basidiomycota; c__Agaricomycetes; o__Agaricales	-	-	-	-	-	-	-	Unassigned	-
OTU564	0	0	0	0	1	0	2	0	0	0	0	0	0	0	0	0	0	0	1	0	0	0	0	5	14	0	0	0	0	0	0	23	0.00780985	k__Fungi; p__Basidiomycota	-	-	-	-	-	-	-	Unassigned	-
OTU565	0	0	0	0	0	0	0	0	0	0	0	0	0	0	0	0	0	0	0	0	7	3	4	0	9	0	0	0	0	0	0	23	0.00780985	k__Fungi	-	-	-	-	-	-	-	Unassigned	-
OTU620	3	5	0	0	0	1	0	4	1	0	0	1	0	0	0	4	4	0	0	0	0	0	0	0	0	0	0	0	0	0	0	23	0.00780985	k__Fungi	-	-	-	-	-	-	-	Unassigned	-
OTU664	0	0	0	0	0	0	0	0	0	0	23	0	0	0	0	0	0	0	0	0	0	0	0	0	0	0	0	0	0	0	0	23	0.00780985	k__Fungi; p__Ascomycota; c__Dothideomycetes	-	-	-	-	-	-	-	Unassigned	-
OTU746	0	1	0	0	0	0	0	0	0	0	0	0	0	0	0	0	0	0	0	0	16	0	0	0	0	0	0	3	3	0	0	23	0.00780985	k__Fungi	-	-	-	-	-	-	-	Unassigned	-
OTU755	0	0	0	0	0	0	0	0	0	0	9	0	0	0	0	4	1	0	7	1	0	0	0	0	0	0	1	0	0	0	0	23	0.00780985	k__Fungi; p__Basidiomycota; c__Agaricomycetes; o__Corticiales	-	-	-	-	-	-	-	Unassigned	-
OTU859	0	0	0	0	0	0	0	0	0	0	0	0	0	0	0	0	0	0	0	0	0	0	5	0	18	0	0	0	0	0	0	23	0.00780985	k__Fungi; p__Basidiomycota; c__Agaricomycetes	-	-	-	-	-	-	-	Unassigned	-
OTU861	0	0	0	0	0	0	0	0	0	0	11	11	0	0	0	0	0	0	0	1	0	0	0	0	0	0	0	0	0	0	0	23	0.00780985	k__Fungi	-	-	-	-	-	-	-	Unassigned	-
OTU1367	2	2	0	1	0	0	0	0	0	0	0	0	0	0	0	2	0	0	3	0	5	0	0	0	2	2	2	0	0	1	0	22	0.00747029	k__Fungi; p__Ascomycota; c__Leotiomycetes; o__Helotiales; f__Helotiaceae; g__Hymenoscyphus	Hymenoscyphus	13	Pathotroph-Saprotroph-Symbiotroph	Bryophyte Parasite-Ectomycorrhizal-Ericoid Mycorrhizal-Undefined Saprotroph	Microfungus; Dark Septate Microfungus	NULL	Possible	Syn.: Pezoloma among other (see e.g., Pezoloma ericae)	Baral and Krieglsteiner 2006. Acta Mycologica 41:11-20 (as a bryophyte parasite); Huhtinen et al. 2010. Nova Hedwigia 90:413-431, Bent et al. 2011. Applied and Environmental Microbiology 77:3351-3359 (as ectomycorrhizae); Tedersoo L, et al. 2014. Science 346:1256688 (as saprotroph)
OTU413	0	0	0	0	0	0	0	0	0	0	0	0	0	0	0	0	0	0	0	0	2	9	11	0	0	0	0	0	0	0	0	22	0.00747029	k__Fungi; p__Ascomycota; c__Eurotiomycetes; o__Chaetothyriales; f__Herpotrichiellaceae; g__Cladophialophora	Cladophialophora	13	Saprotroph	Undefined Saprotroph	Facultative Yeast	NULL	Probable	NULL	James TY, et al. 2006. Nature 443:818-822
OTU4191	0	0	0	0	0	0	0	0	0	0	0	5	0	0	0	0	0	0	1	0	0	3	1	1	5	0	0	0	6	0	0	22	0.00747029	k__Fungi; p__Basidiomycota; c__Agaricomycetes; o__Agaricales; f__Cortinariaceae; g__Phaeocollybia; s__Phaeocollybia_ratticauda_SH1574249.08FU	Phaeocollybia	13	Symbiotroph	Ectomycorrhizal	NULL	NULL	Possible	NULL	http://mycorrhizas.info/ecmf.html
OTU646	0	0	0	0	0	0	0	0	0	0	0	11	0	0	0	0	0	0	0	0	0	0	5	0	0	0	0	6	0	0	0	22	0.00747029	k__Fungi; p__Ascomycota; c__Dothideomycetes; o__Pleosporales; f__Melanommataceae; g__Melanomma; s__Melanomma_japonicum_SH1645882.08FU	Melanomma	13	Symbiotroph	Lichenized	Thallus	NULL	Highly Probable	NULL	Esslinger TL. 2014. North Dakota State University (http://www.ndsu.edu/pubweb/~esslinge/chcklst/chcklst7.htm)
OTU660	0	0	0	7	0	0	0	0	0	0	11	0	0	0	0	0	0	0	0	4	0	0	0	0	0	0	0	0	0	0	0	22	0.00747029	k__Fungi; p__Basidiomycota; c__Agaricomycetes; o__Agaricales; f__Inocybaceae; g__Inocybe	Inocybaceae	9	Symbiotroph	Ectomycorrhizal	Agaricoid	NULL	Probable	Sensu stricto with the exclusion of Crepidotaceae, Tubariaceae, and Chromocyphellaceae; Pharmacology: muscarine, psilocybin, aeruginascen, unclarified alkaloids, or none	Matheny PB. 2009. McIlvainea 18:11-21
OTU768	0	0	0	0	0	0	0	0	0	0	0	0	1	0	0	1	0	1	4	1	0	0	6	0	4	0	0	0	3	0	1	22	0.00747029	k__Fungi; p__Basidiomycota; c__Agaricomycetes; o__Agaricales; f__Cortinariaceae; g__Cortinarius	Cortinarius	13	Symbiotroph	Ectomycorrhizal	Agaricoid	NULL	Highly Probable	NULL	Rinaldi AC, et al. 2008. Fungal Diversity 33:1-45; Tedersoo L, et al. 2010. Mycorrhiza 20:217-263; http://mycorrhizas.info/ecmf.html
OTU950	0	2	4	0	1	0	0	0	0	0	2	4	0	0	0	0	0	0	0	0	0	0	9	0	0	0	0	0	0	0	0	22	0.00747029	k__Fungi; p__Basidiomycota; c__Agaricomycetes; o__Agaricales; f__Omphalotaceae; g__Gymnopus; s__Gymnopus_subsupinus_SH1147436.08FU	Omphalotaceae	9	Saprotroph	Wood Saprotroph	Agaricoid	White Rot	Probable	Saprobic, causing white rots of dead wood (Cannon & Kirk 2007)	Cannon PF, Kirk PM. 2007. Fungal Families of the World. CAB International, Cambridge
OTU990	0	0	0	0	0	0	0	0	0	0	0	0	0	0	0	1	0	0	1	0	0	3	0	0	17	0	0	0	0	0	0	22	0.00747029	k__Fungi; p__Basidiomycota; c__Agaricomycetes; o__Agaricales; f__Cortinariaceae	Cortinariaceae	9	Symbiotroph	Ectomycorrhizal	Agaricoid	NULL	Probable	Ectomycorrhizal with woody plants, especially Pinaceae, Fagaceae and Salicaceae (Cannon & Kirk 2007)	Cannon PF, Kirk PM. 2007. Fungal Families of the World. CAB International, Cambridge
OTU1195	0	0	0	0	0	0	0	0	0	0	1	4	0	0	2	7	1	0	0	2	0	0	0	0	0	0	0	5	0	0	0	22	0.00747029	k__Fungi; p__Ascomycota	-	-	-	-	-	-	-	Unassigned	-
OTU1480	0	0	0	0	0	0	0	0	0	0	0	0	0	0	0	7	0	0	0	0	0	0	7	0	0	1	0	7	0	0	0	22	0.00747029	k__Fungi; p__Rozellomycota	-	-	-	-	-	-	-	Unassigned	-
OTU1603	3	8	0	0	0	0	0	0	0	0	2	0	0	0	0	0	0	0	2	4	0	0	0	3	0	0	0	0	0	0	0	22	0.00747029	k__Fungi; p__Basidiomycota; c__Tremellomycetes; o__Filobasidiales; f__Piskurozymaceae; g__Piskurozyma; s__Piskurozyma_taiwanensis_SH1646691.08FU	-	-	-	-	-	-	-	Unassigned	-
OTU1622	0	0	1	2	0	0	2	0	0	0	0	0	0	0	3	2	0	0	0	1	5	0	6	0	0	0	0	0	0	0	0	22	0.00747029	k__Fungi	-	-	-	-	-	-	-	Unassigned	-
OTU1975	0	1	1	0	0	0	0	0	0	0	0	0	0	0	0	2	1	0	1	0	0	5	8	0	0	0	0	3	0	0	0	22	0.00747029	k__Fungi; p__Basidiomycota	-	-	-	-	-	-	-	Unassigned	-
OTU3777	4	1	0	0	0	0	0	0	0	0	0	0	0	0	0	0	0	0	0	0	1	0	0	0	0	0	0	15	1	0	0	22	0.00747029	k__Fungi; p__Chytridiomycota; c__Lobulomycetes; o__Lobulomycetales; f__Lobulomycetaceae; g__Lobulomyces	-	-	-	-	-	-	-	Unassigned	-
OTU456	0	0	22	0	0	0	0	0	0	0	0	0	0	0	0	0	0	0	0	0	0	0	0	0	0	0	0	0	0	0	0	22	0.00747029	k__Fungi; p__Rozellomycota; c__Rozellomycotina_cls_Incertae_sedis; o__GS11	-	-	-	-	-	-	-	Unassigned	-
OTU477	0	0	0	0	0	0	0	1	0	0	0	0	0	0	0	0	0	0	0	0	0	0	0	12	0	0	9	0	0	0	0	22	0.00747029	k__Fungi	-	-	-	-	-	-	-	Unassigned	-
OTU553	0	0	0	0	0	0	0	0	0	0	0	0	0	0	0	0	0	0	0	0	0	0	0	0	0	0	22	0	0	0	0	22	0.00747029	k__Fungi	-	-	-	-	-	-	-	Unassigned	-
OTU563	0	5	0	2	0	1	0	1	0	0	0	0	0	0	0	0	0	0	0	13	0	0	0	0	0	0	0	0	0	0	0	22	0.00747029	k__Fungi	-	-	-	-	-	-	-	Unassigned	-
OTU599	1	0	0	0	6	0	0	0	0	1	2	2	0	0	0	0	0	0	0	0	0	1	0	0	0	3	0	1	5	0	0	22	0.00747029	k__Fungi	-	-	-	-	-	-	-	Unassigned	-
OTU655	0	0	0	0	0	0	0	0	0	0	0	0	0	0	0	0	0	0	0	0	0	9	1	0	0	3	0	2	7	0	0	22	0.00747029	k__Fungi	-	-	-	-	-	-	-	Unassigned	-
OTU715	0	0	0	0	0	0	0	0	0	0	0	0	0	0	0	0	0	0	0	0	0	0	0	0	0	0	4	4	2	12	0	22	0.00747029	k__Fungi; p__Ascomycota	-	-	-	-	-	-	-	Unassigned	-
OTU725	0	0	0	0	0	0	0	0	0	0	0	0	0	0	0	0	0	4	0	18	0	0	0	0	0	0	0	0	0	0	0	22	0.00747029	k__Fungi	-	-	-	-	-	-	-	Unassigned	-
OTU798	0	0	0	0	0	0	0	0	0	0	0	0	0	0	0	0	0	0	0	0	0	1	0	6	0	0	0	15	0	0	0	22	0.00747029	k__Fungi; p__Ascomycota; c__Sordariomycetes	-	-	-	-	-	-	-	Unassigned	-
OTU806	0	22	0	0	0	0	0	0	0	0	0	0	0	0	0	0	0	0	0	0	0	0	0	0	0	0	0	0	0	0	0	22	0.00747029	k__Fungi	-	-	-	-	-	-	-	Unassigned	-
OTU824	0	0	0	0	0	0	1	0	0	1	0	19	0	0	0	0	0	0	1	0	0	0	0	0	0	0	0	0	0	0	0	22	0.00747029	k__Fungi; p__Ascomycota; c__Leotiomycetes; o__Helotiales	-	-	-	-	-	-	-	Unassigned	-
OTU889	2	0	0	1	1	0	0	0	0	0	6	0	1	0	0	0	0	0	9	2	0	0	0	0	0	0	0	0	0	0	0	22	0.00747029	k__Fungi	-	-	-	-	-	-	-	Unassigned	-
OTU909	0	0	0	0	0	0	0	0	0	0	0	0	0	0	0	1	0	0	20	0	0	0	0	0	0	0	1	0	0	0	0	22	0.00747029	k__Fungi; p__Ascomycota	-	-	-	-	-	-	-	Unassigned	-
OTU1121	0	1	0	0	2	1	0	4	0	0	1	8	0	0	0	1	0	0	0	3	0	0	0	0	0	0	0	0	0	0	0	21	0.00713073	k__Fungi; p__Basidiomycota; c__Agaricomycetes; o__Agaricales; f__Cortinariaceae; g__Cortinarius	Cortinarius	13	Symbiotroph	Ectomycorrhizal	Agaricoid	NULL	Highly Probable	NULL	Rinaldi AC, et al. 2008. Fungal Diversity 33:1-45; Tedersoo L, et al. 2010. Mycorrhiza 20:217-263; http://mycorrhizas.info/ecmf.html
OTU2012	0	0	0	2	0	0	0	0	0	0	5	0	1	0	0	0	1	0	0	0	0	0	3	0	0	0	0	9	0	0	0	21	0.00713073	k__Fungi; p__Basidiomycota; c__Agaricomycetes; o__Agaricales; f__Cortinariaceae; g__Gymnopilus; s__Gymnopilus_ferruginosus_SH1221836.08FU	Gymnopilus	13	Saprotroph	Wood Saprotroph	NULL	White Rot	Probable	NULL	Tedersoo L, et al. 2014. Science 346:1256688
OTU468	3	0	1	1	15	0	0	0	0	0	0	0	0	0	0	1	0	0	0	0	0	0	0	0	0	0	0	0	0	0	0	21	0.00713073	k__Fungi; p__Basidiomycota; c__Agaricomycetes; o__Agaricales; f__Hymenogastraceae; g__Hebeloma; s__Hebeloma_nothofagetorum_SH1563852.08FU	Hebeloma	13	Symbiotroph	Ectomycorrhizal	Agaricoid	NULL	Highly Probable	NULL	Rinaldi AC, et al. 2008. Fungal Diversity 33:1-45; Tedersoo L, et al. 2010. Mycorrhiza 20:217-263; http://mycorrhizas.info/ecmf.html
OTU557	0	0	0	0	3	1	1	0	3	2	0	1	0	0	0	0	0	4	3	2	0	0	0	0	0	0	1	0	0	0	0	21	0.00713073	k__Fungi; p__Ascomycota; c__Eurotiomycetes; o__Chaetothyriales; f__Herpotrichiellaceae	Herpotrichiellaceae	9	Pathotroph-Saprotroph	Animal Pathogen-Fungal Parasite-Undefined Saprotroph	Facultative Yeast-Microfungus	NULL	Probable	Mostly saprobic on plants or other fungi, isolated from soil etc., and from medical sources (Cannon & Kirk 2007)	Cannon PF, Kirk PM. 2007. Fungal Families of the World. CAB International, Cambridge
OTU611	9	0	0	6	0	0	0	3	0	0	0	3	0	0	0	0	0	0	0	0	0	0	0	0	0	0	0	0	0	0	0	21	0.00713073	k__Fungi; p__Ascomycota; c__Archaeorhizomycetes; o__Archaeorhizomycetales; f__Archaeorhizomycetaceae; g__Archaeorhizomyces	Archaeorhizomyces	13	Saprotroph	Soil Saprotroph	Microfungus	NULL	Probable	From rhizosphere soil and coniferous ectomycorrhizal root tips (Rosling et al. 2011)	Rosling A, et al. 2011. Science 333:876-879
OTU701	0	4	1	0	1	1	1	1	0	0	0	0	0	0	2	4	0	2	0	1	0	0	0	1	0	2	0	0	0	0	0	21	0.00713073	k__Fungi; p__Basidiomycota; c__Tremellomycetes; o__Tremellales	Tremellales	7	Pathotroph-Saprotroph-Symbiotroph	Fungal Parasite-Undefined Saprotroph	Tremelloid-Yeast	NULL	Possible	The order contains both teleomorphic and anamorphic species, most of the latter being yeasts	Sterkenburg E, et al. 2015. New Phytologist 207:1145-1158
OTU1014	0	0	0	0	0	1	0	0	0	0	16	0	0	0	0	4	0	0	0	0	0	0	0	0	0	0	0	0	0	0	0	21	0.00713073	k__Fungi; p__Ascomycota	-	-	-	-	-	-	-	Unassigned	-
OTU1168	0	0	0	0	0	0	0	0	0	0	0	21	0	0	0	0	0	0	0	0	0	0	0	0	0	0	0	0	0	0	0	21	0.00713073	k__Fungi	-	-	-	-	-	-	-	Unassigned	-
OTU1177	3	1	0	0	1	0	0	0	1	0	0	11	0	0	0	1	0	0	0	3	0	0	0	0	0	0	0	0	0	0	0	21	0.00713073	k__Fungi; p__Ascomycota; c__Eurotiomycetes; o__Chaetothyriales	-	-	-	-	-	-	-	Unassigned	-
OTU1282	0	0	0	0	0	0	0	7	0	0	0	10	1	0	0	0	0	0	0	3	0	0	0	0	0	0	0	0	0	0	0	21	0.00713073	k__Fungi	-	-	-	-	-	-	-	Unassigned	-
OTU1427	2	0	0	0	0	0	0	0	0	0	8	11	0	0	0	0	0	0	0	0	0	0	0	0	0	0	0	0	0	0	0	21	0.00713073	k__Fungi; p__Ascomycota; c__Leotiomycetes	-	-	-	-	-	-	-	Unassigned	-
OTU1976	0	0	0	0	0	0	0	0	0	0	0	0	0	0	0	0	0	0	0	0	0	0	0	0	5	0	3	13	0	0	0	21	0.00713073	k__Fungi	-	-	-	-	-	-	-	Unassigned	-
OTU395	0	0	0	0	0	3	0	1	0	2	0	0	1	14	0	0	0	0	0	0	0	0	0	0	0	0	0	0	0	0	0	21	0.00713073	k__Fungi	-	-	-	-	-	-	-	Unassigned	-
OTU449	0	0	0	0	0	0	1	0	0	0	0	2	5	0	1	9	0	0	1	2	0	0	0	0	0	0	0	0	0	0	0	21	0.00713073	k__Fungi; p__Ascomycota	-	-	-	-	-	-	-	Unassigned	-
OTU458	0	0	0	0	0	0	0	0	0	0	0	0	0	0	0	0	0	0	0	0	0	0	0	0	0	21	0	0	0	0	0	21	0.00713073	k__Fungi	-	-	-	-	-	-	-	Unassigned	-
OTU460	18	0	0	0	0	0	0	0	0	0	0	0	0	0	0	0	0	0	0	0	0	0	0	0	0	0	0	2	1	0	0	21	0.00713073	k__Fungi; p__Ascomycota; c__Eurotiomycetes; o__Chaetothyriales	-	-	-	-	-	-	-	Unassigned	-
OTU501	0	0	0	0	0	0	0	0	0	0	0	0	0	0	0	0	0	0	0	0	0	0	0	0	0	0	0	0	7	5	9	21	0.00713073	k__Fungi; p__Mortierellomycota; c__Mortierellomycetes	-	-	-	-	-	-	-	Unassigned	-
OTU587	0	0	0	0	0	0	0	0	0	0	0	0	0	0	0	0	0	0	0	21	0	0	0	0	0	0	0	0	0	0	0	21	0.00713073	k__Fungi; p__Ascomycota; c__Sordariomycetes	-	-	-	-	-	-	-	Unassigned	-
OTU589	0	0	0	0	0	2	0	0	0	0	12	4	0	0	0	1	0	0	0	0	0	0	0	0	0	0	0	0	2	0	0	21	0.00713073	k__Fungi; p__Ascomycota; c__Leotiomycetes; o__Thelebolales	-	-	-	-	-	-	-	Unassigned	-
OTU597	0	0	0	0	0	0	0	2	3	2	0	2	0	1	0	2	0	9	0	0	0	0	0	0	0	0	0	0	0	0	0	21	0.00713073	k__Fungi; p__Ascomycota; c__Eurotiomycetes; o__Onygenales	-	-	-	-	-	-	-	Unassigned	-
OTU617	0	5	0	0	0	0	0	0	0	0	0	0	0	0	0	0	0	0	0	0	16	0	0	0	0	0	0	0	0	0	0	21	0.00713073	k__Fungi; p__Ascomycota	-	-	-	-	-	-	-	Unassigned	-
OTU632	0	0	0	0	0	0	0	0	0	0	0	0	0	0	0	0	0	0	0	0	0	0	0	6	13	2	0	0	0	0	0	21	0.00713073	k__Fungi	-	-	-	-	-	-	-	Unassigned	-
OTU671	0	1	0	0	0	0	0	1	1	0	5	0	0	1	0	0	0	0	0	3	0	0	2	0	0	1	1	0	5	0	0	21	0.00713073	k__Fungi	-	-	-	-	-	-	-	Unassigned	-
OTU673	0	0	0	0	0	1	0	0	0	0	4	1	2	0	0	0	0	0	0	13	0	0	0	0	0	0	0	0	0	0	0	21	0.00713073	k__Fungi	-	-	-	-	-	-	-	Unassigned	-
OTU716	0	0	0	0	0	0	0	1	0	0	8	6	1	0	0	0	0	0	1	4	0	0	0	0	0	0	0	0	0	0	0	21	0.00713073	k__Fungi	-	-	-	-	-	-	-	Unassigned	-
OTU733	0	0	0	0	0	0	0	0	0	0	0	0	0	0	0	0	0	0	0	0	0	0	3	3	14	1	0	0	0	0	0	21	0.00713073	k__Fungi; p__Ascomycota	-	-	-	-	-	-	-	Unassigned	-
OTU872	0	0	0	0	0	0	0	0	0	0	0	0	0	0	0	0	0	0	0	0	4	0	0	0	0	0	0	16	0	1	0	21	0.00713073	k__Fungi	-	-	-	-	-	-	-	Unassigned	-
OTU1131	0	0	0	0	0	0	0	0	0	0	0	0	0	0	0	0	0	0	0	0	2	0	0	0	0	0	0	18	0	0	0	20	0.00679117	k__Fungi; p__Basidiomycota; c__Agaricomycetes; o__Agaricales; f__Strophariaceae; g__Galerina; s__Galerina_patagonica_SH1563883.08FU	Galerina	13	Pathotroph-Saprotroph	Bryophyte Parasite-Leaf Saprotroph-Soil Saprotroph-Undefined Saprotroph-Wood Saprotroph	Agaricoid	White Rot	Probable	NULL	Tedersoo L, et al. 2014. Science 346:1256688
OTU406	0	0	0	0	0	0	20	0	0	0	0	0	0	0	0	0	0	0	0	0	0	0	0	0	0	0	0	0	0	0	0	20	0.00679117	k__Fungi; p__Ascomycota; c__Sordariomycetes; o__Hypocreales; f__Hypocreaceae	Hypocreales	7	Saprotroph	Undefined Saprotroph	Microfungus	NULL	Possible	NULL	Sterkenburg E, et al. 2015. New Phytologist 207:1145-1158
OTU525	0	1	0	0	0	0	0	0	0	0	0	3	0	0	0	3	0	0	0	2	4	0	1	0	0	1	1	0	4	0	0	20	0.00679117	k__Fungi; p__Ascomycota; c__Sordariomycetes; o__Diaporthales; f__Valsaceae; g__Phomopsis	Phomopsis	13	Pathotroph-Saprotroph-Symbiotroph	Endophyte-Plant Pathogen-Wood Saprotroph	Microfungus	Soft Rot fungus (Seehann et al. 1975)	Probable	NULL	Seehann G, et al. 1975. List of Fungi in Soft-Rot Tissue Tests. Institute fur Holzbiologie und Holzschutz, Bundesforschungsanstalt fur Forst - und Holzwirtshaft, Hamburg - Lohbrugge, Germany; Costa IPMW, et al. 2012. Mycotaxon 119:26; Tedersoo L, et al. 2014. Science 346:1256688
OTU590	0	0	0	0	1	0	0	0	0	0	1	0	1	0	0	0	2	1	1	3	7	0	0	0	0	2	0	0	1	0	0	20	0.00679117	k__Fungi; p__Basidiomycota; c__Agaricomycetes; o__Agaricales; f__Lycoperdaceae	Lycoperdaceae	9	Saprotroph	Undefined Saprotroph	Gasteroid	NULL	Probable	Common name - puffball; Primarily saprobes in grassland and woodland, with some species commonly forming typical fairy rings (Cannon & Kirk 2007)	Cannon PF, Kirk PM. 2007. Fungal Families of the World. CAB International, Cambridge
OTU607	0	0	0	0	0	0	0	0	0	0	0	0	0	0	2	4	3	1	1	0	0	0	0	0	0	0	0	8	1	0	0	20	0.00679117	k__Fungi; p__Ascomycota; c__Leotiomycetes; o__Helotiales; f__Helotiales_fam_Incertae_sedis; g__Cystodendron	Cystodendron	13	Pathotroph	NULL	NULL	NULL	Probable	NULL	Tedersoo L, et al. 2014. Science 346:1256688
OTU651	0	0	0	0	0	0	0	0	2	0	0	1	0	1	0	12	0	0	0	0	0	0	0	0	0	0	4	0	0	0	0	20	0.00679117	k__Fungi; p__Ascomycota; c__Sordariomycetes; o__Hypocreales; f__Clavicipitaceae	Hypocreales	7	Saprotroph	Undefined Saprotroph	Microfungus	NULL	Possible	NULL	Sterkenburg E, et al. 2015. New Phytologist 207:1145-1158
OTU670	2	0	1	1	0	0	1	0	0	0	0	0	0	0	0	0	0	0	0	3	5	2	2	0	2	0	0	0	1	0	0	20	0.00679117	k__Fungi; p__Ascomycota; c__Sordariomycetes; o__Hypocreales; f__Ophiocordycipitaceae; g__Tolypocladium	Tolypocladium	13	Pathotroph-Symbiotroph	Animal Pathogen-Clavicipitaceous Endophyte-Fungal Parasite	NULL	NULL	Possible	Endophyte detection method-culture (Gazis et al. 2014)	Gazis R, et al. 2014. Mycologia 106:1090-105; Tedersoo L, et al. 2014. Science 346:1256688; Quant CA. 2014. IMA Fungus. 5: 121-134
OTU679	0	0	0	0	0	0	0	0	0	0	2	2	0	0	0	2	0	0	3	1	0	1	4	0	0	0	0	0	4	1	0	20	0.00679117	k__Fungi; p__Basidiomycota; c__Agaricomycetes; o__Agaricales; f__Cortinariaceae; g__Cortinarius	Cortinarius	13	Symbiotroph	Ectomycorrhizal	Agaricoid	NULL	Highly Probable	NULL	Rinaldi AC, et al. 2008. Fungal Diversity 33:1-45; Tedersoo L, et al. 2010. Mycorrhiza 20:217-263; http://mycorrhizas.info/ecmf.html
OTU994	0	0	0	0	0	0	0	0	0	0	0	1	0	0	0	0	0	0	0	0	0	2	8	0	9	0	0	0	0	0	0	20	0.00679117	k__Fungi; p__Basidiomycota; c__Agaricomycetes; o__Cantharellales; f__Ceratobasidiaceae	Ceratobasidiaceae	9	Pathotroph-Saprotroph-Symbiotroph	Endomycorrhizal-Plant Pathogen-Undefined Saprotroph	Microfungus	NULL	Possible	Best known as plant pathogens, but also saprobic. Species are endomycorrhizal with a wide range of plant roots - especially of Orchidaceae but also even bryophytes (Cannon & Kirk 2007)	Cannon PF, Kirk PM. 2007. Fungal Families of the World. CAB International, Cambridge
OTU1376	0	0	0	0	0	0	0	0	0	0	0	2	0	0	0	0	0	0	0	0	0	0	0	1	12	0	0	5	0	0	0	20	0.00679117	k__Fungi; p__Basidiomycota; c__Agaricomycetes; o__Agaricales	-	-	-	-	-	-	-	Unassigned	-
OTU397	19	0	0	0	0	1	0	0	0	0	0	0	0	0	0	0	0	0	0	0	0	0	0	0	0	0	0	0	0	0	0	20	0.00679117	k__Fungi; p__Ascomycota; c__Leotiomycetes	-	-	-	-	-	-	-	Unassigned	-
OTU433	0	3	3	7	1	0	1	2	0	0	0	2	0	0	0	1	0	0	0	0	0	0	0	0	0	0	0	0	0	0	0	20	0.00679117	k__Fungi	-	-	-	-	-	-	-	Unassigned	-
OTU448	0	0	0	0	0	4	0	0	15	1	0	0	0	0	0	0	0	0	0	0	0	0	0	0	0	0	0	0	0	0	0	20	0.00679117	k__Fungi	-	-	-	-	-	-	-	Unassigned	-
OTU466	0	0	0	0	0	0	0	0	0	0	0	0	0	0	1	0	0	0	0	0	0	4	1	13	1	0	0	0	0	0	0	20	0.00679117	k__Fungi; p__Ascomycota; c__Leotiomycetes; o__Helotiales	-	-	-	-	-	-	-	Unassigned	-
OTU472	2	3	0	0	0	0	0	0	1	0	0	0	0	0	0	0	1	13	0	0	0	0	0	0	0	0	0	0	0	0	0	20	0.00679117	k__Fungi	-	-	-	-	-	-	-	Unassigned	-
OTU474	0	0	0	0	0	0	0	0	0	0	0	0	0	0	0	0	0	0	0	0	9	0	0	0	0	1	0	3	7	0	0	20	0.00679117	k__Fungi	-	-	-	-	-	-	-	Unassigned	-
OTU479	0	0	1	0	0	0	0	2	0	0	0	0	0	0	0	0	0	0	0	0	15	0	0	0	0	2	0	0	0	0	0	20	0.00679117	k__Fungi; p__Basidiomycota; c__Microbotryomycetes; o__Sporidiobolales	-	-	-	-	-	-	-	Unassigned	-
OTU487	0	0	0	0	0	0	0	0	0	0	0	0	0	0	0	0	0	0	0	0	0	0	0	0	9	10	0	1	0	0	0	20	0.00679117	k__Fungi; p__Ascomycota; c__Leotiomycetes; o__Helotiales	-	-	-	-	-	-	-	Unassigned	-
OTU497	0	0	0	0	3	0	0	4	0	0	1	3	0	0	0	5	0	0	3	1	0	0	0	0	0	0	0	0	0	0	0	20	0.00679117	k__Fungi	-	-	-	-	-	-	-	Unassigned	-
OTU519	0	0	0	0	0	0	0	0	0	0	0	0	0	0	0	0	0	0	0	0	0	0	0	0	0	0	0	0	0	0	20	20	0.00679117	k__Fungi	-	-	-	-	-	-	-	Unassigned	-
OTU551	0	0	10	0	0	1	0	0	5	1	1	2	0	0	0	0	0	0	0	0	0	0	0	0	0	0	0	0	0	0	0	20	0.00679117	k__Fungi	-	-	-	-	-	-	-	Unassigned	-
OTU593	0	0	0	0	0	0	0	0	0	0	0	1	0	0	0	0	0	0	0	0	19	0	0	0	0	0	0	0	0	0	0	20	0.00679117	k__Fungi; p__Ascomycota	-	-	-	-	-	-	-	Unassigned	-
OTU594	0	0	0	0	0	1	0	0	0	0	0	0	0	0	0	0	0	0	0	0	0	9	2	5	2	0	0	0	0	1	0	20	0.00679117	k__Fungi	-	-	-	-	-	-	-	Unassigned	-
OTU612	0	1	0	0	0	0	0	0	0	0	0	1	0	0	0	0	0	0	0	0	0	0	0	0	0	0	1	11	0	0	6	20	0.00679117	k__Fungi; p__Basidiomycota; c__Agaricomycetes	-	-	-	-	-	-	-	Unassigned	-
OTU691	0	4	0	0	0	0	0	0	0	0	0	0	0	0	0	1	0	0	2	6	0	0	0	0	6	0	0	0	1	0	0	20	0.00679117	k__Fungi	-	-	-	-	-	-	-	Unassigned	-
OTU724	0	0	0	0	0	0	0	0	0	0	0	0	0	0	0	0	0	0	0	0	0	0	20	0	0	0	0	0	0	0	0	20	0.00679117	k__Fungi	-	-	-	-	-	-	-	Unassigned	-
OTU793	0	0	0	4	0	0	0	0	1	0	10	3	0	0	0	1	0	0	1	0	0	0	0	0	0	0	0	0	0	0	0	20	0.00679117	k__Fungi	-	-	-	-	-	-	-	Unassigned	-
OTU823	0	0	0	0	0	0	0	0	0	0	0	0	0	0	0	0	0	0	19	0	0	0	0	0	0	0	1	0	0	0	0	20	0.00679117	k__Fungi	-	-	-	-	-	-	-	Unassigned	-
OTU825	2	1	0	1	2	0	0	0	1	0	0	7	0	0	0	6	0	0	0	0	0	0	0	0	0	0	0	0	0	0	0	20	0.00679117	k__Fungi	-	-	-	-	-	-	-	Unassigned	-
OTU891	4	4	2	5	1	0	0	0	0	0	0	0	0	0	0	0	0	0	1	3	0	0	0	0	0	0	0	0	0	0	0	20	0.00679117	k__Fungi; p__Ascomycota	-	-	-	-	-	-	-	Unassigned	-
OTU1659	0	0	1	0	0	0	0	0	1	0	0	13	0	0	0	1	3	0	0	0	0	0	0	0	0	0	0	0	0	0	0	19	0.00645161	k__Fungi; p__Basidiomycota; c__Agaricomycetes; o__Agaricales; f__Tricholomataceae; g__Mycena	Mycena	13	Pathotroph-Saprotroph	Leaf Saprotroph-Plant Pathogen-Undefined Saprotroph-Wood Saprotroph	Agaricoid	NULL	Probable	NULL	Grgurinovic CA, Simpson JA. 2001. Fungal Diversity 8:97-127; Tedersoo L, et al. 2014. Science 346:1256688; http://www.apsnet.org/publications/commonnames/Pages/default.aspx
OTU432	13	3	0	0	0	0	0	0	0	0	0	0	0	0	0	1	0	0	0	2	0	0	0	0	0	0	0	0	0	0	0	19	0.00645161	k__Fungi; p__Ascomycota; c__Eurotiomycetes; o__Chaetothyriales; f__Herpotrichiellaceae	Herpotrichiellaceae	9	Pathotroph-Saprotroph	Animal Pathogen-Fungal Parasite-Undefined Saprotroph	Facultative Yeast-Microfungus	NULL	Probable	Mostly saprobic on plants or other fungi, isolated from soil etc., and from medical sources (Cannon & Kirk 2007)	Cannon PF, Kirk PM. 2007. Fungal Families of the World. CAB International, Cambridge
OTU744	0	0	5	3	0	0	0	0	0	0	0	2	0	0	1	1	0	0	3	0	0	0	0	0	1	2	0	1	0	0	0	19	0.00645161	k__Fungi; p__Basidiomycota; c__Agaricomycetes; o__Russulales; f__Russulaceae	Russulaceae	9	Symbiotroph	Ectomycorrhizal	Agaricoid-Corticioid-Gasteroid-Secotioid	NULL	Probable	The genera Lactarius, Lactifluus, Multifurca and Russula form a mutualistic ectomycorrhizal root symbiosis with trees and shrubs, while the corticioid species in Boidinia, Gloeopeniophorella, and Pseudoxenasma are saprotrophic, wood-degrading fungi.	Larsson E, K-H Larsson. 2003. Mycologia 95:1037-1065
OTU750	0	0	0	0	0	0	0	0	0	0	0	0	0	0	0	0	0	0	0	0	0	0	0	0	13	0	0	0	6	0	0	19	0.00645161	k__Fungi; p__Ascomycota; c__Leotiomycetes; o__Helotiales; f__Helotiales_fam_Incertae_sedis; g__Cadophora	Cadophora	13	Symbiotroph	Endophyte	Microfungus	NULL	Highly Probable	Dark Septate Endophyte, known from plant roots.	Tedersoo L, et al. 2010. Mycorrhiza 20:217-263; Newsham 2011. New Phytologist 190:783-793 (as DSE)
OTU978	3	1	0	0	0	0	0	2	0	1	0	0	0	1	0	1	1	0	0	1	0	5	0	2	0	1	0	0	0	0	0	19	0.00645161	k__Fungi; p__Ascomycota; c__Sordariomycetes; o__Xylariales; f__Xylariaceae	Xylariaceae	9	Pathotroph-Saprotroph-Symbiotroph	Dung Saprotroph-Endophyte-Plant Pathogen-Undefined Saprotroph	Xylarioid	NULL	Probable	Saprobes or weak pathogens, many endophytes, mainly in wood and bark, occasionally in soil and dung (Cannon & Kirk 2007)	Cannon PF, Kirk PM. 2007. Fungal Families of the World. CAB International, Cambridge
OTU1003	1	1	3	0	0	0	0	0	3	0	3	5	0	0	0	2	1	0	0	0	0	0	0	0	0	0	0	0	0	0	0	19	0.00645161	k__Fungi; p__Ascomycota; c__Leotiomycetes	-	-	-	-	-	-	-	Unassigned	-
OTU1132	0	0	0	0	0	0	0	0	0	1	0	3	0	0	0	0	0	0	0	0	0	0	0	0	15	0	0	0	0	0	0	19	0.00645161	k__Fungi	-	-	-	-	-	-	-	Unassigned	-
OTU1318	0	0	0	0	0	0	0	0	0	0	3	0	0	0	0	0	0	0	0	0	4	0	0	0	10	2	0	0	0	0	0	19	0.00645161	k__Fungi	-	-	-	-	-	-	-	Unassigned	-
OTU2052	0	0	0	0	0	0	0	0	0	0	0	0	0	0	0	0	0	0	0	0	0	0	0	0	0	0	0	16	0	0	3	19	0.00645161	k__Fungi	-	-	-	-	-	-	-	Unassigned	-
OTU2374	0	0	0	0	0	0	0	0	1	5	12	0	0	0	0	0	0	1	0	0	0	0	0	0	0	0	0	0	0	0	0	19	0.00645161	k__Fungi	-	-	-	-	-	-	-	Unassigned	-
OTU535	0	0	0	1	0	1	1	0	1	0	0	0	0	0	0	0	2	0	0	0	13	0	0	0	0	0	0	0	0	0	0	19	0.00645161	k__Fungi; p__Basidiomycota; c__Microbotryomycetes; o__Microbotryomycetes_ord_Incertae_sedis	-	-	-	-	-	-	-	Unassigned	-
OTU555	0	0	0	0	0	0	0	0	0	0	0	0	0	0	0	0	0	0	0	0	0	0	0	0	0	19	0	0	0	0	0	19	0.00645161	k__Fungi	-	-	-	-	-	-	-	Unassigned	-
OTU600	0	0	0	0	0	0	0	0	0	0	0	0	0	0	0	0	0	0	0	19	0	0	0	0	0	0	0	0	0	0	0	19	0.00645161	k__Fungi; p__Ascomycota	-	-	-	-	-	-	-	Unassigned	-
OTU635	0	0	2	0	3	0	0	0	0	0	0	0	0	14	0	0	0	0	0	0	0	0	0	0	0	0	0	0	0	0	0	19	0.00645161	k__Fungi	-	-	-	-	-	-	-	Unassigned	-
OTU650	1	0	0	0	0	1	0	0	13	3	0	0	1	0	0	0	0	0	0	0	0	0	0	0	0	0	0	0	0	0	0	19	0.00645161	k__Fungi; p__Basidiomycota; c__Microbotryomycetes	-	-	-	-	-	-	-	Unassigned	-
OTU751	0	1	4	1	0	0	0	0	0	1	8	3	1	0	0	0	0	0	0	0	0	0	0	0	0	0	0	0	0	0	0	19	0.00645161	k__Fungi; p__Basidiomycota; c__Agaricomycetes; o__Sebacinales	-	-	-	-	-	-	-	Unassigned	-
OTU761	0	0	0	0	0	0	0	0	0	1	0	4	0	0	0	1	0	0	0	0	11	0	0	2	0	0	0	0	0	0	0	19	0.00645161	k__Fungi; p__Basidiomycota; c__Agaricomycetes; o__Polyporales	-	-	-	-	-	-	-	Unassigned	-
OTU838	0	0	0	0	0	0	0	0	0	0	0	0	0	0	0	0	0	0	1	11	0	0	0	0	0	0	5	0	0	2	0	19	0.00645161	k__Fungi; p__Ascomycota; c__Sordariomycetes; o__Xylariales	-	-	-	-	-	-	-	Unassigned	-
OTU876	0	0	0	0	0	0	0	0	0	2	3	0	1	0	0	0	0	0	1	7	0	0	0	0	0	0	0	5	0	0	0	19	0.00645161	k__Fungi; p__Basidiomycota; c__Agaricomycetes; o__Cantharellales	-	-	-	-	-	-	-	Unassigned	-
OTU970	0	0	0	0	0	0	0	0	1	0	0	0	0	0	0	0	0	0	0	0	0	0	0	0	14	4	0	0	0	0	0	19	0.00645161	k__Fungi	-	-	-	-	-	-	-	Unassigned	-
OTU985	0	0	0	0	1	0	0	0	0	0	0	2	0	0	0	0	0	0	0	1	0	0	0	4	8	0	0	0	3	0	0	19	0.00645161	k__Fungi; p__Chytridiomycota; c__Lobulomycetes; o__Lobulomycetales; f__Lobulomycetaceae; g__Lobulomyces	-	-	-	-	-	-	-	Unassigned	-
OTU989	0	1	0	0	0	0	0	0	0	0	2	5	0	4	1	0	1	0	4	1	0	0	0	0	0	0	0	0	0	0	0	19	0.00645161	k__Fungi; p__Basidiomycota; c__Agaricomycetes; o__Tremellodendropsidales	-	-	-	-	-	-	-	Unassigned	-
OTU1040	0	0	0	0	0	0	0	0	0	0	18	0	0	0	0	0	0	0	0	0	0	0	0	0	0	0	0	0	0	0	0	18	0.00611205	k__Fungi; p__Ascomycota; c__Dothideomycetes; o__Venturiales; f__Venturiaceae; g__Venturia	Venturia	13	Pathotroph	Plant Pathogen	NULL	NULL	Probable	NULL	Tedersoo L, et al. 2014. Science 346:1256688 (doi:10.1126/science.1256688)
OTU1144	0	0	0	0	0	0	0	0	0	0	0	0	0	0	0	0	0	0	0	0	0	0	0	0	18	0	0	0	0	0	0	18	0.00611205	k__Fungi; p__Basidiomycota; c__Exobasidiomycetes; o__Exobasidiales; f__Exobasidiaceae; g__Exobasidium	Exobasidium	13	Pathotroph	Plant Pathogen	NULL	NULL	Probable	NULL	Tedersoo L, et al. 2014. Science 346:1256688
OTU1151	0	0	0	1	0	0	0	0	0	0	0	0	0	0	0	1	2	0	1	0	0	0	13	0	0	0	0	0	0	0	0	18	0.00611205	k__Fungi; p__Ascomycota; c__Eurotiomycetes; o__Chaetothyriales; f__Herpotrichiellaceae	Herpotrichiellaceae	9	Pathotroph-Saprotroph	Animal Pathogen-Fungal Parasite-Undefined Saprotroph	Facultative Yeast-Microfungus	NULL	Probable	Mostly saprobic on plants or other fungi, isolated from soil etc., and from medical sources (Cannon & Kirk 2007)	Cannon PF, Kirk PM. 2007. Fungal Families of the World. CAB International, Cambridge
OTU441	0	0	0	0	0	0	0	0	0	0	0	0	0	0	0	0	0	0	0	0	0	0	0	0	0	0	0	1	16	1	0	18	0.00611205	k__Fungi; p__Ascomycota; c__Leotiomycetes; o__Helotiales; f__Hyaloscyphaceae; g__Arachnopeziza	Arachnopeziza	13	Saprotroph	Undefined Saprotroph	Microfungus	NULL	Probable	NULL	Tedersoo L, et al. 2014. Science 346:1256688
OTU518	0	0	2	16	0	0	0	0	0	0	0	0	0	0	0	0	0	0	0	0	0	0	0	0	0	0	0	0	0	0	0	18	0.00611205	k__Fungi; p__Basidiomycota; c__Agaricomycetes; o__Agaricales; f__Inocybaceae; g__Inocybe	Inocybaceae	9	Symbiotroph	Ectomycorrhizal	Agaricoid	NULL	Probable	Sensu stricto with the exclusion of Crepidotaceae, Tubariaceae, and Chromocyphellaceae; Pharmacology: muscarine, psilocybin, aeruginascen, unclarified alkaloids, or none	Matheny PB. 2009. McIlvainea 18:11-21
OTU745	0	0	0	0	0	0	0	0	0	0	1	5	0	0	0	12	0	0	0	0	0	0	0	0	0	0	0	0	0	0	0	18	0.00611205	k__Fungi; p__Ascomycota; c__Eurotiomycetes; o__Chaetothyriales; f__Herpotrichiellaceae; g__Exophiala; s__Exophiala_equina_SH1156406.08FU	Exophiala	13	Pathotroph-Saprotroph	Animal Pathogen-Undefined Saprotroph	Facultative Yeast	NULL	Probable	NULL	Tedersoo L, et al. 2014. Science 346:1256688, Nagy GL, et al. 2014. Nature Communications 5:4471
OTU762	0	0	0	0	0	0	4	0	0	0	0	0	0	0	2	6	0	0	6	0	0	0	0	0	0	0	0	0	0	0	0	18	0.00611205	k__Fungi; p__Mortierellomycota; c__Mortierellomycetes; o__Mortierellales; f__Mortierellaceae	Mortierellaceae	9	Saprotroph-Symbiotroph	Endophyte-Litter Saprotroph-Soil Saprotroph-Undefined Saprotroph	Microfungus	NULL	Possible	Saprobic in soil and thus frequenctly isolated from soil and material contaminated with soil such as hay or rotten silage and spoil tips (Cannon & Kirk 2007)	Cannon PF, Kirk PM. 2007. Fungal Families of the World. CAB International, Cambridge; Purahong W, et al. 2016. Molecular Ecology 25:4059-4074
OTU814	0	0	0	0	18	0	0	0	0	0	0	0	0	0	0	0	0	0	0	0	0	0	0	0	0	0	0	0	0	0	0	18	0.00611205	k__Fungi; p__Glomeromycota	Glomeromycota	3	Symbiotroph	Arbuscular Mycorrhizal	NULL	NULL	Highly Probable	NULL	Redecker D, et al. 2013. Mycorrhiza 23:515-531
OTU884	0	0	0	0	0	0	0	0	0	0	0	0	0	0	2	0	1	0	0	2	0	2	0	0	0	0	0	7	4	0	0	18	0.00611205	k__Fungi; p__Basidiomycota; c__Agaricomycetes; o__Russulales; f__Russulaceae; g__Russula; s__Russula_roseopileata_SH1509053.08FU	Russula	13	Symbiotroph	Ectomycorrhizal	Agaricoid	NULL	Highly Probable	NULL	Rinaldi AC, et al. 2008. Fungal Diversity 33:1-45; Tedersoo L, et al. 2010. Mycorrhiza 20:217-263; http://mycorrhizas.info/ecmf.html
OTU1002	0	0	0	0	0	0	0	0	0	0	0	0	0	0	0	0	1	0	0	0	6	0	3	0	0	0	0	8	0	0	0	18	0.00611205	k__Fungi	-	-	-	-	-	-	-	Unassigned	-
OTU1026	0	0	0	0	0	0	0	0	0	0	0	0	0	0	0	0	0	0	0	0	0	0	0	0	18	0	0	0	0	0	0	18	0.00611205	k__Fungi; p__Basidiomycota	-	-	-	-	-	-	-	Unassigned	-
OTU1072	0	0	0	0	0	0	0	0	0	0	8	0	0	0	0	1	0	0	4	5	0	0	0	0	0	0	0	0	0	0	0	18	0.00611205	k__Fungi; p__Basidiomycota; c__Microbotryomycetes	-	-	-	-	-	-	-	Unassigned	-
OTU1094	0	0	0	0	0	0	0	0	0	0	0	0	0	0	0	2	0	0	0	0	0	0	0	9	0	0	0	7	0	0	0	18	0.00611205	k__Fungi	-	-	-	-	-	-	-	Unassigned	-
OTU1160	0	0	0	0	0	0	0	0	0	0	1	17	0	0	0	0	0	0	0	0	0	0	0	0	0	0	0	0	0	0	0	18	0.00611205	k__Fungi	-	-	-	-	-	-	-	Unassigned	-
OTU1261	0	0	0	0	0	3	0	0	1	0	0	0	0	0	0	0	0	0	2	12	0	0	0	0	0	0	0	0	0	0	0	18	0.00611205	k__Fungi; p__Basidiomycota	-	-	-	-	-	-	-	Unassigned	-
OTU1268	1	1	8	1	0	0	0	1	0	0	4	0	0	0	0	0	0	0	2	0	0	0	0	0	0	0	0	0	0	0	0	18	0.00611205	k__Fungi	-	-	-	-	-	-	-	Unassigned	-
OTU1315	0	1	7	0	0	0	0	0	3	1	4	0	0	0	0	0	0	0	0	2	0	0	0	0	0	0	0	0	0	0	0	18	0.00611205	k__Fungi; p__Basidiomycota; c__Agaricomycetes; o__Agaricales	-	-	-	-	-	-	-	Unassigned	-
OTU1615	0	1	3	0	0	1	0	1	0	3	3	5	0	0	0	0	0	0	1	0	0	0	0	0	0	0	0	0	0	0	0	18	0.00611205	k__Fungi	-	-	-	-	-	-	-	Unassigned	-
OTU1692	0	0	0	0	0	0	0	0	0	0	0	0	0	0	0	0	0	0	0	0	0	0	0	0	18	0	0	0	0	0	0	18	0.00611205	k__Fungi; p__Chytridiomycota	-	-	-	-	-	-	-	Unassigned	-
OTU2029	0	0	0	0	0	0	0	0	0	0	0	0	0	0	0	0	0	0	0	0	0	0	0	0	0	0	0	18	0	0	0	18	0.00611205	k__Fungi	-	-	-	-	-	-	-	Unassigned	-
OTU2246	0	0	0	0	0	0	0	0	0	0	0	0	0	0	0	0	0	0	0	0	0	0	0	0	0	0	0	18	0	0	0	18	0.00611205	k__Fungi; p__Basidiomycota; c__Agaricomycetes	-	-	-	-	-	-	-	Unassigned	-
OTU4066	1	0	1	1	1	0	2	1	0	0	0	4	1	4	0	0	1	0	1	0	0	0	0	0	0	0	0	0	0	0	0	18	0.00611205	k__Fungi; p__Rozellomycota; c__Rozellomycotina_cls_Incertae_sedis; o__GS11	-	-	-	-	-	-	-	Unassigned	-
OTU419	0	0	0	0	0	0	0	0	0	0	0	0	0	0	0	0	0	0	0	0	0	17	0	0	0	0	0	0	0	1	0	18	0.00611205	k__Fungi; p__Ascomycota; c__Leotiomycetes; o__Helotiales	-	-	-	-	-	-	-	Unassigned	-
OTU436	0	0	0	1	0	0	0	1	0	0	0	0	0	0	0	0	0	0	0	0	4	0	0	0	0	0	0	0	0	4	8	18	0.00611205	k__Fungi; p__Basidiomycota; c__Microbotryomycetes; o__Microbotryomycetes_ord_Incertae_sedis; f__Chrysozymaceae; g__Slooffia; s__Slooffia_tsugae_SH1540557.08FU	-	-	-	-	-	-	-	Unassigned	-
OTU437	18	0	0	0	0	0	0	0	0	0	0	0	0	0	0	0	0	0	0	0	0	0	0	0	0	0	0	0	0	0	0	18	0.00611205	k__Fungi	-	-	-	-	-	-	-	Unassigned	-
OTU476	15	0	0	1	1	1	0	0	0	0	0	0	0	0	0	0	0	0	0	0	0	0	0	0	0	0	0	0	0	0	0	18	0.00611205	k__Fungi; p__Ascomycota; c__Leotiomycetes	-	-	-	-	-	-	-	Unassigned	-
OTU484	0	0	0	0	1	0	0	0	0	0	0	0	0	0	0	0	0	0	0	0	2	0	15	0	0	0	0	0	0	0	0	18	0.00611205	k__Fungi	-	-	-	-	-	-	-	Unassigned	-
OTU520	0	0	0	0	0	0	0	0	0	0	0	0	0	0	0	0	0	0	0	0	18	0	0	0	0	0	0	0	0	0	0	18	0.00611205	k__Fungi; p__Ascomycota	-	-	-	-	-	-	-	Unassigned	-
OTU583	0	0	0	0	1	1	0	0	1	0	4	0	0	0	0	4	1	0	0	2	0	0	0	0	0	2	2	0	0	0	0	18	0.00611205	k__Fungi; p__Basidiomycota; c__Agaricomycetes; o__Atheliales	-	-	-	-	-	-	-	Unassigned	-
OTU624	0	0	0	0	0	0	0	0	0	0	0	0	0	0	0	0	0	0	0	0	0	0	0	3	0	0	7	8	0	0	0	18	0.00611205	k__Fungi; p__Basidiomycota; c__Microbotryomycetes	-	-	-	-	-	-	-	Unassigned	-
OTU665	0	0	0	0	0	0	0	0	0	0	0	0	0	0	0	0	0	0	0	0	0	0	0	0	0	18	0	0	0	0	0	18	0.00611205	k__Fungi	-	-	-	-	-	-	-	Unassigned	-
OTU705	1	0	1	0	0	0	0	0	0	0	1	0	0	0	0	0	0	0	2	0	0	1	0	0	8	0	0	0	4	0	0	18	0.00611205	k__Fungi; p__Ascomycota; c__Dothideomycetes	-	-	-	-	-	-	-	Unassigned	-
OTU721	0	2	13	0	0	1	0	0	0	0	0	0	0	0	0	0	0	0	0	2	0	0	0	0	0	0	0	0	0	0	0	18	0.00611205	k__Fungi; p__Basidiomycota; c__Agaricomycetes; o__Tremellodendropsidales	-	-	-	-	-	-	-	Unassigned	-
OTU742	0	0	0	0	0	1	0	0	0	0	0	0	2	0	0	0	0	0	0	0	0	0	4	3	0	5	0	0	0	3	0	18	0.00611205	k__Fungi; p__Ascomycota	-	-	-	-	-	-	-	Unassigned	-
OTU760	0	0	0	10	0	1	0	1	5	0	0	0	0	0	0	1	0	0	0	0	0	0	0	0	0	0	0	0	0	0	0	18	0.00611205	k__Fungi; p__Ascomycota; c__Dothideomycetes	-	-	-	-	-	-	-	Unassigned	-
OTU777	0	0	0	0	0	1	0	0	0	0	3	14	0	0	0	0	0	0	0	0	0	0	0	0	0	0	0	0	0	0	0	18	0.00611205	k__Fungi; p__Ascomycota	-	-	-	-	-	-	-	Unassigned	-
OTU780	0	0	0	1	1	0	0	1	0	0	0	3	0	0	0	0	1	0	0	0	0	0	0	3	0	1	0	7	0	0	0	18	0.00611205	k__Fungi; p__Ascomycota; c__Dothideomycetes	-	-	-	-	-	-	-	Unassigned	-
OTU808	1	0	0	0	1	0	0	3	0	0	0	5	0	0	0	3	1	0	0	2	0	0	0	0	0	0	0	0	2	0	0	18	0.00611205	k__Fungi; p__Ascomycota; c__Dothideomycetes; o__Venturiales	-	-	-	-	-	-	-	Unassigned	-
OTU812	0	0	0	0	0	0	0	0	0	0	0	0	0	0	0	0	0	0	1	0	12	0	0	0	5	0	0	0	0	0	0	18	0.00611205	k__Fungi	-	-	-	-	-	-	-	Unassigned	-
OTU833	0	0	0	0	0	0	0	1	0	0	0	1	0	0	3	12	0	0	1	0	0	0	0	0	0	0	0	0	0	0	0	18	0.00611205	k__Fungi	-	-	-	-	-	-	-	Unassigned	-
OTU858	0	0	0	0	0	0	0	0	0	0	0	0	0	0	0	0	0	0	0	0	8	0	0	2	6	2	0	0	0	0	0	18	0.00611205	k__Fungi	-	-	-	-	-	-	-	Unassigned	-
OTU924	0	0	0	0	0	0	0	0	0	1	1	15	1	0	0	0	0	0	0	0	0	0	0	0	0	0	0	0	0	0	0	18	0.00611205	k__Fungi	-	-	-	-	-	-	-	Unassigned	-
OTU944	2	1	0	0	1	0	0	2	0	0	0	2	0	0	1	1	0	0	1	7	0	0	0	0	0	0	0	0	0	0	0	18	0.00611205	k__Fungi; p__Basidiomycota; c__Agaricomycetes	-	-	-	-	-	-	-	Unassigned	-
OTU1021	0	0	0	0	0	0	0	0	0	0	0	0	0	0	0	0	0	0	0	0	0	0	0	0	17	0	0	0	0	0	0	17	0.0057725	k__Fungi; p__Ascomycota; c__Leotiomycetes; o__Rhytismatales; f__Rhytismataceae; g__Lophodermium; s__Lophodermium_minus_SH1521067.08FU	Lophodermium	13	Pathotroph	Plant Pathogen	NULL	NULL	Probable	NULL	Tedersoo L, et al. 2014. Science 346:1256688
OTU1084	0	0	0	0	0	0	0	0	0	0	0	0	0	0	0	0	0	0	0	0	0	0	0	0	17	0	0	0	0	0	0	17	0.0057725	k__Fungi; p__Ascomycota; c__Dothideomycetes; o__Capnodiales; f__Mycosphaerellaceae; g__Zymoseptoria	Mycosphaerellaceae	9	Pathotroph-Saprotroph	Plant Pathogen-Undefined Saprotroph	Microfungus	NULL	Probable	Biotrophic, necrotrophic or saprobic on various plant tissues (Cannon & Kirk 2007)	Cannon PF, Kirk PM. 2007. Fungal Families of the World. CAB International, Cambridge
OTU1499	1	0	0	0	1	0	0	0	0	0	0	0	0	0	0	0	0	0	0	0	0	0	0	0	11	0	0	4	0	0	0	17	0.0057725	k__Fungi; p__Ascomycota; c__Sordariomycetes; o__Hypocreales	Hypocreales	7	Saprotroph	Undefined Saprotroph	Microfungus	NULL	Possible	NULL	Sterkenburg E, et al. 2015. New Phytologist 207:1145-1158
OTU5241	0	0	0	0	0	0	0	0	1	0	1	0	0	0	0	0	0	0	1	3	0	1	0	3	0	0	0	4	3	0	0	17	0.0057725	k__Fungi; p__Basidiomycota; c__Agaricomycetes; o__Agaricales; f__Tricholomataceae; g__Tricholoma	Tricholoma	13	Pathotroph-Symbiotroph	Ectomycorrhizal-Fungal Parasite	Agaricoid	NULL	Highly Probable	Tricholoma species are ectomycorrhizal, occurring in coniferous and broadleaved forests (Cannon & Kirk 2007); T. sclerotoideum is parasitic on Helvella spp.	Cannon PF, Kirk PM. 2007. Fungal Families of the World. CAB International, Cambridge; Rinaldi AC, et al. 2008. Fungal Diversity 33:1-45; Tedersoo L, et al. 2010. Mycorrhiza 20:217-263; http://mycorrhizas.info/ecmf.html
OTU614	0	0	0	0	0	0	0	0	0	0	0	0	0	0	0	0	0	0	0	0	0	0	14	2	0	1	0	0	0	0	0	17	0.0057725	k__Fungi; p__Ascomycota; c__Archaeorhizomycetes; o__Archaeorhizomycetales; f__Archaeorhizomycetaceae; g__Archaeorhizomyces	Archaeorhizomyces	13	Saprotroph	Soil Saprotroph	Microfungus	NULL	Probable	From rhizosphere soil and coniferous ectomycorrhizal root tips (Rosling et al. 2011)	Rosling A, et al. 2011. Science 333:876-879
OTU677	0	0	0	0	0	0	0	0	0	0	0	0	0	0	0	0	0	0	1	1	2	0	3	0	7	0	0	3	0	0	0	17	0.0057725	k__Fungi; p__Ascomycota; c__Eurotiomycetes; o__Eurotiales; f__Aspergillaceae; g__Penicillium	Eurotiales	7	Saprotroph	Undefined Saprotroph	Microfungus	NULL	Possible	NULL	Sterkenburg E, et al. 2015. New Phytologist 207:1145-1158
OTU681	1	0	4	1	0	0	0	0	0	0	0	3	0	0	0	1	0	0	1	0	0	2	3	0	0	1	0	0	0	0	0	17	0.0057725	k__Fungi; p__Basidiomycota; c__Agaricomycetes; o__Hymenochaetales; f__Hymenochaetaceae	Hymenochaetaceae	9	Saprotroph-Symbiotroph	Ectomycorrhizal-Wood Saprotroph	Corticioid-Polyporoid	NULL	Probable	Lignicolous, causing white rots, rarely ectomycorrhizal (Cannon & Kirk 2007)	Cannon PF, Kirk PM. 2007. Fungal Families of the World. CAB International, Cambridge
OTU697	0	1	1	0	0	0	0	0	0	0	1	0	0	0	0	1	0	0	0	4	0	0	0	0	9	0	0	0	0	0	0	17	0.0057725	k__Fungi; p__Ascomycota; c__Taphrinomycetes; o__Taphrinales; f__Taphrinaceae; g__Taphrina	Taphrina	13	Pathotroph	Plant Pathogen	NULL	NULL	Probable	NULL	http://www.apsnet.org/publications/commonnames/Pages/default.aspx
OTU971	0	5	0	0	0	0	0	0	0	0	0	2	0	0	0	0	0	0	0	0	0	0	0	4	3	1	0	0	0	2	0	17	0.0057725	k__Fungi; p__Basidiomycota; c__Tremellomycetes; o__Tremellales; f__Tremellaceae; g__Tremella; s__Tremella_globispora_SH1523539.08FU	Tremella	13	Pathotroph	Fungal Parasite-Lichen Parasite	Facultative Yeast-Microfungus-Tremelloid	NULL	Probable	NULL	Tedersoo L, et al. 2014. Science 346:1256688
OTU1062	0	0	0	0	0	0	0	0	0	0	0	0	0	0	1	0	0	0	0	0	0	0	0	0	0	0	8	8	0	0	0	17	0.0057725	k__Fungi; p__Basidiomycota; c__Agaricomycetes; o__Sebacinales	-	-	-	-	-	-	-	Unassigned	-
OTU1119	0	4	0	0	0	0	0	0	0	0	0	0	0	0	0	0	0	0	0	0	0	0	0	0	13	0	0	0	0	0	0	17	0.0057725	k__Fungi; p__Ascomycota	-	-	-	-	-	-	-	Unassigned	-
OTU1163	0	0	0	0	0	0	0	0	0	0	0	0	0	0	0	0	0	0	0	0	0	0	0	0	8	8	0	0	1	0	0	17	0.0057725	k__Fungi	-	-	-	-	-	-	-	Unassigned	-
OTU1188	0	0	0	0	0	0	0	0	0	0	0	0	0	1	0	0	0	0	0	2	1	0	0	0	0	0	0	13	0	0	0	17	0.0057725	k__Fungi	-	-	-	-	-	-	-	Unassigned	-
OTU1283	0	0	0	0	0	0	0	0	0	0	0	0	0	0	0	0	0	0	0	0	0	0	0	0	10	0	0	7	0	0	0	17	0.0057725	k__Fungi; p__Ascomycota; c__Eurotiomycetes; o__Chaetothyriales	-	-	-	-	-	-	-	Unassigned	-
OTU1387	0	0	0	0	0	0	0	0	0	0	0	0	0	0	0	1	0	0	0	0	1	0	1	0	14	0	0	0	0	0	0	17	0.0057725	k__Fungi	-	-	-	-	-	-	-	Unassigned	-
OTU1412	0	0	0	0	0	0	0	0	0	0	0	0	0	0	0	0	0	0	0	0	0	0	0	0	17	0	0	0	0	0	0	17	0.0057725	k__Fungi	-	-	-	-	-	-	-	Unassigned	-
OTU1865	0	0	0	0	0	0	0	0	0	0	7	0	0	0	0	1	0	0	0	0	0	0	0	0	0	2	0	7	0	0	0	17	0.0057725	k__Fungi	-	-	-	-	-	-	-	Unassigned	-
OTU2004	0	0	0	0	0	0	2	0	0	0	0	0	0	0	0	0	0	0	0	0	0	0	0	0	0	0	0	15	0	0	0	17	0.0057725	k__Fungi	-	-	-	-	-	-	-	Unassigned	-
OTU2212	0	0	0	0	0	0	0	0	2	0	0	6	0	0	0	0	0	0	0	2	0	1	0	0	6	0	0	0	0	0	0	17	0.0057725	k__Fungi; p__Ascomycota; c__Dothideomycetes; o__Capnodiales	-	-	-	-	-	-	-	Unassigned	-
OTU482	0	0	0	0	0	0	16	1	0	0	0	0	0	0	0	0	0	0	0	0	0	0	0	0	0	0	0	0	0	0	0	17	0.0057725	k__Fungi; p__Basidiomycota; c__Agaricomycetes	-	-	-	-	-	-	-	Unassigned	-
OTU509	0	0	0	0	0	0	0	0	0	2	0	7	1	0	0	5	0	2	0	0	0	0	0	0	0	0	0	0	0	0	0	17	0.0057725	k__Fungi	-	-	-	-	-	-	-	Unassigned	-
OTU567	0	12	0	0	0	0	0	0	0	0	1	4	0	0	0	0	0	0	0	0	0	0	0	0	0	0	0	0	0	0	0	17	0.0057725	k__Fungi; p__Basidiomycota; c__Agaricomycetes	-	-	-	-	-	-	-	Unassigned	-
OTU569	0	0	0	0	0	2	0	0	0	0	0	0	15	0	0	0	0	0	0	0	0	0	0	0	0	0	0	0	0	0	0	17	0.0057725	k__Fungi	-	-	-	-	-	-	-	Unassigned	-
OTU571	6	5	0	0	0	0	0	0	0	0	0	0	0	0	0	0	0	0	0	6	0	0	0	0	0	0	0	0	0	0	0	17	0.0057725	k__Fungi	-	-	-	-	-	-	-	Unassigned	-
OTU585	0	0	0	0	0	1	0	0	0	0	2	0	13	0	0	1	0	0	0	0	0	0	0	0	0	0	0	0	0	0	0	17	0.0057725	k__Fungi; p__Rozellomycota	-	-	-	-	-	-	-	Unassigned	-
OTU606	0	11	0	0	0	0	0	0	0	0	0	6	0	0	0	0	0	0	0	0	0	0	0	0	0	0	0	0	0	0	0	17	0.0057725	k__Fungi	-	-	-	-	-	-	-	Unassigned	-
OTU639	0	1	0	0	0	0	0	0	0	0	0	0	0	0	0	2	3	0	8	1	0	0	0	0	0	0	2	0	0	0	0	17	0.0057725	k__Fungi; p__Basidiomycota; c__Agaricomycetes; o__Agaricales; f__Typhulaceae; g__Tygervalleyomyces	-	-	-	-	-	-	-	Unassigned	-
OTU720	0	0	0	0	0	1	0	4	0	0	5	2	1	0	0	0	3	0	1	0	0	0	0	0	0	0	0	0	0	0	0	17	0.0057725	k__Fungi; p__Ascomycota; c__Sordariomycetes; o__Xylariales	-	-	-	-	-	-	-	Unassigned	-
OTU736	0	0	0	0	0	0	0	0	1	0	0	0	0	0	0	0	0	0	0	0	16	0	0	0	0	0	0	0	0	0	0	17	0.0057725	k__Fungi	-	-	-	-	-	-	-	Unassigned	-
OTU766	0	0	0	0	0	1	1	0	0	0	0	2	0	0	0	1	0	0	0	10	0	0	0	0	0	0	2	0	0	0	0	17	0.0057725	k__Fungi	-	-	-	-	-	-	-	Unassigned	-
OTU826	1	0	3	0	0	1	0	0	0	0	5	0	1	0	0	0	0	0	3	0	0	0	0	0	0	0	1	0	2	0	0	17	0.0057725	k__Fungi	-	-	-	-	-	-	-	Unassigned	-
OTU877	0	0	0	0	0	1	0	2	0	0	0	2	0	0	0	0	0	0	0	2	0	0	1	1	3	5	0	0	0	0	0	17	0.0057725	k__Fungi; p__Ascomycota; c__Leotiomycetes; o__Phacidiales; f__Phacidiaceae	-	-	-	-	-	-	-	Unassigned	-
OTU905	0	0	0	0	0	0	0	0	0	0	0	0	0	0	0	0	0	0	0	0	0	17	0	0	0	0	0	0	0	0	0	17	0.0057725	k__Fungi; p__Ascomycota	-	-	-	-	-	-	-	Unassigned	-
OTU918	0	0	0	0	0	0	0	0	0	0	0	0	0	0	0	0	0	0	0	17	0	0	0	0	0	0	0	0	0	0	0	17	0.0057725	k__Fungi; p__Ascomycota	-	-	-	-	-	-	-	Unassigned	-
OTU921	0	0	0	0	1	0	0	1	0	0	0	5	0	0	0	1	0	0	1	0	0	0	1	6	0	1	0	0	0	0	0	17	0.0057725	k__Fungi; p__Ascomycota; c__Eurotiomycetes; o__Chaetothyriales	-	-	-	-	-	-	-	Unassigned	-
OTU969	0	1	0	0	0	0	0	0	0	0	0	0	0	0	0	0	0	0	0	0	2	1	10	0	0	0	2	0	0	1	0	17	0.0057725	k__Fungi; p__Basidiomycota; c__Microbotryomycetes	-	-	-	-	-	-	-	Unassigned	-
OTU979	0	1	0	0	0	0	2	0	0	0	0	0	0	0	0	0	0	0	0	0	10	0	0	0	0	0	0	0	0	4	0	17	0.0057725	k__Fungi	-	-	-	-	-	-	-	Unassigned	-
OTU1146	0	1	1	0	0	0	0	0	1	0	0	0	0	0	0	11	0	0	2	0	0	0	0	0	0	0	0	0	0	0	0	16	0.00543294	k__Fungi; p__Basidiomycota; c__Agaricomycetes; o__Thelephorales; f__Thelephoraceae	Thelephoraceae	9	Saprotroph-Symbiotroph	Ectomycorrhizal-Undefined Saprotroph	Clavarioid	NULL	Probable	On the ground, on soil, a few on wood. At least some speices ectomycorrhizal (Cannon & Kirk 2007)	Cannon PF, Kirk PM. 2007. Fungal Families of the World. CAB International, Cambridge
OTU1263	2	0	0	1	1	1	0	2	2	2	0	0	0	0	0	0	0	0	0	0	0	0	0	0	5	0	0	0	0	0	0	16	0.00543294	k__Fungi; p__Basidiomycota; c__Agaricomycetes; o__Cantharellales; f__Clavulinaceae	Clavulinaceae	9	Saprotroph-Symbiotroph	Ectomycorrhizal-Lichenized-Wood Saprotroph	Clavarioid	NULL	Possible	Some species form ectomycorrhizas, with fruit bodies in leaf litter and on soil. Others are probably saprobes associated with rotten wood (Cannon & Kirk 2007)	Cannon PF, Kirk PM. 2007. Fungal Families of the World. CAB International, Cambridge; Nelsen MP, et al. 2007. American Journal of Botany 94:1289-1296 (doi:10.3732/ajb.94.8.1289)
OTU1694	0	0	0	0	0	0	0	0	0	0	0	4	0	0	0	1	0	0	1	4	0	0	0	0	3	0	3	0	0	0	0	16	0.00543294	k__Fungi; p__Basidiomycota; c__Agaricomycetes; o__Agaricales; f__Cortinariaceae; g__Cortinarius	Cortinarius	13	Symbiotroph	Ectomycorrhizal	Agaricoid	NULL	Highly Probable	NULL	Rinaldi AC, et al. 2008. Fungal Diversity 33:1-45; Tedersoo L, et al. 2010. Mycorrhiza 20:217-263; http://mycorrhizas.info/ecmf.html
OTU545	0	0	0	0	0	0	0	0	5	0	0	0	0	0	0	0	0	0	0	0	0	0	0	0	0	0	0	0	6	0	5	16	0.00543294	k__Fungi; p__Mucoromycota; c__Mucoromycetes; o__Mucorales; f__Mucoraceae; g__Mucor; s__Mucor_mucedo_SH1645304.08FU	Mucor	13	Saprotroph	Undefined Saprotroph	NULL	NULL	Probable	NULL	Tedersoo L, et al. 2014. Science 346:1256688
OTU676	0	4	0	0	11	0	1	0	0	0	0	0	0	0	0	0	0	0	0	0	0	0	0	0	0	0	0	0	0	0	0	16	0.00543294	k__Fungi; p__Glomeromycota; c__Glomeromycetes	Glomeromycota	3	Symbiotroph	Arbuscular Mycorrhizal	NULL	NULL	Highly Probable	NULL	Redecker D, et al. 2013. Mycorrhiza 23:515-531
OTU685	2	0	0	0	0	0	0	0	0	0	0	0	0	0	0	0	0	0	0	0	0	1	0	0	10	1	0	0	0	2	0	16	0.00543294	k__Fungi; p__Ascomycota; c__Leotiomycetes; o__Helotiales; f__Myxotrichaceae; g__Oidiodendron; s__Oidiodendron_periconioides_SH1564461.08FU	Oidiodendron	13	Pathotroph-Symbiotroph	Ericoid Mycorrhizal	Dark Septate Endophyte	NULL	Probable	NULL	Newsham 2011. New Phytologist 190:783-793 (as DSE)
OTU693	1	0	1	3	0	0	0	0	1	0	1	1	0	1	1	1	1	0	0	2	0	0	0	0	0	0	0	0	0	2	0	16	0.00543294	k__Fungi; p__Basidiomycota; c__Agaricomycetes; o__Cantharellales; f__Cantharellales_fam_Incertae_sedis; g__Sistotrema; s__Sistotrema_oblongisporum_SH1236721.08FU	Sistotrema	13	Saprotroph-Symbiotroph	Ectomycorrhizal-Wood Saprotroph	Corticioid	White Rot	Possible	NULL	Gilbertson RL, Ryvarden L. 1987-1987. North American Polypores. Fungiflora, Oslo; Rinaldi AC, et al. 2008. Fungal Diversity 33:1-45 (ECM/not ECM).; Tedersoo L, et al. 2010. Mycorrhiza 20:217-263 pro parte.; http://mycorrhizas.info/ecmf.html (ECM/not ECM).
OTU712	0	0	3	0	0	0	0	0	0	0	0	3	0	1	0	0	6	3	0	0	0	0	0	0	0	0	0	0	0	0	0	16	0.00543294	k__Fungi; p__Basidiomycota; c__Agaricomycetes; o__Agaricales; f__Strophariaceae; g__Galerina	Galerina	13	Pathotroph-Saprotroph	Bryophyte Parasite-Leaf Saprotroph-Soil Saprotroph-Undefined Saprotroph-Wood Saprotroph	Agaricoid	White Rot	Probable	NULL	Tedersoo L, et al. 2014. Science 346:1256688
OTU881	0	0	0	0	0	0	0	0	0	0	0	0	0	0	0	0	0	0	0	0	0	0	0	1	4	1	1	8	1	0	0	16	0.00543294	k__Fungi; p__Ascomycota; c__Leotiomycetes; o__Helotiales; f__Hyaloscyphaceae	Hyaloscyphaceae	9	Saprotroph	Plant Saprotroph-Wood Saprotroph	Microfungus	NULL	Probable	Saprobic on woody and herbaceous material (Cannon & Kirk 2007)	Cannon PF, Kirk PM. 2007. Fungal Families of the World. CAB International, Cambridge
OTU999	0	0	1	0	5	0	0	0	0	0	7	3	0	0	0	0	0	0	0	0	0	0	0	0	0	0	0	0	0	0	0	16	0.00543294	k__Fungi; p__Basidiomycota; c__Agaricomycetes; o__Agaricales; f__Cortinariaceae	Cortinariaceae	9	Symbiotroph	Ectomycorrhizal	Agaricoid	NULL	Probable	Ectomycorrhizal with woody plants, especially Pinaceae, Fagaceae and Salicaceae (Cannon & Kirk 2007)	Cannon PF, Kirk PM. 2007. Fungal Families of the World. CAB International, Cambridge
OTU1007	0	0	0	0	0	0	0	0	0	0	0	0	0	0	0	0	0	0	0	0	6	0	10	0	0	0	0	0	0	0	0	16	0.00543294	k__Fungi	-	-	-	-	-	-	-	Unassigned	-
OTU1017	0	0	0	0	0	3	0	6	2	1	0	0	0	0	0	0	0	2	2	0	0	0	0	0	0	0	0	0	0	0	0	16	0.00543294	k__Fungi; p__Monoblepharomycota; c__Monoblepharidomycetes; o__Monoblepharidales	-	-	-	-	-	-	-	Unassigned	-
OTU1093	0	0	0	0	0	0	0	0	0	0	0	0	0	0	0	0	0	0	0	0	0	0	0	0	16	0	0	0	0	0	0	16	0.00543294	k__Fungi; p__Basidiomycota; c__Microbotryomycetes; o__Microbotryomycetes_ord_Incertae_sedis	-	-	-	-	-	-	-	Unassigned	-
OTU1108	0	0	8	0	0	0	2	0	0	0	0	0	0	0	0	0	0	0	2	4	0	0	0	0	0	0	0	0	0	0	0	16	0.00543294	k__Fungi	-	-	-	-	-	-	-	Unassigned	-
OTU1138	0	0	0	0	0	0	0	0	0	0	0	6	0	0	0	0	0	0	0	0	0	0	0	0	10	0	0	0	0	0	0	16	0.00543294	k__Fungi; p__Basidiomycota; c__Agaricomycetes	-	-	-	-	-	-	-	Unassigned	-
OTU1170	0	0	0	0	0	0	0	0	0	0	3	3	0	0	0	0	0	0	3	7	0	0	0	0	0	0	0	0	0	0	0	16	0.00543294	k__Fungi	-	-	-	-	-	-	-	Unassigned	-
OTU1302	0	0	0	0	0	0	0	0	0	0	0	0	0	0	0	0	0	0	0	0	0	0	2	0	0	1	0	0	0	0	13	16	0.00543294	k__Fungi	-	-	-	-	-	-	-	Unassigned	-
OTU1309	0	0	2	0	0	0	1	0	0	1	0	0	0	1	0	0	0	0	1	1	0	0	5	0	0	0	0	0	3	1	0	16	0.00543294	k__Fungi	-	-	-	-	-	-	-	Unassigned	-
OTU1338	0	0	0	0	0	0	0	0	0	0	0	0	0	0	0	0	0	0	1	15	0	0	0	0	0	0	0	0	0	0	0	16	0.00543294	k__Fungi; p__Basidiomycota; c__Agaricomycetes	-	-	-	-	-	-	-	Unassigned	-
OTU1372	0	0	0	0	0	1	0	0	0	0	0	14	0	0	0	0	0	0	0	1	0	0	0	0	0	0	0	0	0	0	0	16	0.00543294	k__Fungi	-	-	-	-	-	-	-	Unassigned	-
OTU1489	0	0	0	0	0	0	0	0	0	0	0	0	0	0	0	6	0	0	0	0	0	0	0	0	0	2	0	8	0	0	0	16	0.00543294	k__Fungi	-	-	-	-	-	-	-	Unassigned	-
OTU1513	0	0	0	3	0	0	0	2	0	0	4	0	0	0	0	0	0	0	0	0	0	0	7	0	0	0	0	0	0	0	0	16	0.00543294	k__Fungi; p__Ascomycota; c__Sordariomycetes; o__Xylariales; f__Xylariales_fam_Incertae_sedis; g__Tristratiperidium; s__Tristratiperidium_microsporum_SH1648030.08FU	-	-	-	-	-	-	-	Unassigned	-
OTU2220	0	1	4	0	0	0	0	0	0	0	0	10	1	0	0	0	0	0	0	0	0	0	0	0	0	0	0	0	0	0	0	16	0.00543294	k__Fungi	-	-	-	-	-	-	-	Unassigned	-
OTU529	0	8	2	1	0	0	1	3	0	0	0	1	0	0	0	0	0	0	0	0	0	0	0	0	0	0	0	0	0	0	0	16	0.00543294	k__Fungi; p__Ascomycota; c__Sordariomycetes	-	-	-	-	-	-	-	Unassigned	-
OTU543	0	1	0	0	0	0	0	0	0	0	5	0	0	0	0	0	0	0	0	0	0	0	0	0	0	0	0	0	10	0	0	16	0.00543294	k__Fungi	-	-	-	-	-	-	-	Unassigned	-
OTU561	1	1	0	0	0	0	0	0	0	0	1	3	0	0	0	0	0	0	0	6	0	0	0	3	0	0	0	1	0	0	0	16	0.00543294	k__Fungi	-	-	-	-	-	-	-	Unassigned	-
OTU615	0	0	0	0	0	3	2	0	5	0	2	2	0	0	0	0	0	2	0	0	0	0	0	0	0	0	0	0	0	0	0	16	0.00543294	k__Fungi; p__Ascomycota; c__Dothideomycetes; o__Pleosporales	-	-	-	-	-	-	-	Unassigned	-
OTU619	0	0	0	0	0	0	0	0	0	0	3	0	0	0	0	2	1	0	0	1	6	0	0	0	0	0	0	0	3	0	0	16	0.00543294	k__Fungi; p__Ascomycota; c__Dothideomycetes	-	-	-	-	-	-	-	Unassigned	-
OTU625	0	2	0	0	0	0	0	0	0	0	0	0	0	0	0	0	0	0	0	0	0	0	0	0	0	0	0	0	0	6	8	16	0.00543294	k__Fungi	-	-	-	-	-	-	-	Unassigned	-
OTU648	1	0	0	0	0	0	0	0	0	0	0	1	0	0	0	0	0	0	0	0	14	0	0	0	0	0	0	0	0	0	0	16	0.00543294	k__Fungi; p__Ascomycota; c__Leotiomycetes; o__Helotiales	-	-	-	-	-	-	-	Unassigned	-
OTU686	0	0	0	0	0	0	0	0	0	0	0	0	0	0	0	0	0	0	0	0	16	0	0	0	0	0	0	0	0	0	0	16	0.00543294	k__Fungi	-	-	-	-	-	-	-	Unassigned	-
OTU694	0	0	0	0	0	0	0	0	0	0	0	0	0	0	0	0	0	0	0	0	0	0	0	0	0	0	0	0	0	16	0	16	0.00543294	k__Fungi; p__Ascomycota	-	-	-	-	-	-	-	Unassigned	-
OTU699	0	0	0	0	0	1	0	0	0	0	0	0	0	0	0	0	0	0	0	0	4	0	0	0	10	1	0	0	0	0	0	16	0.00543294	k__Fungi; p__Ascomycota; c__Eurotiomycetes; o__Chaetothyriales	-	-	-	-	-	-	-	Unassigned	-
OTU713	0	0	0	0	0	0	0	0	0	0	0	0	0	0	0	0	0	0	0	0	0	0	6	8	0	2	0	0	0	0	0	16	0.00543294	k__Fungi	-	-	-	-	-	-	-	Unassigned	-
OTU718	0	0	0	0	0	0	0	0	0	0	0	0	0	0	0	0	0	0	0	0	0	0	0	0	0	0	0	3	13	0	0	16	0.00543294	k__Fungi	-	-	-	-	-	-	-	Unassigned	-
OTU765	0	0	0	0	0	0	0	0	0	0	0	0	0	0	0	0	0	0	0	0	0	0	2	0	6	1	3	2	0	0	2	16	0.00543294	k__Fungi	-	-	-	-	-	-	-	Unassigned	-
OTU789	0	0	0	0	0	0	0	0	0	0	0	0	0	0	0	0	0	0	0	0	0	0	8	0	0	2	0	6	0	0	0	16	0.00543294	k__Fungi; p__Ascomycota; c__Eurotiomycetes; o__Chaetothyriales	-	-	-	-	-	-	-	Unassigned	-
OTU819	1	0	0	0	0	0	0	0	0	0	0	0	0	0	0	1	0	0	1	0	0	0	0	0	6	0	0	3	4	0	0	16	0.00543294	k__Fungi	-	-	-	-	-	-	-	Unassigned	-
OTU836	1	0	0	0	0	0	0	0	0	0	0	0	0	0	0	0	0	0	0	0	8	7	0	0	0	0	0	0	0	0	0	16	0.00543294	k__Fungi; p__Ascomycota; c__Leotiomycetes; o__Helotiales	-	-	-	-	-	-	-	Unassigned	-
OTU837	0	0	0	0	0	0	0	0	0	0	0	0	0	0	0	0	0	0	0	0	5	0	0	6	0	0	0	0	5	0	0	16	0.00543294	k__Fungi	-	-	-	-	-	-	-	Unassigned	-
OTU845	0	0	0	0	0	0	0	0	0	0	0	0	0	0	0	0	0	0	0	0	5	0	0	0	11	0	0	0	0	0	0	16	0.00543294	k__Fungi	-	-	-	-	-	-	-	Unassigned	-
OTU856	0	6	3	0	0	0	1	2	0	0	0	2	0	0	0	0	0	0	2	0	0	0	0	0	0	0	0	0	0	0	0	16	0.00543294	k__Fungi	-	-	-	-	-	-	-	Unassigned	-
OTU981	0	0	0	0	0	0	0	0	0	0	0	0	0	0	0	0	0	0	0	0	0	0	0	0	16	0	0	0	0	0	0	16	0.00543294	k__Fungi; p__Ascomycota; c__Leotiomycetes; o__Helotiales	-	-	-	-	-	-	-	Unassigned	-
OTU1032	0	5	0	0	9	0	0	0	0	0	0	0	0	0	0	0	0	0	1	0	0	0	0	0	0	0	0	0	0	0	0	15	0.00509338	k__Fungi; p__Glomeromycota; c__Glomeromycetes	Glomeromycota	3	Symbiotroph	Arbuscular Mycorrhizal	NULL	NULL	Highly Probable	NULL	Redecker D, et al. 2013. Mycorrhiza 23:515-531
OTU1087	0	0	4	0	0	3	3	1	1	0	0	0	0	0	1	1	0	0	0	1	0	0	0	0	0	0	0	0	0	0	0	15	0.00509338	k__Fungi; p__Mortierellomycota; c__Mortierellomycetes; o__Mortierellales; f__Mortierellaceae; g__Mortierella	Mortierellaceae	9	Saprotroph-Symbiotroph	Endophyte-Litter Saprotroph-Soil Saprotroph-Undefined Saprotroph	Microfungus	NULL	Possible	Saprobic in soil and thus frequenctly isolated from soil and material contaminated with soil such as hay or rotten silage and spoil tips (Cannon & Kirk 2007)	Cannon PF, Kirk PM. 2007. Fungal Families of the World. CAB International, Cambridge; Purahong W, et al. 2016. Molecular Ecology 25:4059-4074
OTU1176	1	0	0	0	0	0	0	0	0	0	0	0	0	0	1	0	0	0	0	2	0	0	0	0	11	0	0	0	0	0	0	15	0.00509338	k__Fungi; p__Basidiomycota; c__Agaricomycetes; o__Russulales; f__Auriscalpiaceae; g__Gloeodontia; s__Gloeodontia_subasperispora_SH1611077.08FU	Gloeodontia	13	Saprotroph	Undefined Saprotroph	NULL	White Rot	Probable	NULL	Tedersoo L, et al. 2014. Science 346:1256688
OTU1241	0	0	0	0	0	0	0	0	0	0	0	0	0	0	0	0	0	0	0	1	0	2	2	0	10	0	0	0	0	0	0	15	0.00509338	k__Fungi; p__Ascomycota; c__Leotiomycetes; o__Helotiales; f__Helotiaceae; g__Meliniomyces	Meliniomyces	13	Saprotroph-Symbiotroph	Ectomycorrhizal-Endophyte-Ericoid Mycorrhizal-Litter Saprotroph-Orchid Mycorrhizal	Dark Septate Endophyte	NULL	Probable	NULL	Tedersoo L, et al. 2014. Science 346:1256688
OTU1361	0	4	0	0	11	0	0	0	0	0	0	0	0	0	0	0	0	0	0	0	0	0	0	0	0	0	0	0	0	0	0	15	0.00509338	k__Fungi; p__Glomeromycota; c__Glomeromycetes	Glomeromycota	3	Symbiotroph	Arbuscular Mycorrhizal	NULL	NULL	Highly Probable	NULL	Redecker D, et al. 2013. Mycorrhiza 23:515-531
OTU1484	0	0	0	0	2	0	0	0	0	0	0	0	0	0	0	0	0	0	0	0	0	0	0	0	4	0	0	9	0	0	0	15	0.00509338	k__Fungi; p__Ascomycota; c__Sordariomycetes; o__Glomerellales; f__Glomerellaceae; g__Colletotrichum; s__Colletotrichum_beeveri_SH1914528.08FU	Colletotrichum	13	Pathotroph-Symbiotroph	Endophyte-Plant Pathogen	Microfungus	NULL	Probable	NULL	Costa IPMW, et al. 2012. Mycotaxon 119:26; Tedersoo L, et al. 2014. Science 346:1256688; http://www.apsnet.org/publications/commonnames/Pages/default.aspx
OTU656	0	0	0	0	1	0	0	0	0	0	0	0	0	0	0	0	0	0	0	0	9	4	0	1	0	0	0	0	0	0	0	15	0.00509338	k__Fungi; p__Ascomycota; c__Eurotiomycetes; o__Chaetothyriales; f__Herpotrichiellaceae; g__Cladophialophora	Cladophialophora	13	Saprotroph	Undefined Saprotroph	Facultative Yeast	NULL	Probable	NULL	James TY, et al. 2006. Nature 443:818-822
OTU749	0	0	0	0	0	1	0	1	3	0	0	7	1	0	0	2	0	0	0	0	0	0	0	0	0	0	0	0	0	0	0	15	0.00509338	k__Fungi; p__Ascomycota; c__Eurotiomycetes; o__Chaetothyriales; f__Herpotrichiellaceae	Herpotrichiellaceae	9	Pathotroph-Saprotroph	Animal Pathogen-Fungal Parasite-Undefined Saprotroph	Facultative Yeast-Microfungus	NULL	Probable	Mostly saprobic on plants or other fungi, isolated from soil etc., and from medical sources (Cannon & Kirk 2007)	Cannon PF, Kirk PM. 2007. Fungal Families of the World. CAB International, Cambridge
OTU776	0	0	0	0	0	0	0	0	0	0	15	0	0	0	0	0	0	0	0	0	0	0	0	0	0	0	0	0	0	0	0	15	0.00509338	k__Fungi; p__Ascomycota; c__Leotiomycetes; o__Helotiales; f__Hyaloscyphaceae; g__Phialea	Phialea	13	Saprotroph	Undefined Saprotroph	NULL	NULL	Probable	NULL	Tedersoo L, et al. 2014. Science 346:1256688
OTU803	0	1	0	0	0	0	0	0	0	0	0	14	0	0	0	0	0	0	0	0	0	0	0	0	0	0	0	0	0	0	0	15	0.00509338	k__Fungi; p__Basidiomycota; c__Agaricomycetes; o__Agaricales; f__Strophariaceae; g__Deconica; s__Deconica_vorax_SH1150470.08FU	Deconica	13	Saprotroph	Undefined Saprotroph	NULL	NULL	Probable	NULL	Tedersoo L, et al. 2014. Science 346:1256688
OTU830	0	0	9	2	0	0	0	0	0	0	0	3	0	0	0	0	0	0	0	0	0	0	0	0	0	0	1	0	0	0	0	15	0.00509338	k__Fungi; p__Ascomycota; c__Saccharomycetes; o__Saccharomycetales	Saccharomycetales	7	Saprotroph	Undefined Saprotroph	Yeast	NULL	Possible	NULL	Sterkenburg E, et al. 2015. New Phytologist 207:1145-1158
OTU873	0	0	0	0	0	0	0	0	0	0	0	0	0	0	0	0	0	2	13	0	0	0	0	0	0	0	0	0	0	0	0	15	0.00509338	k__Fungi; p__Ascomycota; c__Dothideomycetes; o__Pleosporales; f__Cucurbitariaceae; g__Pyrenochaetopsis; s__Pyrenochaetopsis_pratorum_SH1574082.08FU	Pyrenochaetopsis	13	Pathotroph-Saprotroph-Symbiotroph	Endophyte-Lichen Parasite-Undefined Saprotroph	Microfungus	NULL	Possible	NULL	Tedersoo L, et al. 2014. Science 346:1256688; Massimo NC, et al. 2015. Microbial Ecology 70:61-76; Lawrey JD, Diederich P. 2016. URL: http://www.lichenicolous.net [24 May 2017]
OTU923	0	0	0	0	0	0	0	0	1	0	3	6	2	0	0	1	1	1	0	0	0	0	0	0	0	0	0	0	0	0	0	15	0.00509338	k__Fungi; p__Basidiomycota; c__Agaricomycetes; o__Polyporales; f__Meruliaceae; g__Mycoacia	Mycoacia	13	Saprotroph	Undefined Saprotroph	Corticioid	White Rot	Probable	NULL	Tedersoo L, et al. 2014. Science 346:1256688
OTU1046	0	0	0	0	0	0	0	0	0	0	0	0	0	0	0	0	0	0	0	0	5	1	0	0	9	0	0	0	0	0	0	15	0.00509338	k__Fungi	-	-	-	-	-	-	-	Unassigned	-
OTU1057	0	0	0	0	0	0	0	4	1	2	2	0	0	0	0	1	0	0	5	0	0	0	0	0	0	0	0	0	0	0	0	15	0.00509338	k__Fungi	-	-	-	-	-	-	-	Unassigned	-
OTU1059	0	0	0	0	0	0	0	0	0	0	2	0	0	0	0	1	0	1	0	0	0	0	0	0	0	0	0	0	11	0	0	15	0.00509338	k__Fungi; p__Ascomycota	-	-	-	-	-	-	-	Unassigned	-
OTU1071	0	1	0	0	0	0	0	0	0	0	0	1	0	1	0	1	0	0	0	0	7	2	0	0	0	2	0	0	0	0	0	15	0.00509338	k__Fungi; p__Chytridiomycota; c__Lobulomycetes; o__Lobulomycetales; f__Lobulomycetaceae; g__Lobulomyces	-	-	-	-	-	-	-	Unassigned	-
OTU1095	0	0	1	0	0	0	0	1	0	0	2	2	0	0	0	0	0	0	1	8	0	0	0	0	0	0	0	0	0	0	0	15	0.00509338	k__Fungi; p__Ascomycota; c__Leotiomycetes; o__Helotiales	-	-	-	-	-	-	-	Unassigned	-
OTU1118	0	0	0	0	0	0	0	0	0	0	0	0	0	0	0	0	0	0	0	0	0	0	0	0	15	0	0	0	0	0	0	15	0.00509338	k__Fungi; p__Ascomycota	-	-	-	-	-	-	-	Unassigned	-
OTU1265	0	0	0	0	0	0	0	0	0	0	0	0	0	0	0	1	0	0	0	0	0	0	0	2	12	0	0	0	0	0	0	15	0.00509338	k__Fungi; p__Chytridiomycota; c__Lobulomycetes; o__Lobulomycetales; f__Lobulomycetaceae; g__Lobulomyces	-	-	-	-	-	-	-	Unassigned	-
OTU1353	0	0	0	0	0	0	0	0	0	0	15	0	0	0	0	0	0	0	0	0	0	0	0	0	0	0	0	0	0	0	0	15	0.00509338	k__Fungi	-	-	-	-	-	-	-	Unassigned	-
OTU1627	0	5	1	3	0	0	0	0	0	0	0	0	0	0	0	0	0	0	6	0	0	0	0	0	0	0	0	0	0	0	0	15	0.00509338	k__Fungi; p__Basidiomycota	-	-	-	-	-	-	-	Unassigned	-
OTU1651	0	0	0	0	0	0	0	1	0	0	0	0	0	0	0	4	0	0	3	7	0	0	0	0	0	0	0	0	0	0	0	15	0.00509338	k__Fungi; p__Chytridiomycota	-	-	-	-	-	-	-	Unassigned	-
OTU2097	0	0	0	0	0	0	0	0	0	0	0	0	0	0	1	0	0	0	14	0	0	0	0	0	0	0	0	0	0	0	0	15	0.00509338	k__Fungi; p__Ascomycota; c__Leotiomycetes; o__Helotiales	-	-	-	-	-	-	-	Unassigned	-
OTU2423	0	1	0	0	0	0	0	0	0	0	1	1	0	0	0	0	0	0	0	0	0	0	0	0	0	2	0	9	0	1	0	15	0.00509338	k__Fungi	-	-	-	-	-	-	-	Unassigned	-
OTU534	0	0	0	0	0	0	0	0	0	0	0	0	0	0	0	0	0	0	0	0	0	0	0	0	0	0	0	4	0	0	11	15	0.00509338	k__Fungi; p__Ascomycota; c__Leotiomycetes; o__Helotiales	-	-	-	-	-	-	-	Unassigned	-
OTU554	0	0	0	0	0	0	15	0	0	0	0	0	0	0	0	0	0	0	0	0	0	0	0	0	0	0	0	0	0	0	0	15	0.00509338	k__Fungi; p__Basidiomycota	-	-	-	-	-	-	-	Unassigned	-
OTU572	0	0	0	0	0	0	0	0	0	0	0	0	0	0	0	0	0	0	0	0	9	1	0	2	0	1	0	0	0	1	1	15	0.00509338	k__Fungi	-	-	-	-	-	-	-	Unassigned	-
OTU623	0	0	0	0	1	0	0	0	0	0	0	0	0	0	0	0	0	0	0	0	5	0	5	0	0	0	3	0	0	1	0	15	0.00509338	k__Fungi	-	-	-	-	-	-	-	Unassigned	-
OTU640	0	0	0	0	0	0	0	0	0	0	5	0	0	0	0	0	0	0	0	0	0	0	0	0	0	0	0	0	0	1	9	15	0.00509338	k__Fungi	-	-	-	-	-	-	-	Unassigned	-
OTU700	1	0	1	0	1	0	0	0	1	0	1	2	0	0	0	0	0	1	1	2	0	0	0	0	0	0	0	4	0	0	0	15	0.00509338	k__Fungi; p__Ascomycota	-	-	-	-	-	-	-	Unassigned	-
OTU714	0	0	0	0	0	0	0	0	0	0	0	0	0	0	0	0	0	0	0	0	0	0	0	0	0	0	0	0	15	0	0	15	0.00509338	k__Fungi	-	-	-	-	-	-	-	Unassigned	-
OTU729	0	0	0	0	0	0	0	0	0	0	0	0	0	0	0	0	0	0	5	10	0	0	0	0	0	0	0	0	0	0	0	15	0.00509338	k__Fungi	-	-	-	-	-	-	-	Unassigned	-
OTU732	0	0	0	1	0	0	0	0	0	0	0	0	0	0	0	0	0	0	0	0	0	0	0	0	0	0	0	0	0	5	9	15	0.00509338	k__Fungi; p__Ascomycota; c__Leotiomycetes	-	-	-	-	-	-	-	Unassigned	-
OTU753	1	0	1	0	0	1	0	1	0	0	6	0	1	1	0	1	0	0	1	1	0	0	0	0	0	0	0	0	0	0	0	15	0.00509338	k__Fungi; p__Ascomycota; c__Eurotiomycetes; o__Chaetothyriales	-	-	-	-	-	-	-	Unassigned	-
OTU754	1	0	0	1	1	0	0	0	0	0	0	2	0	1	0	3	0	5	1	0	0	0	0	0	0	0	0	0	0	0	0	15	0.00509338	k__Fungi; p__Ascomycota; c__Sordariomycetes	-	-	-	-	-	-	-	Unassigned	-
OTU783	0	0	7	0	0	0	0	0	0	0	0	5	0	0	1	0	0	0	0	2	0	0	0	0	0	0	0	0	0	0	0	15	0.00509338	k__Fungi	-	-	-	-	-	-	-	Unassigned	-
OTU801	0	0	0	0	0	0	0	0	0	0	0	0	0	0	0	0	0	0	0	0	15	0	0	0	0	0	0	0	0	0	0	15	0.00509338	k__Fungi	-	-	-	-	-	-	-	Unassigned	-
OTU857	0	3	0	0	1	0	0	1	0	0	0	1	0	0	1	4	0	0	4	0	0	0	0	0	0	0	0	0	0	0	0	15	0.00509338	k__Fungi	-	-	-	-	-	-	-	Unassigned	-
OTU953	0	0	0	1	0	0	0	0	0	0	0	0	0	0	0	0	0	0	3	1	0	0	0	0	10	0	0	0	0	0	0	15	0.00509338	k__Fungi; p__Ascomycota; c__Sordariomycetes; o__Xylariales	-	-	-	-	-	-	-	Unassigned	-
OTU960	0	0	0	0	0	0	0	0	6	9	0	0	0	0	0	0	0	0	0	0	0	0	0	0	0	0	0	0	0	0	0	15	0.00509338	k__Fungi; p__Basidiomycota; c__Agaricomycetes; o__Sebacinales	-	-	-	-	-	-	-	Unassigned	-
OTU983	0	0	0	0	0	0	0	0	0	0	0	5	0	0	0	5	0	2	0	3	0	0	0	0	0	0	0	0	0	0	0	15	0.00509338	k__Fungi	-	-	-	-	-	-	-	Unassigned	-
OTU1060	0	0	0	4	0	0	0	0	0	0	0	4	0	0	0	2	0	0	1	0	0	0	0	3	0	0	0	0	0	0	0	14	0.00475382	k__Fungi; p__Basidiomycota; c__Agaricomycetes; o__Boletales; f__Boletaceae; g__Octaviania; s__Octaviania_tasmanica_SH1547313.08FU	Octaviania	13	Symbiotroph	Ectomycorrhizal	Gasteroid	Hypogeous	Possible	Common name - false truffle	Rinaldi AC, et al. 2008. Fungal Diversity 33:1-45; Tedersoo L, et al. 2010. Mycorrhiza 20:217-263 (pro parte); http://mycorrhizas.info/ecmf.html
OTU1125	0	0	0	0	0	0	0	0	0	0	9	1	0	0	0	0	0	0	0	0	0	0	0	0	0	0	4	0	0	0	0	14	0.00475382	k__Fungi; p__Basidiomycota; c__Agaricomycetes; o__Agaricales; f__Psathyrellaceae; g__Coprinopsis; s__Coprinopsis_stercorea_SH1566181.08FU	Psathyrellaceae	9	Saprotroph	Dung Saprotroph-Plant Saprotroph-Wood Saprotroph	Agaricoid	NULL	Probable	Saprobic, in grass, on dung, rotten wood and similar substrata (Cannon & Kirk 2007)	Cannon PF, Kirk PM. 2007. Fungal Families of the World. CAB International, Cambridge
OTU1134	2	0	0	2	0	0	1	0	0	0	3	0	0	0	0	0	0	0	2	4	0	0	0	0	0	0	0	0	0	0	0	14	0.00475382	k__Fungi; p__Basidiomycota; c__Agaricomycetes; o__Hymenochaetales; f__Schizoporaceae; g__Hyphodontia; s__Hyphodontia_cineracea_SH1647234.08FU	Hyphodontia	13	Saprotroph	Undefined Saprotroph	Corticioid	White Rot	Probable	NULL	Tedersoo L, et al. 2014. Science 346:1256688
OTU1230	0	0	0	0	0	0	0	0	0	0	0	0	0	0	0	1	0	0	0	0	0	0	0	0	13	0	0	0	0	0	0	14	0.00475382	k__Fungi; p__Basidiomycota; c__Agaricomycetes; o__Agaricales; f__Cortinariaceae; g__Cortinarius	Cortinarius	13	Symbiotroph	Ectomycorrhizal	Agaricoid	NULL	Highly Probable	NULL	Rinaldi AC, et al. 2008. Fungal Diversity 33:1-45; Tedersoo L, et al. 2010. Mycorrhiza 20:217-263; http://mycorrhizas.info/ecmf.html
OTU1533	0	0	0	0	0	0	0	0	0	0	0	0	0	0	0	0	0	2	0	0	0	0	0	0	11	0	0	0	1	0	0	14	0.00475382	k__Fungi; p__Ascomycota; c__Sordariomycetes; o__Hypocreales; f__Hypocreaceae; g__Trichoderma	Hypocreales	7	Saprotroph	Undefined Saprotroph	Microfungus	NULL	Possible	NULL	Sterkenburg E, et al. 2015. New Phytologist 207:1145-1158
OTU1698	0	0	0	0	0	0	0	0	0	0	0	0	0	0	0	0	0	0	0	0	0	0	12	2	0	0	0	0	0	0	0	14	0.00475382	k__Fungi; p__Basidiomycota; c__Agaricomycetes; o__Agaricales; f__Cortinariaceae	Cortinariaceae	9	Symbiotroph	Ectomycorrhizal	Agaricoid	NULL	Probable	Ectomycorrhizal with woody plants, especially Pinaceae, Fagaceae and Salicaceae (Cannon & Kirk 2007)	Cannon PF, Kirk PM. 2007. Fungal Families of the World. CAB International, Cambridge
OTU1987	0	0	0	0	0	0	0	0	0	0	0	0	0	0	0	0	2	0	0	2	0	5	0	0	0	0	0	0	5	0	0	14	0.00475382	k__Fungi; p__Basidiomycota; c__Agaricomycetes; o__Agaricales; f__Cortinariaceae; g__Cortinarius	Cortinarius	13	Symbiotroph	Ectomycorrhizal	Agaricoid	NULL	Highly Probable	NULL	Rinaldi AC, et al. 2008. Fungal Diversity 33:1-45; Tedersoo L, et al. 2010. Mycorrhiza 20:217-263; http://mycorrhizas.info/ecmf.html
OTU666	0	0	8	0	1	0	0	0	0	0	0	3	1	0	0	0	1	0	0	0	0	0	0	0	0	0	0	0	0	0	0	14	0.00475382	k__Fungi; p__Basidiomycota; c__Agaricomycetes; o__Thelephorales; f__Thelephoraceae	Thelephoraceae	9	Saprotroph-Symbiotroph	Ectomycorrhizal-Undefined Saprotroph	Clavarioid	NULL	Probable	On the ground, on soil, a few on wood. At least some speices ectomycorrhizal (Cannon & Kirk 2007)	Cannon PF, Kirk PM. 2007. Fungal Families of the World. CAB International, Cambridge
OTU703	0	0	2	0	0	5	0	7	0	0	0	0	0	0	0	0	0	0	0	0	0	0	0	0	0	0	0	0	0	0	0	14	0.00475382	k__Fungi; p__Basidiomycota; c__Agaricomycetes; o__Sebacinales; f__Sebacinaceae; g__Sebacina	Sebacina	13	Symbiotroph	Ectomycorrhizal-Orchid Mycorrhizal-Root Associated Biotroph	NULL	NULL	Possible	NULL	Rinaldi AC, et al. 2008. Fungal Diversity 33:1-45; Tedersoo L, et al. 2010. Mycorrhiza 20:217-263 (pro parte); http://mycorrhizas.info/ecmf.html; Weiss et al. doi: 10.1111/nph.13977 (many guilds)
OTU704	1	11	0	0	0	1	0	0	1	0	0	0	0	0	0	0	0	0	0	0	0	0	0	0	0	0	0	0	0	0	0	14	0.00475382	k__Fungi; p__Basidiomycota; c__Geminibasidiomycetes; o__Geminibasidiales; f__Geminibasidiaceae; g__Geminibasidium	Geminibasidium	13	Saprotroph	Undefined Saprotroph	NULL	NULL	Probable	NULL	Tedersoo L, et al. 2014. Science 346:1256688
OTU730	0	0	0	0	0	0	0	0	0	0	0	4	0	3	0	0	0	0	0	1	0	0	5	0	0	1	0	0	0	0	0	14	0.00475382	k__Fungi; p__Basidiomycota; c__Agaricomycetes; o__Agaricales; f__Bolbitiaceae; g__Descolea; s__Descolea_phlebophora_SH1514064.08FU	Descolea	13	Symbiotroph	Ectomycorrhizal	Agaricoid	NULL	Highly Probable	NULL	Rinaldi AC, et al. 2008. Fungal Diversity 33:1-45; Tedersoo L, et al. 2010. Mycorrhiza 20:217-263; http://mycorrhizas.info/ecmf.html
OTU786	0	0	0	0	0	0	0	0	0	0	0	0	0	0	0	0	0	0	0	0	14	0	0	0	0	0	0	0	0	0	0	14	0.00475382	k__Fungi; p__Ascomycota; c__Pezizomycetes; o__Pezizales; f__Sarcosomataceae; g__Plectania; s__Plectania_campylospora_SH1564345.08FU	Plectania	13	Saprotroph	Undefined Saprotroph	NULL	NULL	Probable	NULL	Tedersoo L, et al. 2014. Science 346:1256688
OTU959	2	2	1	0	0	0	0	1	0	0	0	0	0	5	0	1	0	1	0	1	0	0	0	0	0	0	0	0	0	0	0	14	0.00475382	k__Fungi; p__Basidiomycota; c__Agaricomycetes; o__Agaricales; f__Cortinariaceae; g__Cortinarius	Cortinarius	13	Symbiotroph	Ectomycorrhizal	Agaricoid	NULL	Highly Probable	NULL	Rinaldi AC, et al. 2008. Fungal Diversity 33:1-45; Tedersoo L, et al. 2010. Mycorrhiza 20:217-263; http://mycorrhizas.info/ecmf.html
OTU1016	0	0	0	0	0	0	0	0	0	0	0	0	0	0	0	0	0	0	0	0	0	0	0	0	14	0	0	0	0	0	0	14	0.00475382	k__Fungi; p__Ascomycota	-	-	-	-	-	-	-	Unassigned	-
OTU1053	0	0	0	0	0	0	0	0	0	0	14	0	0	0	0	0	0	0	0	0	0	0	0	0	0	0	0	0	0	0	0	14	0.00475382	k__Fungi; p__Basidiomycota; c__Microbotryomycetes	-	-	-	-	-	-	-	Unassigned	-
OTU1061	0	0	0	0	0	1	0	2	0	1	0	2	0	0	0	0	0	0	0	0	0	1	0	0	5	0	0	0	0	2	0	14	0.00475382	k__Fungi	-	-	-	-	-	-	-	Unassigned	-
OTU1100	0	0	0	0	0	0	0	0	0	0	0	0	0	0	0	1	0	0	0	0	0	0	10	0	0	3	0	0	0	0	0	14	0.00475382	k__Fungi; p__Basidiomycota; c__Agaricomycetes; o__Agaricales	-	-	-	-	-	-	-	Unassigned	-
OTU1102	0	0	0	0	0	0	0	0	0	0	0	0	0	0	0	0	0	0	0	0	0	0	0	0	14	0	0	0	0	0	0	14	0.00475382	k__Fungi; p__Basidiomycota	-	-	-	-	-	-	-	Unassigned	-
OTU1112	0	0	0	0	0	0	0	0	0	0	13	0	0	0	0	0	0	0	0	0	0	0	0	0	0	0	0	0	1	0	0	14	0.00475382	k__Fungi; p__Ascomycota; c__Leotiomycetes; o__Helotiales	-	-	-	-	-	-	-	Unassigned	-
OTU1147	0	0	0	0	0	0	0	0	0	0	0	0	0	0	0	0	0	0	0	0	0	0	0	0	14	0	0	0	0	0	0	14	0.00475382	k__Fungi	-	-	-	-	-	-	-	Unassigned	-
OTU1165	0	0	3	0	0	0	1	0	0	0	0	0	0	0	0	0	0	0	0	0	0	0	3	1	0	0	0	4	0	2	0	14	0.00475382	k__Fungi; p__Basidiomycota; c__Microbotryomycetes; o__Microbotryales; f__Ustilentylomataceae	-	-	-	-	-	-	-	Unassigned	-
OTU1184	0	2	0	0	0	0	1	0	0	0	1	10	0	0	0	0	0	0	0	0	0	0	0	0	0	0	0	0	0	0	0	14	0.00475382	k__Fungi	-	-	-	-	-	-	-	Unassigned	-
OTU1266	0	6	0	1	0	0	0	0	0	1	0	0	0	0	0	0	0	0	1	0	0	0	0	2	3	0	0	0	0	0	0	14	0.00475382	k__Fungi	-	-	-	-	-	-	-	Unassigned	-
OTU1341	0	0	0	0	0	0	0	0	0	0	0	4	0	0	0	0	0	0	0	0	0	0	0	2	0	0	0	8	0	0	0	14	0.00475382	k__Fungi; p__Ascomycota; c__Eurotiomycetes; o__Chaetothyriales	-	-	-	-	-	-	-	Unassigned	-
OTU1598	0	0	0	0	0	0	1	0	0	0	0	2	0	0	0	0	1	1	1	0	0	0	8	0	0	0	0	0	0	0	0	14	0.00475382	k__Fungi; p__Ascomycota; c__Leotiomycetes	-	-	-	-	-	-	-	Unassigned	-
OTU1609	0	0	0	0	0	0	0	0	0	0	0	0	0	0	0	0	0	0	0	0	0	0	0	0	14	0	0	0	0	0	0	14	0.00475382	k__Fungi	-	-	-	-	-	-	-	Unassigned	-
OTU1723	0	0	0	0	0	0	0	0	0	0	0	0	0	0	0	0	0	0	0	0	0	0	0	0	14	0	0	0	0	0	0	14	0.00475382	k__Fungi; p__Ascomycota; c__Dothideomycetes; o__Pleosporales	-	-	-	-	-	-	-	Unassigned	-
OTU1731	0	0	0	0	0	0	0	0	0	0	0	0	0	0	0	0	0	0	0	0	0	0	0	0	13	0	0	0	0	1	0	14	0.00475382	k__Fungi	-	-	-	-	-	-	-	Unassigned	-
OTU1852	1	1	0	0	0	0	0	0	0	0	0	5	0	0	0	1	0	0	5	1	0	0	0	0	0	0	0	0	0	0	0	14	0.00475382	k__Fungi; p__Ascomycota; c__Leotiomycetes; o__Helotiales	-	-	-	-	-	-	-	Unassigned	-
OTU1929	0	0	0	0	0	0	0	0	0	0	0	0	0	0	0	0	0	0	0	0	0	0	0	0	14	0	0	0	0	0	0	14	0.00475382	k__Fungi; p__Ascomycota; c__Leotiomycetes; o__Helotiales	-	-	-	-	-	-	-	Unassigned	-
OTU2113	0	0	0	0	0	0	0	0	0	0	0	0	0	0	0	0	0	0	0	0	0	0	0	0	4	0	0	10	0	0	0	14	0.00475382	k__Fungi	-	-	-	-	-	-	-	Unassigned	-
OTU2294	0	0	0	0	0	0	0	0	0	0	5	0	0	0	0	0	0	0	0	0	4	0	0	0	0	0	0	5	0	0	0	14	0.00475382	k__Fungi; p__Ascomycota; c__Lecanoromycetes	-	-	-	-	-	-	-	Unassigned	-
OTU5280	0	0	0	0	0	0	0	0	0	0	0	0	0	0	0	0	0	0	0	0	13	0	0	0	0	0	0	0	0	1	0	14	0.00475382	k__Fungi	-	-	-	-	-	-	-	Unassigned	-
OTU574	1	1	0	0	0	0	0	2	0	0	0	0	0	0	0	0	0	0	0	0	0	0	0	8	0	0	0	0	0	0	2	14	0.00475382	k__Fungi; p__Ascomycota	-	-	-	-	-	-	-	Unassigned	-
OTU663	0	0	0	0	0	0	0	0	0	0	1	1	0	8	2	2	0	0	0	0	0	0	0	0	0	0	0	0	0	0	0	14	0.00475382	k__Fungi; p__Basidiomycota; c__Agaricomycetes; o__Polyporales	-	-	-	-	-	-	-	Unassigned	-
OTU726	0	0	0	0	0	0	0	0	0	0	0	0	0	0	0	0	0	0	2	0	0	0	0	0	0	0	4	1	0	7	0	14	0.00475382	k__Fungi	-	-	-	-	-	-	-	Unassigned	-
OTU759	0	0	0	0	0	0	0	0	0	0	0	0	0	0	0	0	0	0	0	0	5	0	0	0	9	0	0	0	0	0	0	14	0.00475382	k__Fungi; p__Ascomycota; c__Dothideomycetes; o__Capnodiales	-	-	-	-	-	-	-	Unassigned	-
OTU778	0	0	0	0	0	0	0	0	0	0	0	0	0	0	0	0	0	0	0	0	0	14	0	0	0	0	0	0	0	0	0	14	0.00475382	k__Fungi; p__Basidiomycota; c__Agaricomycetes; o__Agaricales	-	-	-	-	-	-	-	Unassigned	-
OTU834	1	0	0	0	0	0	0	0	0	0	7	0	0	0	0	0	0	0	0	0	0	0	0	0	6	0	0	0	0	0	0	14	0.00475382	k__Fungi; p__Basidiomycota; c__Microbotryomycetes	-	-	-	-	-	-	-	Unassigned	-
OTU866	0	3	4	2	0	0	0	2	0	0	0	2	0	0	0	0	1	0	0	0	0	0	0	0	0	0	0	0	0	0	0	14	0.00475382	k__Fungi	-	-	-	-	-	-	-	Unassigned	-
OTU882	0	0	0	0	0	0	0	0	0	0	0	0	0	0	0	0	0	0	0	14	0	0	0	0	0	0	0	0	0	0	0	14	0.00475382	k__Fungi; p__Basidiomycota; c__Tremellomycetes; o__Holtermanniales; f__Holtermanniales_fam_Incertae_sedis; g__Holtermanniella	-	-	-	-	-	-	-	Unassigned	-
OTU942	1	0	0	0	0	0	0	0	2	0	0	0	0	0	0	0	0	0	0	2	0	0	0	0	0	0	0	0	0	9	0	14	0.00475382	k__Fungi; p__Basidiomycota; c__Microbotryomycetes; o__Microbotryomycetes_ord_Incertae_sedis; f__Chrysozymaceae; g__Slooffia; s__Slooffia_tsugae_SH1540557.08FU	-	-	-	-	-	-	-	Unassigned	-
OTU995	0	0	0	0	1	0	0	0	0	0	0	0	0	0	0	1	2	2	0	0	0	0	0	0	0	0	0	0	0	0	8	14	0.00475382	k__Fungi; p__Basidiomycota; c__Microbotryomycetes; o__Sporidiobolales	-	-	-	-	-	-	-	Unassigned	-
OTU1238	1	0	0	0	0	1	0	0	2	0	0	0	0	0	0	2	0	0	4	0	0	0	0	0	1	0	1	1	0	0	0	13	0.00441426	k__Fungi; p__Basidiomycota; c__Agaricomycetes; o__Thelephorales; f__Thelephoraceae; g__Tomentella; s__Tomentella_coerulea_SH1661326.08FU	Tomentella	13	Symbiotroph	Ectomycorrhizal	Corticioid	NULL	Highly Probable	NULL	Rinaldi AC, et al. 2008. Fungal Diversity 33:1-45; Tedersoo L, et al. 2010. Mycorrhiza 20:217-263; http://mycorrhizas.info/ecmf.html
OTU1444	0	0	0	0	0	0	0	0	0	0	0	0	0	0	0	0	0	0	1	3	0	2	0	0	7	0	0	0	0	0	0	13	0.00441426	k__Fungi; p__Basidiomycota; c__Agaricomycetes; o__Agaricales; f__Cortinariaceae; g__Cortinarius	Cortinarius	13	Symbiotroph	Ectomycorrhizal	Agaricoid	NULL	Highly Probable	NULL	Rinaldi AC, et al. 2008. Fungal Diversity 33:1-45; Tedersoo L, et al. 2010. Mycorrhiza 20:217-263; http://mycorrhizas.info/ecmf.html
OTU1767	1	0	0	0	0	0	0	1	0	0	0	4	0	0	1	4	0	0	0	2	0	0	0	0	0	0	0	0	0	0	0	13	0.00441426	k__Fungi; p__Basidiomycota; c__Agaricomycetes; o__Hymenochaetales; f__Schizoporaceae	Schizoporaceae	9	Saprotroph	Wood Saprotroph	Corticioid	White Rot	Probable	Saprobic, causing white rot of standing and fallen wood of coniferous and broadleaved trees, rarely on herbaceous stems (Cannon & Kirk 2007)	Cannon PF, Kirk PM. 2007. Fungal Families of the World. CAB International, Cambridge
OTU1781	0	0	0	0	0	0	0	0	0	0	0	0	0	0	0	0	0	0	0	0	0	2	4	0	0	0	0	3	4	0	0	13	0.00441426	k__Fungi; p__Basidiomycota; c__Agaricomycetes; o__Agaricales; f__Cortinariaceae; g__Cortinarius; s__Cortinarius_veronicoides_SH1503791.08FU	Cortinarius	13	Symbiotroph	Ectomycorrhizal	Agaricoid	NULL	Highly Probable	NULL	Rinaldi AC, et al. 2008. Fungal Diversity 33:1-45; Tedersoo L, et al. 2010. Mycorrhiza 20:217-263; http://mycorrhizas.info/ecmf.html
OTU5299	2	10	0	0	0	1	0	0	0	0	0	0	0	0	0	0	0	0	0	0	0	0	0	0	0	0	0	0	0	0	0	13	0.00441426	k__Fungi; p__Ascomycota; c__Geoglossomycetes; o__Geoglossales; f__Geoglossaceae; g__Glutinoglossum	Geoglossaceae	9	Saprotroph	Undefined Saprotroph	NULL	NULL	Probable	Probably saprobic on soil or rotten vegetation, especially in grassland ecosystems; little is known (Cannon & Kirk 2007)	Cannon PF, Kirk PM. 2007. Fungal Families of the World. CAB International, Cambridge
OTU605	0	0	0	0	0	1	0	0	6	5	0	0	0	0	0	0	0	0	0	1	0	0	0	0	0	0	0	0	0	0	0	13	0.00441426	k__Fungi; p__Basidiomycota; c__Agaricomycetes; o__Sebacinales; f__Sebacinaceae; g__Sebacina	Sebacina	13	Symbiotroph	Ectomycorrhizal-Orchid Mycorrhizal-Root Associated Biotroph	NULL	NULL	Possible	NULL	Rinaldi AC, et al. 2008. Fungal Diversity 33:1-45; Tedersoo L, et al. 2010. Mycorrhiza 20:217-263 (pro parte); http://mycorrhizas.info/ecmf.html; Weiss et al. doi: 10.1111/nph.13977 (many guilds)
OTU775	0	0	0	0	0	0	0	0	0	0	6	1	0	3	0	0	0	2	1	0	0	0	0	0	0	0	0	0	0	0	0	13	0.00441426	k__Fungi; p__Ascomycota; c__Sordariomycetes; o__Hypocreales; f__Hypocreaceae	Hypocreales	7	Saprotroph	Undefined Saprotroph	Microfungus	NULL	Possible	NULL	Sterkenburg E, et al. 2015. New Phytologist 207:1145-1158
OTU840	0	0	5	0	1	0	0	0	2	1	0	0	0	0	0	0	0	0	2	2	0	0	0	0	0	0	0	0	0	0	0	13	0.00441426	k__Fungi; p__Basidiomycota; c__Agaricomycetes; o__Agaricales; f__Hydnangiaceae	Hydnangiaceae	9	Symbiotroph	Ectomycorrhizal	Agaricoid-Gasteroid	NULL	Probable	Studied species are ectomycorrhizal, in soil of both conferees and deciduous forests (Cannon & Kirk 2007)	Cannon PF, Kirk PM. 2007. Fungal Families of the World. CAB International, Cambridge
OTU1025	0	0	0	0	0	0	0	0	0	0	0	0	0	0	0	0	0	0	0	0	0	0	0	2	11	0	0	0	0	0	0	13	0.00441426	k__Fungi	-	-	-	-	-	-	-	Unassigned	-
OTU1055	0	0	0	0	0	1	0	0	0	0	5	0	0	0	0	0	0	0	0	7	0	0	0	0	0	0	0	0	0	0	0	13	0.00441426	k__Fungi	-	-	-	-	-	-	-	Unassigned	-
OTU1067	0	0	6	0	0	0	0	0	0	0	0	0	0	0	0	0	0	0	5	1	0	0	0	0	1	0	0	0	0	0	0	13	0.00441426	k__Fungi; p__Basidiomycota; c__Microbotryomycetes	-	-	-	-	-	-	-	Unassigned	-
OTU1078	0	0	0	0	0	0	0	0	0	0	0	0	0	0	0	0	0	0	0	0	13	0	0	0	0	0	0	0	0	0	0	13	0.00441426	k__Fungi	-	-	-	-	-	-	-	Unassigned	-
OTU1104	2	0	6	0	0	0	0	0	0	0	0	1	0	3	0	0	0	0	1	0	0	0	0	0	0	0	0	0	0	0	0	13	0.00441426	k__Fungi	-	-	-	-	-	-	-	Unassigned	-
OTU1167	1	2	0	1	0	0	0	0	0	0	0	0	0	5	0	0	0	0	3	0	0	0	0	0	0	0	0	0	1	0	0	13	0.00441426	k__Fungi; p__Rozellomycota	-	-	-	-	-	-	-	Unassigned	-
OTU1180	0	1	0	0	0	0	0	0	0	0	1	4	0	1	0	2	0	0	3	1	0	0	0	0	0	0	0	0	0	0	0	13	0.00441426	k__Fungi; p__Ascomycota; c__Leotiomycetes; o__Helotiales	-	-	-	-	-	-	-	Unassigned	-
OTU1224	0	0	0	0	0	0	0	0	0	0	13	0	0	0	0	0	0	0	0	0	0	0	0	0	0	0	0	0	0	0	0	13	0.00441426	k__Fungi	-	-	-	-	-	-	-	Unassigned	-
OTU1247	2	0	0	0	0	0	4	0	0	1	0	0	0	0	0	0	0	0	1	5	0	0	0	0	0	0	0	0	0	0	0	13	0.00441426	k__Fungi; p__Basidiomycota; c__Agaricomycetes	-	-	-	-	-	-	-	Unassigned	-
OTU1290	0	0	0	0	0	0	0	0	0	0	0	0	0	0	0	0	0	0	7	6	0	0	0	0	0	0	0	0	0	0	0	13	0.00441426	k__Fungi; p__Ascomycota	-	-	-	-	-	-	-	Unassigned	-
OTU1350	0	0	0	0	0	0	0	0	0	0	0	0	0	0	0	0	0	0	0	0	0	0	0	0	13	0	0	0	0	0	0	13	0.00441426	k__Fungi	-	-	-	-	-	-	-	Unassigned	-
OTU1379	3	0	0	0	1	0	0	0	0	0	0	1	0	0	0	1	0	0	0	7	0	0	0	0	0	0	0	0	0	0	0	13	0.00441426	k__Fungi; p__Basidiomycota; c__Agaricomycetes	-	-	-	-	-	-	-	Unassigned	-
OTU1448	0	0	0	0	0	0	0	0	1	0	0	0	0	0	0	0	0	0	0	12	0	0	0	0	0	0	0	0	0	0	0	13	0.00441426	k__Fungi	-	-	-	-	-	-	-	Unassigned	-
OTU1460	0	0	0	0	0	0	1	0	0	0	0	7	0	0	0	0	0	0	4	1	0	0	0	0	0	0	0	0	0	0	0	13	0.00441426	k__Fungi; p__Ascomycota	-	-	-	-	-	-	-	Unassigned	-
OTU1465	0	0	1	1	0	0	0	0	0	0	0	0	0	0	0	0	0	1	0	0	0	0	0	0	2	0	5	3	0	0	0	13	0.00441426	k__Fungi; p__Basidiomycota	-	-	-	-	-	-	-	Unassigned	-
OTU1492	0	0	0	0	0	0	0	0	0	0	0	4	0	0	1	3	0	4	0	1	0	0	0	0	0	0	0	0	0	0	0	13	0.00441426	k__Fungi; p__Basidiomycota	-	-	-	-	-	-	-	Unassigned	-
OTU1565	0	0	0	2	1	0	1	2	0	0	0	1	0	2	0	0	0	1	0	3	0	0	0	0	0	0	0	0	0	0	0	13	0.00441426	k__Fungi; p__Basidiomycota; c__Agaricomycetes; o__Trechisporales	-	-	-	-	-	-	-	Unassigned	-
OTU1599	0	0	0	0	0	0	0	0	0	0	0	0	0	0	0	0	0	0	0	0	0	0	0	0	13	0	0	0	0	0	0	13	0.00441426	k__Fungi	-	-	-	-	-	-	-	Unassigned	-
OTU1706	0	0	0	0	0	0	0	0	0	0	0	9	0	0	0	0	0	0	0	0	0	0	4	0	0	0	0	0	0	0	0	13	0.00441426	k__Fungi; p__Basidiomycota; c__Agaricomycetes; o__Agaricales	-	-	-	-	-	-	-	Unassigned	-
OTU1858	0	0	3	0	0	0	0	0	0	0	6	0	0	0	0	0	0	0	0	0	0	0	0	0	0	0	4	0	0	0	0	13	0.00441426	k__Fungi; p__Basidiomycota; c__Agaricomycetes	-	-	-	-	-	-	-	Unassigned	-
OTU1866	0	2	0	0	0	0	1	0	0	0	0	0	0	0	0	0	0	0	0	0	0	0	0	0	0	0	1	9	0	0	0	13	0.00441426	k__Fungi; p__Basidiomycota	-	-	-	-	-	-	-	Unassigned	-
OTU1949	0	0	0	0	0	0	0	0	0	0	0	0	0	0	0	0	0	0	0	0	0	0	0	0	0	0	0	13	0	0	0	13	0.00441426	k__Fungi; p__Basidiomycota	-	-	-	-	-	-	-	Unassigned	-
OTU2256	0	0	0	0	0	0	0	0	0	0	0	0	0	0	0	0	0	0	0	0	0	1	0	0	0	0	0	12	0	0	0	13	0.00441426	k__Fungi	-	-	-	-	-	-	-	Unassigned	-
OTU3082	0	0	0	1	0	0	1	0	0	0	2	5	0	0	0	0	0	0	4	0	0	0	0	0	0	0	0	0	0	0	0	13	0.00441426	k__Fungi	-	-	-	-	-	-	-	Unassigned	-
OTU4474	0	2	0	0	0	0	1	7	0	1	0	0	0	0	2	0	0	0	0	0	0	0	0	0	0	0	0	0	0	0	0	13	0.00441426	k__Fungi	-	-	-	-	-	-	-	Unassigned	-
OTU5020	2	0	0	0	0	0	0	0	0	0	0	0	0	0	0	0	0	0	0	3	8	0	0	0	0	0	0	0	0	0	0	13	0.00441426	k__Fungi; p__Ascomycota; c__Dothideomycetes; o__Pleosporales	-	-	-	-	-	-	-	Unassigned	-
OTU629	0	0	0	0	0	0	0	0	0	0	0	0	0	0	0	0	0	0	0	0	0	5	8	0	0	0	0	0	0	0	0	13	0.00441426	k__Fungi; p__Ascomycota	-	-	-	-	-	-	-	Unassigned	-
OTU633	0	0	0	0	0	0	0	0	0	0	0	0	0	0	0	0	0	0	0	0	0	0	0	0	0	0	0	1	12	0	0	13	0.00441426	k__Fungi	-	-	-	-	-	-	-	Unassigned	-
OTU649	0	0	0	0	0	0	0	0	0	0	0	0	0	0	0	0	0	0	0	0	0	13	0	0	0	0	0	0	0	0	0	13	0.00441426	k__Fungi	-	-	-	-	-	-	-	Unassigned	-
OTU689	0	0	0	0	0	0	2	0	0	0	0	3	0	0	0	0	0	0	2	6	0	0	0	0	0	0	0	0	0	0	0	13	0.00441426	k__Fungi; p__Ascomycota	-	-	-	-	-	-	-	Unassigned	-
OTU717	0	0	0	0	0	0	0	0	0	0	0	0	0	0	0	0	0	0	0	0	0	0	0	0	0	0	0	0	13	0	0	13	0.00441426	k__Fungi	-	-	-	-	-	-	-	Unassigned	-
OTU719	0	0	0	0	0	2	0	0	5	2	3	1	0	0	0	0	0	0	0	0	0	0	0	0	0	0	0	0	0	0	0	13	0.00441426	k__Fungi; p__Ascomycota; c__Eurotiomycetes; o__Chaetothyriales	-	-	-	-	-	-	-	Unassigned	-
OTU791	0	0	0	1	0	0	0	0	1	0	0	3	1	0	0	5	1	0	1	0	0	0	0	0	0	0	0	0	0	0	0	13	0.00441426	k__Fungi	-	-	-	-	-	-	-	Unassigned	-
OTU832	0	0	0	0	0	0	0	0	0	0	0	0	0	0	0	0	0	0	0	0	13	0	0	0	0	0	0	0	0	0	0	13	0.00441426	k__Fungi	-	-	-	-	-	-	-	Unassigned	-
OTU906	0	0	0	0	0	0	0	0	0	0	0	0	0	0	0	1	0	0	0	0	0	0	0	0	0	0	0	0	0	7	5	13	0.00441426	k__Fungi; p__Ascomycota; c__Eurotiomycetes	-	-	-	-	-	-	-	Unassigned	-
OTU912	0	0	0	0	0	0	0	0	0	0	0	0	0	0	0	0	0	0	0	0	0	2	5	0	0	0	0	5	0	1	0	13	0.00441426	k__Fungi; p__Ascomycota; c__Sordariomycetes	-	-	-	-	-	-	-	Unassigned	-
OTU925	0	0	0	1	6	1	0	1	0	0	0	2	0	0	0	2	0	0	0	0	0	0	0	0	0	0	0	0	0	0	0	13	0.00441426	k__Fungi; p__Ascomycota	-	-	-	-	-	-	-	Unassigned	-
OTU952	0	0	0	0	0	0	0	0	0	0	0	0	0	0	0	0	0	0	0	0	0	0	0	0	0	0	0	6	7	0	0	13	0.00441426	k__Fungi	-	-	-	-	-	-	-	Unassigned	-
OTU987	0	0	0	0	0	0	0	0	0	0	0	0	0	0	0	0	0	0	0	0	7	0	0	2	4	0	0	0	0	0	0	13	0.00441426	k__Fungi	-	-	-	-	-	-	-	Unassigned	-
OTU1038	0	0	0	1	0	2	0	1	0	0	3	0	0	4	0	0	1	0	0	0	0	0	0	0	0	0	0	0	0	0	0	12	0.0040747	k__Fungi; p__Ascomycota; c__Pezizomycetes; o__Pezizales; f__Sarcosomataceae	Sarcosomataceae	9	Saprotroph	Wood Saprotroph	Pezizoid	NULL	Probable	Saprobic on rotten, sometimes buried, wood (Cannon & Kirk 2007)	Cannon PF, Kirk PM. 2007. Fungal Families of the World. CAB International, Cambridge
OTU1351	0	0	0	0	0	0	0	0	0	0	0	0	0	0	0	0	0	0	0	0	0	0	0	0	11	0	0	0	0	1	0	12	0.0040747	k__Fungi; p__Ascomycota; c__Lecanoromycetes; o__Lecanorales; f__Micareaceae; g__Micarea; s__Micarea_xanthonica_SH1241421.08FU	Micarea	13	Symbiotroph	Lichenized	Thallus	NULL	Highly Probable	NULL	Esslinger TL. 2014. North Dakota State University (http://www.ndsu.edu/pubweb/~esslinge/chcklst/chcklst7.htm)
OTU1423	0	0	0	0	0	0	1	2	0	0	0	0	0	0	0	0	2	0	2	0	0	0	0	0	5	0	0	0	0	0	0	12	0.0040747	k__Fungi; p__Ascomycota; c__Leotiomycetes; o__Helotiales; f__Rutstroemiaceae	Rutstroemiaceae	9	Saprotroph	Plant Saprotroph	Microfungus	NULL	Probable	Essentially saprobic on various plant parts, especially seeds and fruits, though initial infection may take place in living tissue (Cannon & Kirk 2007)	Cannon PF, Kirk PM. 2007. Fungal Families of the World. CAB International, Cambridge
OTU1473	0	0	0	0	0	0	0	0	2	0	0	0	0	0	0	0	0	0	1	9	0	0	0	0	0	0	0	0	0	0	0	12	0.0040747	k__Fungi; p__Ascomycota; c__Sordariomycetes; o__Sordariales; f__Lasiosphaeriaceae; g__Podospora; s__Podospora_ellisiana_SH1215868.08FU	Podospora ellisiana	20	Saprotroph	Dung Saprotroph	Microfungus	NULL	Highly Probable	NULL	Bell A. 1983. Dung Fungi: An Illustrated Guide to Coprophilous Fungi in New Zealand. Victoria University Press, Wellington
OTU1509	0	7	0	0	5	0	0	0	0	0	0	0	0	0	0	0	0	0	0	0	0	0	0	0	0	0	0	0	0	0	0	12	0.0040747	k__Fungi; p__Glomeromycota; c__Glomeromycetes; o__Glomerales	Glomerales	7	Symbiotroph	Arbuscular Mycorrhizal	NULL	NULL	Highly Probable	NULL	Redecker D, et al. 2013. Mycorrhiza 23:515-531
OTU1595	0	0	2	0	1	0	1	0	0	0	0	5	0	0	0	0	0	0	0	3	0	0	0	0	0	0	0	0	0	0	0	12	0.0040747	k__Fungi; p__Basidiomycota; c__Agaricomycetes; o__Agaricales; f__Cortinariaceae; g__Cortinarius	Cortinarius	13	Symbiotroph	Ectomycorrhizal	Agaricoid	NULL	Highly Probable	NULL	Rinaldi AC, et al. 2008. Fungal Diversity 33:1-45; Tedersoo L, et al. 2010. Mycorrhiza 20:217-263; http://mycorrhizas.info/ecmf.html
OTU1831	0	0	0	0	0	0	0	0	0	0	0	1	0	0	0	1	0	0	3	3	0	1	0	0	0	1	0	0	1	0	1	12	0.0040747	k__Fungi; p__Basidiomycota; c__Agaricomycetes; o__Agaricales; f__Cortinariaceae; g__Cortinarius	Cortinarius	13	Symbiotroph	Ectomycorrhizal	Agaricoid	NULL	Highly Probable	NULL	Rinaldi AC, et al. 2008. Fungal Diversity 33:1-45; Tedersoo L, et al. 2010. Mycorrhiza 20:217-263; http://mycorrhizas.info/ecmf.html
OTU1918	0	0	0	0	0	1	0	2	3	0	0	0	0	0	0	0	0	0	0	6	0	0	0	0	0	0	0	0	0	0	0	12	0.0040747	k__Fungi; p__Ascomycota; c__Sordariomycetes; o__Sordariales; f__Lasiosphaeriaceae; g__Podospora; s__Podospora_intestinacea_SH1565727.08FU	Podospora	13	Saprotroph-Symbiotroph	Dung Saprotroph-Endophyte-Litter Saprotroph-Undefined Saprotroph	Microfungus	NULL	Possible	Endophyte detection method-culture (David et al. 2016)	Bell A. 1983. Dung Fungi: An Illustrated Guide to Coprophilous Fungi in New Zealand. Victoria University Press, Wellington; Tedersoo L, et al. 2014. Science 346:1256688; David AS, et al. 2016. Microbial Ecology 71:912-926; Purahong W, et al. 2016. Molecular Ecology 25:4059-4074 (as litter saprotroph)
OTU1942	0	0	0	0	0	0	0	0	0	0	0	0	0	0	0	0	0	0	0	0	0	0	0	0	2	0	0	10	0	0	0	12	0.0040747	k__Fungi; p__Basidiomycota; c__Tremellomycetes; o__Tremellales	Tremellales	7	Pathotroph-Saprotroph-Symbiotroph	Fungal Parasite-Undefined Saprotroph	Tremelloid-Yeast	NULL	Possible	The order contains both teleomorphic and anamorphic species, most of the latter being yeasts	Sterkenburg E, et al. 2015. New Phytologist 207:1145-1158
OTU2197	0	0	0	0	0	0	0	0	0	0	0	12	0	0	0	0	0	0	0	0	0	0	0	0	0	0	0	0	0	0	0	12	0.0040747	k__Fungi; p__Ascomycota; c__Sordariomycetes; o__Xylariales; f__Sporocadaceae; g__Pestalotiopsis	Pestalotiopsis	13	Pathotroph	Plant Pathogen	NULL	NULL	Probable	NULL	Tedersoo L, et al. 2014. Science 346:1256688
OTU4587	0	0	0	0	0	0	0	0	0	0	0	0	0	0	0	0	1	0	0	2	0	0	3	0	3	1	1	0	1	0	0	12	0.0040747	k__Fungi; p__Basidiomycota; c__Agaricomycetes; o__Agaricales; f__Cortinariaceae; g__Cortinarius	Cortinarius	13	Symbiotroph	Ectomycorrhizal	Agaricoid	NULL	Highly Probable	NULL	Rinaldi AC, et al. 2008. Fungal Diversity 33:1-45; Tedersoo L, et al. 2010. Mycorrhiza 20:217-263; http://mycorrhizas.info/ecmf.html
OTU470	0	0	0	0	0	0	0	0	0	0	0	0	0	0	0	0	0	0	0	0	0	0	0	3	0	8	1	0	0	0	0	12	0.0040747	k__Fungi; p__Basidiomycota; c__Agaricomycetes; o__Thelephorales; f__Thelephoraceae; g__Tomentellopsis	Tomentellopsis	13	Symbiotroph	Ectomycorrhizal	Corticioid	NULL	Highly Probable	NULL	Rinaldi AC, et al. 2008. Fungal Diversity 33:1-45; Tedersoo L, et al. 2010. Mycorrhiza 20:217-263; http://mycorrhizas.info/ecmf.html
OTU658	0	0	0	0	0	0	0	0	0	0	0	0	0	0	0	0	0	0	0	0	0	0	2	0	0	1	2	0	0	7	0	12	0.0040747	k__Fungi; p__Ascomycota; c__Dothideomycetes; o__Dothideales; f__Aureobasidiaceae; g__Aureobasidium; s__Aureobasidium_pullulans_SH1515060.08FU	Aureobasidium pullulans	20	Pathotroph-Symbiotroph	Animal Pathogen-Endophyte-Epiphyte-Plant Pathogen	NULL	NULL	Possible	Pathogen Host - Asteraceae; Epiphyte detection method-culture (Wachowska & Glowacka 2014)	Costa IPMW, et al. 2012. Mycotaxon 119:26; Wachowska U, Glowacka K. 2014. Biocontrol 59:pp 635-645; Irinyia L, Lacknerb M, de Hoog GS, Meyer W. 2016. Fungal Biology 120:125-136; http://www.apsnet.org/publications/commonnames/Pages/default.aspx
OTU782	0	0	0	0	0	2	0	10	0	0	0	0	0	0	0	0	0	0	0	0	0	0	0	0	0	0	0	0	0	0	0	12	0.0040747	k__Fungi; p__Ascomycota; c__Dothideomycetes; o__Pleosporales; f__Sporormiaceae; g__Preussia	Sporormiaceae	9	Saprotroph	Dung Saprotroph-Plant Saprotroph	Microfungus	NULL	Probable	Saprobic, associated with dung and rotting vegetation (Cannon & Kirk 2007)	Cannon PF, Kirk PM. 2007. Fungal Families of the World. CAB International, Cambridge
OTU847	5	0	0	1	0	1	0	0	0	0	0	2	0	0	0	0	0	0	0	3	0	0	0	0	0	0	0	0	0	0	0	12	0.0040747	k__Fungi; p__Ascomycota; c__Eurotiomycetes; o__Chaetothyriales; f__Herpotrichiellaceae	Herpotrichiellaceae	9	Pathotroph-Saprotroph	Animal Pathogen-Fungal Parasite-Undefined Saprotroph	Facultative Yeast-Microfungus	NULL	Probable	Mostly saprobic on plants or other fungi, isolated from soil etc., and from medical sources (Cannon & Kirk 2007)	Cannon PF, Kirk PM. 2007. Fungal Families of the World. CAB International, Cambridge
OTU852	0	0	0	0	0	0	12	0	0	0	0	0	0	0	0	0	0	0	0	0	0	0	0	0	0	0	0	0	0	0	0	12	0.0040747	k__Fungi; p__Ascomycota; c__Leotiomycetes; o__Helotiales; f__Hyaloscyphaceae	Hyaloscyphaceae	9	Saprotroph	Plant Saprotroph-Wood Saprotroph	Microfungus	NULL	Probable	Saprobic on woody and herbaceous material (Cannon & Kirk 2007)	Cannon PF, Kirk PM. 2007. Fungal Families of the World. CAB International, Cambridge
OTU853	0	0	0	0	0	0	0	0	0	0	0	0	0	0	0	0	0	0	0	0	0	3	1	0	8	0	0	0	0	0	0	12	0.0040747	k__Fungi; p__Ascomycota; c__Eurotiomycetes; o__Eurotiales; f__Aspergillaceae; g__Penicillium	Eurotiales	7	Saprotroph	Undefined Saprotroph	Microfungus	NULL	Possible	NULL	Sterkenburg E, et al. 2015. New Phytologist 207:1145-1158
OTU996	0	0	3	1	0	1	0	0	1	0	0	0	2	0	0	2	0	2	0	0	0	0	0	0	0	0	0	0	0	0	0	12	0.0040747	k__Fungi; p__Chytridiomycota; c__Chytridiomycetes; o__Chytridiales; f__Chytridiaceae; g__Dendrochytridium; s__Dendrochytridium_crassum_SH1553914.08FU	Chytridiaceae	9	Pathotroph-Saprotroph	Algal Parasite-Fungal Parasite-Undefined Saprotroph	Microfungus	NULL	Probable	Saprobic or more frequently parasitic on algae (Chromista or Chlorophyta) and other chytrids (Cannon & Kirk 2007)	Cannon PF, Kirk PM. 2007. Fungal Families of the World. CAB International, Cambridge
OTU1001	0	2	0	0	0	0	0	1	0	0	0	0	0	0	1	1	0	0	1	3	0	0	0	0	2	1	0	0	0	0	0	12	0.0040747	k__Fungi; p__Ascomycota; c__Leotiomycetes; o__Phacidiales; f__Phacidiaceae	-	-	-	-	-	-	-	Unassigned	-
OTU1006	0	0	0	1	3	0	0	2	0	0	0	4	0	0	0	2	0	0	0	0	0	0	0	0	0	0	0	0	0	0	0	12	0.0040747	k__Fungi; p__Ascomycota	-	-	-	-	-	-	-	Unassigned	-
OTU1022	0	0	0	0	0	0	0	0	0	0	0	2	0	0	0	0	0	0	0	1	0	0	0	0	0	0	0	0	0	3	6	12	0.0040747	k__Fungi	-	-	-	-	-	-	-	Unassigned	-
OTU1037	0	0	4	0	2	0	0	0	0	0	0	0	0	0	0	0	0	0	6	0	0	0	0	0	0	0	0	0	0	0	0	12	0.0040747	k__Fungi	-	-	-	-	-	-	-	Unassigned	-
OTU1088	0	0	0	0	0	0	0	0	0	0	0	0	0	0	0	0	0	0	0	0	0	0	0	0	0	0	10	2	0	0	0	12	0.0040747	k__Fungi; p__Rozellomycota; c__Rozellomycotina_cls_Incertae_sedis; o__GS11	-	-	-	-	-	-	-	Unassigned	-
OTU1164	0	0	0	0	0	0	0	0	2	0	0	5	0	0	0	0	0	0	0	5	0	0	0	0	0	0	0	0	0	0	0	12	0.0040747	k__Fungi	-	-	-	-	-	-	-	Unassigned	-
OTU1186	0	0	0	0	0	0	0	0	0	0	0	5	0	0	1	1	0	3	0	0	0	0	0	0	0	0	0	0	2	0	0	12	0.0040747	k__Fungi; p__Basidiomycota	-	-	-	-	-	-	-	Unassigned	-
OTU1191	1	1	2	1	0	0	0	5	0	0	0	0	0	2	0	0	0	0	0	0	0	0	0	0	0	0	0	0	0	0	0	12	0.0040747	k__Fungi	-	-	-	-	-	-	-	Unassigned	-
OTU1214	0	0	0	0	0	0	0	0	0	0	0	0	0	0	0	0	0	0	0	0	0	0	0	0	8	0	0	0	4	0	0	12	0.0040747	k__Fungi; p__Ascomycota	-	-	-	-	-	-	-	Unassigned	-
OTU1235	0	2	0	0	0	1	0	1	0	0	0	8	0	0	0	0	0	0	0	0	0	0	0	0	0	0	0	0	0	0	0	12	0.0040747	k__Fungi; p__Ascomycota; c__Leotiomycetes; o__Helotiales	-	-	-	-	-	-	-	Unassigned	-
OTU1244	0	0	0	0	0	0	0	0	0	0	0	0	0	0	0	0	0	0	11	0	0	0	0	0	0	0	1	0	0	0	0	12	0.0040747	k__Fungi	-	-	-	-	-	-	-	Unassigned	-
OTU1275	0	0	0	0	0	0	0	0	0	0	0	1	0	0	0	0	0	0	0	0	0	0	0	0	0	0	8	0	0	3	0	12	0.0040747	k__Fungi; p__Ascomycota; c__Leotiomycetes; o__Helotiales	-	-	-	-	-	-	-	Unassigned	-
OTU1289	0	0	0	0	0	2	0	0	0	0	10	0	0	0	0	0	0	0	0	0	0	0	0	0	0	0	0	0	0	0	0	12	0.0040747	k__Fungi	-	-	-	-	-	-	-	Unassigned	-
OTU1294	0	6	0	0	1	0	1	0	0	0	0	1	0	0	0	1	0	0	0	2	0	0	0	0	0	0	0	0	0	0	0	12	0.0040747	k__Fungi	-	-	-	-	-	-	-	Unassigned	-
OTU1303	0	0	12	0	0	0	0	0	0	0	0	0	0	0	0	0	0	0	0	0	0	0	0	0	0	0	0	0	0	0	0	12	0.0040747	k__Fungi	-	-	-	-	-	-	-	Unassigned	-
OTU1336	0	0	0	0	0	0	0	0	3	0	3	3	0	0	0	0	0	0	3	0	0	0	0	0	0	0	0	0	0	0	0	12	0.0040747	k__Fungi; p__Ascomycota; c__Leotiomycetes	-	-	-	-	-	-	-	Unassigned	-
OTU1389	0	0	0	0	0	0	0	0	0	0	0	0	0	0	0	12	0	0	0	0	0	0	0	0	0	0	0	0	0	0	0	12	0.0040747	k__Fungi	-	-	-	-	-	-	-	Unassigned	-
OTU1451	0	0	0	0	0	0	0	11	1	0	0	0	0	0	0	0	0	0	0	0	0	0	0	0	0	0	0	0	0	0	0	12	0.0040747	k__Fungi	-	-	-	-	-	-	-	Unassigned	-
OTU1470	0	0	0	0	0	0	0	0	0	0	0	0	0	0	0	0	0	0	0	0	0	0	0	0	12	0	0	0	0	0	0	12	0.0040747	k__Fungi; p__Ascomycota	-	-	-	-	-	-	-	Unassigned	-
OTU1636	0	0	0	0	0	0	0	0	0	0	1	0	0	0	0	0	0	0	0	0	0	0	7	0	0	0	0	4	0	0	0	12	0.0040747	k__Fungi; p__Ascomycota	-	-	-	-	-	-	-	Unassigned	-
OTU1641	0	0	0	0	0	0	0	0	0	1	0	0	0	0	0	11	0	0	0	0	0	0	0	0	0	0	0	0	0	0	0	12	0.0040747	k__Fungi	-	-	-	-	-	-	-	Unassigned	-
OTU1721	0	0	0	0	0	0	0	0	0	0	0	0	0	0	0	0	0	0	0	0	0	0	0	0	12	0	0	0	0	0	0	12	0.0040747	k__Fungi; p__Ascomycota	-	-	-	-	-	-	-	Unassigned	-
OTU1728	0	0	0	0	0	0	0	0	0	0	0	0	0	0	0	0	0	0	0	0	0	0	7	0	5	0	0	0	0	0	0	12	0.0040747	k__Fungi	-	-	-	-	-	-	-	Unassigned	-
OTU1750	0	0	0	0	0	0	0	0	0	0	0	0	0	0	0	0	0	0	0	3	0	0	0	5	4	0	0	0	0	0	0	12	0.0040747	k__Fungi	-	-	-	-	-	-	-	Unassigned	-
OTU1771	0	0	0	0	0	0	0	0	0	0	0	0	0	0	0	0	0	0	0	0	0	0	11	0	0	0	0	0	1	0	0	12	0.0040747	k__Fungi; p__Basidiomycota; c__Agaricomycetes; o__Agaricales	-	-	-	-	-	-	-	Unassigned	-
OTU1797	1	0	0	0	0	0	0	0	0	0	0	2	0	0	0	0	0	0	0	9	0	0	0	0	0	0	0	0	0	0	0	12	0.0040747	k__Fungi; p__Ascomycota	-	-	-	-	-	-	-	Unassigned	-
OTU1885	1	0	0	0	0	0	0	3	0	0	0	0	0	0	0	1	0	0	3	4	0	0	0	0	0	0	0	0	0	0	0	12	0.0040747	k__Fungi; p__Basidiomycota; c__Agaricomycetes; o__Trechisporales	-	-	-	-	-	-	-	Unassigned	-
OTU1925	0	0	0	0	0	0	0	0	0	0	0	0	0	0	0	0	0	0	0	0	0	1	4	0	7	0	0	0	0	0	0	12	0.0040747	k__Fungi	-	-	-	-	-	-	-	Unassigned	-
OTU1927	0	0	0	0	0	0	0	0	0	0	0	1	0	0	0	0	0	0	0	0	0	0	0	0	0	0	0	11	0	0	0	12	0.0040747	k__Fungi; p__Ascomycota; c__Eurotiomycetes; o__Chaetothyriales	-	-	-	-	-	-	-	Unassigned	-
OTU1962	0	0	0	1	0	0	0	0	0	0	0	9	2	0	0	0	0	0	0	0	0	0	0	0	0	0	0	0	0	0	0	12	0.0040747	k__Fungi; p__Ascomycota	-	-	-	-	-	-	-	Unassigned	-
OTU2091	0	0	0	0	0	0	0	0	0	0	0	0	0	0	0	0	0	0	10	2	0	0	0	0	0	0	0	0	0	0	0	12	0.0040747	k__Fungi	-	-	-	-	-	-	-	Unassigned	-
OTU2116	0	0	0	0	0	0	0	0	0	0	0	12	0	0	0	0	0	0	0	0	0	0	0	0	0	0	0	0	0	0	0	12	0.0040747	k__Fungi	-	-	-	-	-	-	-	Unassigned	-
OTU2217	0	0	0	0	0	0	0	0	0	0	2	5	0	0	0	0	0	0	4	0	0	0	0	0	0	0	1	0	0	0	0	12	0.0040747	k__Fungi; p__Rozellomycota	-	-	-	-	-	-	-	Unassigned	-
OTU2337	0	0	0	0	0	0	0	0	0	0	0	0	0	0	0	0	0	0	12	0	0	0	0	0	0	0	0	0	0	0	0	12	0.0040747	k__Fungi	-	-	-	-	-	-	-	Unassigned	-
OTU2743	0	0	0	0	0	0	0	0	0	0	0	0	0	0	0	0	0	0	0	0	0	0	0	0	0	0	0	12	0	0	0	12	0.0040747	k__Fungi	-	-	-	-	-	-	-	Unassigned	-
OTU5347	4	3	0	0	0	0	1	2	0	0	0	0	0	0	0	1	1	0	0	0	0	0	0	0	0	0	0	0	0	0	0	12	0.0040747	k__Fungi	-	-	-	-	-	-	-	Unassigned	-
OTU634	0	0	0	0	0	0	0	0	0	0	0	0	0	0	0	0	0	0	0	0	0	0	0	12	0	0	0	0	0	0	0	12	0.0040747	k__Fungi; p__Ascomycota	-	-	-	-	-	-	-	Unassigned	-
OTU669	0	2	0	0	2	0	0	0	0	0	0	0	0	0	0	0	0	0	0	0	8	0	0	0	0	0	0	0	0	0	0	12	0.0040747	k__Fungi; p__Ascomycota; c__Leotiomycetes; o__Helotiales	-	-	-	-	-	-	-	Unassigned	-
OTU702	0	1	0	0	0	0	0	1	1	0	0	0	0	1	1	1	0	0	5	1	0	0	0	0	0	0	0	0	0	0	0	12	0.0040747	k__Fungi; p__Ascomycota	-	-	-	-	-	-	-	Unassigned	-
OTU728	0	0	0	0	0	0	0	0	0	0	0	0	1	0	0	1	0	0	0	0	0	0	0	3	7	0	0	0	0	0	0	12	0.0040747	k__Fungi	-	-	-	-	-	-	-	Unassigned	-
OTU888	0	0	0	0	0	0	0	0	0	0	0	0	0	0	0	0	0	0	0	0	0	0	0	0	0	0	0	0	0	0	12	12	0.0040747	k__Fungi	-	-	-	-	-	-	-	Unassigned	-
OTU890	0	0	0	0	0	0	0	2	0	0	0	0	0	0	0	4	1	2	1	2	0	0	0	0	0	0	0	0	0	0	0	12	0.0040747	k__Fungi; p__Ascomycota; c__Leotiomycetes; o__Helotiales	-	-	-	-	-	-	-	Unassigned	-
OTU917	0	0	0	0	0	0	0	0	0	0	0	2	0	0	0	0	0	0	0	0	8	0	0	2	0	0	0	0	0	0	0	12	0.0040747	k__Fungi; p__Ascomycota; c__Leotiomycetes	-	-	-	-	-	-	-	Unassigned	-
OTU964	0	0	0	0	0	0	0	0	0	0	5	0	0	0	0	0	0	0	0	7	0	0	0	0	0	0	0	0	0	0	0	12	0.0040747	k__Fungi	-	-	-	-	-	-	-	Unassigned	-
OTU1000	1	0	0	1	0	1	2	0	0	0	0	0	0	0	0	0	0	0	0	0	0	0	0	0	0	0	0	3	3	0	0	11	0.00373514	k__Fungi; p__Ascomycota; c__Dothideomycetes; o__Pleosporales; f__Sporormiaceae; g__Preussia	Sporormiaceae	9	Saprotroph	Dung Saprotroph-Plant Saprotroph	Microfungus	NULL	Probable	Saprobic, associated with dung and rotting vegetation (Cannon & Kirk 2007)	Cannon PF, Kirk PM. 2007. Fungal Families of the World. CAB International, Cambridge
OTU1077	0	0	0	0	0	0	0	0	1	0	0	0	0	0	0	0	0	0	0	0	0	0	0	2	5	1	0	0	0	2	0	11	0.00373514	k__Fungi; p__Ascomycota; c__Eurotiomycetes; o__Chaetothyriales; f__Herpotrichiellaceae	Herpotrichiellaceae	9	Pathotroph-Saprotroph	Animal Pathogen-Fungal Parasite-Undefined Saprotroph	Facultative Yeast-Microfungus	NULL	Probable	Mostly saprobic on plants or other fungi, isolated from soil etc., and from medical sources (Cannon & Kirk 2007)	Cannon PF, Kirk PM. 2007. Fungal Families of the World. CAB International, Cambridge
OTU1155	1	2	0	0	0	0	0	0	0	0	0	1	0	0	0	0	0	0	0	0	0	0	0	0	0	0	0	6	0	1	0	11	0.00373514	k__Fungi; p__Ascomycota; c__Leotiomycetes; o__Helotiales; f__Helotiaceae; g__Meliniomyces	Meliniomyces	13	Saprotroph-Symbiotroph	Ectomycorrhizal-Endophyte-Ericoid Mycorrhizal-Litter Saprotroph-Orchid Mycorrhizal	Dark Septate Endophyte	NULL	Probable	NULL	Tedersoo L, et al. 2014. Science 346:1256688
OTU1183	0	10	0	0	1	0	0	0	0	0	0	0	0	0	0	0	0	0	0	0	0	0	0	0	0	0	0	0	0	0	0	11	0.00373514	k__Fungi; p__Basidiomycota; c__Agaricomycetes; o__Agaricales; f__Cortinariaceae; g__Cortinarius	Cortinarius	13	Symbiotroph	Ectomycorrhizal	Agaricoid	NULL	Highly Probable	NULL	Rinaldi AC, et al. 2008. Fungal Diversity 33:1-45; Tedersoo L, et al. 2010. Mycorrhiza 20:217-263; http://mycorrhizas.info/ecmf.html
OTU1280	0	0	0	0	0	0	0	0	0	0	0	0	0	0	0	0	0	0	0	1	2	6	0	0	0	0	1	0	1	0	0	11	0.00373514	k__Fungi; p__Basidiomycota; c__Agaricomycetes; o__Agaricales; f__Cortinariaceae; g__Cortinarius	Cortinarius	13	Symbiotroph	Ectomycorrhizal	Agaricoid	NULL	Highly Probable	NULL	Rinaldi AC, et al. 2008. Fungal Diversity 33:1-45; Tedersoo L, et al. 2010. Mycorrhiza 20:217-263; http://mycorrhizas.info/ecmf.html
OTU1496	0	2	4	1	2	0	0	0	0	0	0	0	0	0	0	0	0	0	2	0	0	0	0	0	0	0	0	0	0	0	0	11	0.00373514	k__Fungi; p__Basidiomycota; c__Agaricomycetes; o__Russulales; f__Russulaceae; g__Lactarius	Lactarius	13	Symbiotroph	Ectomycorrhizal	Agaricoid	NULL	Highly Probable	Common name - milk-cap	Rinaldi AC, et al. 2008. Fungal Diversity 33:1-45; Tedersoo L, et al. 2010. Mycorrhiza 20:217-263; http://mycorrhizas.info/ecmf.html
OTU1830	0	0	0	0	0	0	0	0	0	0	5	6	0	0	0	0	0	0	0	0	0	0	0	0	0	0	0	0	0	0	0	11	0.00373514	k__Fungi; p__Basidiomycota; c__Agaricomycetes; o__Agaricales; f__Bolbitiaceae; g__Conocybe	Conocybe	13	Saprotroph	Undefined Saprotroph	NULL	NULL	Probable	NULL	Tedersoo L, et al. 2014. Science 346:1256688
OTU618	0	0	0	0	0	0	0	0	0	0	1	0	0	0	0	0	1	0	2	1	0	0	0	0	0	0	0	0	0	6	0	11	0.00373514	k__Fungi; p__Ascomycota; c__Leotiomycetes; o__Helotiales; f__Sclerotiniaceae	Sclerotiniaceae	9	Pathotroph	Plant Pathogen	Microfungus	NULL	Probable	Primarily necrotrophs, infecting roots, leaves, fruits, seeds, etc. and causing moulds, damping off etc. Sclerotia often overwinter and can survive for long periods in soil (Cannon & Kirk 2007)	Cannon PF, Kirk PM. 2007. Fungal Families of the World. CAB International, Cambridge
OTU688	0	1	0	1	3	0	0	0	0	0	0	0	0	0	0	0	0	0	1	5	0	0	0	0	0	0	0	0	0	0	0	11	0.00373514	k__Fungi; p__Basidiomycota; c__Agaricomycetes; o__Sebacinales; f__Sebacinaceae; g__Sebacina	Sebacina	13	Symbiotroph	Ectomycorrhizal-Orchid Mycorrhizal-Root Associated Biotroph	NULL	NULL	Possible	NULL	Rinaldi AC, et al. 2008. Fungal Diversity 33:1-45; Tedersoo L, et al. 2010. Mycorrhiza 20:217-263 (pro parte); http://mycorrhizas.info/ecmf.html; Weiss et al. doi: 10.1111/nph.13977 (many guilds)
OTU770	0	0	0	0	0	0	0	0	0	0	0	0	0	0	0	0	0	0	1	9	0	0	0	0	0	0	0	0	0	0	1	11	0.00373514	k__Fungi; p__Ascomycota; c__Leotiomycetes; o__Helotiales; f__Hyaloscyphaceae	Hyaloscyphaceae	9	Saprotroph	Plant Saprotroph-Wood Saprotroph	Microfungus	NULL	Probable	Saprobic on woody and herbaceous material (Cannon & Kirk 2007)	Cannon PF, Kirk PM. 2007. Fungal Families of the World. CAB International, Cambridge
OTU784	0	0	0	0	0	0	0	0	0	0	1	0	0	0	1	0	0	0	0	9	0	0	0	0	0	0	0	0	0	0	0	11	0.00373514	k__Fungi; p__Ascomycota; c__Eurotiomycetes; o__Chaetothyriales; f__Herpotrichiellaceae; g__Capronia	Capronia	13	Symbiotroph	Endophyte	Facultative Yeast	NULL	Highly Probable	Dark Septate Endophyte, known from plant roots.	Tedersoo L, et al. 2014. Science 346:1256688
OTU790	0	0	2	0	0	0	0	0	2	0	0	4	0	0	0	0	0	0	0	3	0	0	0	0	0	0	0	0	0	0	0	11	0.00373514	k__Fungi; p__Basidiomycota; c__Agaricomycetes; o__Polyporales; f__Meruliaceae; g__Phlebia	Phlebia	13	Saprotroph	Wood Saprotroph	Corticioid	White Rot	Highly Probable	NULL	Kirk PM, et al. 2008. Dictionary of the Fungi 10th ed. Wallingford, CABI
OTU797	0	1	0	0	0	0	9	0	0	0	0	0	0	0	0	0	0	0	0	1	0	0	0	0	0	0	0	0	0	0	0	11	0.00373514	k__Fungi; p__Basidiomycota; c__Agaricomycetes; o__Agaricales; f__Hydnangiaceae	Hydnangiaceae	9	Symbiotroph	Ectomycorrhizal	Agaricoid-Gasteroid	NULL	Probable	Studied species are ectomycorrhizal, in soil of both conferees and deciduous forests (Cannon & Kirk 2007)	Cannon PF, Kirk PM. 2007. Fungal Families of the World. CAB International, Cambridge
OTU920	0	0	0	0	1	1	0	0	0	0	2	0	0	0	0	0	3	1	0	0	0	0	3	0	0	0	0	0	0	0	0	11	0.00373514	k__Fungi; p__Ascomycota; c__Dothideomycetes; o__Capnodiales; f__Mycosphaerellaceae; g__Pseudocercospora; s__Pseudocercospora_iwakiensis_SH2337156.08FU	Pseudocercospora	13	Pathotroph	Plant Pathogen	Microfungus	NULL	Probable	NULL	Tedersoo L, et al. 2014. Science 346:1256688
OTU954	0	0	4	0	0	0	0	0	0	0	0	7	0	0	0	0	0	0	0	0	0	0	0	0	0	0	0	0	0	0	0	11	0.00373514	k__Fungi; p__Mucoromycota; c__Mucoromycetes; o__Mucorales; f__Mucoraceae; g__Mucor	Mucor	13	Saprotroph	Undefined Saprotroph	NULL	NULL	Probable	NULL	Tedersoo L, et al. 2014. Science 346:1256688
OTU963	0	0	0	0	0	0	0	0	0	0	0	0	0	0	0	0	0	0	0	0	0	0	11	0	0	0	0	0	0	0	0	11	0.00373514	k__Fungi; p__Ascomycota; c__Sordariomycetes; o__Hypocreales; f__Ophiocordycipitaceae; g__Tolypocladium	Tolypocladium	13	Pathotroph-Symbiotroph	Animal Pathogen-Clavicipitaceous Endophyte-Fungal Parasite	NULL	NULL	Possible	Endophyte detection method-culture (Gazis et al. 2014)	Gazis R, et al. 2014. Mycologia 106:1090-105; Tedersoo L, et al. 2014. Science 346:1256688; Quant CA. 2014. IMA Fungus. 5: 121-134
OTU1013	0	0	0	0	0	0	0	0	0	0	0	0	0	0	0	0	0	0	0	0	7	2	2	0	0	0	0	0	0	0	0	11	0.00373514	k__Fungi; p__Basidiomycota; c__Agaricomycetes	-	-	-	-	-	-	-	Unassigned	-
OTU1039	0	0	0	0	0	0	0	0	0	0	0	0	0	0	0	0	0	0	0	0	0	0	7	0	3	0	1	0	0	0	0	11	0.00373514	k__Fungi; p__Ascomycota	-	-	-	-	-	-	-	Unassigned	-
OTU1065	0	0	0	0	0	0	0	0	0	0	0	5	0	0	1	0	0	0	5	0	0	0	0	0	0	0	0	0	0	0	0	11	0.00373514	k__Fungi; p__Ascomycota; c__Leotiomycetes	-	-	-	-	-	-	-	Unassigned	-
OTU1086	0	0	0	0	11	0	0	0	0	0	0	0	0	0	0	0	0	0	0	0	0	0	0	0	0	0	0	0	0	0	0	11	0.00373514	k__Fungi; p__Ascomycota	-	-	-	-	-	-	-	Unassigned	-
OTU1097	0	2	0	0	1	0	0	0	0	0	0	1	0	1	2	0	0	1	0	1	0	0	0	0	0	0	0	0	2	0	0	11	0.00373514	k__Fungi; p__Ascomycota	-	-	-	-	-	-	-	Unassigned	-
OTU1115	0	0	0	0	0	0	0	0	0	0	0	0	0	0	0	0	0	0	0	0	0	0	0	2	0	0	4	5	0	0	0	11	0.00373514	k__Fungi; p__Basidiomycota; c__Microbotryomycetes	-	-	-	-	-	-	-	Unassigned	-
OTU1120	0	0	0	0	0	0	0	0	0	0	0	0	0	0	0	0	0	0	0	0	0	0	0	0	11	0	0	0	0	0	0	11	0.00373514	k__Fungi; p__Ascomycota	-	-	-	-	-	-	-	Unassigned	-
OTU1130	0	1	0	0	0	0	1	1	0	0	1	3	0	0	0	4	0	0	0	0	0	0	0	0	0	0	0	0	0	0	0	11	0.00373514	k__Fungi; p__Ascomycota; c__Dothideomycetes	-	-	-	-	-	-	-	Unassigned	-
OTU1137	0	0	0	0	0	0	0	0	0	0	6	0	2	0	0	0	0	0	0	0	0	0	0	0	0	0	0	3	0	0	0	11	0.00373514	k__Fungi; p__Ascomycota	-	-	-	-	-	-	-	Unassigned	-
OTU1145	0	0	0	0	0	0	0	0	0	0	3	2	0	2	1	2	0	0	0	1	0	0	0	0	0	0	0	0	0	0	0	11	0.00373514	k__Fungi	-	-	-	-	-	-	-	Unassigned	-
OTU1159	0	0	0	0	0	0	0	1	2	4	0	0	0	0	0	1	0	0	3	0	0	0	0	0	0	0	0	0	0	0	0	11	0.00373514	k__Fungi; p__Basidiomycota; c__Microbotryomycetes	-	-	-	-	-	-	-	Unassigned	-
OTU1175	0	0	0	1	0	0	0	0	1	0	0	2	0	0	0	0	0	0	0	0	0	0	0	0	0	6	0	0	0	1	0	11	0.00373514	k__Fungi; p__Ascomycota; c__Eurotiomycetes; o__Chaetothyriales	-	-	-	-	-	-	-	Unassigned	-
OTU1185	0	0	0	0	0	0	0	0	0	0	0	8	1	0	0	0	0	2	0	0	0	0	0	0	0	0	0	0	0	0	0	11	0.00373514	k__Fungi	-	-	-	-	-	-	-	Unassigned	-
OTU1199	0	0	0	0	0	0	0	1	0	0	0	0	0	0	0	0	0	0	0	0	0	4	0	0	0	0	0	4	0	2	0	11	0.00373514	k__Fungi	-	-	-	-	-	-	-	Unassigned	-
OTU1205	2	0	2	0	0	0	0	0	0	0	0	0	0	0	0	0	0	0	0	7	0	0	0	0	0	0	0	0	0	0	0	11	0.00373514	k__Fungi	-	-	-	-	-	-	-	Unassigned	-
OTU1215	0	0	1	0	0	3	0	2	4	1	0	0	0	0	0	0	0	0	0	0	0	0	0	0	0	0	0	0	0	0	0	11	0.00373514	k__Fungi; p__Ascomycota; c__Leotiomycetes; o__Helotiales	-	-	-	-	-	-	-	Unassigned	-
OTU1242	0	0	0	0	0	0	3	0	0	0	0	0	0	0	0	0	0	0	8	0	0	0	0	0	0	0	0	0	0	0	0	11	0.00373514	k__Fungi; p__Rozellomycota	-	-	-	-	-	-	-	Unassigned	-
OTU1243	0	0	0	0	0	0	0	0	0	0	8	0	0	0	0	0	0	0	0	0	0	0	0	3	0	0	0	0	0	0	0	11	0.00373514	k__Fungi	-	-	-	-	-	-	-	Unassigned	-
OTU1257	0	0	0	0	0	0	0	0	0	0	0	5	1	0	0	0	0	1	2	2	0	0	0	0	0	0	0	0	0	0	0	11	0.00373514	k__Fungi	-	-	-	-	-	-	-	Unassigned	-
OTU1352	0	0	0	0	0	0	0	0	0	0	0	0	0	0	0	0	0	0	0	0	0	0	0	0	0	0	0	0	0	11	0	11	0.00373514	k__Fungi; p__Ascomycota; c__Leotiomycetes; o__Helotiales	-	-	-	-	-	-	-	Unassigned	-
OTU1366	0	0	0	0	0	0	0	0	0	0	0	5	0	0	0	0	0	0	3	3	0	0	0	0	0	0	0	0	0	0	0	11	0.00373514	k__Fungi	-	-	-	-	-	-	-	Unassigned	-
OTU1417	0	0	2	0	0	0	0	0	0	0	0	0	0	0	0	0	0	0	0	0	0	0	0	0	9	0	0	0	0	0	0	11	0.00373514	k__Fungi; p__Ascomycota; c__Eurotiomycetes	-	-	-	-	-	-	-	Unassigned	-
OTU1457	0	0	0	0	0	0	0	0	0	0	0	0	0	0	4	1	0	0	1	5	0	0	0	0	0	0	0	0	0	0	0	11	0.00373514	k__Fungi; p__Basidiomycota	-	-	-	-	-	-	-	Unassigned	-
OTU1461	0	0	0	0	0	0	0	0	0	0	0	0	0	0	0	0	0	0	0	0	0	0	0	0	11	0	0	0	0	0	0	11	0.00373514	k__Fungi	-	-	-	-	-	-	-	Unassigned	-
OTU1502	0	1	0	0	0	0	0	0	0	0	5	1	2	0	0	0	0	0	1	1	0	0	0	0	0	0	0	0	0	0	0	11	0.00373514	k__Fungi	-	-	-	-	-	-	-	Unassigned	-
OTU1507	0	0	0	0	0	0	0	2	0	0	7	2	0	0	0	0	0	0	0	0	0	0	0	0	0	0	0	0	0	0	0	11	0.00373514	k__Fungi	-	-	-	-	-	-	-	Unassigned	-
OTU1570	0	0	0	0	1	0	0	0	0	0	0	0	0	0	0	0	0	0	0	0	0	0	0	0	10	0	0	0	0	0	0	11	0.00373514	k__Fungi	-	-	-	-	-	-	-	Unassigned	-
OTU1639	0	0	0	0	0	0	0	0	0	0	0	3	0	2	0	0	0	0	6	0	0	0	0	0	0	0	0	0	0	0	0	11	0.00373514	k__Fungi; p__Basidiomycota; c__Agaricomycetes; o__Sebacinales	-	-	-	-	-	-	-	Unassigned	-
OTU1691	0	0	0	0	0	0	0	0	0	0	0	0	0	0	0	0	0	0	0	0	0	0	0	0	9	0	0	0	0	2	0	11	0.00373514	k__Fungi; p__Ascomycota	-	-	-	-	-	-	-	Unassigned	-
OTU1778	0	0	0	0	0	0	0	0	0	0	0	0	0	0	0	0	0	0	0	0	0	0	0	0	11	0	0	0	0	0	0	11	0.00373514	k__Fungi; p__Basidiomycota	-	-	-	-	-	-	-	Unassigned	-
OTU2019	0	7	0	0	0	0	0	0	0	0	0	0	0	0	0	4	0	0	0	0	0	0	0	0	0	0	0	0	0	0	0	11	0.00373514	k__Fungi; p__Ascomycota; c__Sordariomycetes; o__Sordariales	-	-	-	-	-	-	-	Unassigned	-
OTU2123	0	0	0	0	0	0	0	0	0	0	0	11	0	0	0	0	0	0	0	0	0	0	0	0	0	0	0	0	0	0	0	11	0.00373514	k__Fungi	-	-	-	-	-	-	-	Unassigned	-
OTU2272	0	0	0	0	0	0	0	1	0	0	0	7	0	1	0	0	0	0	0	0	0	0	0	0	0	0	2	0	0	0	0	11	0.00373514	k__Fungi; p__Ascomycota; c__Eurotiomycetes; o__Chaetothyriales	-	-	-	-	-	-	-	Unassigned	-
OTU2335	0	0	0	0	0	0	0	0	0	0	6	0	0	0	0	0	0	0	0	0	0	0	5	0	0	0	0	0	0	0	0	11	0.00373514	k__Fungi	-	-	-	-	-	-	-	Unassigned	-
OTU2341	0	0	0	0	0	0	0	0	0	0	0	0	0	0	0	0	0	0	7	4	0	0	0	0	0	0	0	0	0	0	0	11	0.00373514	k__Fungi; p__Ascomycota; c__Leotiomycetes; o__Helotiales	-	-	-	-	-	-	-	Unassigned	-
OTU2487	0	0	0	0	0	0	0	0	0	0	0	0	0	0	0	0	0	0	0	0	0	0	0	0	0	0	0	11	0	0	0	11	0.00373514	k__Fungi	-	-	-	-	-	-	-	Unassigned	-
OTU2576	0	0	0	0	0	0	0	0	0	0	0	0	0	0	0	0	0	0	0	0	0	0	0	0	0	0	0	11	0	0	0	11	0.00373514	k__Fungi; p__Ascomycota; c__Lecanoromycetes	-	-	-	-	-	-	-	Unassigned	-
OTU2792	0	0	0	0	0	0	0	0	0	0	0	0	0	0	0	0	0	0	0	0	0	1	0	0	0	0	0	10	0	0	0	11	0.00373514	k__Fungi	-	-	-	-	-	-	-	Unassigned	-
OTU2959	0	0	0	0	0	1	0	1	0	0	0	0	0	0	0	0	0	0	2	7	0	0	0	0	0	0	0	0	0	0	0	11	0.00373514	k__Fungi	-	-	-	-	-	-	-	Unassigned	-
OTU4903	0	0	0	0	0	0	0	0	0	0	0	0	0	0	0	0	0	0	0	0	0	0	0	0	0	5	0	3	0	3	0	11	0.00373514	k__Fungi; p__Ascomycota	-	-	-	-	-	-	-	Unassigned	-
OTU637	0	0	0	3	0	0	0	0	0	0	0	1	0	0	4	0	0	0	2	0	0	0	0	0	0	0	0	1	0	0	0	11	0.00373514	k__Fungi; p__Ascomycota; c__Leotiomycetes; o__Helotiales	-	-	-	-	-	-	-	Unassigned	-
OTU696	1	7	0	0	0	0	0	0	0	0	0	0	0	0	0	2	1	0	0	0	0	0	0	0	0	0	0	0	0	0	0	11	0.00373514	k__Fungi; p__Basidiomycota; c__Agaricomycetes; o__Agaricales	-	-	-	-	-	-	-	Unassigned	-
OTU707	0	0	2	0	0	0	2	0	0	0	4	1	1	0	0	1	0	0	0	0	0	0	0	0	0	0	0	0	0	0	0	11	0.00373514	k__Fungi; p__Ascomycota; c__Leotiomycetes; o__Helotiales	-	-	-	-	-	-	-	Unassigned	-
OTU735	0	0	0	0	0	1	1	6	0	1	0	0	0	0	0	0	1	0	1	0	0	0	0	0	0	0	0	0	0	0	0	11	0.00373514	k__Fungi; p__Ascomycota; c__Sordariomycetes; o__Sordariales; f__Sordariales_fam_Incertae_sedis	-	-	-	-	-	-	-	Unassigned	-
OTU743	0	0	1	0	0	0	0	0	0	0	0	0	0	0	0	3	0	0	0	0	4	2	0	0	0	0	0	0	0	1	0	11	0.00373514	k__Fungi; p__Ascomycota; c__Sordariomycetes; o__Microascales	-	-	-	-	-	-	-	Unassigned	-
OTU767	0	1	0	0	0	0	0	10	0	0	0	0	0	0	0	0	0	0	0	0	0	0	0	0	0	0	0	0	0	0	0	11	0.00373514	k__Fungi; p__Basidiomycota; c__Agaricomycetes; o__Auriculariales	-	-	-	-	-	-	-	Unassigned	-
OTU800	0	0	0	0	0	0	0	1	1	0	0	4	0	0	0	0	0	0	1	4	0	0	0	0	0	0	0	0	0	0	0	11	0.00373514	k__Fungi	-	-	-	-	-	-	-	Unassigned	-
OTU811	0	0	0	0	0	0	0	0	0	0	0	0	0	0	0	0	0	0	0	0	0	0	4	0	0	5	1	0	0	1	0	11	0.00373514	k__Fungi	-	-	-	-	-	-	-	Unassigned	-
OTU835	0	0	0	0	0	0	0	0	0	0	0	0	0	0	0	1	0	0	10	0	0	0	0	0	0	0	0	0	0	0	0	11	0.00373514	k__Fungi	-	-	-	-	-	-	-	Unassigned	-
OTU839	0	0	0	0	0	0	0	0	0	0	0	0	0	0	0	0	0	0	0	0	0	0	0	0	0	0	0	0	0	11	0	11	0.00373514	k__Fungi	-	-	-	-	-	-	-	Unassigned	-
OTU846	0	0	0	0	0	0	0	0	0	0	0	0	0	1	1	6	3	0	0	0	0	0	0	0	0	0	0	0	0	0	0	11	0.00373514	k__Fungi; p__Ascomycota; c__Dothideomycetes; o__Venturiales	-	-	-	-	-	-	-	Unassigned	-
OTU862	0	0	0	0	0	0	0	0	0	0	0	0	0	0	0	0	0	0	0	11	0	0	0	0	0	0	0	0	0	0	0	11	0.00373514	k__Fungi; p__Ascomycota; c__Dothideomycetes; o__Tubeufiales	-	-	-	-	-	-	-	Unassigned	-
OTU868	0	0	0	0	0	0	0	0	0	0	0	1	1	0	0	0	0	0	0	0	9	0	0	0	0	0	0	0	0	0	0	11	0.00373514	k__Fungi; p__Ascomycota; c__Leotiomycetes	-	-	-	-	-	-	-	Unassigned	-
OTU899	0	1	0	0	1	0	0	0	3	0	1	4	0	0	1	0	0	0	0	0	0	0	0	0	0	0	0	0	0	0	0	11	0.00373514	k__Fungi; p__Ascomycota; c__Leotiomycetes; o__Helotiales	-	-	-	-	-	-	-	Unassigned	-
OTU900	0	0	0	0	0	0	6	0	0	0	0	2	0	2	0	0	0	0	1	0	0	0	0	0	0	0	0	0	0	0	0	11	0.00373514	k__Fungi; p__Ascomycota; c__Leotiomycetes	-	-	-	-	-	-	-	Unassigned	-
OTU911	0	0	0	0	0	0	0	0	0	0	0	0	0	0	0	0	0	0	0	0	11	0	0	0	0	0	0	0	0	0	0	11	0.00373514	k__Fungi	-	-	-	-	-	-	-	Unassigned	-
OTU929	0	0	0	5	1	0	0	0	0	0	0	0	0	0	0	0	0	0	0	0	5	0	0	0	0	0	0	0	0	0	0	11	0.00373514	k__Fungi; p__Ascomycota; c__Leotiomycetes; o__Helotiales	-	-	-	-	-	-	-	Unassigned	-
OTU935	0	1	0	0	0	0	7	0	0	0	0	0	0	0	0	0	0	0	0	0	0	0	0	0	0	0	0	0	0	0	3	11	0.00373514	k__Fungi	-	-	-	-	-	-	-	Unassigned	-
OTU943	0	0	0	0	0	0	0	1	0	0	0	5	0	1	4	0	0	0	0	0	0	0	0	0	0	0	0	0	0	0	0	11	0.00373514	k__Fungi; p__Ascomycota; c__Leotiomycetes	-	-	-	-	-	-	-	Unassigned	-
OTU976	0	0	0	0	2	0	1	0	0	0	0	3	0	0	0	0	0	0	0	0	0	0	3	0	0	0	0	0	2	0	0	11	0.00373514	k__Fungi; p__Ascomycota; c__Dothideomycetes; o__Pleosporales	-	-	-	-	-	-	-	Unassigned	-
OTU1031	0	0	0	0	0	0	0	0	0	0	2	0	0	0	0	0	0	0	0	0	0	0	0	0	0	4	0	4	0	0	0	10	0.00339559	k__Fungi; p__Basidiomycota; c__Agaricomycetes; o__Agaricales; f__Psathyrellaceae	Psathyrellaceae	9	Saprotroph	Dung Saprotroph-Plant Saprotroph-Wood Saprotroph	Agaricoid	NULL	Probable	Saprobic, in grass, on dung, rotten wood and similar substrata (Cannon & Kirk 2007)	Cannon PF, Kirk PM. 2007. Fungal Families of the World. CAB International, Cambridge
OTU1105	0	0	0	0	0	0	0	0	2	0	4	3	0	0	0	0	0	0	0	1	0	0	0	0	0	0	0	0	0	0	0	10	0.00339559	k__Fungi; p__Basidiomycota; c__Agaricomycetes; o__Agaricales; f__Strophariaceae; g__Galerina	Galerina	13	Pathotroph-Saprotroph	Bryophyte Parasite-Leaf Saprotroph-Soil Saprotroph-Undefined Saprotroph-Wood Saprotroph	Agaricoid	White Rot	Probable	NULL	Tedersoo L, et al. 2014. Science 346:1256688
OTU1250	0	0	0	0	0	0	0	0	0	0	5	5	0	0	0	0	0	0	0	0	0	0	0	0	0	0	0	0	0	0	0	10	0.00339559	k__Fungi; p__Basidiomycota; c__Agaricomycetes; o__Hymenochaetales; f__Hymenochaetaceae; g__Hymenochaete; s__Hymenochaete_senatoumbrina_SH1143627.08FU	Hymenochaete	13	Saprotroph	Undefined Saprotroph	Corticioid	White Rot	Probable	NULL	Tedersoo L, et al. 2014. Science 346:1256688
OTU1253	0	0	0	0	0	0	0	0	0	0	0	0	0	0	0	0	0	0	8	2	0	0	0	0	0	0	0	0	0	0	0	10	0.00339559	k__Fungi; p__Basidiomycota; c__Agaricomycetes; o__Agaricales; f__Cortinariaceae; g__Cortinarius	Cortinarius	13	Symbiotroph	Ectomycorrhizal	Agaricoid	NULL	Highly Probable	NULL	Rinaldi AC, et al. 2008. Fungal Diversity 33:1-45; Tedersoo L, et al. 2010. Mycorrhiza 20:217-263; http://mycorrhizas.info/ecmf.html
OTU1255	0	0	2	0	0	0	0	0	0	0	0	0	0	0	0	0	1	0	0	0	0	0	1	0	1	0	0	2	0	2	1	10	0.00339559	k__Fungi; p__Basidiomycota; c__Agaricomycetes; o__Agaricales; f__Cortinariaceae; g__Cortinarius	Cortinarius	13	Symbiotroph	Ectomycorrhizal	Agaricoid	NULL	Highly Probable	NULL	Rinaldi AC, et al. 2008. Fungal Diversity 33:1-45; Tedersoo L, et al. 2010. Mycorrhiza 20:217-263; http://mycorrhizas.info/ecmf.html
OTU1320	0	0	0	0	0	0	0	0	0	7	0	0	0	3	0	0	0	0	0	0	0	0	0	0	0	0	0	0	0	0	0	10	0.00339559	k__Fungi; p__Basidiomycota; c__Agaricomycetes; o__Cantharellales; f__Cantharellaceae	Cantharellaceae	9	Symbiotroph	Ectomycorrhizal	Agaricoid	NULL	Probable	Species form ectomycorrhizas with coniferous and broadleaved trees (Cannon & Kirk 2007)	Cannon PF, Kirk PM. 2007. Fungal Families of the World. CAB International, Cambridge
OTU1339	1	0	0	0	0	0	0	0	0	0	0	0	0	0	0	0	0	0	0	0	0	0	0	0	9	0	0	0	0	0	0	10	0.00339559	k__Fungi; p__Ascomycota; c__Leotiomycetes; o__Helotiales; f__Sclerotiniaceae	Sclerotiniaceae	9	Pathotroph	Plant Pathogen	Microfungus	NULL	Probable	Primarily necrotrophs, infecting roots, leaves, fruits, seeds, etc. and causing moulds, damping off etc. Sclerotia often overwinter and can survive for long periods in soil (Cannon & Kirk 2007)	Cannon PF, Kirk PM. 2007. Fungal Families of the World. CAB International, Cambridge
OTU1497	0	0	0	0	0	0	0	0	0	0	0	0	0	0	0	0	0	0	0	0	0	0	0	0	0	0	1	9	0	0	0	10	0.00339559	k__Fungi; p__Basidiomycota; c__Agaricomycetes; o__Atheliales; f__Atheliaceae; g__Byssocorticium	Byssocorticium	13	Symbiotroph	Ectomycorrhizal	Corticioid	NULL	Highly Probable	NULL	Rinaldi AC, et al. 2008. Fungal Diversity 33:1-45; Tedersoo L, et al. 2010. Mycorrhiza 20:217-263; http://mycorrhizas.info/ecmf.html
OTU1527	2	0	0	6	0	0	0	2	0	0	0	0	0	0	0	0	0	0	0	0	0	0	0	0	0	0	0	0	0	0	0	10	0.00339559	k__Fungi; p__Glomeromycota; c__Glomeromycetes; o__Glomerales; f__Glomeraceae	Glomeraceae	9	Symbiotroph	Arbuscular Mycorrhizal	NULL	NULL	Highly Probable	NULL	Redecker D, et al. 2013. Mycorrhiza 23:515-531
OTU1612	1	2	3	1	0	0	1	0	0	0	0	1	0	0	0	0	0	0	0	1	0	0	0	0	0	0	0	0	0	0	0	10	0.00339559	k__Fungi; p__Ascomycota; c__Sordariomycetes; o__Diaporthales; f__Valsaceae; g__Valsa; s__Valsa_cypri_SH1235751.08FU	Valsa	13	Pathotroph	Plant Pathogen	Microfungus	NULL	Probable	NULL	Tedersoo L, et al. 2014. Science 346:1256688 (doi:10.1126/science.1256688)
OTU1726	0	0	0	0	0	0	0	0	0	1	3	6	0	0	0	0	0	0	0	0	0	0	0	0	0	0	0	0	0	0	0	10	0.00339559	k__Fungi; p__Ascomycota; c__Leotiomycetes; o__Helotiales; f__Hyaloscyphaceae	Hyaloscyphaceae	9	Saprotroph	Plant Saprotroph-Wood Saprotroph	Microfungus	NULL	Probable	Saprobic on woody and herbaceous material (Cannon & Kirk 2007)	Cannon PF, Kirk PM. 2007. Fungal Families of the World. CAB International, Cambridge
OTU1877	0	0	0	0	0	1	0	0	0	0	0	1	0	0	0	0	0	0	0	0	0	0	0	0	8	0	0	0	0	0	0	10	0.00339559	k__Fungi; p__Ascomycota; c__Sordariomycetes; o__Xylariales; f__Xylariales_fam_Incertae_sedis; g__Ceratostomella; s__Ceratostomella_cuspidata_SH1157004.08FU	Ceratostomella	13	Saprotroph	Undefined Saprotroph	NULL	NULL	Probable	NULL	Tedersoo L, et al. 2014. Science 346:1256688
OTU2133	0	0	0	0	0	0	0	0	0	0	3	3	0	2	1	1	0	0	0	0	0	0	0	0	0	0	0	0	0	0	0	10	0.00339559	k__Fungi; p__Ascomycota; c__Dothideomycetes; o__Pleosporales; f__Leptosphaeriaceae; g__Leptosphaeria	Leptosphaeria	13	Pathotroph	Plant Pathogen	NULL	NULL	Probable	NULL	Tedersoo L, et al. 2014. Science 346:1256688
OTU5802	0	0	0	0	0	0	0	0	0	0	0	0	0	0	0	0	0	0	1	0	0	2	0	0	1	0	6	0	0	0	0	10	0.00339559	k__Fungi; p__Basidiomycota; c__Agaricomycetes; o__Agaricales; f__Cortinariaceae	Cortinariaceae	9	Symbiotroph	Ectomycorrhizal	Agaricoid	NULL	Probable	Ectomycorrhizal with woody plants, especially Pinaceae, Fagaceae and Salicaceae (Cannon & Kirk 2007)	Cannon PF, Kirk PM. 2007. Fungal Families of the World. CAB International, Cambridge
OTU621	7	0	0	0	0	0	0	0	0	0	2	0	0	0	1	0	0	0	0	0	0	0	0	0	0	0	0	0	0	0	0	10	0.00339559	k__Fungi; p__Ascomycota; c__Eurotiomycetes; o__Chaetothyriales; f__Herpotrichiellaceae	Herpotrichiellaceae	9	Pathotroph-Saprotroph	Animal Pathogen-Fungal Parasite-Undefined Saprotroph	Facultative Yeast-Microfungus	NULL	Probable	Mostly saprobic on plants or other fungi, isolated from soil etc., and from medical sources (Cannon & Kirk 2007)	Cannon PF, Kirk PM. 2007. Fungal Families of the World. CAB International, Cambridge
OTU654	0	0	0	0	0	0	0	0	0	0	1	0	0	1	0	0	0	0	0	0	7	1	0	0	0	0	0	0	0	0	0	10	0.00339559	k__Fungi; p__Ascomycota; c__Eurotiomycetes; o__Eurotiales; f__Aspergillaceae; g__Penicillium	Eurotiales	7	Saprotroph	Undefined Saprotroph	Microfungus	NULL	Possible	NULL	Sterkenburg E, et al. 2015. New Phytologist 207:1145-1158
OTU668	0	0	0	0	0	0	0	0	0	0	0	0	0	0	0	1	0	0	0	0	0	0	0	0	0	0	0	1	8	0	0	10	0.00339559	k__Fungi; p__Ascomycota; c__Saccharomycetes; o__Saccharomycetales; f__Saccharomycetales_fam_Incertae_sedis; g__Candida; s__Candida_boleticola_SH1516583.08FU	Saccharomycetales	7	Saprotroph	Undefined Saprotroph	Yeast	NULL	Possible	NULL	Sterkenburg E, et al. 2015. New Phytologist 207:1145-1158
OTU822	0	0	10	0	0	0	0	0	0	0	0	0	0	0	0	0	0	0	0	0	0	0	0	0	0	0	0	0	0	0	0	10	0.00339559	k__Fungi; p__Ascomycota; c__Saccharomycetes; o__Saccharomycetales; f__Saccharomycetales_fam_Incertae_sedis; g__Candida	Saccharomycetales	7	Saprotroph	Undefined Saprotroph	Yeast	NULL	Possible	NULL	Sterkenburg E, et al. 2015. New Phytologist 207:1145-1158
OTU828	0	0	0	0	0	0	0	0	0	0	0	0	0	2	0	0	4	0	0	3	0	0	0	0	0	0	0	1	0	0	0	10	0.00339559	k__Fungi; p__Ascomycota; c__Sordariomycetes; o__Xylariales; f__Sporocadaceae; g__Pestalotiopsis	Pestalotiopsis	13	Pathotroph	Plant Pathogen	NULL	NULL	Probable	NULL	Tedersoo L, et al. 2014. Science 346:1256688
OTU885	0	0	0	0	0	0	0	0	0	0	0	0	0	0	0	0	0	0	0	0	0	0	0	3	0	5	0	2	0	0	0	10	0.00339559	k__Fungi; p__Basidiomycota; c__Agaricomycetes; o__Agaricales; f__Cortinariaceae; g__Cortinarius	Cortinarius	13	Symbiotroph	Ectomycorrhizal	Agaricoid	NULL	Highly Probable	NULL	Rinaldi AC, et al. 2008. Fungal Diversity 33:1-45; Tedersoo L, et al. 2010. Mycorrhiza 20:217-263; http://mycorrhizas.info/ecmf.html
OTU930	0	0	0	0	0	0	0	0	0	0	0	0	0	0	0	0	0	0	10	0	0	0	0	0	0	0	0	0	0	0	0	10	0.00339559	k__Fungi; p__Basidiomycota; c__Agaricomycetes; o__Agaricales; f__Tricholomataceae	Tricholomataceae	9	Pathotroph-Symbiotroph	Ectomycorrhizal-Fungal Parasite	Agaricoid	NULL	Probable	Tricholoma species are ectomycorrhizal, occurring in coniferous and broadleaved forests (Cannon & Kirk 2007); T. sclerotoideum is parasitic on Helvella spp.	Cannon PF, Kirk PM. 2007. Fungal Families of the World. CAB International, Cambridge
OTU936	0	0	6	0	0	0	0	0	0	0	0	2	0	0	0	2	0	0	0	0	0	0	0	0	0	0	0	0	0	0	0	10	0.00339559	k__Fungi; p__Basidiomycota; c__Agaricomycetes; o__Thelephorales; f__Thelephoraceae	Thelephoraceae	9	Saprotroph-Symbiotroph	Ectomycorrhizal-Undefined Saprotroph	Clavarioid	NULL	Probable	On the ground, on soil, a few on wood. At least some speices ectomycorrhizal (Cannon & Kirk 2007)	Cannon PF, Kirk PM. 2007. Fungal Families of the World. CAB International, Cambridge
OTU948	0	1	0	0	2	0	0	0	0	0	0	2	1	0	0	0	0	0	0	0	0	0	0	1	0	3	0	0	0	0	0	10	0.00339559	k__Fungi; p__Ascomycota; c__Sordariomycetes; o__Xylariales; f__Xylariaceae; g__Biscogniauxia	Biscogniauxia	13	Saprotroph	Undefined Saprotroph	NULL	NULL	Probable	NULL	Tedersoo L, et al. 2014. Science 346:1256688
OTU988	3	0	0	0	0	0	0	0	0	0	0	0	0	1	0	0	0	0	0	0	2	0	4	0	0	0	0	0	0	0	0	10	0.00339559	k__Fungi; p__Ascomycota; c__Lecanoromycetes; o__Lecanorales; f__Ramalinaceae	Ramalinaceae	9	Symbiotroph	Lichenized	Thallus	NULL	Probable	Lichenized with green algae, on rocks , branches etc., often forming extensive carpets of thalli; often prominent in maritime communities (Cannon & Kirk 2007)	Cannon PF, Kirk PM. 2007. Fungal Families of the World. CAB International, Cambridge
OTU991	0	2	0	0	0	0	0	0	0	1	4	0	0	0	0	0	1	2	0	0	0	0	0	0	0	0	0	0	0	0	0	10	0.00339559	k__Fungi; p__Basidiomycota; c__Agaricomycetes; o__Thelephorales; f__Thelephoraceae; g__Odontia	Odontia	13	Saprotroph	Undefined Saprotroph	Corticioid	NULL	Probable	NULL	Tedersoo L, et al. 2014. Science 346:1256688
OTU1024	0	0	0	0	0	0	0	0	0	0	0	0	0	0	0	0	0	0	9	0	0	0	0	0	0	0	1	0	0	0	0	10	0.00339559	k__Fungi	-	-	-	-	-	-	-	Unassigned	-
OTU1034	0	7	0	0	1	0	0	0	1	1	0	0	0	0	0	0	0	0	0	0	0	0	0	0	0	0	0	0	0	0	0	10	0.00339559	k__Fungi	-	-	-	-	-	-	-	Unassigned	-
OTU1056	0	0	0	0	0	0	0	0	0	0	0	0	0	0	0	0	0	0	1	9	0	0	0	0	0	0	0	0	0	0	0	10	0.00339559	k__Fungi	-	-	-	-	-	-	-	Unassigned	-
OTU1066	0	0	0	0	0	0	0	0	0	0	0	3	0	0	0	0	0	0	0	0	0	0	0	0	0	4	0	0	0	3	0	10	0.00339559	k__Fungi	-	-	-	-	-	-	-	Unassigned	-
OTU1075	0	0	0	0	0	0	0	0	0	0	10	0	0	0	0	0	0	0	0	0	0	0	0	0	0	0	0	0	0	0	0	10	0.00339559	k__Fungi; p__Basidiomycota; c__Agaricomycetes; o__Sebacinales	-	-	-	-	-	-	-	Unassigned	-
OTU1098	0	0	0	0	0	0	2	0	1	0	1	1	2	0	0	0	0	1	2	0	0	0	0	0	0	0	0	0	0	0	0	10	0.00339559	k__Fungi; p__Ascomycota	-	-	-	-	-	-	-	Unassigned	-
OTU1109	0	0	0	0	0	0	0	3	0	0	0	0	0	0	0	0	0	0	0	0	0	0	0	0	7	0	0	0	0	0	0	10	0.00339559	k__Fungi; p__Basidiomycota; c__Microbotryomycetes; o__Microbotryomycetes_ord_Incertae_sedis; f__Chrysozymaceae; g__Oberwinklerozyma; s__Oberwinklerozyma_yarrowii_SH1646627.08FU	-	-	-	-	-	-	-	Unassigned	-
OTU1117	0	0	0	0	0	0	0	0	0	0	1	0	0	0	0	0	0	0	9	0	0	0	0	0	0	0	0	0	0	0	0	10	0.00339559	k__Fungi	-	-	-	-	-	-	-	Unassigned	-
OTU1139	0	0	0	0	0	0	1	0	0	0	0	0	0	0	0	0	0	0	0	0	6	0	0	2	0	0	0	0	0	1	0	10	0.00339559	k__Fungi	-	-	-	-	-	-	-	Unassigned	-
OTU1140	0	0	0	0	0	2	0	0	0	0	8	0	0	0	0	0	0	0	0	0	0	0	0	0	0	0	0	0	0	0	0	10	0.00339559	k__Fungi; p__Basidiomycota	-	-	-	-	-	-	-	Unassigned	-
OTU1143	0	0	0	0	0	0	0	0	0	0	10	0	0	0	0	0	0	0	0	0	0	0	0	0	0	0	0	0	0	0	0	10	0.00339559	k__Fungi; p__Mortierellomycota	-	-	-	-	-	-	-	Unassigned	-
OTU1157	0	0	0	0	0	0	0	0	0	0	0	0	0	0	0	0	0	0	0	10	0	0	0	0	0	0	0	0	0	0	0	10	0.00339559	k__Fungi; p__Basidiomycota; c__Tremellomycetes; o__Filobasidiales; f__Filobasidiaceae; g__Goffeauzyma; s__Goffeauzyma_gastrica_SH1556741.08FU	-	-	-	-	-	-	-	Unassigned	-
OTU1216	0	0	0	0	0	0	0	0	0	0	0	0	0	0	0	0	0	0	1	9	0	0	0	0	0	0	0	0	0	0	0	10	0.00339559	k__Fungi; p__Basidiomycota	-	-	-	-	-	-	-	Unassigned	-
OTU1217	0	0	0	0	0	0	0	0	0	0	0	0	0	0	0	0	0	0	0	0	0	0	0	6	0	0	0	4	0	0	0	10	0.00339559	k__Fungi	-	-	-	-	-	-	-	Unassigned	-
OTU1222	0	0	0	0	0	1	0	0	0	0	0	5	4	0	0	0	0	0	0	0	0	0	0	0	0	0	0	0	0	0	0	10	0.00339559	k__Fungi	-	-	-	-	-	-	-	Unassigned	-
OTU1269	0	0	1	0	1	0	0	0	0	0	3	1	0	0	0	0	0	0	0	1	0	2	0	1	0	0	0	0	0	0	0	10	0.00339559	k__Fungi	-	-	-	-	-	-	-	Unassigned	-
OTU1310	0	0	0	0	0	2	0	0	0	0	0	3	0	0	0	0	0	0	0	0	0	0	0	0	5	0	0	0	0	0	0	10	0.00339559	k__Fungi	-	-	-	-	-	-	-	Unassigned	-
OTU1317	0	1	0	0	0	1	0	0	0	0	0	1	0	0	0	0	1	0	0	1	0	0	0	0	0	0	0	1	4	0	0	10	0.00339559	k__Fungi	-	-	-	-	-	-	-	Unassigned	-
OTU1347	0	0	0	0	0	0	0	0	0	0	0	0	0	0	0	0	0	0	0	0	8	0	0	0	0	0	0	2	0	0	0	10	0.00339559	k__Fungi; p__Ascomycota	-	-	-	-	-	-	-	Unassigned	-
OTU1402	0	3	0	0	1	0	0	0	0	0	0	0	0	0	0	0	0	0	0	2	2	0	0	0	0	0	0	0	0	2	0	10	0.00339559	k__Fungi; p__Ascomycota; c__Sordariomycetes; o__Diaporthales	-	-	-	-	-	-	-	Unassigned	-
OTU1405	0	0	0	0	0	0	0	0	0	0	0	0	0	0	0	0	0	0	0	10	0	0	0	0	0	0	0	0	0	0	0	10	0.00339559	k__Fungi	-	-	-	-	-	-	-	Unassigned	-
OTU1433	0	0	0	0	0	0	0	1	0	0	0	0	0	0	0	9	0	0	0	0	0	0	0	0	0	0	0	0	0	0	0	10	0.00339559	k__Fungi	-	-	-	-	-	-	-	Unassigned	-
OTU1491	0	0	0	0	0	0	0	0	0	0	0	0	0	0	0	0	0	0	0	0	0	0	0	0	10	0	0	0	0	0	0	10	0.00339559	k__Fungi; p__Ascomycota; c__Dothideomycetes; o__Capnodiales	-	-	-	-	-	-	-	Unassigned	-
OTU1584	0	0	4	0	0	0	0	0	0	0	0	3	0	0	0	0	0	0	0	0	0	1	0	0	0	0	2	0	0	0	0	10	0.00339559	k__Fungi; p__Ascomycota; c__Eurotiomycetes; o__Chaetothyriales	-	-	-	-	-	-	-	Unassigned	-
OTU1594	0	0	0	0	0	0	0	0	0	0	0	0	0	0	0	0	0	0	0	10	0	0	0	0	0	0	0	0	0	0	0	10	0.00339559	k__Fungi	-	-	-	-	-	-	-	Unassigned	-
OTU1632	0	0	0	0	0	0	0	0	2	0	0	0	0	0	0	0	0	0	0	0	0	0	0	0	8	0	0	0	0	0	0	10	0.00339559	k__Fungi; p__Ascomycota; c__Leotiomycetes	-	-	-	-	-	-	-	Unassigned	-
OTU1658	0	1	0	0	0	0	0	0	0	0	0	0	0	0	0	1	1	0	0	0	0	0	4	0	0	0	0	0	0	3	0	10	0.00339559	k__Fungi	-	-	-	-	-	-	-	Unassigned	-
OTU1680	0	0	0	0	0	0	0	0	0	0	0	0	0	0	0	0	0	0	0	0	0	0	0	0	0	0	0	0	10	0	0	10	0.00339559	k__Fungi; p__Rozellomycota; c__Rozellomycotina_cls_Incertae_sedis; o__GS11	-	-	-	-	-	-	-	Unassigned	-
OTU1751	0	0	0	0	0	0	0	0	0	0	0	0	0	0	0	0	0	0	0	0	0	0	0	0	10	0	0	0	0	0	0	10	0.00339559	k__Fungi; p__Ascomycota; c__Dothideomycetes	-	-	-	-	-	-	-	Unassigned	-
OTU1848	0	0	1	0	0	0	0	0	0	0	0	0	0	0	0	0	0	0	0	0	0	0	0	0	0	0	0	6	3	0	0	10	0.00339559	k__Fungi; p__Basidiomycota; c__Agaricomycetes; o__Atheliales	-	-	-	-	-	-	-	Unassigned	-
OTU1850	0	1	0	0	0	0	0	0	0	0	0	1	0	0	0	3	1	0	1	0	0	0	0	0	0	0	0	3	0	0	0	10	0.00339559	k__Fungi; p__Ascomycota; c__Sordariomycetes; o__Sordariales	-	-	-	-	-	-	-	Unassigned	-
OTU1910	0	0	0	0	0	0	0	0	0	0	0	10	0	0	0	0	0	0	0	0	0	0	0	0	0	0	0	0	0	0	0	10	0.00339559	k__Fungi	-	-	-	-	-	-	-	Unassigned	-
OTU1972	0	1	0	0	0	0	0	0	0	0	0	0	0	0	0	0	0	0	0	0	0	0	0	1	8	0	0	0	0	0	0	10	0.00339559	k__Fungi; p__Ascomycota	-	-	-	-	-	-	-	Unassigned	-
OTU2008	0	0	0	0	0	0	0	0	0	0	0	0	0	0	0	0	0	0	0	0	0	0	0	0	10	0	0	0	0	0	0	10	0.00339559	k__Fungi	-	-	-	-	-	-	-	Unassigned	-
OTU2114	0	0	1	0	0	0	0	0	7	0	0	0	0	0	0	2	0	0	0	0	0	0	0	0	0	0	0	0	0	0	0	10	0.00339559	k__Fungi; p__Basidiomycota	-	-	-	-	-	-	-	Unassigned	-
OTU2141	0	0	0	0	0	1	0	4	0	0	0	0	0	0	1	4	0	0	0	0	0	0	0	0	0	0	0	0	0	0	0	10	0.00339559	k__Fungi; p__Ascomycota; c__Dothideomycetes	-	-	-	-	-	-	-	Unassigned	-
OTU2262	0	0	0	0	0	0	0	0	0	0	0	0	0	0	0	0	0	0	0	0	0	0	0	0	9	0	0	0	0	0	1	10	0.00339559	k__Fungi; p__Ascomycota; c__Lecanoromycetes; o__Ostropales; f__Gomphillaceae; g__Taitaia; s__Taitaia_aurea_SH1539909.08FU	-	-	-	-	-	-	-	Unassigned	-
OTU2452	0	0	0	0	0	0	0	0	0	0	0	10	0	0	0	0	0	0	0	0	0	0	0	0	0	0	0	0	0	0	0	10	0.00339559	k__Fungi	-	-	-	-	-	-	-	Unassigned	-
OTU2656	0	0	0	0	0	0	0	0	0	0	0	0	0	0	0	0	0	0	0	0	0	0	0	0	10	0	0	0	0	0	0	10	0.00339559	k__Fungi; p__Ascomycota; c__Sordariomycetes; o__Xylariales	-	-	-	-	-	-	-	Unassigned	-
OTU2734	0	0	0	0	0	0	0	0	0	0	0	0	0	0	0	0	0	0	0	0	0	0	0	0	0	0	0	10	0	0	0	10	0.00339559	k__Fungi; p__Ascomycota	-	-	-	-	-	-	-	Unassigned	-
OTU2754	0	0	0	0	0	2	0	0	0	0	0	2	0	0	0	1	2	2	1	0	0	0	0	0	0	0	0	0	0	0	0	10	0.00339559	k__Fungi; p__Basidiomycota; c__Agaricomycetes; o__Auriculariales	-	-	-	-	-	-	-	Unassigned	-
OTU3811	0	0	0	0	0	0	0	0	0	0	0	0	0	0	0	0	0	0	0	0	0	0	0	0	0	0	0	10	0	0	0	10	0.00339559	k__Fungi	-	-	-	-	-	-	-	Unassigned	-
OTU4582	0	0	6	0	0	0	0	1	0	0	0	0	0	0	0	0	0	2	0	0	0	0	0	0	0	0	1	0	0	0	0	10	0.00339559	k__Fungi	-	-	-	-	-	-	-	Unassigned	-
OTU4652	0	0	0	1	0	0	2	1	2	0	1	1	0	0	0	0	0	0	2	0	0	0	0	0	0	0	0	0	0	0	0	10	0.00339559	k__Fungi	-	-	-	-	-	-	-	Unassigned	-
OTU491	0	0	0	0	0	0	0	0	0	0	0	0	0	0	0	0	0	0	0	0	0	0	0	0	0	10	0	0	0	0	0	10	0.00339559	k__Fungi; p__Basidiomycota; c__Agaricomycetes; o__Auriculariales	-	-	-	-	-	-	-	Unassigned	-
OTU586	0	0	0	0	0	0	0	0	0	0	0	0	0	0	0	0	0	0	0	0	1	6	3	0	0	0	0	0	0	0	0	10	0.00339559	k__Fungi; p__Ascomycota; c__Leotiomycetes; o__Helotiales	-	-	-	-	-	-	-	Unassigned	-
OTU687	0	0	0	0	0	1	0	0	0	0	0	4	0	0	0	0	0	0	2	0	0	0	0	0	0	0	0	0	3	0	0	10	0.00339559	k__Fungi; p__Ascomycota; c__Lecanoromycetes	-	-	-	-	-	-	-	Unassigned	-
OTU727	0	0	0	0	0	1	0	0	0	0	0	0	0	0	0	0	0	0	0	0	5	0	0	0	0	0	4	0	0	0	0	10	0.00339559	k__Fungi; p__Basidiomycota; c__Agaricostilbomycetes	-	-	-	-	-	-	-	Unassigned	-
OTU740	0	0	0	0	0	2	0	0	0	0	0	0	1	0	0	6	0	1	0	0	0	0	0	0	0	0	0	0	0	0	0	10	0.00339559	k__Fungi	-	-	-	-	-	-	-	Unassigned	-
OTU787	0	0	0	0	0	0	0	0	0	0	1	0	0	2	0	0	0	0	0	0	7	0	0	0	0	0	0	0	0	0	0	10	0.00339559	k__Fungi	-	-	-	-	-	-	-	Unassigned	-
OTU807	0	0	0	0	0	0	0	0	0	0	0	1	0	0	8	0	0	1	0	0	0	0	0	0	0	0	0	0	0	0	0	10	0.00339559	k__Fungi; p__Ascomycota; c__Eurotiomycetes; o__Chaetothyriales	-	-	-	-	-	-	-	Unassigned	-
OTU821	0	1	0	0	0	1	0	1	3	3	0	0	0	0	0	0	0	0	0	0	0	0	0	1	0	0	0	0	0	0	0	10	0.00339559	k__Fungi; p__Basidiomycota; c__Agaricomycetes; o__Polyporales	-	-	-	-	-	-	-	Unassigned	-
OTU855	0	0	0	0	0	0	0	0	0	0	2	1	0	0	0	0	0	0	0	0	0	0	0	0	0	0	0	7	0	0	0	10	0.00339559	k__Fungi; p__Basidiomycota; c__Agaricomycetes; o__Agaricales	-	-	-	-	-	-	-	Unassigned	-
OTU869	5	4	0	0	0	0	0	0	0	0	0	0	0	0	1	0	0	0	0	0	0	0	0	0	0	0	0	0	0	0	0	10	0.00339559	k__Fungi; p__Ascomycota; c__Dothideomycetes	-	-	-	-	-	-	-	Unassigned	-
OTU871	0	0	0	0	0	1	0	2	0	0	0	1	0	0	5	1	0	0	0	0	0	0	0	0	0	0	0	0	0	0	0	10	0.00339559	k__Fungi; p__Basidiomycota; c__Microbotryomycetes	-	-	-	-	-	-	-	Unassigned	-
OTU874	0	1	0	4	0	0	0	1	1	1	2	0	0	0	0	0	0	0	0	0	0	0	0	0	0	0	0	0	0	0	0	10	0.00339559	k__Fungi	-	-	-	-	-	-	-	Unassigned	-
OTU880	0	0	0	0	0	0	0	0	0	0	0	0	0	0	0	0	0	0	0	0	10	0	0	0	0	0	0	0	0	0	0	10	0.00339559	k__Fungi; p__Basidiomycota	-	-	-	-	-	-	-	Unassigned	-
OTU893	0	0	0	0	0	0	0	0	0	0	0	0	0	0	0	0	0	0	0	0	0	0	7	0	0	3	0	0	0	0	0	10	0.00339559	k__Fungi; p__Basidiomycota; c__Agaricomycetes	-	-	-	-	-	-	-	Unassigned	-
OTU897	0	0	0	0	0	0	0	0	0	0	0	1	0	0	0	0	0	0	2	6	0	0	0	0	0	0	1	0	0	0	0	10	0.00339559	k__Fungi; p__Rozellomycota	-	-	-	-	-	-	-	Unassigned	-
OTU904	8	2	0	0	0	0	0	0	0	0	0	0	0	0	0	0	0	0	0	0	0	0	0	0	0	0	0	0	0	0	0	10	0.00339559	k__Fungi; p__Ascomycota; c__Sordariomycetes; o__Xylariales	-	-	-	-	-	-	-	Unassigned	-
OTU932	0	0	0	0	0	0	1	0	0	0	0	0	0	0	0	1	0	0	3	5	0	0	0	0	0	0	0	0	0	0	0	10	0.00339559	k__Fungi; p__Rozellomycota	-	-	-	-	-	-	-	Unassigned	-
OTU966	0	0	0	0	0	0	0	0	0	0	0	0	0	0	0	0	0	0	0	0	0	0	0	0	3	0	6	0	0	0	1	10	0.00339559	k__Fungi; p__Ascomycota; c__Leotiomycetes; o__Helotiales	-	-	-	-	-	-	-	Unassigned	-
OTU968	0	0	0	0	0	0	0	0	0	0	0	0	0	0	0	0	0	0	0	0	0	0	0	0	0	10	0	0	0	0	0	10	0.00339559	k__Fungi	-	-	-	-	-	-	-	Unassigned	-
OTU972	0	1	0	0	0	0	0	0	0	0	0	0	0	0	1	0	0	0	0	0	6	0	0	0	0	0	2	0	0	0	0	10	0.00339559	k__Fungi	-	-	-	-	-	-	-	Unassigned	-
OTU973	0	0	0	0	0	0	0	0	0	0	0	0	0	0	0	0	0	0	0	0	10	0	0	0	0	0	0	0	0	0	0	10	0.00339559	k__Fungi; p__Basidiomycota	-	-	-	-	-	-	-	Unassigned	-
OTU1030	1	8	0	0	0	0	0	0	0	0	0	0	0	0	0	0	0	0	0	0	0	0	0	0	0	0	0	0	0	0	0	9	0.00305603	k__Fungi; p__Ascomycota; c__Eurotiomycetes; o__Chaetothyriales; f__Herpotrichiellaceae	Herpotrichiellaceae	9	Pathotroph-Saprotroph	Animal Pathogen-Fungal Parasite-Undefined Saprotroph	Facultative Yeast-Microfungus	NULL	Probable	Mostly saprobic on plants or other fungi, isolated from soil etc., and from medical sources (Cannon & Kirk 2007)	Cannon PF, Kirk PM. 2007. Fungal Families of the World. CAB International, Cambridge
OTU1035	0	0	0	0	0	0	0	0	0	0	5	1	0	0	0	2	1	0	0	0	0	0	0	0	0	0	0	0	0	0	0	9	0.00305603	k__Fungi; p__Basidiomycota; c__Tremellomycetes; o__Tremellales; f__Tremellaceae; g__Filobasidiella	Tremellales	7	Pathotroph-Saprotroph-Symbiotroph	Fungal Parasite-Undefined Saprotroph	Tremelloid-Yeast	NULL	Possible	The order contains both teleomorphic and anamorphic species, most of the latter being yeasts	Sterkenburg E, et al. 2015. New Phytologist 207:1145-1158
OTU1048	0	0	0	0	0	0	0	0	0	0	0	0	0	0	0	0	0	0	0	0	0	0	0	5	0	3	0	1	0	0	0	9	0.00305603	k__Fungi; p__Basidiomycota; c__Agaricomycetes; o__Agaricales; f__Tricholomataceae	Tricholomataceae	9	Pathotroph-Symbiotroph	Ectomycorrhizal-Fungal Parasite	Agaricoid	NULL	Probable	Tricholoma species are ectomycorrhizal, occurring in coniferous and broadleaved forests (Cannon & Kirk 2007); T. sclerotoideum is parasitic on Helvella spp.	Cannon PF, Kirk PM. 2007. Fungal Families of the World. CAB International, Cambridge
OTU1085	0	0	1	0	0	0	0	0	1	0	0	0	0	0	0	0	0	0	0	0	7	0	0	0	0	0	0	0	0	0	0	9	0.00305603	k__Fungi; p__Ascomycota; c__Sordariomycetes; o__Xylariales; f__Xylariaceae; g__Biscogniauxia	Biscogniauxia	13	Saprotroph	Undefined Saprotroph	NULL	NULL	Probable	NULL	Tedersoo L, et al. 2014. Science 346:1256688
OTU1090	0	0	0	0	0	0	0	0	0	0	6	0	0	0	0	0	0	0	1	0	0	0	0	0	0	0	2	0	0	0	0	9	0.00305603	k__Fungi; p__Mucoromycota; c__Mucoromycetes; o__Mucorales; f__Pilobolaceae; g__Pilobolus; s__Pilobolus_lentiger_SH1648560.08FU	Mucorales	7	Saprotroph	Undefined Saprotroph	Microfungus	NULL	Possible	NULL	Sterkenburg E, et al. 2015. New Phytologist 207:1145-1158
OTU1111	0	0	0	0	0	0	0	0	0	0	0	0	0	0	0	0	0	0	0	0	0	0	0	0	0	0	0	0	9	0	0	9	0.00305603	k__Fungi; p__Basidiomycota; c__Agaricomycetes; o__Agaricales; f__Cortinariaceae; g__Cortinarius; s__Cortinarius_waiporianus_SH1503838.08FU	Cortinarius	13	Symbiotroph	Ectomycorrhizal	Agaricoid	NULL	Highly Probable	NULL	Rinaldi AC, et al. 2008. Fungal Diversity 33:1-45; Tedersoo L, et al. 2010. Mycorrhiza 20:217-263; http://mycorrhizas.info/ecmf.html
OTU1277	0	0	0	0	0	0	0	0	0	0	1	0	0	0	0	1	0	1	0	0	5	0	0	0	0	0	0	0	0	1	0	9	0.00305603	k__Fungi; p__Basidiomycota; c__Agaricomycetes; o__Agaricales; f__Lycoperdaceae; g__Lycoperdon; s__Lycoperdon_pyriforme_SH1556524.08FU	Lycoperdon	13	Saprotroph	Undefined Saprotroph	Gasteroid	NULL	Probable	Common name - puffball	Grgurinovic CA, Simpson JA. 2001. Fungal Diversity 8:97-127; Tedersoo L, et al. 2014. Science 346:1256688
OTU1304	0	0	0	0	0	0	0	1	0	0	1	0	3	1	3	0	0	0	0	0	0	0	0	0	0	0	0	0	0	0	0	9	0.00305603	k__Fungi; p__Mortierellomycota; c__Mortierellomycetes; o__Mortierellales; f__Mortierellaceae; g__Mortierella	Mortierellaceae	9	Saprotroph-Symbiotroph	Endophyte-Litter Saprotroph-Soil Saprotroph-Undefined Saprotroph	Microfungus	NULL	Possible	Saprobic in soil and thus frequenctly isolated from soil and material contaminated with soil such as hay or rotten silage and spoil tips (Cannon & Kirk 2007)	Cannon PF, Kirk PM. 2007. Fungal Families of the World. CAB International, Cambridge; Purahong W, et al. 2016. Molecular Ecology 25:4059-4074
OTU1312	0	0	0	0	0	0	0	0	0	0	5	3	0	0	0	0	0	0	1	0	0	0	0	0	0	0	0	0	0	0	0	9	0.00305603	k__Fungi; p__Ascomycota; c__Leotiomycetes; o__Thelebolales; f__Pseudeurotiaceae; g__Pseudogymnoascus	Pseudogymnoascus	13	Pathotroph-Saprotroph-Symbiotroph	Animal Pathogen-Soil Saprotroph	NULL	NULL	Possible	It is important to note that the majority of species that comprise this genus, including the White-Nose Bat Syndrome causing Pseudogymnoascus destructans, were once placed in the genus Geomyces (see Minnis & Lindner 2013),and including Pseudogymnoascus panorum (as Geomyces panorum) that had been widely applied to a number of isolates from cold places, including those found in soil, on living root…	Minnis AM, Lindner DL. 2013. Fungal Biology 117:638-649; Tedersoo L, et al. 2014. Science 346:1256688
OTU1382	0	0	0	0	0	0	0	0	0	1	1	0	0	0	0	0	0	2	0	0	0	0	0	0	0	0	0	5	0	0	0	9	0.00305603	k__Fungi; p__Mucoromycota; c__Mucoromycetes; o__Mucorales; f__Mucoraceae; g__Mucor	Mucor	13	Saprotroph	Undefined Saprotroph	NULL	NULL	Probable	NULL	Tedersoo L, et al. 2014. Science 346:1256688
OTU1431	0	0	0	0	0	0	0	0	2	0	0	6	0	0	0	0	0	0	0	0	0	0	0	0	0	0	0	0	0	1	0	9	0.00305603	k__Fungi; p__Basidiomycota; c__Agaricomycetes; o__Agaricales; f__Tricholomataceae; g__Gamundia	Gamundia	13	Saprotroph	Undefined Saprotroph	NULL	NULL	Probable	NULL	Tedersoo L, et al. 2014. Science 346:1256688
OTU1545	0	0	0	0	0	0	0	0	1	0	1	0	0	0	0	1	0	0	3	1	0	0	0	0	0	0	1	0	0	1	0	9	0.00305603	k__Fungi; p__Ascomycota; c__Eurotiomycetes; o__Chaetothyriales; f__Herpotrichiellaceae; g__Cladophialophora	Cladophialophora	13	Saprotroph	Undefined Saprotroph	Facultative Yeast	NULL	Probable	NULL	James TY, et al. 2006. Nature 443:818-822
OTU1566	0	0	0	0	0	0	0	1	0	0	6	1	0	0	0	0	0	0	0	0	0	0	0	0	0	0	0	1	0	0	0	9	0.00305603	k__Fungi; p__Basidiomycota; c__Agaricomycetes; o__Atheliales; f__Atheliaceae; g__Athelopsis; s__Athelopsis_lembospora_SH1246906.08FU	Athelopsis	13	Saprotroph	Undefined Saprotroph	NULL	White Rot	Probable	NULL	Tedersoo L, et al. 2014. Science 346:1256688
OTU1682	0	0	0	0	0	0	0	0	0	0	0	0	0	0	0	0	0	0	9	0	0	0	0	0	0	0	0	0	0	0	0	9	0.00305603	k__Fungi; p__Basidiomycota; c__Agaricomycetes; o__Agaricales; f__Cortinariaceae; g__Cortinarius	Cortinarius	13	Symbiotroph	Ectomycorrhizal	Agaricoid	NULL	Highly Probable	NULL	Rinaldi AC, et al. 2008. Fungal Diversity 33:1-45; Tedersoo L, et al. 2010. Mycorrhiza 20:217-263; http://mycorrhizas.info/ecmf.html
OTU1711	0	0	0	0	0	0	0	0	2	0	0	0	0	0	0	3	0	0	0	0	0	4	0	0	0	0	0	0	0	0	0	9	0.00305603	k__Fungi; p__Basidiomycota; c__Agaricomycetes; o__Hymenochaetales; f__Rickenellaceae; g__Sidera; s__Sidera_vulgaris_SH1172464.08FU	Sidera	13	Saprotroph	Undefined Saprotroph	NULL	White Rot	Probable	NULL	Tedersoo L, et al. 2014. Science 346:1256688
OTU1719	0	0	0	0	0	0	0	0	0	0	0	0	0	0	0	0	0	0	9	0	0	0	0	0	0	0	0	0	0	0	0	9	0.00305603	k__Fungi; p__Basidiomycota; c__Agaricomycetes; o__Hymenochaetales; f__Schizoporaceae; g__Hyphodontia	Hyphodontia	13	Saprotroph	Undefined Saprotroph	Corticioid	White Rot	Probable	NULL	Tedersoo L, et al. 2014. Science 346:1256688
OTU1773	0	0	0	0	0	0	0	0	0	0	0	0	0	0	0	0	0	0	0	0	0	0	0	0	0	9	0	0	0	0	0	9	0.00305603	k__Fungi; p__Basidiomycota; c__Agaricomycetes; o__Agaricales; f__Cortinariaceae; g__Cortinarius	Cortinarius	13	Symbiotroph	Ectomycorrhizal	Agaricoid	NULL	Highly Probable	NULL	Rinaldi AC, et al. 2008. Fungal Diversity 33:1-45; Tedersoo L, et al. 2010. Mycorrhiza 20:217-263; http://mycorrhizas.info/ecmf.html
OTU1799	0	0	7	0	0	0	0	0	0	0	1	0	0	0	0	0	0	0	0	0	0	0	1	0	0	0	0	0	0	0	0	9	0.00305603	k__Fungi; p__Mortierellomycota; c__Mortierellomycetes; o__Mortierellales; f__Mortierellaceae; g__Mortierella	Mortierellaceae	9	Saprotroph-Symbiotroph	Endophyte-Litter Saprotroph-Soil Saprotroph-Undefined Saprotroph	Microfungus	NULL	Possible	Saprobic in soil and thus frequenctly isolated from soil and material contaminated with soil such as hay or rotten silage and spoil tips (Cannon & Kirk 2007)	Cannon PF, Kirk PM. 2007. Fungal Families of the World. CAB International, Cambridge; Purahong W, et al. 2016. Molecular Ecology 25:4059-4074
OTU1827	0	0	0	0	0	0	0	0	0	0	0	0	0	0	0	0	0	0	0	0	8	0	0	0	0	0	0	0	0	1	0	9	0.00305603	k__Fungi; p__Ascomycota; c__Eurotiomycetes; o__Chaetothyriales; f__Herpotrichiellaceae; g__Cladophialophora	Cladophialophora	13	Saprotroph	Undefined Saprotroph	Facultative Yeast	NULL	Probable	NULL	James TY, et al. 2006. Nature 443:818-822
OTU1847	2	0	0	0	0	0	0	0	0	1	0	0	0	1	0	3	0	0	0	2	0	0	0	0	0	0	0	0	0	0	0	9	0.00305603	k__Fungi; p__Basidiomycota; c__Agaricomycetes; o__Cantharellales; f__Ceratobasidiaceae	Ceratobasidiaceae	9	Pathotroph-Saprotroph-Symbiotroph	Endomycorrhizal-Plant Pathogen-Undefined Saprotroph	Microfungus	NULL	Possible	Best known as plant pathogens, but also saprobic. Species are endomycorrhizal with a wide range of plant roots - especially of Orchidaceae but also even bryophytes (Cannon & Kirk 2007)	Cannon PF, Kirk PM. 2007. Fungal Families of the World. CAB International, Cambridge
OTU1922	1	0	2	0	0	0	0	0	0	0	0	0	0	0	0	0	0	0	2	0	1	0	3	0	0	0	0	0	0	0	0	9	0.00305603	k__Fungi; p__Ascomycota; c__Sordariomycetes; o__Hypocreales	Hypocreales	7	Saprotroph	Undefined Saprotroph	Microfungus	NULL	Possible	NULL	Sterkenburg E, et al. 2015. New Phytologist 207:1145-1158
OTU2014	0	0	0	0	0	1	1	0	2	0	0	5	0	0	0	0	0	0	0	0	0	0	0	0	0	0	0	0	0	0	0	9	0.00305603	k__Fungi; p__Basidiomycota; c__Agaricomycetes; o__Polyporales; f__Meruliaceae; g__Ceriporia	Ceriporia	13	Saprotroph	Wood Saprotroph	Corticioid	White Rot	Highly Probable	NULL	Tedersoo L, et al. 2014. Science 346:1256688
OTU2168	0	0	0	0	0	0	0	0	0	0	9	0	0	0	0	0	0	0	0	0	0	0	0	0	0	0	0	0	0	0	0	9	0.00305603	k__Fungi; p__Basidiomycota; c__Agaricomycetes; o__Cantharellales; f__Clavulinaceae; g__Clavulina	Clavulina	13	Symbiotroph	Ectomycorrhizal	Clavarioid	NULL	Highly Probable	NULL	Tedersoo L, et al. 2014. Science 346:1256688 (doi:10.1126/science.1256688)
OTU2183	0	1	0	0	0	0	0	0	0	0	0	0	0	0	0	2	0	0	2	2	0	0	0	0	0	0	0	2	0	0	0	9	0.00305603	k__Fungi; p__Basidiomycota; c__Agaricomycetes; o__Agaricales; f__Cortinariaceae	Cortinariaceae	9	Symbiotroph	Ectomycorrhizal	Agaricoid	NULL	Probable	Ectomycorrhizal with woody plants, especially Pinaceae, Fagaceae and Salicaceae (Cannon & Kirk 2007)	Cannon PF, Kirk PM. 2007. Fungal Families of the World. CAB International, Cambridge
OTU2284	0	0	0	0	0	0	0	0	0	0	0	0	0	0	0	0	0	1	0	0	1	0	3	3	0	0	0	0	1	0	0	9	0.00305603	k__Fungi; p__Basidiomycota; c__Agaricomycetes; o__Agaricales; f__Cortinariaceae; g__Cortinarius	Cortinarius	13	Symbiotroph	Ectomycorrhizal	Agaricoid	NULL	Highly Probable	NULL	Rinaldi AC, et al. 2008. Fungal Diversity 33:1-45; Tedersoo L, et al. 2010. Mycorrhiza 20:217-263; http://mycorrhizas.info/ecmf.html
OTU2348	0	0	0	0	0	0	0	0	0	0	0	0	0	0	0	0	0	0	0	0	0	0	0	0	9	0	0	0	0	0	0	9	0.00305603	k__Fungi; p__Ascomycota; c__Lecanoromycetes; o__Peltigerales; f__Pannariaceae; g__Psoroma; s__Psoroma_sphinctrinum_SH1155005.08FU	Psoroma	13	Symbiotroph	Lichenized	Thallus	NULL	Highly Probable	NULL	Esslinger TL. 2014. North Dakota State University (http://www.ndsu.edu/pubweb/~esslinge/chcklst/chcklst7.htm)
OTU2440	3	0	0	0	0	0	0	0	0	0	0	0	0	1	0	2	0	0	3	0	0	0	0	0	0	0	0	0	0	0	0	9	0.00305603	k__Fungi; p__Basidiomycota; c__Agaricomycetes; o__Hymenochaetales; f__Schizoporaceae; g__Hyphodontia	Hyphodontia	13	Saprotroph	Undefined Saprotroph	Corticioid	White Rot	Probable	NULL	Tedersoo L, et al. 2014. Science 346:1256688
OTU2492	0	0	0	0	0	0	0	0	0	0	0	0	0	0	0	0	0	0	0	0	0	0	0	0	0	0	0	9	0	0	0	9	0.00305603	k__Fungi; p__Ascomycota; c__Leotiomycetes; o__Helotiales; f__Dermateaceae; g__Pezicula	Pezicula	13	Pathotroph-Saprotroph	Endophyte-Plant Pathogen-Undefined Saprotroph	NULL	NULL	Probable	Most species in Pezicula are only known as saprobes or harmless endophytes, and occasionally as weak plant pathogens.	Chen C, et al. 2015. Fungal Biology 10.1016/j.funbio.2015.09.013; Tedersoo L, et al. 2014. Science 346:1256688
OTU2688	2	0	0	0	0	0	0	0	0	0	0	0	0	2	0	1	0	0	0	0	0	0	0	0	0	0	4	0	0	0	0	9	0.00305603	k__Fungi; p__Basidiomycota; c__Agaricomycetes; o__Agaricales; f__Hydnangiaceae; g__Laccaria	Laccaria	13	Symbiotroph	Ectomycorrhizal	Agaricoid	NULL	Highly Probable	NULL	Rinaldi AC, et al. 2008. Fungal Diversity 33:1-45; Tedersoo L, et al. 2010. Mycorrhiza 20:217-263; http://mycorrhizas.info/ecmf.html
OTU2732	0	0	0	0	0	0	0	0	0	0	0	0	0	0	0	0	0	0	0	0	0	0	0	0	0	0	0	9	0	0	0	9	0.00305603	k__Fungi; p__Ascomycota; c__Leotiomycetes; o__Helotiales; f__Dermateaceae; g__Pezicula	Pezicula	13	Pathotroph-Saprotroph	Endophyte-Plant Pathogen-Undefined Saprotroph	NULL	NULL	Probable	Most species in Pezicula are only known as saprobes or harmless endophytes, and occasionally as weak plant pathogens.	Chen C, et al. 2015. Fungal Biology 10.1016/j.funbio.2015.09.013; Tedersoo L, et al. 2014. Science 346:1256688
OTU2901	0	0	0	0	0	0	0	0	0	0	0	0	0	0	0	0	0	0	0	0	0	0	6	3	0	0	0	0	0	0	0	9	0.00305603	k__Fungi; p__Basidiomycota; c__Agaricomycetes; o__Agaricales; f__Cortinariaceae; g__Cortinarius	Cortinarius	13	Symbiotroph	Ectomycorrhizal	Agaricoid	NULL	Highly Probable	NULL	Rinaldi AC, et al. 2008. Fungal Diversity 33:1-45; Tedersoo L, et al. 2010. Mycorrhiza 20:217-263; http://mycorrhizas.info/ecmf.html
OTU2965	0	0	0	0	0	0	0	1	0	0	0	0	0	0	0	0	0	0	1	7	0	0	0	0	0	0	0	0	0	0	0	9	0.00305603	k__Fungi; p__Ascomycota; c__Leotiomycetes; o__Helotiales; f__Sclerotiniaceae	Sclerotiniaceae	9	Pathotroph	Plant Pathogen	Microfungus	NULL	Probable	Primarily necrotrophs, infecting roots, leaves, fruits, seeds, etc. and causing moulds, damping off etc. Sclerotia often overwinter and can survive for long periods in soil (Cannon & Kirk 2007)	Cannon PF, Kirk PM. 2007. Fungal Families of the World. CAB International, Cambridge
OTU3810	0	0	0	0	0	0	0	0	0	0	0	0	0	0	0	0	0	0	0	0	0	0	0	0	0	0	0	9	0	0	0	9	0.00305603	k__Fungi; p__Ascomycota; c__Saccharomycetes; o__Saccharomycetales; f__Saccharomycetaceae	Saccharomycetales	7	Saprotroph	Undefined Saprotroph	Yeast	NULL	Possible	NULL	Sterkenburg E, et al. 2015. New Phytologist 207:1145-1158
OTU892	0	0	0	0	0	0	0	0	2	0	0	0	0	0	0	0	0	0	0	0	0	0	0	0	0	0	0	2	5	0	0	9	0.00305603	k__Fungi; p__Ascomycota; c__Leotiomycetes; o__Helotiales; f__Helotiales_fam_Incertae_sedis; g__Chalara	Chalara	13	Pathotroph-Saprotroph-Symbiotroph	Endophyte-Plant Pathogen-Wood Saprotroph	NULL	Soft Rot	Probable	NULL	Duncan CG, Eslyn WE. 1966. Mycologia 58:642-645; Tedersoo L, et al. 2014. Science 346:1256688
OTU895	0	0	1	0	0	1	0	1	0	0	0	2	1	0	0	0	0	2	1	0	0	0	0	0	0	0	0	0	0	0	0	9	0.00305603	k__Fungi; p__Basidiomycota; c__Agaricomycetes; o__Polyporales; f__Meruliaceae; g__Mycoacia	Mycoacia	13	Saprotroph	Undefined Saprotroph	Corticioid	White Rot	Probable	NULL	Tedersoo L, et al. 2014. Science 346:1256688
OTU907	0	9	0	0	0	0	0	0	0	0	0	0	0	0	0	0	0	0	0	0	0	0	0	0	0	0	0	0	0	0	0	9	0.00305603	k__Fungi; p__Ascomycota; c__Eurotiomycetes; o__Chaetothyriales; f__Herpotrichiellaceae	Herpotrichiellaceae	9	Pathotroph-Saprotroph	Animal Pathogen-Fungal Parasite-Undefined Saprotroph	Facultative Yeast-Microfungus	NULL	Probable	Mostly saprobic on plants or other fungi, isolated from soil etc., and from medical sources (Cannon & Kirk 2007)	Cannon PF, Kirk PM. 2007. Fungal Families of the World. CAB International, Cambridge
OTU958	0	0	9	0	0	0	0	0	0	0	0	0	0	0	0	0	0	0	0	0	0	0	0	0	0	0	0	0	0	0	0	9	0.00305603	k__Fungi; p__Basidiomycota; c__Agaricomycetes; o__Agaricales; f__Cortinariaceae; g__Cortinarius	Cortinarius	13	Symbiotroph	Ectomycorrhizal	Agaricoid	NULL	Highly Probable	NULL	Rinaldi AC, et al. 2008. Fungal Diversity 33:1-45; Tedersoo L, et al. 2010. Mycorrhiza 20:217-263; http://mycorrhizas.info/ecmf.html
OTU992	0	0	0	0	0	0	0	0	0	0	0	0	0	0	0	0	0	0	0	0	0	0	0	8	0	0	1	0	0	0	0	9	0.00305603	k__Fungi; p__Ascomycota; c__Leotiomycetes; o__Helotiales; f__Helotiaceae; g__Meliniomyces	Meliniomyces	13	Saprotroph-Symbiotroph	Ectomycorrhizal-Endophyte-Ericoid Mycorrhizal-Litter Saprotroph-Orchid Mycorrhizal	Dark Septate Endophyte	NULL	Probable	NULL	Tedersoo L, et al. 2014. Science 346:1256688
OTU998	0	0	0	5	0	0	0	0	0	1	0	0	0	0	0	2	0	0	0	1	0	0	0	0	0	0	0	0	0	0	0	9	0.00305603	k__Fungi; p__Basidiomycota; c__Agaricomycetes; o__Agaricales; f__Cortinariaceae; g__Cortinarius	Cortinarius	13	Symbiotroph	Ectomycorrhizal	Agaricoid	NULL	Highly Probable	NULL	Rinaldi AC, et al. 2008. Fungal Diversity 33:1-45; Tedersoo L, et al. 2010. Mycorrhiza 20:217-263; http://mycorrhizas.info/ecmf.html
OTU1005	0	0	0	0	0	0	0	0	0	0	0	9	0	0	0	0	0	0	0	0	0	0	0	0	0	0	0	0	0	0	0	9	0.00305603	k__Fungi	-	-	-	-	-	-	-	Unassigned	-
OTU1012	0	0	2	0	0	0	2	1	0	2	0	0	0	0	2	0	0	0	0	0	0	0	0	0	0	0	0	0	0	0	0	9	0.00305603	k__Fungi	-	-	-	-	-	-	-	Unassigned	-
OTU1020	1	0	0	0	0	0	0	1	1	1	1	2	0	0	0	0	1	0	0	1	0	0	0	0	0	0	0	0	0	0	0	9	0.00305603	k__Fungi; p__Ascomycota; c__Leotiomycetes; o__Helotiales	-	-	-	-	-	-	-	Unassigned	-
OTU1036	0	1	0	0	0	0	0	0	0	0	0	0	0	0	0	0	0	0	0	0	0	5	0	2	0	1	0	0	0	0	0	9	0.00305603	k__Fungi	-	-	-	-	-	-	-	Unassigned	-
OTU1044	0	0	0	0	0	0	0	0	0	0	0	0	0	0	0	0	0	0	0	0	0	0	1	0	0	0	3	0	5	0	0	9	0.00305603	k__Fungi	-	-	-	-	-	-	-	Unassigned	-
OTU1070	0	0	0	1	0	0	1	1	0	0	0	0	1	0	1	0	0	0	0	0	0	0	2	0	0	0	2	0	0	0	0	9	0.00305603	k__Fungi; p__Basidiomycota; c__Microbotryomycetes; o__Microbotryomycetes_ord_Incertae_sedis; f__Chrysozymaceae	-	-	-	-	-	-	-	Unassigned	-
OTU1080	0	0	0	0	0	0	0	0	0	0	0	0	0	0	0	0	0	0	0	0	0	0	0	0	0	0	9	0	0	0	0	9	0.00305603	k__Fungi	-	-	-	-	-	-	-	Unassigned	-
OTU1103	0	0	0	0	0	0	0	0	0	0	0	0	0	0	0	0	0	0	0	0	0	2	4	0	0	0	0	3	0	0	0	9	0.00305603	k__Fungi; p__Basidiomycota; c__Agaricomycetes; o__Hymenochaetales	-	-	-	-	-	-	-	Unassigned	-
OTU1122	0	4	4	0	0	0	0	0	0	0	0	0	0	0	0	0	0	0	0	1	0	0	0	0	0	0	0	0	0	0	0	9	0.00305603	k__Fungi	-	-	-	-	-	-	-	Unassigned	-
OTU1124	0	0	0	0	0	1	1	0	0	0	0	5	0	0	0	0	0	0	1	1	0	0	0	0	0	0	0	0	0	0	0	9	0.00305603	k__Fungi; p__Ascomycota; c__Leotiomycetes; o__Helotiales	-	-	-	-	-	-	-	Unassigned	-
OTU1154	0	0	0	7	1	0	0	0	0	0	0	0	0	0	0	1	0	0	0	0	0	0	0	0	0	0	0	0	0	0	0	9	0.00305603	k__Fungi; p__Basidiomycota; c__Agaricomycetes; o__Agaricales	-	-	-	-	-	-	-	Unassigned	-
OTU1158	0	0	0	0	0	0	0	0	0	0	0	0	0	0	0	0	0	0	0	9	0	0	0	0	0	0	0	0	0	0	0	9	0.00305603	k__Fungi; p__Ascomycota; c__Sordariomycetes; o__Sordariales	-	-	-	-	-	-	-	Unassigned	-
OTU1194	0	0	0	0	0	0	0	0	0	0	7	0	1	0	0	0	0	1	0	0	0	0	0	0	0	0	0	0	0	0	0	9	0.00305603	k__Fungi	-	-	-	-	-	-	-	Unassigned	-
OTU1209	0	0	0	0	0	0	0	0	0	0	0	1	0	0	0	0	0	0	5	2	0	0	0	0	0	0	1	0	0	0	0	9	0.00305603	k__Fungi	-	-	-	-	-	-	-	Unassigned	-
OTU1213	0	1	0	2	0	0	0	0	0	0	3	0	0	0	0	0	0	1	0	0	0	0	2	0	0	0	0	0	0	0	0	9	0.00305603	k__Fungi	-	-	-	-	-	-	-	Unassigned	-
OTU1220	0	0	0	0	0	0	0	0	0	0	0	0	0	0	0	0	0	0	3	6	0	0	0	0	0	0	0	0	0	0	0	9	0.00305603	k__Fungi; p__Chytridiomycota; c__Lobulomycetes; o__Lobulomycetales; f__Lobulomycetaceae; g__Lobulomyces	-	-	-	-	-	-	-	Unassigned	-
OTU1240	0	0	0	0	0	0	0	0	0	0	0	0	0	0	0	1	0	0	0	0	0	0	0	0	6	2	0	0	0	0	0	9	0.00305603	k__Fungi; p__Ascomycota; c__Leotiomycetes	-	-	-	-	-	-	-	Unassigned	-
OTU1246	0	0	0	0	0	0	0	0	0	0	9	0	0	0	0	0	0	0	0	0	0	0	0	0	0	0	0	0	0	0	0	9	0.00305603	k__Fungi	-	-	-	-	-	-	-	Unassigned	-
OTU1251	0	0	0	0	0	0	0	0	0	0	0	0	0	0	0	0	0	0	0	9	0	0	0	0	0	0	0	0	0	0	0	9	0.00305603	k__Fungi	-	-	-	-	-	-	-	Unassigned	-
OTU1288	0	2	0	0	0	0	0	1	0	0	6	0	0	0	0	0	0	0	0	0	0	0	0	0	0	0	0	0	0	0	0	9	0.00305603	k__Fungi; p__Chytridiomycota	-	-	-	-	-	-	-	Unassigned	-
OTU1342	0	0	0	0	0	0	0	0	0	0	0	0	0	0	7	2	0	0	0	0	0	0	0	0	0	0	0	0	0	0	0	9	0.00305603	k__Fungi	-	-	-	-	-	-	-	Unassigned	-
OTU1344	0	0	0	0	0	0	0	0	0	0	0	0	0	0	0	0	0	0	0	0	0	0	0	0	0	0	0	0	0	5	4	9	0.00305603	k__Fungi	-	-	-	-	-	-	-	Unassigned	-
OTU1356	3	2	0	0	0	0	0	0	0	0	4	0	0	0	0	0	0	0	0	0	0	0	0	0	0	0	0	0	0	0	0	9	0.00305603	k__Fungi; p__Ascomycota	-	-	-	-	-	-	-	Unassigned	-
OTU1358	0	0	0	0	0	0	0	0	0	0	9	0	0	0	0	0	0	0	0	0	0	0	0	0	0	0	0	0	0	0	0	9	0.00305603	k__Fungi; p__Mucoromycota; c__Endogonomycetes; o__Endogonales	-	-	-	-	-	-	-	Unassigned	-
OTU1385	0	0	0	0	0	0	0	0	0	0	0	0	0	0	1	0	0	0	0	0	0	0	0	0	0	0	0	0	8	0	0	9	0.00305603	k__Fungi; p__Basidiomycota	-	-	-	-	-	-	-	Unassigned	-
OTU1408	0	0	0	0	0	0	0	0	0	0	0	0	0	0	0	0	0	0	0	0	7	0	0	0	0	2	0	0	0	0	0	9	0.00305603	k__Fungi	-	-	-	-	-	-	-	Unassigned	-
OTU1418	0	0	0	0	0	0	0	1	0	0	0	0	0	0	0	0	0	0	0	0	0	0	0	0	0	0	0	8	0	0	0	9	0.00305603	k__Fungi; p__Basidiomycota; c__Microbotryomycetes; o__Sporidiobolales	-	-	-	-	-	-	-	Unassigned	-
OTU1421	2	3	0	2	0	0	0	0	0	0	0	0	0	0	0	0	0	0	0	0	0	0	1	0	1	0	0	0	0	0	0	9	0.00305603	k__Fungi; p__Ascomycota	-	-	-	-	-	-	-	Unassigned	-
OTU1458	0	0	0	0	0	0	0	0	0	0	0	4	0	0	0	0	0	5	0	0	0	0	0	0	0	0	0	0	0	0	0	9	0.00305603	k__Fungi; p__Ascomycota	-	-	-	-	-	-	-	Unassigned	-
OTU1472	0	4	3	0	2	0	0	0	0	0	0	0	0	0	0	0	0	0	0	0	0	0	0	0	0	0	0	0	0	0	0	9	0.00305603	k__Fungi	-	-	-	-	-	-	-	Unassigned	-
OTU1490	0	0	0	0	0	0	0	0	0	0	0	0	0	0	0	0	0	0	0	0	0	0	0	0	0	2	0	7	0	0	0	9	0.00305603	k__Fungi	-	-	-	-	-	-	-	Unassigned	-
OTU1512	0	0	0	1	0	0	0	0	0	0	0	0	0	0	0	0	0	0	1	0	0	0	0	1	0	0	6	0	0	0	0	9	0.00305603	k__Fungi; p__Ascomycota; c__Leotiomycetes	-	-	-	-	-	-	-	Unassigned	-
OTU1530	1	0	2	0	0	0	0	0	0	0	0	4	0	0	0	0	0	0	0	2	0	0	0	0	0	0	0	0	0	0	0	9	0.00305603	k__Fungi	-	-	-	-	-	-	-	Unassigned	-
OTU1535	0	0	0	0	0	0	0	0	0	0	2	1	0	0	3	0	0	0	0	2	0	0	0	0	0	0	0	0	0	0	1	9	0.00305603	k__Fungi; p__Ascomycota	-	-	-	-	-	-	-	Unassigned	-
OTU1590	0	1	1	0	0	0	0	0	1	0	0	5	0	0	0	0	0	0	0	0	0	0	0	1	0	0	0	0	0	0	0	9	0.00305603	k__Fungi; p__Ascomycota; c__Dothideomycetes	-	-	-	-	-	-	-	Unassigned	-
OTU1642	0	0	0	0	0	0	0	0	0	0	0	0	0	0	0	1	0	0	7	1	0	0	0	0	0	0	0	0	0	0	0	9	0.00305603	k__Fungi; p__Ascomycota; c__Leotiomycetes; o__Helotiales; f__Leotiaceae	-	-	-	-	-	-	-	Unassigned	-
OTU1695	0	0	0	0	0	0	0	0	0	0	0	0	0	0	0	0	0	0	0	0	0	0	0	1	8	0	0	0	0	0	0	9	0.00305603	k__Fungi; p__Basidiomycota; c__Pucciniomycetes; o__Septobasidiales; f__Septobasidiaceae	-	-	-	-	-	-	-	Unassigned	-
OTU1733	1	0	0	0	0	0	0	0	2	0	0	6	0	0	0	0	0	0	0	0	0	0	0	0	0	0	0	0	0	0	0	9	0.00305603	k__Fungi	-	-	-	-	-	-	-	Unassigned	-
OTU1734	0	1	0	2	0	0	0	0	0	0	2	0	0	0	0	0	0	0	0	0	0	0	4	0	0	0	0	0	0	0	0	9	0.00305603	k__Fungi; p__Ascomycota	-	-	-	-	-	-	-	Unassigned	-
OTU1737	0	0	0	0	0	3	0	0	0	0	0	0	0	0	0	0	0	0	0	0	0	2	1	0	0	2	0	1	0	0	0	9	0.00305603	k__Fungi; p__Ascomycota	-	-	-	-	-	-	-	Unassigned	-
OTU1740	0	0	0	0	8	0	0	0	0	0	0	0	1	0	0	0	0	0	0	0	0	0	0	0	0	0	0	0	0	0	0	9	0.00305603	k__Fungi	-	-	-	-	-	-	-	Unassigned	-
OTU1753	0	0	0	0	0	0	1	2	0	0	0	0	0	0	1	0	0	0	0	0	0	0	0	0	0	0	0	5	0	0	0	9	0.00305603	k__Fungi; p__Basidiomycota; c__Microbotryomycetes; o__Sporidiobolales	-	-	-	-	-	-	-	Unassigned	-
OTU1756	0	2	0	0	1	0	0	0	0	0	1	3	1	0	0	0	0	0	0	1	0	0	0	0	0	0	0	0	0	0	0	9	0.00305603	k__Fungi	-	-	-	-	-	-	-	Unassigned	-
OTU1777	1	0	0	0	0	0	0	0	0	0	0	0	0	0	0	0	0	0	0	0	0	0	0	0	8	0	0	0	0	0	0	9	0.00305603	k__Fungi; p__Ascomycota	-	-	-	-	-	-	-	Unassigned	-
OTU1890	0	2	0	0	0	0	0	0	1	0	0	0	0	0	0	0	0	0	0	0	0	0	0	0	0	2	0	1	3	0	0	9	0.00305603	k__Fungi; p__Ascomycota	-	-	-	-	-	-	-	Unassigned	-
OTU1900	0	0	0	0	0	0	0	0	0	0	0	0	0	0	0	0	0	0	0	0	0	0	0	0	9	0	0	0	0	0	0	9	0.00305603	k__Fungi	-	-	-	-	-	-	-	Unassigned	-
OTU1909	0	0	0	0	0	0	0	0	0	0	0	0	0	0	0	0	0	0	0	0	0	0	0	0	9	0	0	0	0	0	0	9	0.00305603	k__Fungi	-	-	-	-	-	-	-	Unassigned	-
OTU1911	0	0	0	0	0	0	0	0	0	0	4	5	0	0	0	0	0	0	0	0	0	0	0	0	0	0	0	0	0	0	0	9	0.00305603	k__Fungi	-	-	-	-	-	-	-	Unassigned	-
OTU1960	0	0	0	0	0	0	0	0	0	0	0	2	0	0	0	2	0	0	0	0	0	0	0	0	5	0	0	0	0	0	0	9	0.00305603	k__Fungi; p__Basidiomycota; c__Agaricomycetes; o__Agaricales	-	-	-	-	-	-	-	Unassigned	-
OTU1991	0	0	0	0	0	0	0	0	0	0	0	0	0	0	0	0	0	0	0	0	2	0	0	0	0	0	0	7	0	0	0	9	0.00305603	k__Fungi	-	-	-	-	-	-	-	Unassigned	-
OTU2017	0	2	0	0	0	2	0	3	0	1	0	0	0	0	0	0	0	0	0	1	0	0	0	0	0	0	0	0	0	0	0	9	0.00305603	k__Fungi; p__Ascomycota	-	-	-	-	-	-	-	Unassigned	-
OTU2143	0	0	0	0	0	0	0	0	0	0	0	0	0	0	0	0	0	0	0	0	0	0	0	0	9	0	0	0	0	0	0	9	0.00305603	k__Fungi; p__Basidiomycota	-	-	-	-	-	-	-	Unassigned	-
OTU2360	0	0	0	0	0	0	0	0	0	0	0	0	0	0	0	0	0	0	0	0	0	0	0	0	0	0	2	7	0	0	0	9	0.00305603	k__Fungi	-	-	-	-	-	-	-	Unassigned	-
OTU2400	0	0	0	0	0	0	0	0	0	0	0	0	0	0	0	0	0	0	0	0	0	0	0	0	9	0	0	0	0	0	0	9	0.00305603	k__Fungi	-	-	-	-	-	-	-	Unassigned	-
OTU2406	0	0	0	0	0	0	0	0	0	0	9	0	0	0	0	0	0	0	0	0	0	0	0	0	0	0	0	0	0	0	0	9	0.00305603	k__Fungi	-	-	-	-	-	-	-	Unassigned	-
OTU2465	0	0	0	0	0	0	0	0	0	0	0	0	0	0	0	1	0	0	0	0	0	0	0	0	0	0	0	8	0	0	0	9	0.00305603	k__Fungi	-	-	-	-	-	-	-	Unassigned	-
OTU2553	0	0	0	0	0	0	0	0	0	0	0	0	0	0	0	0	0	0	0	0	0	0	0	0	0	0	0	9	0	0	0	9	0.00305603	k__Fungi	-	-	-	-	-	-	-	Unassigned	-
OTU2559	0	0	0	0	0	0	0	0	0	0	0	0	0	0	0	1	0	8	0	0	0	0	0	0	0	0	0	0	0	0	0	9	0.00305603	k__Fungi	-	-	-	-	-	-	-	Unassigned	-
OTU2611	0	0	0	0	0	0	0	0	0	0	0	0	0	0	0	0	0	0	0	0	0	0	0	0	0	0	0	9	0	0	0	9	0.00305603	k__Fungi	-	-	-	-	-	-	-	Unassigned	-
OTU2685	0	0	0	0	0	0	0	0	0	0	0	0	0	0	0	0	0	0	0	0	0	0	0	0	0	0	0	9	0	0	0	9	0.00305603	k__Fungi; p__Ascomycota	-	-	-	-	-	-	-	Unassigned	-
OTU2697	0	0	0	0	0	0	0	0	0	0	0	0	0	0	0	0	0	0	0	0	0	0	0	0	0	0	0	9	0	0	0	9	0.00305603	k__Fungi	-	-	-	-	-	-	-	Unassigned	-
OTU2834	0	0	0	0	0	1	0	0	0	0	0	6	0	0	1	0	0	0	1	0	0	0	0	0	0	0	0	0	0	0	0	9	0.00305603	k__Fungi	-	-	-	-	-	-	-	Unassigned	-
OTU2870	0	0	0	0	0	0	0	3	0	0	0	1	0	0	0	0	0	0	0	5	0	0	0	0	0	0	0	0	0	0	0	9	0.00305603	k__Fungi; p__Ascomycota; c__Sordariomycetes; o__Sordariales	-	-	-	-	-	-	-	Unassigned	-
OTU3096	0	0	0	0	0	0	0	0	0	0	0	6	0	0	0	0	0	0	0	3	0	0	0	0	0	0	0	0	0	0	0	9	0.00305603	k__Fungi; p__Rozellomycota	-	-	-	-	-	-	-	Unassigned	-
OTU3185	0	0	0	0	0	0	0	0	0	0	0	0	0	0	0	0	0	0	0	0	0	0	0	0	0	0	0	9	0	0	0	9	0.00305603	k__Fungi	-	-	-	-	-	-	-	Unassigned	-
OTU4577	0	0	0	0	0	0	0	0	0	0	0	0	0	0	0	0	0	0	0	0	9	0	0	0	0	0	0	0	0	0	0	9	0.00305603	k__Fungi	-	-	-	-	-	-	-	Unassigned	-
OTU4717	0	0	0	0	0	0	0	0	0	0	0	0	0	0	0	1	0	0	0	0	0	0	0	0	6	1	0	1	0	0	0	9	0.00305603	k__Fungi	-	-	-	-	-	-	-	Unassigned	-
OTU5001	4	0	0	0	0	0	0	0	0	0	3	0	0	0	0	2	0	0	0	0	0	0	0	0	0	0	0	0	0	0	0	9	0.00305603	k__Fungi	-	-	-	-	-	-	-	Unassigned	-
OTU661	0	0	0	0	0	0	0	0	0	0	0	0	0	0	0	0	0	0	0	0	0	0	0	0	0	0	0	0	0	9	0	9	0.00305603	k__Fungi	-	-	-	-	-	-	-	Unassigned	-
OTU682	0	0	0	0	0	0	0	0	0	0	0	0	0	0	0	0	0	0	0	0	0	2	0	0	0	0	0	0	7	0	0	9	0.00305603	k__Fungi	-	-	-	-	-	-	-	Unassigned	-
OTU684	0	0	0	0	0	0	0	0	0	0	0	0	0	0	0	0	0	0	0	0	0	0	0	2	0	0	0	0	0	0	7	9	0.00305603	k__Fungi	-	-	-	-	-	-	-	Unassigned	-
OTU737	0	0	0	0	0	0	0	0	0	0	0	0	0	0	0	0	0	0	0	0	8	0	0	0	0	0	1	0	0	0	0	9	0.00305603	k__Fungi; p__Ascomycota	-	-	-	-	-	-	-	Unassigned	-
OTU739	1	6	0	0	0	1	1	0	0	0	0	0	0	0	0	0	0	0	0	0	0	0	0	0	0	0	0	0	0	0	0	9	0.00305603	k__Fungi	-	-	-	-	-	-	-	Unassigned	-
OTU844	0	0	0	0	0	0	0	0	0	0	0	0	0	0	0	0	0	0	0	0	0	0	0	0	0	0	0	0	0	2	7	9	0.00305603	k__Fungi; p__Basidiomycota; c__Tremellomycetes; o__Trichosporonales; f__Trichosporonaceae	-	-	-	-	-	-	-	Unassigned	-
OTU848	0	0	0	0	0	0	0	0	0	0	0	0	0	0	0	0	0	0	0	0	8	0	0	1	0	0	0	0	0	0	0	9	0.00305603	k__Fungi; p__Ascomycota	-	-	-	-	-	-	-	Unassigned	-
OTU851	0	0	0	0	0	0	0	0	0	0	0	0	0	0	0	0	0	0	0	0	0	0	0	0	0	0	0	0	9	0	0	9	0.00305603	k__Fungi; p__Ascomycota; c__Saccharomycetes	-	-	-	-	-	-	-	Unassigned	-
OTU863	1	0	0	0	0	0	0	0	0	0	0	0	0	0	0	0	0	0	0	0	7	0	0	0	0	0	0	0	0	1	0	9	0.00305603	k__Fungi	-	-	-	-	-	-	-	Unassigned	-
OTU867	0	0	0	0	0	0	0	0	0	0	0	0	0	0	0	0	0	0	0	0	1	0	0	0	7	0	0	0	0	1	0	9	0.00305603	k__Fungi; p__Ascomycota; c__Leotiomycetes; o__Helotiales	-	-	-	-	-	-	-	Unassigned	-
OTU894	0	0	0	0	0	0	2	0	0	0	0	0	0	0	0	0	0	0	0	0	0	3	3	0	1	0	0	0	0	0	0	9	0.00305603	k__Fungi; p__Ascomycota; c__Eurotiomycetes; o__Chaetothyriales	-	-	-	-	-	-	-	Unassigned	-
OTU910	0	0	0	0	2	0	1	0	0	1	0	0	0	0	2	3	0	0	0	0	0	0	0	0	0	0	0	0	0	0	0	9	0.00305603	k__Fungi; p__Basidiomycota; c__Agaricomycetes; o__Agaricales	-	-	-	-	-	-	-	Unassigned	-
OTU915	0	0	0	0	1	0	0	0	0	0	1	0	0	0	0	0	0	0	0	0	0	0	0	0	0	3	4	0	0	0	0	9	0.00305603	k__Fungi; p__Ascomycota; c__Eurotiomycetes; o__Chaetothyriales	-	-	-	-	-	-	-	Unassigned	-
OTU922	4	4	0	0	0	1	0	0	0	0	0	0	0	0	0	0	0	0	0	0	0	0	0	0	0	0	0	0	0	0	0	9	0.00305603	k__Fungi; p__Ascomycota	-	-	-	-	-	-	-	Unassigned	-
OTU926	0	0	0	0	0	0	0	0	0	0	0	0	0	0	0	0	0	0	0	0	9	0	0	0	0	0	0	0	0	0	0	9	0.00305603	k__Fungi; p__Ascomycota; c__Leotiomycetes; o__Helotiales	-	-	-	-	-	-	-	Unassigned	-
OTU928	0	0	0	0	0	0	0	0	0	0	0	0	0	0	0	0	0	0	0	0	0	0	0	0	0	7	0	0	0	2	0	9	0.00305603	k__Fungi	-	-	-	-	-	-	-	Unassigned	-
OTU962	0	9	0	0	0	0	0	0	0	0	0	0	0	0	0	0	0	0	0	0	0	0	0	0	0	0	0	0	0	0	0	9	0.00305603	k__Fungi	-	-	-	-	-	-	-	Unassigned	-
OTU974	0	0	0	0	0	0	0	0	0	0	0	0	0	0	0	0	0	0	0	0	0	0	0	0	0	0	0	0	9	0	0	9	0.00305603	k__Fungi; p__Basidiomycota; c__Agaricomycetes	-	-	-	-	-	-	-	Unassigned	-
OTU977	0	3	0	0	0	0	0	0	0	0	0	0	0	0	3	2	1	0	0	0	0	0	0	0	0	0	0	0	0	0	0	9	0.00305603	k__Fungi	-	-	-	-	-	-	-	Unassigned	-
OTU1009	0	0	0	0	0	0	0	0	0	0	0	0	0	0	0	0	0	0	0	3	0	4	0	0	0	0	0	1	0	0	0	8	0.00271647	k__Fungi; p__Basidiomycota; c__Agaricomycetes; o__Agaricales; f__Cortinariaceae; g__Cortinarius; s__Cortinarius_xenosma_SH1141985.08FU	Cortinarius	13	Symbiotroph	Ectomycorrhizal	Agaricoid	NULL	Highly Probable	NULL	Rinaldi AC, et al. 2008. Fungal Diversity 33:1-45; Tedersoo L, et al. 2010. Mycorrhiza 20:217-263; http://mycorrhizas.info/ecmf.html
OTU1126	0	0	0	0	0	0	0	0	0	0	7	0	0	0	0	0	0	0	0	0	0	1	0	0	0	0	0	0	0	0	0	8	0.00271647	k__Fungi; p__Basidiomycota; c__Agaricomycetes; o__Agaricales; f__Psathyrellaceae; g__Coprinopsis; s__Coprinopsis_clastophylla_SH1566145.08FU	Psathyrellaceae	9	Saprotroph	Dung Saprotroph-Plant Saprotroph-Wood Saprotroph	Agaricoid	NULL	Probable	Saprobic, in grass, on dung, rotten wood and similar substrata (Cannon & Kirk 2007)	Cannon PF, Kirk PM. 2007. Fungal Families of the World. CAB International, Cambridge
OTU1178	0	0	0	0	0	0	0	0	0	0	0	0	0	0	0	0	0	0	0	0	0	0	0	0	8	0	0	0	0	0	0	8	0.00271647	k__Fungi; p__Basidiomycota; c__Agaricomycetes; o__Hymenochaetales; f__Hymenochaetaceae; g__Inonotus	Inonotus	13	Saprotroph	Wood Saprotroph	Polyporoid	White Rot	Highly Probable	NULL	Gilbertson RL, Ryvarden L. 1987-1987. North American Polypores. Fungiflora, Oslo
OTU1211	0	0	0	0	0	0	0	0	0	0	0	0	0	0	0	0	0	0	0	0	0	0	4	0	0	0	0	0	4	0	0	8	0.00271647	k__Fungi; p__Basidiomycota; c__Agaricomycetes; o__Agaricales; f__Cortinariaceae; g__Cortinarius	Cortinarius	13	Symbiotroph	Ectomycorrhizal	Agaricoid	NULL	Highly Probable	NULL	Rinaldi AC, et al. 2008. Fungal Diversity 33:1-45; Tedersoo L, et al. 2010. Mycorrhiza 20:217-263; http://mycorrhizas.info/ecmf.html
OTU1228	0	0	0	0	0	0	0	0	0	0	3	2	0	0	0	0	0	1	0	2	0	0	0	0	0	0	0	0	0	0	0	8	0.00271647	k__Fungi; p__Ascomycota; c__Sordariomycetes; o__Hypocreales; f__Hypocreaceae; g__Trichoderma	Hypocreales	7	Saprotroph	Undefined Saprotroph	Microfungus	NULL	Possible	NULL	Sterkenburg E, et al. 2015. New Phytologist 207:1145-1158
OTU1298	0	0	0	0	0	0	0	2	1	0	0	0	0	0	0	0	0	0	0	0	0	0	0	5	0	0	0	0	0	0	0	8	0.00271647	k__Fungi; p__Basidiomycota; c__Agaricomycetes; o__Sebacinales; f__Sebacinaceae; g__Sebacina	Sebacina	13	Symbiotroph	Ectomycorrhizal-Orchid Mycorrhizal-Root Associated Biotroph	NULL	NULL	Possible	NULL	Rinaldi AC, et al. 2008. Fungal Diversity 33:1-45; Tedersoo L, et al. 2010. Mycorrhiza 20:217-263 (pro parte); http://mycorrhizas.info/ecmf.html; Weiss et al. doi: 10.1111/nph.13977 (many guilds)
OTU1396	0	0	0	0	0	0	0	0	0	0	7	1	0	0	0	0	0	0	0	0	0	0	0	0	0	0	0	0	0	0	0	8	0.00271647	k__Fungi; p__Ascomycota; c__Leotiomycetes; o__Helotiales; f__Helotiaceae	Helotiaceae	9	Saprotroph-Symbiotroph	Ectomycorrhizal-Fungal Parasite-Plant Pathogen-Wood Saprotroph	Microfungus	NULL	Probable	Usually saprobic on herbaceous or woody tissues, some species fungicolous. A few species are known to form mycorrhizae (Cannon & Kirk 2007)	Cannon PF, Kirk PM. 2007. Fungal Families of the World. CAB International, Cambridge
OTU1505	0	0	0	0	0	1	0	0	0	0	0	0	0	0	0	0	0	0	0	0	0	0	0	0	7	0	0	0	0	0	0	8	0.00271647	k__Fungi; p__Ascomycota; c__Lecanoromycetes; o__Peltigerales; f__Pannariaceae	Pannariaceae	9	Symbiotroph	Lichenized	Thallus	NULL	Highly Probable	Lichenized with cyanobacteria, on tree bark, rocks, etc., often among mosses (Cannon & Kirk 2007)	Cannon PF, Kirk PM. 2007. Fungal Families of the World. CAB International, Cambridge
OTU1538	0	0	7	0	0	1	0	0	0	0	0	0	0	0	0	0	0	0	0	0	0	0	0	0	0	0	0	0	0	0	0	8	0.00271647	k__Fungi; p__Mortierellomycota; c__Mortierellomycetes; o__Mortierellales; f__Mortierellaceae; g__Dissophora; s__Dissophora_ornata_SH1529198.08FU	Dissophora	13	Saprotroph	Undefined Saprotroph	NULL	NULL	Probable	NULL	Tedersoo L, et al. 2014. Science 346:1256688
OTU1551	0	0	0	1	0	0	0	0	0	0	0	0	0	0	1	0	0	0	5	1	0	0	0	0	0	0	0	0	0	0	0	8	0.00271647	k__Fungi; p__Ascomycota; c__Eurotiomycetes; o__Chaetothyriales; f__Herpotrichiellaceae	Herpotrichiellaceae	9	Pathotroph-Saprotroph	Animal Pathogen-Fungal Parasite-Undefined Saprotroph	Facultative Yeast-Microfungus	NULL	Probable	Mostly saprobic on plants or other fungi, isolated from soil etc., and from medical sources (Cannon & Kirk 2007)	Cannon PF, Kirk PM. 2007. Fungal Families of the World. CAB International, Cambridge
OTU1606	0	0	0	0	0	0	0	0	0	0	8	0	0	0	0	0	0	0	0	0	0	0	0	0	0	0	0	0	0	0	0	8	0.00271647	k__Fungi; p__Basidiomycota; c__Agaricomycetes; o__Cantharellales; f__Ceratobasidiaceae	Ceratobasidiaceae	9	Pathotroph-Saprotroph-Symbiotroph	Endomycorrhizal-Plant Pathogen-Undefined Saprotroph	Microfungus	NULL	Possible	Best known as plant pathogens, but also saprobic. Species are endomycorrhizal with a wide range of plant roots - especially of Orchidaceae but also even bryophytes (Cannon & Kirk 2007)	Cannon PF, Kirk PM. 2007. Fungal Families of the World. CAB International, Cambridge
OTU1611	0	0	0	0	0	0	0	0	1	0	0	0	0	6	0	0	0	0	0	0	0	0	0	0	0	0	0	1	0	0	0	8	0.00271647	k__Fungi; p__Basidiomycota; c__Agaricomycetes; o__Thelephorales; f__Thelephoraceae; g__Tomentellopsis	Tomentellopsis	13	Symbiotroph	Ectomycorrhizal	Corticioid	NULL	Highly Probable	NULL	Rinaldi AC, et al. 2008. Fungal Diversity 33:1-45; Tedersoo L, et al. 2010. Mycorrhiza 20:217-263; http://mycorrhizas.info/ecmf.html
OTU1657	0	0	0	0	0	0	0	0	0	0	0	0	0	0	0	0	0	0	0	0	0	0	0	0	8	0	0	0	0	0	0	8	0.00271647	k__Fungi; p__Ascomycota; c__Orbiliomycetes; o__Orbiliales; f__Orbiliaceae; g__Orbilia	Orbiliaceae	9	Saprotroph	Wood Saprotroph	Microfungus	NULL	Probable	Saprobic, found especially on wood in both wet and dry habitats. Many species are nematophagous, forming adhesive knobs, nets or ring-like traps in the presence of a food source; perhaps a strategy for life in low-nitrogen environments. There have been reports of associations with algae for a few species, but an established lichen association appears not to exist (Cannon & Kirk 2007)	Cannon PF, Kirk PM. 2007. Fungal Families of the World. CAB International, Cambridge
OTU1718	1	0	3	0	0	1	0	0	0	3	0	0	0	0	0	0	0	0	0	0	0	0	0	0	0	0	0	0	0	0	0	8	0.00271647	k__Fungi; p__Basidiomycota; c__Agaricomycetes; o__Agaricales; f__Cortinariaceae; g__Cortinarius	Cortinarius	13	Symbiotroph	Ectomycorrhizal	Agaricoid	NULL	Highly Probable	NULL	Rinaldi AC, et al. 2008. Fungal Diversity 33:1-45; Tedersoo L, et al. 2010. Mycorrhiza 20:217-263; http://mycorrhizas.info/ecmf.html
OTU1864	0	0	0	0	0	0	0	0	0	0	0	8	0	0	0	0	0	0	0	0	0	0	0	0	0	0	0	0	0	0	0	8	0.00271647	k__Fungi; p__Basidiomycota; c__Agaricomycetes; o__Agaricales; f__Inocybaceae; g__Inocybe	Inocybaceae	9	Symbiotroph	Ectomycorrhizal	Agaricoid	NULL	Probable	Sensu stricto with the exclusion of Crepidotaceae, Tubariaceae, and Chromocyphellaceae; Pharmacology: muscarine, psilocybin, aeruginascen, unclarified alkaloids, or none	Matheny PB. 2009. McIlvainea 18:11-21
OTU1875	0	0	0	0	0	0	0	0	0	0	6	0	0	0	0	0	0	0	1	1	0	0	0	0	0	0	0	0	0	0	0	8	0.00271647	k__Fungi; p__Basidiomycota; c__Agaricomycetes; o__Agaricales; f__Clavariaceae; g__Ramariopsis	Ramariopsis	13	Saprotroph	Undefined Saprotroph	Clavarioid	NULL	Probable	NULL	Tedersoo L, et al. 2014. Science 346:1256688
OTU1938	0	0	0	0	0	0	0	0	1	0	0	0	0	0	0	1	0	0	0	0	0	0	4	0	0	0	0	0	2	0	0	8	0.00271647	k__Fungi; p__Basidiomycota; c__Agaricomycetes; o__Hymenochaetales; f__Schizoporaceae; g__Xylodon; s__Xylodon_nothofagi_SH1517822.08FU	Xylodon	13	Saprotroph	Undefined Saprotroph	Corticioid	White Rot	Probable	NULL	Tedersoo L, et al. 2014. Science 346:1256688
OTU1939	0	0	0	0	0	0	0	0	0	3	0	1	0	0	0	0	1	0	0	0	0	0	0	0	0	0	0	0	3	0	0	8	0.00271647	k__Fungi; p__Mucoromycota; c__Mucoromycetes; o__Mucorales; f__Mucoraceae; g__Mucor	Mucor	13	Saprotroph	Undefined Saprotroph	NULL	NULL	Probable	NULL	Tedersoo L, et al. 2014. Science 346:1256688
OTU2245	0	0	0	0	0	0	0	0	0	0	0	0	0	0	0	0	0	0	0	0	0	0	0	0	0	8	0	0	0	0	0	8	0.00271647	k__Fungi; p__Ascomycota; c__Eurotiomycetes; o__Chaetothyriales; f__Herpotrichiellaceae	Herpotrichiellaceae	9	Pathotroph-Saprotroph	Animal Pathogen-Fungal Parasite-Undefined Saprotroph	Facultative Yeast-Microfungus	NULL	Probable	Mostly saprobic on plants or other fungi, isolated from soil etc., and from medical sources (Cannon & Kirk 2007)	Cannon PF, Kirk PM. 2007. Fungal Families of the World. CAB International, Cambridge
OTU2532	0	0	0	0	0	0	0	0	0	0	0	0	0	0	0	0	0	0	0	0	0	0	0	0	8	0	0	0	0	0	0	8	0.00271647	k__Fungi; p__Ascomycota; c__Sordariomycetes; o__Hypocreales	Hypocreales	7	Saprotroph	Undefined Saprotroph	Microfungus	NULL	Possible	NULL	Sterkenburg E, et al. 2015. New Phytologist 207:1145-1158
OTU2760	0	0	0	0	0	0	0	0	0	0	0	0	0	0	0	0	0	0	0	0	0	0	0	0	0	0	0	8	0	0	0	8	0.00271647	k__Fungi; p__Ascomycota; c__Leotiomycetes; o__Helotiales; f__Dermateaceae; g__Pyrenopeziza; s__Pyrenopeziza_revincta_SH1505329.08FU	Pyrenopeziza	13	Pathotroph	Plant Pathogen	NULL	NULL	Probable	NULL	http://www.apsnet.org/publications/commonnames/Pages/default.aspx
OTU3102	0	0	0	0	0	0	0	0	0	0	0	0	0	0	0	1	0	0	0	0	0	0	6	0	0	0	0	0	1	0	0	8	0.00271647	k__Fungi; p__Basidiomycota; c__Agaricomycetes; o__Agaricales; f__Cortinariaceae; g__Cortinarius	Cortinarius	13	Symbiotroph	Ectomycorrhizal	Agaricoid	NULL	Highly Probable	NULL	Rinaldi AC, et al. 2008. Fungal Diversity 33:1-45; Tedersoo L, et al. 2010. Mycorrhiza 20:217-263; http://mycorrhizas.info/ecmf.html
OTU3172	0	1	0	0	0	0	0	0	0	0	5	1	0	0	0	1	0	0	0	0	0	0	0	0	0	0	0	0	0	0	0	8	0.00271647	k__Fungi; p__Mucoromycota; c__Mucoromycetes; o__Mucorales; f__Mucoraceae; g__Mucor	Mucor	13	Saprotroph	Undefined Saprotroph	NULL	NULL	Probable	NULL	Tedersoo L, et al. 2014. Science 346:1256688
OTU4507	7	0	0	0	0	1	0	0	0	0	0	0	0	0	0	0	0	0	0	0	0	0	0	0	0	0	0	0	0	0	0	8	0.00271647	k__Fungi; p__Basidiomycota; c__Agaricomycetes; o__Agaricales; f__Hydnangiaceae	Hydnangiaceae	9	Symbiotroph	Ectomycorrhizal	Agaricoid-Gasteroid	NULL	Probable	Studied species are ectomycorrhizal, in soil of both conferees and deciduous forests (Cannon & Kirk 2007)	Cannon PF, Kirk PM. 2007. Fungal Families of the World. CAB International, Cambridge
OTU692	6	0	0	0	0	0	0	1	0	0	0	0	0	0	0	0	0	0	1	0	0	0	0	0	0	0	0	0	0	0	0	8	0.00271647	k__Fungi; p__Ascomycota; c__Archaeorhizomycetes; o__Archaeorhizomycetales; f__Archaeorhizomycetaceae; g__Archaeorhizomyces	Archaeorhizomyces	13	Saprotroph	Soil Saprotroph	Microfungus	NULL	Probable	From rhizosphere soil and coniferous ectomycorrhizal root tips (Rosling et al. 2011)	Rosling A, et al. 2011. Science 333:876-879
OTU772	0	0	0	0	0	3	0	0	0	0	0	4	0	0	0	1	0	0	0	0	0	0	0	0	0	0	0	0	0	0	0	8	0.00271647	k__Fungi; p__Basidiomycota; c__Agaricomycetes; o__Agaricales; f__Cortinariaceae; g__Cortinarius	Cortinarius	13	Symbiotroph	Ectomycorrhizal	Agaricoid	NULL	Highly Probable	NULL	Rinaldi AC, et al. 2008. Fungal Diversity 33:1-45; Tedersoo L, et al. 2010. Mycorrhiza 20:217-263; http://mycorrhizas.info/ecmf.html
OTU805	0	0	0	0	0	0	0	0	0	0	2	0	1	1	0	1	2	1	0	0	0	0	0	0	0	0	0	0	0	0	0	8	0.00271647	k__Fungi; p__Ascomycota; c__Sordariomycetes; o__Hypocreales; f__Hypocreaceae; g__Trichoderma	Hypocreales	7	Saprotroph	Undefined Saprotroph	Microfungus	NULL	Possible	NULL	Sterkenburg E, et al. 2015. New Phytologist 207:1145-1158
OTU809	0	0	0	0	0	0	0	0	0	0	0	0	0	0	0	0	0	0	0	0	0	0	0	0	0	2	6	0	0	0	0	8	0.00271647	k__Fungi; p__Mortierellomycota; c__Mortierellomycetes; o__Mortierellales; f__Mortierellaceae	Mortierellaceae	9	Saprotroph-Symbiotroph	Endophyte-Litter Saprotroph-Soil Saprotroph-Undefined Saprotroph	Microfungus	NULL	Possible	Saprobic in soil and thus frequenctly isolated from soil and material contaminated with soil such as hay or rotten silage and spoil tips (Cannon & Kirk 2007)	Cannon PF, Kirk PM. 2007. Fungal Families of the World. CAB International, Cambridge; Purahong W, et al. 2016. Molecular Ecology 25:4059-4074
OTU1011	0	0	0	0	0	0	0	0	0	0	0	1	0	0	0	0	0	0	0	0	0	0	0	0	0	7	0	0	0	0	0	8	0.00271647	k__Fungi	-	-	-	-	-	-	-	Unassigned	-
OTU1069	1	2	0	2	0	0	0	1	0	0	0	0	0	2	0	0	0	0	0	0	0	0	0	0	0	0	0	0	0	0	0	8	0.00271647	k__Fungi; p__Rozellomycota	-	-	-	-	-	-	-	Unassigned	-
OTU1089	0	0	0	0	0	0	0	0	0	0	0	0	0	0	0	0	0	0	0	0	0	1	7	0	0	0	0	0	0	0	0	8	0.00271647	k__Fungi	-	-	-	-	-	-	-	Unassigned	-
OTU1110	0	0	0	0	0	0	0	0	0	0	0	1	0	0	1	0	0	0	6	0	0	0	0	0	0	0	0	0	0	0	0	8	0.00271647	k__Fungi; p__Ascomycota; c__Leotiomycetes; o__Helotiales	-	-	-	-	-	-	-	Unassigned	-
OTU1153	0	0	0	0	0	0	0	0	0	0	0	0	0	0	0	0	0	0	0	0	0	0	8	0	0	0	0	0	0	0	0	8	0.00271647	k__Fungi; p__Ascomycota; c__Leotiomycetes; o__Helotiales	-	-	-	-	-	-	-	Unassigned	-
OTU1198	0	0	0	0	0	0	0	0	0	0	0	0	0	0	0	0	0	0	0	0	2	0	0	0	0	0	2	0	0	4	0	8	0.00271647	k__Fungi	-	-	-	-	-	-	-	Unassigned	-
OTU1210	0	0	0	0	0	0	1	0	0	0	0	0	0	0	0	0	0	0	0	0	7	0	0	0	0	0	0	0	0	0	0	8	0.00271647	k__Fungi; p__Basidiomycota; c__Agaricomycetes; o__Agaricales	-	-	-	-	-	-	-	Unassigned	-
OTU1232	0	0	0	0	0	0	0	8	0	0	0	0	0	0	0	0	0	0	0	0	0	0	0	0	0	0	0	0	0	0	0	8	0.00271647	k__Fungi	-	-	-	-	-	-	-	Unassigned	-
OTU1233	0	0	0	0	0	0	0	0	0	0	4	2	0	0	0	0	0	0	0	0	0	0	0	0	0	0	0	0	0	0	2	8	0.00271647	k__Fungi	-	-	-	-	-	-	-	Unassigned	-
OTU1293	0	0	0	0	0	0	0	0	3	4	0	0	0	0	0	0	0	0	1	0	0	0	0	0	0	0	0	0	0	0	0	8	0.00271647	k__Fungi; p__Basidiomycota	-	-	-	-	-	-	-	Unassigned	-
OTU1296	0	0	0	0	0	0	0	0	0	0	0	6	0	0	2	0	0	0	0	0	0	0	0	0	0	0	0	0	0	0	0	8	0.00271647	k__Fungi; p__Chytridiomycota	-	-	-	-	-	-	-	Unassigned	-
OTU1324	0	0	2	0	0	0	0	0	0	0	0	0	0	0	0	0	0	0	0	0	5	0	0	0	0	0	0	1	0	0	0	8	0.00271647	k__Fungi; p__Ascomycota	-	-	-	-	-	-	-	Unassigned	-
OTU1346	0	0	0	0	0	0	0	0	0	0	0	0	0	0	0	0	0	0	1	7	0	0	0	0	0	0	0	0	0	0	0	8	0.00271647	k__Fungi	-	-	-	-	-	-	-	Unassigned	-
OTU1355	0	0	0	0	0	0	0	0	0	0	0	0	0	0	0	0	0	0	8	0	0	0	0	0	0	0	0	0	0	0	0	8	0.00271647	k__Fungi	-	-	-	-	-	-	-	Unassigned	-
OTU1359	0	0	0	0	0	0	0	0	0	0	0	0	0	0	0	0	0	0	0	0	0	0	8	0	0	0	0	0	0	0	0	8	0.00271647	k__Fungi	-	-	-	-	-	-	-	Unassigned	-
OTU1360	0	0	0	0	0	0	0	0	0	0	0	0	0	0	0	0	0	0	1	0	0	0	2	4	0	1	0	0	0	0	0	8	0.00271647	k__Fungi; p__Basidiomycota	-	-	-	-	-	-	-	Unassigned	-
OTU1365	0	0	0	0	0	1	0	0	0	0	0	0	0	0	0	3	1	0	0	0	0	0	0	0	0	0	0	0	3	0	0	8	0.00271647	k__Fungi; p__Ascomycota; c__Dothideomycetes; o__Venturiales	-	-	-	-	-	-	-	Unassigned	-
OTU1373	0	0	0	0	0	0	0	0	0	0	0	0	0	0	0	0	0	0	0	0	0	0	8	0	0	0	0	0	0	0	0	8	0.00271647	k__Fungi; p__Basidiomycota; c__Agaricomycetes; o__Russulales	-	-	-	-	-	-	-	Unassigned	-
OTU1440	0	0	0	0	0	0	0	0	3	0	0	3	0	0	0	0	0	2	0	0	0	0	0	0	0	0	0	0	0	0	0	8	0.00271647	k__Fungi	-	-	-	-	-	-	-	Unassigned	-
OTU1445	0	0	0	1	0	0	0	0	0	0	0	0	0	0	0	0	0	0	0	0	0	0	0	0	0	0	6	0	0	1	0	8	0.00271647	k__Fungi; p__Ascomycota; c__Eurotiomycetes; o__Chaetothyriales	-	-	-	-	-	-	-	Unassigned	-
OTU1486	0	0	0	0	0	0	0	0	0	0	0	0	0	0	0	0	0	0	0	0	0	0	0	0	0	8	0	0	0	0	0	8	0.00271647	k__Fungi; p__Basidiomycota; c__Agaricomycetes; o__Agaricales	-	-	-	-	-	-	-	Unassigned	-
OTU1521	0	0	0	0	0	0	0	0	0	0	0	0	0	0	0	0	0	0	0	0	0	0	0	0	8	0	0	0	0	0	0	8	0.00271647	k__Fungi	-	-	-	-	-	-	-	Unassigned	-
OTU1563	0	0	1	2	0	0	0	0	0	0	0	3	0	0	0	0	0	0	0	2	0	0	0	0	0	0	0	0	0	0	0	8	0.00271647	k__Fungi	-	-	-	-	-	-	-	Unassigned	-
OTU1569	1	0	0	1	0	0	0	0	0	0	0	0	0	0	1	0	1	4	0	0	0	0	0	0	0	0	0	0	0	0	0	8	0.00271647	k__Fungi	-	-	-	-	-	-	-	Unassigned	-
OTU1573	0	0	0	0	0	0	0	1	0	0	4	0	0	0	0	0	0	0	3	0	0	0	0	0	0	0	0	0	0	0	0	8	0.00271647	k__Fungi	-	-	-	-	-	-	-	Unassigned	-
OTU1625	0	5	0	0	0	0	0	0	0	1	2	0	0	0	0	0	0	0	0	0	0	0	0	0	0	0	0	0	0	0	0	8	0.00271647	k__Fungi; p__Ascomycota	-	-	-	-	-	-	-	Unassigned	-
OTU1629	0	0	0	0	0	0	0	0	0	0	0	8	0	0	0	0	0	0	0	0	0	0	0	0	0	0	0	0	0	0	0	8	0.00271647	k__Fungi; p__Ascomycota	-	-	-	-	-	-	-	Unassigned	-
OTU1631	0	0	0	0	0	0	0	0	0	0	0	0	0	0	0	0	0	0	0	0	0	0	0	0	0	0	4	4	0	0	0	8	0.00271647	k__Fungi; p__Ascomycota	-	-	-	-	-	-	-	Unassigned	-
OTU1647	0	0	0	0	0	0	0	0	0	0	0	0	0	0	0	0	0	0	0	0	0	0	5	0	0	3	0	0	0	0	0	8	0.00271647	k__Fungi; p__Basidiomycota	-	-	-	-	-	-	-	Unassigned	-
OTU1652	0	0	0	0	0	0	0	0	1	0	0	0	0	0	0	0	0	0	3	3	0	0	0	0	0	0	1	0	0	0	0	8	0.00271647	k__Fungi	-	-	-	-	-	-	-	Unassigned	-
OTU1666	0	0	0	8	0	0	0	0	0	0	0	0	0	0	0	0	0	0	0	0	0	0	0	0	0	0	0	0	0	0	0	8	0.00271647	k__Fungi; p__Basidiomycota; c__Agaricomycetes; o__Agaricales	-	-	-	-	-	-	-	Unassigned	-
OTU1673	0	0	0	0	0	0	0	0	1	0	0	0	0	0	0	0	0	0	0	0	0	4	0	0	3	0	0	0	0	0	0	8	0.00271647	k__Fungi; p__Ascomycota	-	-	-	-	-	-	-	Unassigned	-
OTU1688	0	0	0	0	0	0	0	0	0	0	0	0	0	0	8	0	0	0	0	0	0	0	0	0	0	0	0	0	0	0	0	8	0.00271647	k__Fungi; p__Ascomycota; c__Lecanoromycetes	-	-	-	-	-	-	-	Unassigned	-
OTU1690	0	0	0	1	3	0	0	0	0	0	0	1	1	0	2	0	0	0	0	0	0	0	0	0	0	0	0	0	0	0	0	8	0.00271647	k__Fungi; p__Basidiomycota; c__Agaricomycetes	-	-	-	-	-	-	-	Unassigned	-
OTU1697	0	0	0	0	0	0	0	0	0	0	0	0	0	0	0	0	0	1	0	0	0	3	0	0	0	0	0	4	0	0	0	8	0.00271647	k__Fungi	-	-	-	-	-	-	-	Unassigned	-
OTU1743	0	1	0	0	0	0	0	0	1	0	1	5	0	0	0	0	0	0	0	0	0	0	0	0	0	0	0	0	0	0	0	8	0.00271647	k__Fungi	-	-	-	-	-	-	-	Unassigned	-
OTU1744	0	0	0	0	0	0	0	0	0	0	4	4	0	0	0	0	0	0	0	0	0	0	0	0	0	0	0	0	0	0	0	8	0.00271647	k__Fungi	-	-	-	-	-	-	-	Unassigned	-
OTU1769	0	0	0	0	0	0	0	0	0	0	0	0	0	0	0	0	0	0	4	4	0	0	0	0	0	0	0	0	0	0	0	8	0.00271647	k__Fungi	-	-	-	-	-	-	-	Unassigned	-
OTU1787	0	0	0	0	0	0	0	0	0	0	0	5	0	0	0	0	0	0	0	3	0	0	0	0	0	0	0	0	0	0	0	8	0.00271647	k__Fungi	-	-	-	-	-	-	-	Unassigned	-
OTU1800	0	0	0	0	0	0	0	0	0	0	0	0	0	0	0	0	0	0	0	0	0	0	8	0	0	0	0	0	0	0	0	8	0.00271647	k__Fungi	-	-	-	-	-	-	-	Unassigned	-
OTU1803	0	0	0	0	1	0	0	0	0	0	1	4	0	0	0	0	0	0	2	0	0	0	0	0	0	0	0	0	0	0	0	8	0.00271647	k__Fungi; p__Ascomycota; c__Eurotiomycetes; o__Chaetothyriales	-	-	-	-	-	-	-	Unassigned	-
OTU1828	0	0	0	0	0	0	0	0	0	0	0	0	0	0	0	0	0	0	0	0	0	0	7	0	0	0	0	0	1	0	0	8	0.00271647	k__Fungi; p__Ascomycota; c__Leotiomycetes	-	-	-	-	-	-	-	Unassigned	-
OTU1859	0	0	0	0	0	0	0	0	0	0	8	0	0	0	0	0	0	0	0	0	0	0	0	0	0	0	0	0	0	0	0	8	0.00271647	k__Fungi	-	-	-	-	-	-	-	Unassigned	-
OTU1860	0	0	0	0	0	0	0	0	0	0	0	0	0	0	0	0	0	0	0	0	0	0	0	0	8	0	0	0	0	0	0	8	0.00271647	k__Fungi	-	-	-	-	-	-	-	Unassigned	-
OTU1893	0	0	0	0	0	0	0	0	0	0	0	0	0	0	0	0	0	0	5	3	0	0	0	0	0	0	0	0	0	0	0	8	0.00271647	k__Fungi; p__Ascomycota; c__Eurotiomycetes	-	-	-	-	-	-	-	Unassigned	-
OTU1984	0	0	0	0	0	0	1	0	0	0	2	1	1	0	0	0	0	2	1	0	0	0	0	0	0	0	0	0	0	0	0	8	0.00271647	k__Fungi	-	-	-	-	-	-	-	Unassigned	-
OTU2010	0	0	0	0	0	0	0	0	0	0	0	0	0	0	0	0	0	0	0	0	0	0	0	0	8	0	0	0	0	0	0	8	0.00271647	k__Fungi	-	-	-	-	-	-	-	Unassigned	-
OTU2078	0	0	1	0	0	0	0	3	0	0	0	0	0	0	0	0	0	0	0	0	0	4	0	0	0	0	0	0	0	0	0	8	0.00271647	k__Fungi; p__Basidiomycota; c__Agaricomycetes; o__Russulales	-	-	-	-	-	-	-	Unassigned	-
OTU2096	2	0	0	0	0	0	0	0	0	0	0	1	0	0	0	0	0	0	0	0	0	0	0	0	0	0	0	5	0	0	0	8	0.00271647	k__Fungi; p__Ascomycota	-	-	-	-	-	-	-	Unassigned	-
OTU2136	0	0	0	0	0	0	0	0	0	0	0	0	0	0	0	0	0	0	0	0	0	0	6	0	0	2	0	0	0	0	0	8	0.00271647	k__Fungi	-	-	-	-	-	-	-	Unassigned	-
OTU2196	0	0	0	0	0	0	0	4	0	0	2	0	0	0	0	2	0	0	0	0	0	0	0	0	0	0	0	0	0	0	0	8	0.00271647	k__Fungi	-	-	-	-	-	-	-	Unassigned	-
OTU2198	0	0	0	0	0	0	0	0	0	0	0	0	0	0	0	0	0	0	8	0	0	0	0	0	0	0	0	0	0	0	0	8	0.00271647	k__Fungi; p__Mucoromycota	-	-	-	-	-	-	-	Unassigned	-
OTU2200	0	0	0	0	0	0	0	0	0	0	0	0	0	1	0	1	0	0	4	2	0	0	0	0	0	0	0	0	0	0	0	8	0.00271647	k__Fungi	-	-	-	-	-	-	-	Unassigned	-
OTU2235	0	0	0	0	0	0	0	0	0	0	0	0	0	1	0	1	0	0	3	0	0	0	1	0	0	0	0	2	0	0	0	8	0.00271647	k__Fungi; p__Ascomycota	-	-	-	-	-	-	-	Unassigned	-
OTU2274	0	1	0	2	3	0	0	0	0	0	0	0	0	0	0	0	0	0	0	2	0	0	0	0	0	0	0	0	0	0	0	8	0.00271647	k__Fungi	-	-	-	-	-	-	-	Unassigned	-
OTU2300	0	0	0	0	0	0	0	0	0	0	0	0	0	0	0	0	0	0	0	0	0	0	0	0	8	0	0	0	0	0	0	8	0.00271647	k__Fungi; p__Ascomycota; c__Lecanoromycetes	-	-	-	-	-	-	-	Unassigned	-
OTU2346	0	1	0	0	0	0	0	0	0	0	0	0	0	0	0	0	0	0	0	0	0	0	0	0	0	0	0	7	0	0	0	8	0.00271647	k__Fungi	-	-	-	-	-	-	-	Unassigned	-
OTU2358	0	0	0	0	0	0	0	0	0	0	4	4	0	0	0	0	0	0	0	0	0	0	0	0	0	0	0	0	0	0	0	8	0.00271647	k__Fungi	-	-	-	-	-	-	-	Unassigned	-
OTU2439	0	0	0	0	0	0	0	0	0	0	0	0	0	0	0	0	0	0	0	0	0	0	5	0	0	0	0	3	0	0	0	8	0.00271647	k__Fungi; p__Basidiomycota; c__Microbotryomycetes; o__Microbotryomycetes_ord_Incertae_sedis; f__Chrysozymaceae; g__Slooffia; s__Slooffia_pilatii_SH1540556.08FU	-	-	-	-	-	-	-	Unassigned	-
OTU2445	0	0	0	0	0	0	0	0	0	0	0	0	0	0	0	0	0	0	0	0	0	0	0	0	8	0	0	0	0	0	0	8	0.00271647	k__Fungi; p__Basidiomycota; c__Agaricomycetes; o__Agaricales	-	-	-	-	-	-	-	Unassigned	-
OTU2636	0	1	0	0	0	0	0	0	0	0	0	0	0	0	1	0	1	0	5	0	0	0	0	0	0	0	0	0	0	0	0	8	0.00271647	k__Fungi; p__Ascomycota; c__Eurotiomycetes	-	-	-	-	-	-	-	Unassigned	-
OTU2770	0	0	0	0	0	0	1	2	0	0	0	0	5	0	0	0	0	0	0	0	0	0	0	0	0	0	0	0	0	0	0	8	0.00271647	k__Fungi	-	-	-	-	-	-	-	Unassigned	-
OTU2847	0	0	0	0	0	0	0	0	0	0	0	0	0	2	0	0	0	0	2	0	0	0	0	0	0	0	0	0	0	3	1	8	0.00271647	k__Fungi; p__Rozellomycota	-	-	-	-	-	-	-	Unassigned	-
OTU2996	0	0	0	0	0	0	0	0	0	0	0	0	0	0	0	0	0	0	0	0	0	0	0	0	0	0	0	8	0	0	0	8	0.00271647	k__Fungi	-	-	-	-	-	-	-	Unassigned	-
OTU2998	0	0	0	0	0	0	0	0	0	0	0	3	0	0	0	0	0	0	1	4	0	0	0	0	0	0	0	0	0	0	0	8	0.00271647	k__Fungi; p__Ascomycota; c__Dothideomycetes; o__Venturiales	-	-	-	-	-	-	-	Unassigned	-
OTU3032	0	0	2	0	0	0	0	0	0	0	1	2	0	0	0	0	0	0	3	0	0	0	0	0	0	0	0	0	0	0	0	8	0.00271647	k__Fungi	-	-	-	-	-	-	-	Unassigned	-
OTU3105	0	0	0	0	0	0	0	0	0	0	0	0	0	0	0	0	0	0	0	0	0	0	0	0	0	0	0	8	0	0	0	8	0.00271647	k__Fungi; p__Ascomycota; c__Dothideomycetes	-	-	-	-	-	-	-	Unassigned	-
OTU3111	0	0	0	0	0	0	0	0	0	0	0	0	0	0	0	0	0	0	0	0	0	0	0	0	0	0	0	8	0	0	0	8	0.00271647	k__Fungi; p__Ascomycota	-	-	-	-	-	-	-	Unassigned	-
OTU3119	0	0	0	0	0	0	0	0	0	0	0	0	0	0	0	0	0	0	8	0	0	0	0	0	0	0	0	0	0	0	0	8	0.00271647	k__Fungi	-	-	-	-	-	-	-	Unassigned	-
OTU3146	0	0	0	0	0	0	0	0	0	0	0	0	0	0	0	0	0	0	0	0	0	0	0	0	0	0	0	8	0	0	0	8	0.00271647	k__Fungi; p__Basidiomycota; c__Agaricomycetes; o__Cantharellales	-	-	-	-	-	-	-	Unassigned	-
OTU3151	0	0	0	1	0	0	0	0	0	0	0	0	0	0	0	0	0	0	4	3	0	0	0	0	0	0	0	0	0	0	0	8	0.00271647	k__Fungi; p__Ascomycota	-	-	-	-	-	-	-	Unassigned	-
OTU3169	0	0	0	0	0	0	0	0	0	0	0	0	0	0	0	0	0	0	0	0	0	0	0	0	0	0	0	8	0	0	0	8	0.00271647	k__Fungi	-	-	-	-	-	-	-	Unassigned	-
OTU4142	0	0	0	0	0	0	1	0	0	0	0	0	0	0	0	0	0	0	0	0	0	0	0	0	0	0	0	7	0	0	0	8	0.00271647	k__Fungi	-	-	-	-	-	-	-	Unassigned	-
OTU4239	0	0	0	0	0	0	0	0	0	0	0	0	0	0	0	0	0	0	0	0	7	0	0	1	0	0	0	0	0	0	0	8	0.00271647	k__Fungi	-	-	-	-	-	-	-	Unassigned	-
OTU680	0	0	0	0	0	0	0	0	0	0	0	0	0	0	0	0	0	0	0	0	0	0	0	8	0	0	0	0	0	0	0	8	0.00271647	k__Fungi	-	-	-	-	-	-	-	Unassigned	-
OTU698	7	0	0	0	0	1	0	0	0	0	0	0	0	0	0	0	0	0	0	0	0	0	0	0	0	0	0	0	0	0	0	8	0.00271647	k__Fungi	-	-	-	-	-	-	-	Unassigned	-
OTU757	0	0	0	0	0	0	0	0	0	0	0	0	0	0	0	0	0	0	0	0	0	0	0	0	0	1	2	0	0	1	4	8	0.00271647	k__Fungi; p__Ascomycota; c__Leotiomycetes; o__Helotiales	-	-	-	-	-	-	-	Unassigned	-
OTU785	0	0	0	0	0	0	0	1	0	0	0	0	0	0	0	0	0	0	0	0	7	0	0	0	0	0	0	0	0	0	0	8	0.00271647	k__Fungi	-	-	-	-	-	-	-	Unassigned	-
OTU795	0	0	0	0	0	0	0	0	0	0	0	0	0	0	0	0	0	0	0	0	0	0	0	0	0	0	0	0	0	2	6	8	0.00271647	k__Fungi; p__Ascomycota; c__Eurotiomycetes; o__Chaetothyriales	-	-	-	-	-	-	-	Unassigned	-
OTU843	0	0	0	0	0	0	0	0	0	0	0	0	0	0	0	0	0	0	0	0	0	0	6	2	0	0	0	0	0	0	0	8	0.00271647	k__Fungi; p__Basidiomycota	-	-	-	-	-	-	-	Unassigned	-
OTU878	0	0	0	0	0	0	0	0	1	0	0	0	0	0	0	0	0	0	0	0	0	0	0	4	0	3	0	0	0	0	0	8	0.00271647	k__Fungi; p__Ascomycota	-	-	-	-	-	-	-	Unassigned	-
OTU951	0	0	0	0	0	0	0	0	0	0	0	0	0	0	0	0	0	0	2	4	0	0	0	0	0	0	2	0	0	0	0	8	0.00271647	k__Fungi; p__Ascomycota; c__Dothideomycetes	-	-	-	-	-	-	-	Unassigned	-
OTU957	0	0	0	0	0	0	0	0	0	0	0	0	0	0	0	0	0	0	0	0	7	0	1	0	0	0	0	0	0	0	0	8	0.00271647	k__Fungi; p__Ascomycota; c__Leotiomycetes	-	-	-	-	-	-	-	Unassigned	-
OTU984	0	0	0	0	0	0	0	0	0	0	0	0	0	0	0	0	0	0	0	0	8	0	0	0	0	0	0	0	0	0	0	8	0.00271647	k__Fungi	-	-	-	-	-	-	-	Unassigned	-
OTU1051	4	0	0	0	0	0	0	0	0	0	3	0	0	0	0	0	0	0	0	0	0	0	0	0	0	0	0	0	0	0	0	7	0.00237691	k__Fungi; p__Basidiomycota; c__Agaricomycetes; o__Auriculariales; f__Exidiaceae	Exidiaceae	9	Saprotroph-Symbiotroph	Endophyte-Undefined Saprotroph	Tremelloid	NULL	Probable	Saprobic or possibly weakly parasitic on wood and bark (Cannon & Kirk 2007)	Cannon PF, Kirk PM. 2007. Fungal Families of the World. CAB International, Cambridge
OTU1076	0	0	0	0	0	0	0	0	0	1	0	2	0	1	0	0	0	0	0	0	0	0	0	0	1	0	0	0	2	0	0	7	0.00237691	k__Fungi; p__Basidiomycota; c__Agaricomycetes; o__Polyporales; f__Meripilaceae	Meripilaceae	9	Pathotroph-Saprotroph	Plant Pathogen-Undefined Saprotroph	Polyporoid	NULL	Probable	Saprobic or parasitic on hardwood trees, often growing from buried roots and causing white rot (Cannon & Kirk 2007)	Cannon PF, Kirk PM. 2007. Fungal Families of the World. CAB International, Cambridge
OTU1135	0	0	7	0	0	0	0	0	0	0	0	0	0	0	0	0	0	0	0	0	0	0	0	0	0	0	0	0	0	0	0	7	0.00237691	k__Fungi; p__Basidiomycota; c__Agaricomycetes; o__Agaricales; f__Hydnangiaceae; g__Laccaria	Laccaria	13	Symbiotroph	Ectomycorrhizal	Agaricoid	NULL	Highly Probable	NULL	Rinaldi AC, et al. 2008. Fungal Diversity 33:1-45; Tedersoo L, et al. 2010. Mycorrhiza 20:217-263; http://mycorrhizas.info/ecmf.html
OTU1189	1	0	0	0	0	0	0	3	2	0	1	0	0	0	0	0	0	0	0	0	0	0	0	0	0	0	0	0	0	0	0	7	0.00237691	k__Fungi; p__Ascomycota; c__Sordariomycetes; o__Xylariales; f__Xylariales_fam_Incertae_sedis; g__Fusidium; s__Fusidium_griseum_SH1198323.08FU	Fusidium	13	Saprotroph	Undefined Saprotroph	NULL	NULL	Probable	NULL	Tedersoo L, et al. 2014. Science 346:1256688
OTU1239	0	0	0	0	0	0	0	0	0	0	0	0	0	0	0	0	0	0	0	7	0	0	0	0	0	0	0	0	0	0	0	7	0.00237691	k__Fungi; p__Ascomycota; c__Eurotiomycetes; o__Chaetothyriales; f__Herpotrichiellaceae	Herpotrichiellaceae	9	Pathotroph-Saprotroph	Animal Pathogen-Fungal Parasite-Undefined Saprotroph	Facultative Yeast-Microfungus	NULL	Probable	Mostly saprobic on plants or other fungi, isolated from soil etc., and from medical sources (Cannon & Kirk 2007)	Cannon PF, Kirk PM. 2007. Fungal Families of the World. CAB International, Cambridge
OTU1248	1	0	0	0	0	0	0	0	1	0	0	0	0	0	0	0	2	0	0	3	0	0	0	0	0	0	0	0	0	0	0	7	0.00237691	k__Fungi; p__Ascomycota; c__Dothideomycetes; o__Venturiales; f__Venturiaceae	Venturiaceae	9	Pathotroph-Saprotroph-Symbiotroph	Endophyte-Plant Pathogen-Undefined Saprotroph	Microfungus	NULL	Probable	Mostly endophytes and weak parasites of aerial plant parts, including bark and wood, leaf and fruit tissue; rarely biotrophic. Little is known except for the important pathogens (Cannon & Kirk 2007)	Cannon PF, Kirk PM. 2007. Fungal Families of the World. CAB International, Cambridge
OTU1285	0	0	0	0	1	0	0	0	0	0	5	0	0	0	0	0	0	0	1	0	0	0	0	0	0	0	0	0	0	0	0	7	0.00237691	k__Fungi; p__Ascomycota; c__Sordariomycetes; o__Xylariales; f__Microdochiaceae; g__Microdochium	Microdochium	13	Pathotroph-Symbiotroph	Endophyte-Plant Pathogen	Dark Septate Endophyte	NULL	Possible	NULL	Tedersoo L, et al. 2014. Science 346:1256688 (as plant pathogen); Mandyam et al. 2012. Mycorrhiza 22:109-119 (as DSE).
OTU1286	1	0	0	4	0	0	0	0	0	0	0	0	0	0	1	0	0	1	0	0	0	0	0	0	0	0	0	0	0	0	0	7	0.00237691	k__Fungi; p__Glomeromycota; c__Glomeromycetes; o__Glomerales; f__Glomeraceae	Glomeraceae	9	Symbiotroph	Arbuscular Mycorrhizal	NULL	NULL	Highly Probable	NULL	Redecker D, et al. 2013. Mycorrhiza 23:515-531
OTU1354	0	0	0	0	0	0	0	0	0	0	0	2	0	0	0	1	2	1	1	0	0	0	0	0	0	0	0	0	0	0	0	7	0.00237691	k__Fungi; p__Ascomycota; c__Eurotiomycetes; o__Chaetothyriales; f__Herpotrichiellaceae; g__Cladophialophora	Cladophialophora	13	Saprotroph	Undefined Saprotroph	Facultative Yeast	NULL	Probable	NULL	James TY, et al. 2006. Nature 443:818-822
OTU1384	0	0	0	0	0	1	0	0	0	0	0	5	0	0	0	1	0	0	0	0	0	0	0	0	0	0	0	0	0	0	0	7	0.00237691	k__Fungi; p__Basidiomycota; c__Agaricomycetes; o__Agaricales; f__Psathyrellaceae; g__Coprinopsis; s__Coprinopsis_candidolanata_SH1566179.08FU	Psathyrellaceae	9	Saprotroph	Dung Saprotroph-Plant Saprotroph-Wood Saprotroph	Agaricoid	NULL	Probable	Saprobic, in grass, on dung, rotten wood and similar substrata (Cannon & Kirk 2007)	Cannon PF, Kirk PM. 2007. Fungal Families of the World. CAB International, Cambridge
OTU1386	0	0	0	0	0	1	0	0	0	0	0	1	0	0	0	0	0	0	1	0	4	0	0	0	0	0	0	0	0	0	0	7	0.00237691	k__Fungi; p__Basidiomycota; c__Agaricomycetes; o__Cantharellales; f__Tulasnellaceae	Tulasnellaceae	9	Saprotroph-Symbiotroph	Ectomycorrhizal-Undefined Saprotroph	Corticioid	NULL	Probable	Typically found on decaying wood and other rotting vegetation, presumably saprobic in nutrition. Many anamorphic taxa have mycorrhizal associations with orchids. The linkages between teleomorph and anamorph need further study; some Epulorhiza species have associations with the Sebacinaceae rather than Tulasnellaceae (Cannon & Kirk 2007)	Cannon PF, Kirk PM. 2007. Fungal Families of the World. CAB International, Cambridge
OTU1429	0	0	0	0	0	0	0	0	0	0	0	2	0	0	0	0	0	0	0	0	0	0	0	0	0	5	0	0	0	0	0	7	0.00237691	k__Fungi; p__Ascomycota; c__Sordariomycetes; o__Diaporthales; f__Harknessiaceae; g__Harknessia	Harknessia	13	Pathotroph-Saprotroph-Symbiotroph	Endophyte-Plant Pathogen-Undefined Saprotroph	Microfungus	NULL	Probable	The genus includes around 60 species that range ecologically from being endophytes, to saprobes, or foliar pathogens (Lee et al. 2004)	Lee S, et al. 2004. Studies in Mycology 50:235-252; Tedersoo L, et al. 2014. Science 346:1256688
OTU1436	1	0	0	1	0	0	0	0	0	0	0	0	2	0	0	0	0	0	3	0	0	0	0	0	0	0	0	0	0	0	0	7	0.00237691	k__Fungi; p__Basidiomycota; c__Agaricomycetes; o__Polyporales; f__Steccherinaceae; g__Steccherinum	Steccherinum	13	Saprotroph	Undefined Saprotroph	Corticioid	White Rot	Probable	NULL	Tedersoo L, et al. 2014. Science 346:1256688
OTU1463	0	0	0	0	0	0	0	0	0	0	0	0	0	0	0	0	0	0	0	0	0	0	0	0	7	0	0	0	0	0	0	7	0.00237691	k__Fungi; p__Ascomycota; c__Dothideomycetes; o__Capnodiales; f__Cladosporiaceae; g__Toxicocladosporium; s__Toxicocladosporium_rubrigenum_SH1572798.08FU	Toxicocladosporium	13	Pathotroph-Symbiotroph	Endophyte-Plant Pathogen	Microfungus	NULL	Probable	Isolated from leaves of Posoqueria and Eucalyptus camaldulensis (occurring within a single small lesion) as well as moldy paint	Crous PW, et al. 2009. Persoonia 22:83-94
OTU1475	0	0	0	0	0	0	1	1	0	0	0	0	0	0	0	5	0	0	0	0	0	0	0	0	0	0	0	0	0	0	0	7	0.00237691	k__Fungi; p__Ascomycota; c__Eurotiomycetes; o__Chaetothyriales; f__Herpotrichiellaceae; g__Cladophialophora	Cladophialophora	13	Saprotroph	Undefined Saprotroph	Facultative Yeast	NULL	Probable	NULL	James TY, et al. 2006. Nature 443:818-822
OTU1532	0	0	0	1	0	0	0	0	0	0	2	2	0	0	0	0	0	0	0	2	0	0	0	0	0	0	0	0	0	0	0	7	0.00237691	k__Fungi; p__Basidiomycota; c__Agaricomycetes; o__Agaricales; f__Cortinariaceae	Cortinariaceae	9	Symbiotroph	Ectomycorrhizal	Agaricoid	NULL	Probable	Ectomycorrhizal with woody plants, especially Pinaceae, Fagaceae and Salicaceae (Cannon & Kirk 2007)	Cannon PF, Kirk PM. 2007. Fungal Families of the World. CAB International, Cambridge
OTU1554	1	0	0	0	0	0	0	0	0	0	0	0	0	0	0	0	1	0	0	2	0	0	0	0	0	3	0	0	0	0	0	7	0.00237691	k__Fungi; p__Basidiomycota; c__Agaricomycetes; o__Thelephorales; f__Thelephoraceae	Thelephoraceae	9	Saprotroph-Symbiotroph	Ectomycorrhizal-Undefined Saprotroph	Clavarioid	NULL	Probable	On the ground, on soil, a few on wood. At least some speices ectomycorrhizal (Cannon & Kirk 2007)	Cannon PF, Kirk PM. 2007. Fungal Families of the World. CAB International, Cambridge
OTU1567	0	0	3	1	0	0	3	0	0	0	0	0	0	0	0	0	0	0	0	0	0	0	0	0	0	0	0	0	0	0	0	7	0.00237691	k__Fungi; p__Ascomycota; c__Sordariomycetes; o__Chaetosphaeriales; f__Chaetosphaeriaceae	Chaetosphaeriaceae	9	Saprotroph	Plant Saprotroph-Wood Saprotroph	Microfungus	NULL	Probable	Saprobes associated with decaying woody and herbaceous plant material, including timber and timber products in damp buildings (Cannon & Kirk 2007)	Cannon PF, Kirk PM. 2007. Fungal Families of the World. CAB International, Cambridge
OTU1582	0	0	0	0	0	0	0	0	0	0	0	2	1	0	0	3	0	0	1	0	0	0	0	0	0	0	0	0	0	0	0	7	0.00237691	k__Fungi; p__Ascomycota; c__Saccharomycetes; o__Saccharomycetales; f__Saccharomycetales_fam_Incertae_sedis	Saccharomycetales	7	Saprotroph	Undefined Saprotroph	Yeast	NULL	Possible	NULL	Sterkenburg E, et al. 2015. New Phytologist 207:1145-1158
OTU1667	0	0	0	0	0	0	0	0	0	0	0	0	0	0	0	0	0	0	0	0	0	0	6	0	0	0	0	0	1	0	0	7	0.00237691	k__Fungi; p__Basidiomycota; c__Agaricomycetes; o__Agaricales; f__Cortinariaceae; g__Cortinarius	Cortinarius	13	Symbiotroph	Ectomycorrhizal	Agaricoid	NULL	Highly Probable	NULL	Rinaldi AC, et al. 2008. Fungal Diversity 33:1-45; Tedersoo L, et al. 2010. Mycorrhiza 20:217-263; http://mycorrhizas.info/ecmf.html
OTU1715	0	0	0	0	0	0	0	0	0	0	0	0	0	0	0	0	0	0	0	0	0	0	7	0	0	0	0	0	0	0	0	7	0.00237691	k__Fungi; p__Ascomycota; c__Eurotiomycetes; o__Eurotiales; f__Aspergillaceae; g__Penicillium; s__Penicillium_ranomafanaense_SH2196156.08FU	Eurotiales	7	Saprotroph	Undefined Saprotroph	Microfungus	NULL	Possible	NULL	Sterkenburg E, et al. 2015. New Phytologist 207:1145-1158
OTU1841	0	0	0	4	0	0	0	0	0	0	3	0	0	0	0	0	0	0	0	0	0	0	0	0	0	0	0	0	0	0	0	7	0.00237691	k__Fungi; p__Basidiomycota; c__Agaricomycetes; o__Agaricales; f__Tricholomataceae; g__Mycena	Mycena	13	Pathotroph-Saprotroph	Leaf Saprotroph-Plant Pathogen-Undefined Saprotroph-Wood Saprotroph	Agaricoid	NULL	Probable	NULL	Grgurinovic CA, Simpson JA. 2001. Fungal Diversity 8:97-127; Tedersoo L, et al. 2014. Science 346:1256688; http://www.apsnet.org/publications/commonnames/Pages/default.aspx
OTU1867	0	0	0	0	0	0	0	0	0	0	0	0	0	0	0	0	0	0	0	0	0	0	5	0	0	0	2	0	0	0	0	7	0.00237691	k__Fungi; p__Basidiomycota; c__Agaricomycetes; o__Polyporales; f__Meruliaceae; g__Hyphodermella	Hyphodermella	13	Saprotroph	Undefined Saprotroph	NULL	White Rot	Probable	NULL	Tedersoo L, et al. 2014. Science 346:1256688
OTU1985	0	0	0	0	0	0	0	0	0	0	7	0	0	0	0	0	0	0	0	0	0	0	0	0	0	0	0	0	0	0	0	7	0.00237691	k__Fungi; p__Ascomycota; c__Dothideomycetes; o__Tubeufiales; f__Tubeufiaceae	Tubeufiaceae	9	Pathotroph-Saprotroph	Animal Pathogen-Undefined Saprotroph	NULL	NULL	Probable	Biotrophic or saprobic, especially on scale insects or other fungi. The anamorphic forms are fequently aero-aquatic (Cannon & Kirk 2007)	Cannon PF, Kirk PM. 2007. Fungal Families of the World. CAB International, Cambridge
OTU2049	0	0	0	0	0	0	0	0	0	0	0	0	0	0	0	0	0	0	4	3	0	0	0	0	0	0	0	0	0	0	0	7	0.00237691	k__Fungi; p__Basidiomycota; c__Agaricomycetes; o__Agaricales; f__Pluteaceae; g__Pluteus	Pluteus	13	Pathotroph-Saprotroph	Bryophyte Parasite-Litter Saprotroph-Wood Saprotroph	Agaricoid	White Rot	Probable	NULL	Grgurinovic CA, Simpson JA. 2001. Fungal Diversity 8:97-127; James TY, et al. 2006. Nature 443:818-822; Tedersoo L, et al. 2014. Science 346:1256688
OTU2084	0	7	0	0	0	0	0	0	0	0	0	0	0	0	0	0	0	0	0	0	0	0	0	0	0	0	0	0	0	0	0	7	0.00237691	k__Fungi; p__Ascomycota; c__Sordariomycetes; o__Sordariales; f__Sordariales_fam_Incertae_sedis; g__Cordana; s__Cordana_mercadiana_SH1237074.08FU	Cordana	13	Pathotroph-Saprotroph	NULL	NULL	NULL	Probable	NULL	Tedersoo L, et al. 2014. Science 346:1256688
OTU2296	0	0	0	0	0	3	0	0	0	0	0	0	4	0	0	0	0	0	0	0	0	0	0	0	0	0	0	0	0	0	0	7	0.00237691	k__Fungi; p__Basidiomycota; c__Agaricomycetes; o__Thelephorales; f__Thelephoraceae	Thelephoraceae	9	Saprotroph-Symbiotroph	Ectomycorrhizal-Undefined Saprotroph	Clavarioid	NULL	Probable	On the ground, on soil, a few on wood. At least some speices ectomycorrhizal (Cannon & Kirk 2007)	Cannon PF, Kirk PM. 2007. Fungal Families of the World. CAB International, Cambridge
OTU2490	0	0	0	0	0	0	0	0	0	0	7	0	0	0	0	0	0	0	0	0	0	0	0	0	0	0	0	0	0	0	0	7	0.00237691	k__Fungi; p__Ascomycota; c__Eurotiomycetes; o__Chaetothyriales; f__Trichomeriaceae	Trichomeriaceae	9	Symbiotroph	Epiphyte	Microfungus	NULL	Probable	Foliar epiphytes with the appearance of sooty moulds, mostly occurring on the surface of living leaves and apparently gaining their nutrients from insect exudates (Chomnunti et al. 2012)	Chomnunti P, et al. 2012. Fungal Diversity 56:63-76
OTU2657	0	0	0	0	0	0	0	0	0	0	0	0	0	0	0	0	0	0	7	0	0	0	0	0	0	0	0	0	0	0	0	7	0.00237691	k__Fungi; p__Ascomycota; c__Sordariomycetes; o__Xylariales; f__Hyponectriaceae	Hyponectriaceae	9	Pathotroph-Saprotroph	Plant Pathogen-Undefined Saprotroph	Microfungus	NULL	Probable	Saprobic or neurotrophic in herbaceous and woody plant material (Cannon & Kirk 2007)	Cannon PF, Kirk PM. 2007. Fungal Families of the World. CAB International, Cambridge
OTU3658	0	0	0	0	0	0	0	0	0	0	0	0	0	0	0	0	0	0	0	0	5	0	0	0	1	0	0	1	0	0	0	7	0.00237691	k__Fungi; p__Ascomycota; c__Sordariomycetes; o__Hypocreales; f__Nectriaceae; g__Ilyonectria; s__Ilyonectria_mors-panacis_SH1546325.08FU	Hypocreales	7	Saprotroph	Undefined Saprotroph	Microfungus	NULL	Possible	NULL	Sterkenburg E, et al. 2015. New Phytologist 207:1145-1158
OTU4250	0	0	0	0	0	1	1	0	0	0	0	0	0	0	1	0	0	0	0	0	0	0	0	0	0	1	0	0	2	1	0	7	0.00237691	k__Fungi; p__Mortierellomycota; c__Mortierellomycetes; o__Mortierellales; f__Mortierellaceae; g__Mortierella	Mortierellaceae	9	Saprotroph-Symbiotroph	Endophyte-Litter Saprotroph-Soil Saprotroph-Undefined Saprotroph	Microfungus	NULL	Possible	Saprobic in soil and thus frequenctly isolated from soil and material contaminated with soil such as hay or rotten silage and spoil tips (Cannon & Kirk 2007)	Cannon PF, Kirk PM. 2007. Fungal Families of the World. CAB International, Cambridge; Purahong W, et al. 2016. Molecular Ecology 25:4059-4074
OTU771	0	1	0	0	5	0	0	0	0	0	0	0	0	1	0	0	0	0	0	0	0	0	0	0	0	0	0	0	0	0	0	7	0.00237691	k__Fungi; p__Basidiomycota; c__Agaricomycetes; o__Agaricales; f__Entolomataceae; g__Entoloma	Entoloma	13	Pathotroph-Saprotroph-Symbiotroph	Ectomycorrhizal-Fungal Parasite-Soil Saprotroph-Undefined Saprotroph	Agaricoid	NULL	Possible	NULL	Rinaldi AC, et al. 2008. Fungal Diversity 33:1-45 (ECM/(not ECM); Tedersoo L, et al. 2010. Mycorrhiza 20:217-263 (sensu stricto); http://mycorrhizas.info/ecmf.html (ECM/(not ECM)
OTU864	0	0	0	0	0	0	0	0	0	0	0	0	0	0	0	0	0	0	0	0	0	0	0	7	0	0	0	0	0	0	0	7	0.00237691	k__Fungi; p__Ascomycota; c__Pezizomycetes; o__Pezizales; f__Sarcosomataceae; g__Urnula	Urnula	13	Saprotroph	Undefined Saprotroph	NULL	NULL	Probable	NULL	Tedersoo L, et al. 2014. Science 346:1256688 (doi:10.1126/science.1256688)
OTU903	0	0	0	0	0	1	0	0	5	1	0	0	0	0	0	0	0	0	0	0	0	0	0	0	0	0	0	0	0	0	0	7	0.00237691	k__Fungi; p__Mortierellomycota; c__Mortierellomycetes; o__Mortierellales; f__Mortierellaceae; g__Mortierella	Mortierellaceae	9	Saprotroph-Symbiotroph	Endophyte-Litter Saprotroph-Soil Saprotroph-Undefined Saprotroph	Microfungus	NULL	Possible	Saprobic in soil and thus frequenctly isolated from soil and material contaminated with soil such as hay or rotten silage and spoil tips (Cannon & Kirk 2007)	Cannon PF, Kirk PM. 2007. Fungal Families of the World. CAB International, Cambridge; Purahong W, et al. 2016. Molecular Ecology 25:4059-4074
OTU940	0	0	0	0	0	0	0	0	0	0	0	0	0	0	0	0	7	0	0	0	0	0	0	0	0	0	0	0	0	0	0	7	0.00237691	k__Fungi; p__Ascomycota; c__Pezizomycetes; o__Pezizales; f__Pyronemataceae	Pyronemataceae	9	Saprotroph-Symbiotroph	Dung Saprotroph-Ectomycorrhizal-Soil Saprotroph-Wood Saprotroph	Gasteroid-Pezizoid	NULL	Possible	Saprobic on soil, dung or rotten wood or mycorrhizal, some species hypogeous, others associated with fire sites (Cannon & Kirk 2007)	Cannon PF, Kirk PM. 2007. Fungal Families of the World. CAB International, Cambridge
OTU961	1	0	0	0	0	0	6	0	0	0	0	0	0	0	0	0	0	0	0	0	0	0	0	0	0	0	0	0	0	0	0	7	0.00237691	k__Fungi; p__Ascomycota; c__Leotiomycetes; o__Helotiales; f__Helotiaceae; g__Ascocoryne	Ascocoryne	13	Saprotroph	Undefined Saprotroph	Tremelloid-Microfungus	NULL	Probable	NULL	Tedersoo L, et al. 2014. Science 346:1256688
OTU975	0	0	0	0	0	0	0	0	0	0	0	0	0	0	0	1	0	0	0	0	2	0	0	3	0	0	0	0	0	1	0	7	0.00237691	k__Fungi; p__Basidiomycota; c__Exobasidiomycetes; o__Exobasidiales; f__Exobasidiaceae; g__Exobasidium	Exobasidium	13	Pathotroph	Plant Pathogen	NULL	NULL	Probable	NULL	Tedersoo L, et al. 2014. Science 346:1256688
OTU1004	0	0	0	0	0	0	0	0	0	0	0	2	2	0	0	3	0	0	0	0	0	0	0	0	0	0	0	0	0	0	0	7	0.00237691	k__Fungi	-	-	-	-	-	-	-	Unassigned	-
OTU1015	1	1	3	0	1	0	0	0	0	0	0	0	0	0	0	1	0	0	0	0	0	0	0	0	0	0	0	0	0	0	0	7	0.00237691	k__Fungi	-	-	-	-	-	-	-	Unassigned	-
OTU1018	0	0	0	0	0	0	2	2	0	0	0	0	0	0	0	0	0	0	3	0	0	0	0	0	0	0	0	0	0	0	0	7	0.00237691	k__Fungi; p__Basidiomycota; c__Agaricomycetes; o__Cantharellales	-	-	-	-	-	-	-	Unassigned	-
OTU1045	0	0	0	0	0	1	0	0	0	0	0	0	0	0	0	0	0	0	0	0	0	0	0	0	0	0	3	0	0	0	3	7	0.00237691	k__Fungi; p__Ascomycota; c__Orbiliomycetes; o__Orbiliales	-	-	-	-	-	-	-	Unassigned	-
OTU1099	0	0	0	0	0	0	0	0	0	0	0	0	0	0	0	0	0	0	0	0	7	0	0	0	0	0	0	0	0	0	0	7	0.00237691	k__Fungi; p__Ascomycota; c__Leotiomycetes	-	-	-	-	-	-	-	Unassigned	-
OTU1106	0	0	0	0	0	0	0	0	0	0	0	0	0	0	0	0	0	0	0	0	0	0	0	0	0	0	0	0	0	7	0	7	0.00237691	k__Fungi	-	-	-	-	-	-	-	Unassigned	-
OTU1114	0	0	0	0	1	0	0	1	0	0	2	1	0	1	0	0	0	0	0	0	0	1	0	0	0	0	0	0	0	0	0	7	0.00237691	k__Fungi; p__Ascomycota	-	-	-	-	-	-	-	Unassigned	-
OTU1142	0	0	0	0	0	0	0	0	0	0	0	0	0	0	0	0	0	0	0	0	0	0	0	7	0	0	0	0	0	0	0	7	0.00237691	k__Fungi	-	-	-	-	-	-	-	Unassigned	-
OTU1166	0	0	0	0	0	0	0	0	0	0	0	0	0	0	0	0	0	0	0	0	7	0	0	0	0	0	0	0	0	0	0	7	0.00237691	k__Fungi	-	-	-	-	-	-	-	Unassigned	-
OTU1169	0	0	0	0	0	0	0	0	0	0	0	0	0	0	0	0	0	0	0	0	0	0	7	0	0	0	0	0	0	0	0	7	0.00237691	k__Fungi	-	-	-	-	-	-	-	Unassigned	-
OTU1173	0	0	0	0	0	0	0	0	0	0	0	0	0	0	1	0	0	0	0	0	0	3	0	0	0	0	3	0	0	0	0	7	0.00237691	k__Fungi	-	-	-	-	-	-	-	Unassigned	-
OTU1192	0	0	0	0	0	0	0	0	0	0	0	0	0	0	0	0	0	0	0	0	6	0	0	0	0	1	0	0	0	0	0	7	0.00237691	k__Fungi; p__Ascomycota	-	-	-	-	-	-	-	Unassigned	-
OTU1201	0	0	0	0	0	0	0	0	0	0	0	0	0	0	0	0	1	0	1	0	0	0	3	0	1	1	0	0	0	0	0	7	0.00237691	k__Fungi; p__Ascomycota; c__Eurotiomycetes; o__Chaetothyriales	-	-	-	-	-	-	-	Unassigned	-
OTU1225	0	0	0	0	0	0	0	0	0	0	0	0	0	0	0	0	0	0	0	0	0	0	0	7	0	0	0	0	0	0	0	7	0.00237691	k__Fungi; p__Ascomycota; c__Leotiomycetes	-	-	-	-	-	-	-	Unassigned	-
OTU1227	0	0	0	0	0	0	0	0	0	0	0	0	0	0	0	0	0	0	0	0	4	0	0	0	3	0	0	0	0	0	0	7	0.00237691	k__Fungi	-	-	-	-	-	-	-	Unassigned	-
OTU1267	0	4	0	0	0	1	0	0	0	2	0	0	0	0	0	0	0	0	0	0	0	0	0	0	0	0	0	0	0	0	0	7	0.00237691	k__Fungi	-	-	-	-	-	-	-	Unassigned	-
OTU1287	0	0	0	0	0	0	0	2	0	0	2	0	0	0	0	0	0	0	1	2	0	0	0	0	0	0	0	0	0	0	0	7	0.00237691	k__Fungi	-	-	-	-	-	-	-	Unassigned	-
OTU1292	1	0	0	0	0	0	0	0	0	0	0	0	0	0	0	1	0	1	0	0	0	0	0	2	0	2	0	0	0	0	0	7	0.00237691	k__Fungi	-	-	-	-	-	-	-	Unassigned	-
OTU1295	0	0	0	0	0	1	0	0	0	0	0	0	1	0	0	0	0	0	4	1	0	0	0	0	0	0	0	0	0	0	0	7	0.00237691	k__Fungi; p__Ascomycota	-	-	-	-	-	-	-	Unassigned	-
OTU1301	0	0	0	0	0	0	0	5	2	0	0	0	0	0	0	0	0	0	0	0	0	0	0	0	0	0	0	0	0	0	0	7	0.00237691	k__Fungi	-	-	-	-	-	-	-	Unassigned	-
OTU1313	1	1	0	0	0	0	0	1	0	2	0	0	0	0	1	0	0	1	0	0	0	0	0	0	0	0	0	0	0	0	0	7	0.00237691	k__Fungi; p__Ascomycota; c__Archaeorhizomycetes	-	-	-	-	-	-	-	Unassigned	-
OTU1322	0	0	0	0	0	0	0	4	0	0	0	0	0	0	0	0	0	0	3	0	0	0	0	0	0	0	0	0	0	0	0	7	0.00237691	k__Fungi; p__Chytridiomycota	-	-	-	-	-	-	-	Unassigned	-
OTU1334	0	1	0	0	0	0	0	0	0	0	0	0	0	0	0	1	0	0	0	0	0	0	3	0	0	0	0	0	0	2	0	7	0.00237691	k__Fungi	-	-	-	-	-	-	-	Unassigned	-
OTU1357	0	3	0	0	0	0	0	0	0	0	0	0	0	0	0	0	0	0	0	0	0	0	0	0	0	0	0	0	0	0	4	7	0.00237691	k__Fungi; p__Ascomycota; c__Lecanoromycetes	-	-	-	-	-	-	-	Unassigned	-
OTU1364	0	1	0	0	0	0	0	0	0	1	0	0	0	0	0	3	0	0	0	0	0	0	0	0	0	2	0	0	0	0	0	7	0.00237691	k__Fungi; p__Ascomycota; c__Dothideomycetes	-	-	-	-	-	-	-	Unassigned	-
OTU1381	0	0	0	0	0	0	0	1	1	0	1	1	0	0	0	0	0	0	0	3	0	0	0	0	0	0	0	0	0	0	0	7	0.00237691	k__Fungi; p__Ascomycota; c__Leotiomycetes	-	-	-	-	-	-	-	Unassigned	-
OTU1410	0	0	0	0	0	0	0	0	0	0	0	0	0	0	0	0	0	0	0	0	0	0	0	0	6	1	0	0	0	0	0	7	0.00237691	k__Fungi; p__Ascomycota; c__Eurotiomycetes; o__Chaetothyriales	-	-	-	-	-	-	-	Unassigned	-
OTU1432	0	0	3	0	0	0	1	0	2	0	0	0	0	0	0	0	0	0	0	0	0	0	0	0	0	0	0	1	0	0	0	7	0.00237691	k__Fungi; p__Basidiomycota; c__Microbotryomycetes	-	-	-	-	-	-	-	Unassigned	-
OTU1439	0	0	0	0	0	1	1	0	0	0	0	0	0	0	0	0	0	0	2	0	3	0	0	0	0	0	0	0	0	0	0	7	0.00237691	k__Fungi; p__Ascomycota; c__Leotiomycetes	-	-	-	-	-	-	-	Unassigned	-
OTU1442	0	0	0	0	0	0	0	0	0	0	3	0	0	0	0	0	0	0	0	4	0	0	0	0	0	0	0	0	0	0	0	7	0.00237691	k__Fungi; p__Chytridiomycota	-	-	-	-	-	-	-	Unassigned	-
OTU1452	0	0	0	0	0	0	0	0	0	0	0	0	0	0	0	0	0	0	0	0	0	0	0	0	0	0	0	2	5	0	0	7	0.00237691	k__Fungi; p__Rozellomycota; c__Rozellomycotina_cls_Incertae_sedis; o__GS11	-	-	-	-	-	-	-	Unassigned	-
OTU1454	0	0	0	0	0	0	0	0	0	0	5	1	0	0	0	0	0	0	0	1	0	0	0	0	0	0	0	0	0	0	0	7	0.00237691	k__Fungi	-	-	-	-	-	-	-	Unassigned	-
OTU1469	0	0	0	0	0	0	0	0	0	0	0	0	0	0	1	0	0	0	1	0	0	0	5	0	0	0	0	0	0	0	0	7	0.00237691	k__Fungi	-	-	-	-	-	-	-	Unassigned	-
OTU1495	0	0	0	0	0	0	2	0	0	0	0	0	0	0	0	0	0	0	0	0	0	0	0	0	0	5	0	0	0	0	0	7	0.00237691	k__Fungi	-	-	-	-	-	-	-	Unassigned	-
OTU1504	0	0	0	0	0	0	0	0	0	0	0	0	0	0	0	0	0	0	0	0	7	0	0	0	0	0	0	0	0	0	0	7	0.00237691	k__Fungi; p__Ascomycota; c__Sordariomycetes	-	-	-	-	-	-	-	Unassigned	-
OTU1556	0	0	0	0	0	0	0	0	0	0	1	4	0	0	0	0	0	0	2	0	0	0	0	0	0	0	0	0	0	0	0	7	0.00237691	k__Fungi	-	-	-	-	-	-	-	Unassigned	-
OTU1561	0	0	4	0	0	0	0	0	0	0	0	0	0	0	0	0	0	0	0	3	0	0	0	0	0	0	0	0	0	0	0	7	0.00237691	k__Fungi; p__Ascomycota; c__Leotiomycetes	-	-	-	-	-	-	-	Unassigned	-
OTU1581	0	0	0	0	0	0	0	0	0	0	0	0	0	0	0	0	0	0	0	0	0	0	0	0	0	0	0	0	7	0	0	7	0.00237691	k__Fungi; p__Chytridiomycota	-	-	-	-	-	-	-	Unassigned	-
OTU1585	0	0	0	0	0	0	0	0	0	0	0	0	0	0	0	0	0	0	0	0	0	0	0	0	0	0	0	0	7	0	0	7	0.00237691	k__Fungi	-	-	-	-	-	-	-	Unassigned	-
OTU1626	0	1	5	0	0	0	0	0	0	0	0	0	0	0	0	0	0	0	0	0	0	0	0	0	0	0	0	0	0	0	1	7	0.00237691	k__Fungi	-	-	-	-	-	-	-	Unassigned	-
OTU1672	0	0	0	0	0	0	0	0	0	0	0	0	0	0	0	0	0	0	0	0	1	0	0	6	0	0	0	0	0	0	0	7	0.00237691	k__Fungi	-	-	-	-	-	-	-	Unassigned	-
OTU1693	0	0	0	0	0	0	0	0	0	0	0	0	0	0	0	0	0	0	0	0	0	0	0	0	7	0	0	0	0	0	0	7	0.00237691	k__Fungi	-	-	-	-	-	-	-	Unassigned	-
OTU1700	0	0	0	0	0	1	0	0	0	0	0	0	0	0	0	0	0	0	0	0	0	0	0	0	0	0	0	0	6	0	0	7	0.00237691	k__Fungi	-	-	-	-	-	-	-	Unassigned	-
OTU1707	0	0	0	0	0	0	0	0	0	0	0	0	0	0	0	0	0	0	6	0	0	0	0	0	0	0	1	0	0	0	0	7	0.00237691	k__Fungi; p__Basidiomycota; c__Agaricomycetes; o__Agaricales	-	-	-	-	-	-	-	Unassigned	-
OTU1730	0	0	0	0	0	0	0	0	0	0	0	0	0	0	0	0	0	0	1	2	0	0	0	0	0	0	0	0	0	4	0	7	0.00237691	k__Fungi; p__Ascomycota; c__Dothideomycetes	-	-	-	-	-	-	-	Unassigned	-
OTU1732	0	0	0	0	0	0	0	0	0	0	0	0	0	0	0	0	0	0	0	0	0	0	0	0	0	0	0	4	0	0	3	7	0.00237691	k__Fungi	-	-	-	-	-	-	-	Unassigned	-
OTU1738	0	0	0	0	0	0	0	0	0	0	0	0	0	0	0	0	0	0	0	0	0	0	6	0	0	0	1	0	0	0	0	7	0.00237691	k__Fungi; p__Ascomycota	-	-	-	-	-	-	-	Unassigned	-
OTU1747	0	0	0	0	0	0	0	0	0	0	0	0	0	0	0	0	0	0	0	0	0	7	0	0	0	0	0	0	0	0	0	7	0.00237691	k__Fungi; p__Ascomycota; c__Eurotiomycetes	-	-	-	-	-	-	-	Unassigned	-
OTU1760	0	1	0	0	1	0	0	3	0	0	0	0	1	0	0	0	0	0	0	1	0	0	0	0	0	0	0	0	0	0	0	7	0.00237691	k__Fungi	-	-	-	-	-	-	-	Unassigned	-
OTU1776	0	0	0	0	0	0	0	0	0	0	0	0	0	0	0	0	0	0	0	0	0	0	0	0	5	0	0	0	2	0	0	7	0.00237691	k__Fungi; p__Basidiomycota	-	-	-	-	-	-	-	Unassigned	-
OTU1782	0	0	0	0	0	0	0	0	0	0	0	0	1	0	0	5	0	0	1	0	0	0	0	0	0	0	0	0	0	0	0	7	0.00237691	k__Fungi	-	-	-	-	-	-	-	Unassigned	-
OTU1810	0	0	0	0	0	0	0	0	0	0	1	3	0	0	0	0	0	0	0	0	0	0	0	0	0	0	0	3	0	0	0	7	0.00237691	k__Fungi; p__Ascomycota; c__Dothideomycetes; o__Pleosporales	-	-	-	-	-	-	-	Unassigned	-
OTU1817	1	0	0	0	0	0	0	1	2	0	0	0	0	0	0	3	0	0	0	0	0	0	0	0	0	0	0	0	0	0	0	7	0.00237691	k__Fungi; p__Basidiomycota; c__Agaricomycetes; o__Agaricales	-	-	-	-	-	-	-	Unassigned	-
OTU1857	0	0	0	0	0	0	0	0	0	0	0	0	0	2	2	2	0	1	0	0	0	0	0	0	0	0	0	0	0	0	0	7	0.00237691	k__Fungi; p__Basidiomycota	-	-	-	-	-	-	-	Unassigned	-
OTU1905	0	0	0	0	0	0	0	0	0	0	0	0	0	0	0	0	0	0	0	7	0	0	0	0	0	0	0	0	0	0	0	7	0.00237691	k__Fungi; p__Basidiomycota; c__Agaricomycetes; o__Polyporales; f__Xenasmataceae	-	-	-	-	-	-	-	Unassigned	-
OTU1916	0	0	0	0	0	0	0	0	0	0	3	4	0	0	0	0	0	0	0	0	0	0	0	0	0	0	0	0	0	0	0	7	0.00237691	k__Fungi	-	-	-	-	-	-	-	Unassigned	-
OTU1934	0	0	0	0	0	0	0	0	0	0	0	1	0	1	0	0	0	0	0	0	0	0	0	0	0	0	0	5	0	0	0	7	0.00237691	k__Fungi; p__Ascomycota; c__Leotiomycetes; o__Helotiales	-	-	-	-	-	-	-	Unassigned	-
OTU1941	0	0	2	0	1	0	0	0	0	0	3	1	0	0	0	0	0	0	0	0	0	0	0	0	0	0	0	0	0	0	0	7	0.00237691	k__Fungi	-	-	-	-	-	-	-	Unassigned	-
OTU1945	0	0	0	0	0	0	0	0	0	0	0	0	0	0	0	0	0	0	0	0	0	0	0	0	7	0	0	0	0	0	0	7	0.00237691	k__Fungi	-	-	-	-	-	-	-	Unassigned	-
OTU1977	0	0	0	0	0	0	0	0	0	0	2	0	0	0	0	0	0	0	0	5	0	0	0	0	0	0	0	0	0	0	0	7	0.00237691	k__Fungi	-	-	-	-	-	-	-	Unassigned	-
OTU1997	0	0	0	0	0	0	0	0	0	0	0	0	0	0	0	0	0	0	0	0	0	0	0	1	6	0	0	0	0	0	0	7	0.00237691	k__Fungi; p__Ascomycota; c__Dothideomycetes; o__Myriangiales	-	-	-	-	-	-	-	Unassigned	-
OTU2038	0	0	0	0	0	0	0	0	0	0	0	0	0	0	0	0	0	0	0	0	0	0	0	1	0	0	0	6	0	0	0	7	0.00237691	k__Fungi	-	-	-	-	-	-	-	Unassigned	-
OTU2043	0	0	0	0	0	0	0	0	0	0	0	0	0	0	0	0	0	0	1	0	0	0	0	0	0	0	1	5	0	0	0	7	0.00237691	k__Fungi; p__Ascomycota; c__Dothideomycetes	-	-	-	-	-	-	-	Unassigned	-
OTU2047	0	0	0	0	0	0	0	0	6	0	0	0	0	0	0	0	0	0	0	0	0	1	0	0	0	0	0	0	0	0	0	7	0.00237691	k__Fungi; p__Ascomycota; c__Sordariomycetes	-	-	-	-	-	-	-	Unassigned	-
OTU2065	0	0	0	0	0	0	0	0	0	0	0	0	0	0	0	0	0	0	0	0	0	0	7	0	0	0	0	0	0	0	0	7	0.00237691	k__Fungi	-	-	-	-	-	-	-	Unassigned	-
OTU2067	0	0	0	0	0	0	0	0	1	0	6	0	0	0	0	0	0	0	0	0	0	0	0	0	0	0	0	0	0	0	0	7	0.00237691	k__Fungi	-	-	-	-	-	-	-	Unassigned	-
OTU2079	0	0	3	0	0	1	0	0	2	0	0	0	0	0	0	1	0	0	0	0	0	0	0	0	0	0	0	0	0	0	0	7	0.00237691	k__Fungi	-	-	-	-	-	-	-	Unassigned	-
OTU2089	0	0	0	0	0	0	0	0	0	0	0	0	0	0	0	0	0	0	6	0	0	0	0	0	0	0	1	0	0	0	0	7	0.00237691	k__Fungi	-	-	-	-	-	-	-	Unassigned	-
OTU2095	0	0	0	0	0	0	0	0	0	0	2	4	1	0	0	0	0	0	0	0	0	0	0	0	0	0	0	0	0	0	0	7	0.00237691	k__Fungi	-	-	-	-	-	-	-	Unassigned	-
OTU2127	0	0	0	0	0	0	0	0	0	0	0	0	0	0	0	0	0	0	0	0	0	0	0	0	7	0	0	0	0	0	0	7	0.00237691	k__Fungi; p__Ascomycota	-	-	-	-	-	-	-	Unassigned	-
OTU2182	0	0	0	0	0	0	0	0	0	0	0	0	0	0	0	2	0	0	0	0	0	0	0	0	0	0	0	5	0	0	0	7	0.00237691	k__Fungi; p__Ascomycota	-	-	-	-	-	-	-	Unassigned	-
OTU2184	0	0	0	0	0	0	0	0	0	0	1	1	0	0	0	0	0	0	0	0	0	0	0	0	5	0	0	0	0	0	0	7	0.00237691	k__Fungi; p__Ascomycota	-	-	-	-	-	-	-	Unassigned	-
OTU2215	0	0	0	0	0	0	0	0	0	0	0	0	0	0	0	0	0	0	0	0	0	0	0	0	5	2	0	0	0	0	0	7	0.00237691	k__Fungi; p__Ascomycota	-	-	-	-	-	-	-	Unassigned	-
OTU2309	0	0	0	0	0	0	0	0	0	0	0	3	0	0	0	0	0	0	1	3	0	0	0	0	0	0	0	0	0	0	0	7	0.00237691	k__Fungi	-	-	-	-	-	-	-	Unassigned	-
OTU2349	0	3	0	0	1	1	0	0	0	0	0	0	0	0	0	0	0	0	0	0	0	0	0	0	0	0	0	0	0	0	2	7	0.00237691	k__Fungi	-	-	-	-	-	-	-	Unassigned	-
OTU2373	0	1	0	0	0	0	0	0	0	0	0	1	0	0	1	1	0	0	3	0	0	0	0	0	0	0	0	0	0	0	0	7	0.00237691	k__Fungi	-	-	-	-	-	-	-	Unassigned	-
OTU2453	0	0	0	0	0	0	0	0	0	0	5	0	0	0	0	0	0	0	2	0	0	0	0	0	0	0	0	0	0	0	0	7	0.00237691	k__Fungi	-	-	-	-	-	-	-	Unassigned	-
OTU2544	3	0	2	0	0	0	0	0	0	0	0	0	0	0	0	0	0	0	1	0	0	0	0	0	0	0	0	1	0	0	0	7	0.00237691	k__Fungi; p__Ascomycota	-	-	-	-	-	-	-	Unassigned	-
OTU2639	0	2	0	0	0	0	0	0	0	0	0	0	0	0	0	0	0	0	0	0	0	0	0	0	0	0	0	5	0	0	0	7	0.00237691	k__Fungi	-	-	-	-	-	-	-	Unassigned	-
OTU2781	0	0	0	0	0	0	0	0	0	0	0	0	0	0	0	0	0	0	7	0	0	0	0	0	0	0	0	0	0	0	0	7	0.00237691	k__Fungi	-	-	-	-	-	-	-	Unassigned	-
OTU2813	0	0	0	0	0	0	0	0	0	0	0	0	0	0	0	0	0	0	0	0	0	0	0	0	7	0	0	0	0	0	0	7	0.00237691	k__Fungi	-	-	-	-	-	-	-	Unassigned	-
OTU2859	0	0	0	0	0	0	0	0	0	0	0	2	0	0	0	0	0	0	0	5	0	0	0	0	0	0	0	0	0	0	0	7	0.00237691	k__Fungi	-	-	-	-	-	-	-	Unassigned	-
OTU2926	0	0	0	0	0	0	0	0	0	0	3	0	0	0	0	1	0	0	0	0	0	0	0	0	0	2	0	0	1	0	0	7	0.00237691	k__Fungi; p__Basidiomycota; c__Agaricomycetes	-	-	-	-	-	-	-	Unassigned	-
OTU2962	0	0	0	0	0	0	0	1	0	0	0	0	0	0	0	2	0	0	0	0	0	0	0	0	4	0	0	0	0	0	0	7	0.00237691	k__Fungi	-	-	-	-	-	-	-	Unassigned	-
OTU3035	0	0	0	0	0	0	0	0	0	0	0	0	0	0	0	0	0	0	0	0	0	0	0	0	0	0	0	7	0	0	0	7	0.00237691	k__Fungi	-	-	-	-	-	-	-	Unassigned	-
OTU3180	0	0	0	0	0	1	0	0	0	0	0	0	0	0	0	1	0	1	1	0	0	0	3	0	0	0	0	0	0	0	0	7	0.00237691	k__Fungi; p__Ascomycota; c__Leotiomycetes	-	-	-	-	-	-	-	Unassigned	-
OTU3227	1	0	0	0	0	0	0	0	0	0	0	3	0	0	0	0	0	0	2	1	0	0	0	0	0	0	0	0	0	0	0	7	0.00237691	k__Fungi; p__Ascomycota; c__Leotiomycetes; o__Helotiales	-	-	-	-	-	-	-	Unassigned	-
OTU3263	0	2	2	0	0	0	0	0	0	0	0	0	0	3	0	0	0	0	0	0	0	0	0	0	0	0	0	0	0	0	0	7	0.00237691	k__Fungi; p__Ascomycota; c__Leotiomycetes	-	-	-	-	-	-	-	Unassigned	-
OTU3635	0	0	0	0	0	0	0	0	0	0	0	0	0	0	0	1	0	1	1	2	1	0	0	0	0	0	0	0	0	1	0	7	0.00237691	k__Fungi; p__Ascomycota; c__Leotiomycetes; o__Helotiales	-	-	-	-	-	-	-	Unassigned	-
OTU4286	0	0	0	0	0	0	0	0	0	0	0	0	0	0	0	0	1	0	0	0	0	0	0	0	0	0	0	6	0	0	0	7	0.00237691	k__Fungi; p__Ascomycota; c__Lecanoromycetes; o__Lecanorales	-	-	-	-	-	-	-	Unassigned	-
OTU4935	0	0	0	0	1	0	0	0	0	0	4	0	2	0	0	0	0	0	0	0	0	0	0	0	0	0	0	0	0	0	0	7	0.00237691	k__Fungi	-	-	-	-	-	-	-	Unassigned	-
OTU5513	0	0	0	0	0	0	0	0	0	0	0	0	0	0	0	0	0	0	0	0	0	0	0	4	3	0	0	0	0	0	0	7	0.00237691	k__Fungi; p__Chytridiomycota; c__Lobulomycetes; o__Lobulomycetales; f__Lobulomycetaceae; g__Lobulomyces	-	-	-	-	-	-	-	Unassigned	-
OTU709	0	0	0	0	0	0	0	0	0	0	0	0	0	0	0	0	0	0	0	0	0	0	0	7	0	0	0	0	0	0	0	7	0.00237691	k__Fungi	-	-	-	-	-	-	-	Unassigned	-
OTU764	0	1	0	0	0	0	0	0	0	0	0	0	0	6	0	0	0	0	0	0	0	0	0	0	0	0	0	0	0	0	0	7	0.00237691	k__Fungi	-	-	-	-	-	-	-	Unassigned	-
OTU779	0	0	0	0	0	0	0	0	0	0	0	0	0	0	0	0	0	0	0	0	0	0	0	0	0	0	2	0	0	5	0	7	0.00237691	k__Fungi	-	-	-	-	-	-	-	Unassigned	-
OTU860	0	0	0	0	0	0	0	0	0	0	0	0	0	0	0	0	0	0	0	0	0	0	0	0	0	0	0	0	0	0	7	7	0.00237691	k__Fungi	-	-	-	-	-	-	-	Unassigned	-
OTU875	0	0	0	0	0	0	0	0	0	0	0	0	0	0	0	0	0	0	0	0	0	0	0	0	0	0	0	0	0	0	7	7	0.00237691	k__Fungi; p__Basidiomycota	-	-	-	-	-	-	-	Unassigned	-
OTU902	0	0	0	0	0	0	0	0	0	0	0	0	0	0	0	0	0	0	0	0	7	0	0	0	0	0	0	0	0	0	0	7	0.00237691	k__Fungi	-	-	-	-	-	-	-	Unassigned	-
OTU916	0	1	0	0	0	0	0	0	0	0	0	0	0	0	0	0	0	0	0	0	0	0	0	2	0	2	0	0	0	0	2	7	0.00237691	k__Fungi	-	-	-	-	-	-	-	Unassigned	-
OTU980	0	0	0	0	0	1	0	0	0	0	2	1	0	0	2	0	0	0	0	1	0	0	0	0	0	0	0	0	0	0	0	7	0.00237691	k__Fungi	-	-	-	-	-	-	-	Unassigned	-
OTU982	0	0	0	0	0	0	0	0	0	0	0	0	0	0	0	0	0	2	0	0	0	0	0	0	0	3	0	0	2	0	0	7	0.00237691	k__Fungi; p__Chytridiomycota	-	-	-	-	-	-	-	Unassigned	-
[truncated: 2,989 more rows]
